# Supplementary material for: Deep Learning Prediction Boosts Phosphoproteomics-Based Discoveries Through Improved Phosphopeptide Identification
Source: Mol Cell Proteomics. 2023 Dec 26;23(2):100707. doi: 10.1016/j.mcpro.2023.100707 (PMC10831110; doi:10.1016/j.mcpro.2023.100707)
Supplement: Supplemental Table S1 [file mmc2.xlsx]

## Sheet: Description
Table S1. List of datasets included in this study.
Table S1A. Synthetic dataset
Table S1B. Label free dataset
Table S1C. UCEC TMT dataset
Table S1D. HCC TMT dataset

## Sheet: Table S1A. Synthetic dataset
Table S1. List of datasets included in this study.
No.	Name	RawFile	DownloadLink
1	Synthetic	1.raw	https://www.ebi.ac.uk/pride/archive/projects/PXD000138
2	Synthetic	2.raw	https://www.ebi.ac.uk/pride/archive/projects/PXD000138
3	Synthetic	3.raw	https://www.ebi.ac.uk/pride/archive/projects/PXD000138
4	Synthetic	4.raw	https://www.ebi.ac.uk/pride/archive/projects/PXD000138
5	Synthetic	5.raw	https://www.ebi.ac.uk/pride/archive/projects/PXD000138
6	Synthetic	6.raw	https://www.ebi.ac.uk/pride/archive/projects/PXD000138
7	Synthetic	7.raw	https://www.ebi.ac.uk/pride/archive/projects/PXD000138
8	Synthetic	8.raw	https://www.ebi.ac.uk/pride/archive/projects/PXD000138
9	Synthetic	9.raw	https://www.ebi.ac.uk/pride/archive/projects/PXD000138
10	Synthetic	10.raw	https://www.ebi.ac.uk/pride/archive/projects/PXD000138
11	Synthetic	11.raw	https://www.ebi.ac.uk/pride/archive/projects/PXD000138

## Sheet: Tabel S1B. Label free dataset
Table S1. List of datasets included in this study.
No.	Name	RawFile	DownloadLink
1	LabelFree	QE3_191209_OPL1025_FR_U2OS_TiOx_A.raw	https://www.ebi.ac.uk/pride/archive/projects/PXD023665
2	LabelFree	QE3_191209_OPL1025_FR_U2OS_TiOx_B.raw	https://www.ebi.ac.uk/pride/archive/projects/PXD023665
3	LabelFree	QE3_191209_OPL1025_FR_U2OS_TiOx_C.raw	https://www.ebi.ac.uk/pride/archive/projects/PXD023665

## Sheet: Table S1C. UCEC TMT dataset
Table S1. List of datasets included in this study.
No.	Name	RawFile	DownloadLink
1	TMT_UCEC	01CPTAC_UCEC_P_PNNL_20170922_B1S1_f01.raw	https://pdc.cancer.gov/pdc/study/PDC000126
2	TMT_UCEC	01CPTAC_UCEC_P_PNNL_20170922_B1S1_f02.raw	https://pdc.cancer.gov/pdc/study/PDC000126
3	TMT_UCEC	01CPTAC_UCEC_P_PNNL_20170922_B1S1_f03.raw	https://pdc.cancer.gov/pdc/study/PDC000126
4	TMT_UCEC	01CPTAC_UCEC_P_PNNL_20170922_B1S1_f04.raw	https://pdc.cancer.gov/pdc/study/PDC000126
5	TMT_UCEC	01CPTAC_UCEC_P_PNNL_20170922_B1S1_f05.raw	https://pdc.cancer.gov/pdc/study/PDC000126
6	TMT_UCEC	01CPTAC_UCEC_P_PNNL_20170922_B1S1_f06.raw	https://pdc.cancer.gov/pdc/study/PDC000126
7	TMT_UCEC	01CPTAC_UCEC_P_PNNL_20170922_B1S1_f07.raw	https://pdc.cancer.gov/pdc/study/PDC000126
8	TMT_UCEC	01CPTAC_UCEC_P_PNNL_20170922_B1S1_f08.raw	https://pdc.cancer.gov/pdc/study/PDC000126
9	TMT_UCEC	01CPTAC_UCEC_P_PNNL_20170922_B1S1_f09.raw	https://pdc.cancer.gov/pdc/study/PDC000126
10	TMT_UCEC	01CPTAC_UCEC_P_PNNL_20170922_B1S1_f10.raw	https://pdc.cancer.gov/pdc/study/PDC000126
11	TMT_UCEC	01CPTAC_UCEC_P_PNNL_20170922_B1S1_f11.raw	https://pdc.cancer.gov/pdc/study/PDC000126
12	TMT_UCEC	01CPTAC_UCEC_P_PNNL_20170922_B1S1_f12.raw	https://pdc.cancer.gov/pdc/study/PDC000126

## Sheet: Table S1D. HCC TMT dataset
Table S1. List of datasets included in this study.
No.	Name	RawFile	DownloadLink
1	TMT_HCC_TMT01	20180320_fusion_zhw_TMT11_liver01_pho_F01.raw	https://pdc.cancer.gov/pdc/study/PDC000199
2	TMT_HCC_TMT01	20180320_fusion_zhw_TMT11_liver01_pho_F02.raw	https://pdc.cancer.gov/pdc/study/PDC000199
3	TMT_HCC_TMT01	20180320_fusion_zhw_TMT11_liver01_pho_F03.raw	https://pdc.cancer.gov/pdc/study/PDC000199
4	TMT_HCC_TMT01	20180320_fusion_zhw_TMT11_liver01_pho_F04.raw	https://pdc.cancer.gov/pdc/study/PDC000199
5	TMT_HCC_TMT01	20180320_fusion_zhw_TMT11_liver01_pho_F05.raw	https://pdc.cancer.gov/pdc/study/PDC000199
6	TMT_HCC_TMT01	20180320_fusion_zhw_TMT11_liver01_pho_F06.raw	https://pdc.cancer.gov/pdc/study/PDC000199
7	TMT_HCC_TMT01	20180320_fusion_zhw_TMT11_liver01_pho_F07.raw	https://pdc.cancer.gov/pdc/study/PDC000199
8	TMT_HCC_TMT01	20180320_fusion_zhw_TMT11_liver01_pho_F08.raw	https://pdc.cancer.gov/pdc/study/PDC000199
9	TMT_HCC_TMT01	20180320_fusion_zhw_TMT11_liver01_pho_F09.raw	https://pdc.cancer.gov/pdc/study/PDC000199
10	TMT_HCC_TMT01	20180320_fusion_zhw_TMT11_liver01_pho_F10.raw	https://pdc.cancer.gov/pdc/study/PDC000199
11	TMT_HCC_TMT01	20180320_fusion_zhw_TMT11_liver01_pho_F11.raw	https://pdc.cancer.gov/pdc/study/PDC000199
12	TMT_HCC_TMT01	20180320_fusion_zhw_TMT11_liver01_pho_F12.raw	https://pdc.cancer.gov/pdc/study/PDC000199
13	TMT_HCC_TMT01	20180320_fusion_zhw_TMT11_liver01_pho_F13.raw	https://pdc.cancer.gov/pdc/study/PDC000199
14	TMT_HCC_TMT01	20180320_fusion_zhw_TMT11_liver01_pho_F14.raw	https://pdc.cancer.gov/pdc/study/PDC000199
15	TMT_HCC_TMT01	20180320_fusion_zhw_TMT11_liver01_pho_F15.raw	https://pdc.cancer.gov/pdc/study/PDC000199
16	TMT_HCC_TMT01	20180320_fusion_zhw_TMT11_liver01_pho_F16.raw	https://pdc.cancer.gov/pdc/study/PDC000199
17	TMT_HCC_TMT01	20180320_fusion_zhw_TMT11_liver01_pho_F17.raw	https://pdc.cancer.gov/pdc/study/PDC000199
18	TMT_HCC_TMT01	20180320_fusion_zhw_TMT11_liver01_pho_F18.raw	https://pdc.cancer.gov/pdc/study/PDC000199
19	TMT_HCC_TMT01	20180320_fusion_zhw_TMT11_liver01_pho_F19.raw	https://pdc.cancer.gov/pdc/study/PDC000199
20	TMT_HCC_TMT01	20180320_fusion_zhw_TMT11_liver01_pho_F20.raw	https://pdc.cancer.gov/pdc/study/PDC000199
21	TMT_HCC_TMT01	20180320_fusion_zhw_TMT11_liver01_pho_F21.raw	https://pdc.cancer.gov/pdc/study/PDC000199
22	TMT_HCC_TMT01	20180320_fusion_zhw_TMT11_liver01_pho_F22.raw	https://pdc.cancer.gov/pdc/study/PDC000199
23	TMT_HCC_TMT01	20180320_fusion_zhw_TMT11_liver01_pho_F23.raw	https://pdc.cancer.gov/pdc/study/PDC000199
24	TMT_HCC_TMT01	20180320_fusion_zhw_TMT11_liver01_pho_F24.raw	https://pdc.cancer.gov/pdc/study/PDC000199
25	TMT_HCC_TMT01	20180320_fusion_zhw_TMT11_liver01_pho_F25.raw	https://pdc.cancer.gov/pdc/study/PDC000199
26	TMT_HCC_TMT01	20180320_fusion_zhw_TMT11_liver01_pho_F26.raw	https://pdc.cancer.gov/pdc/study/PDC000199
27	TMT_HCC_TMT01	20180320_fusion_zhw_TMT11_liver01_pho_F27.raw	https://pdc.cancer.gov/pdc/study/PDC000199
28	TMT_HCC_TMT01	20180320_fusion_zhw_TMT11_liver01_pho_F28.raw	https://pdc.cancer.gov/pdc/study/PDC000199
29	TMT_HCC_TMT01	20180320_fusion_zhw_TMT11_liver01_pho_F29.raw	https://pdc.cancer.gov/pdc/study/PDC000199
30	TMT_HCC_TMT01	20180320_fusion_zhw_TMT11_liver01_pho_F30.raw	https://pdc.cancer.gov/pdc/study/PDC000199
31	TMT_HCC_TMT01	20180320_fusion_zhw_TMT11_liver01_pho_F31.raw	https://pdc.cancer.gov/pdc/study/PDC000199
32	TMT_HCC_TMT01	20180320_fusion_zhw_TMT11_liver01_pho_F32.raw	https://pdc.cancer.gov/pdc/study/PDC000199
33	TMT_HCC_TMT01	20180320_fusion_zhw_TMT11_liver01_pho_F33.raw	https://pdc.cancer.gov/pdc/study/PDC000199
34	TMT_HCC_TMT01	20180320_fusion_zhw_TMT11_liver01_pho_F34.raw	https://pdc.cancer.gov/pdc/study/PDC000199
35	TMT_HCC_TMT01	20180320_fusion_zhw_TMT11_liver01_pho_F35.raw	https://pdc.cancer.gov/pdc/study/PDC000199
36	TMT_HCC_TMT01	20180320_fusion_zhw_TMT11_liver01_pho_F36.raw	https://pdc.cancer.gov/pdc/study/PDC000199
1	TMT_HCC_TMT02	20180323_fusion_zhw_TMT10_liver02_pho_F01.raw	https://pdc.cancer.gov/pdc/study/PDC000199
2	TMT_HCC_TMT02	20180323_fusion_zhw_TMT10_liver02_pho_F02.raw	https://pdc.cancer.gov/pdc/study/PDC000199
3	TMT_HCC_TMT02	20180323_fusion_zhw_TMT10_liver02_pho_F03.raw	https://pdc.cancer.gov/pdc/study/PDC000199
4	TMT_HCC_TMT02	20180323_fusion_zhw_TMT10_liver02_pho_F04.raw	https://pdc.cancer.gov/pdc/study/PDC000199
5	TMT_HCC_TMT02	20180323_fusion_zhw_TMT10_liver02_pho_F05.raw	https://pdc.cancer.gov/pdc/study/PDC000199
6	TMT_HCC_TMT02	20180323_fusion_zhw_TMT10_liver02_pho_F06.raw	https://pdc.cancer.gov/pdc/study/PDC000199
7	TMT_HCC_TMT02	20180323_fusion_zhw_TMT10_liver02_pho_F07.raw	https://pdc.cancer.gov/pdc/study/PDC000199
8	TMT_HCC_TMT02	20180323_fusion_zhw_TMT10_liver02_pho_F08.raw	https://pdc.cancer.gov/pdc/study/PDC000199
9	TMT_HCC_TMT02	20180323_fusion_zhw_TMT10_liver02_pho_F09.raw	https://pdc.cancer.gov/pdc/study/PDC000199
10	TMT_HCC_TMT02	20180323_fusion_zhw_TMT10_liver02_pho_F10.raw	https://pdc.cancer.gov/pdc/study/PDC000199
11	TMT_HCC_TMT02	20180323_fusion_zhw_TMT10_liver02_pho_F11.raw	https://pdc.cancer.gov/pdc/study/PDC000199
12	TMT_HCC_TMT02	20180323_fusion_zhw_TMT10_liver02_pho_F12.raw	https://pdc.cancer.gov/pdc/study/PDC000199
13	TMT_HCC_TMT02	20180323_fusion_zhw_TMT10_liver02_pho_F13.raw	https://pdc.cancer.gov/pdc/study/PDC000199
14	TMT_HCC_TMT02	20180323_fusion_zhw_TMT10_liver02_pho_F14.raw	https://pdc.cancer.gov/pdc/study/PDC000199
15	TMT_HCC_TMT02	20180323_fusion_zhw_TMT10_liver02_pho_F15.raw	https://pdc.cancer.gov/pdc/study/PDC000199
16	TMT_HCC_TMT02	20180323_fusion_zhw_TMT10_liver02_pho_F16.raw	https://pdc.cancer.gov/pdc/study/PDC000199
17	TMT_HCC_TMT02	20180323_fusion_zhw_TMT10_liver02_pho_F17.raw	https://pdc.cancer.gov/pdc/study/PDC000199
18	TMT_HCC_TMT02	20180323_fusion_zhw_TMT10_liver02_pho_F18.raw	https://pdc.cancer.gov/pdc/study/PDC000199
19	TMT_HCC_TMT02	20180323_fusion_zhw_TMT10_liver02_pho_F19.raw	https://pdc.cancer.gov/pdc/study/PDC000199
20	TMT_HCC_TMT02	20180323_fusion_zhw_TMT10_liver02_pho_F20.raw	https://pdc.cancer.gov/pdc/study/PDC000199
21	TMT_HCC_TMT02	20180323_fusion_zhw_TMT10_liver02_pho_F21.raw	https://pdc.cancer.gov/pdc/study/PDC000199
22	TMT_HCC_TMT02	20180323_fusion_zhw_TMT10_liver02_pho_F22.raw	https://pdc.cancer.gov/pdc/study/PDC000199
23	TMT_HCC_TMT02	20180323_fusion_zhw_TMT10_liver02_pho_F23.raw	https://pdc.cancer.gov/pdc/study/PDC000199
24	TMT_HCC_TMT02	20180323_fusion_zhw_TMT10_liver02_pho_F24.raw	https://pdc.cancer.gov/pdc/study/PDC000199
1	TMT_HCC_TMT03	20180328_fusion_zhw_TMT11_liver03_pho_F01.raw	https://pdc.cancer.gov/pdc/study/PDC000199
2	TMT_HCC_TMT03	20180328_fusion_zhw_TMT11_liver03_pho_F02.raw	https://pdc.cancer.gov/pdc/study/PDC000199
3	TMT_HCC_TMT03	20180328_fusion_zhw_TMT11_liver03_pho_F03.raw	https://pdc.cancer.gov/pdc/study/PDC000199
4	TMT_HCC_TMT03	20180328_fusion_zhw_TMT11_liver03_pho_F04.raw	https://pdc.cancer.gov/pdc/study/PDC000199
5	TMT_HCC_TMT03	20180328_fusion_zhw_TMT11_liver03_pho_F05.raw	https://pdc.cancer.gov/pdc/study/PDC000199
6	TMT_HCC_TMT03	20180328_fusion_zhw_TMT11_liver03_pho_F06.raw	https://pdc.cancer.gov/pdc/study/PDC000199
7	TMT_HCC_TMT03	20180328_fusion_zhw_TMT11_liver03_pho_F07.raw	https://pdc.cancer.gov/pdc/study/PDC000199
8	TMT_HCC_TMT03	20180328_fusion_zhw_TMT11_liver03_pho_F08.raw	https://pdc.cancer.gov/pdc/study/PDC000199
9	TMT_HCC_TMT03	20180328_fusion_zhw_TMT11_liver03_pho_F09.raw	https://pdc.cancer.gov/pdc/study/PDC000199
10	TMT_HCC_TMT03	20180328_fusion_zhw_TMT11_liver03_pho_F10.raw	https://pdc.cancer.gov/pdc/study/PDC000199
11	TMT_HCC_TMT03	20180328_fusion_zhw_TMT11_liver03_pho_F11.raw	https://pdc.cancer.gov/pdc/study/PDC000199
12	TMT_HCC_TMT03	20180328_fusion_zhw_TMT11_liver03_pho_F12.raw	https://pdc.cancer.gov/pdc/study/PDC000199
13	TMT_HCC_TMT03	20180328_fusion_zhw_TMT11_liver03_pho_F13.raw	https://pdc.cancer.gov/pdc/study/PDC000199
14	TMT_HCC_TMT03	20180328_fusion_zhw_TMT11_liver03_pho_F14.raw	https://pdc.cancer.gov/pdc/study/PDC000199
15	TMT_HCC_TMT03	20180328_fusion_zhw_TMT11_liver03_pho_F15.raw	https://pdc.cancer.gov/pdc/study/PDC000199
16	TMT_HCC_TMT03	20180328_fusion_zhw_TMT11_liver03_pho_F16.raw	https://pdc.cancer.gov/pdc/study/PDC000199
17	TMT_HCC_TMT03	20180328_fusion_zhw_TMT11_liver03_pho_F17.raw	https://pdc.cancer.gov/pdc/study/PDC000199
18	TMT_HCC_TMT03	20180328_fusion_zhw_TMT11_liver03_pho_F18.raw	https://pdc.cancer.gov/pdc/study/PDC000199
19	TMT_HCC_TMT03	20180328_fusion_zhw_TMT11_liver03_pho_F19.raw	https://pdc.cancer.gov/pdc/study/PDC000199
20	TMT_HCC_TMT03	20180328_fusion_zhw_TMT11_liver03_pho_F20.raw	https://pdc.cancer.gov/pdc/study/PDC000199
21	TMT_HCC_TMT03	20180328_fusion_zhw_TMT11_liver03_pho_F21.raw	https://pdc.cancer.gov/pdc/study/PDC000199
22	TMT_HCC_TMT03	20180328_fusion_zhw_TMT11_liver03_pho_F22.raw	https://pdc.cancer.gov/pdc/study/PDC000199
23	TMT_HCC_TMT03	20180328_fusion_zhw_TMT11_liver03_pho_F23.raw	https://pdc.cancer.gov/pdc/study/PDC000199
24	TMT_HCC_TMT03	20180328_fusion_zhw_TMT11_liver03_pho_F24.raw	https://pdc.cancer.gov/pdc/study/PDC000199
1	TMT_HCC_TMT04	20180331_fusion_zhw_TMT11_liver04_pho_F01.raw	https://pdc.cancer.gov/pdc/study/PDC000199
2	TMT_HCC_TMT04	20180331_fusion_zhw_TMT11_liver04_pho_F02.raw	https://pdc.cancer.gov/pdc/study/PDC000199
3	TMT_HCC_TMT04	20180331_fusion_zhw_TMT11_liver04_pho_F03.raw	https://pdc.cancer.gov/pdc/study/PDC000199
4	TMT_HCC_TMT04	20180331_fusion_zhw_TMT11_liver04_pho_F04.raw	https://pdc.cancer.gov/pdc/study/PDC000199
5	TMT_HCC_TMT04	20180331_fusion_zhw_TMT11_liver04_pho_F05.raw	https://pdc.cancer.gov/pdc/study/PDC000199
6	TMT_HCC_TMT04	20180331_fusion_zhw_TMT11_liver04_pho_F06.raw	https://pdc.cancer.gov/pdc/study/PDC000199
7	TMT_HCC_TMT04	20180331_fusion_zhw_TMT11_liver04_pho_F07.raw	https://pdc.cancer.gov/pdc/study/PDC000199
8	TMT_HCC_TMT04	20180331_fusion_zhw_TMT11_liver04_pho_F08.raw	https://pdc.cancer.gov/pdc/study/PDC000199
9	TMT_HCC_TMT04	20180331_fusion_zhw_TMT11_liver04_pho_F09.raw	https://pdc.cancer.gov/pdc/study/PDC000199
10	TMT_HCC_TMT04	20180331_fusion_zhw_TMT11_liver04_pho_F10.raw	https://pdc.cancer.gov/pdc/study/PDC000199
11	TMT_HCC_TMT04	20180331_fusion_zhw_TMT11_liver04_pho_F11.raw	https://pdc.cancer.gov/pdc/study/PDC000199
12	TMT_HCC_TMT04	20180331_fusion_zhw_TMT11_liver04_pho_F12.raw	https://pdc.cancer.gov/pdc/study/PDC000199
13	TMT_HCC_TMT04	20180331_fusion_zhw_TMT11_liver04_pho_F13.raw	https://pdc.cancer.gov/pdc/study/PDC000199
14	TMT_HCC_TMT04	20180331_fusion_zhw_TMT11_liver04_pho_F14.raw	https://pdc.cancer.gov/pdc/study/PDC000199
15	TMT_HCC_TMT04	20180331_fusion_zhw_TMT11_liver04_pho_F15.raw	https://pdc.cancer.gov/pdc/study/PDC000199
16	TMT_HCC_TMT04	20180331_fusion_zhw_TMT11_liver04_pho_F16.raw	https://pdc.cancer.gov/pdc/study/PDC000199
17	TMT_HCC_TMT04	20180331_fusion_zhw_TMT11_liver04_pho_F17.raw	https://pdc.cancer.gov/pdc/study/PDC000199
18	TMT_HCC_TMT04	20180331_fusion_zhw_TMT11_liver04_pho_F18.raw	https://pdc.cancer.gov/pdc/study/PDC000199
19	TMT_HCC_TMT04	20180331_fusion_zhw_TMT11_liver04_pho_F19.raw	https://pdc.cancer.gov/pdc/study/PDC000199
20	TMT_HCC_TMT04	20180331_fusion_zhw_TMT11_liver04_pho_F20.raw	https://pdc.cancer.gov/pdc/study/PDC000199
21	TMT_HCC_TMT04	20180331_fusion_zhw_TMT11_liver04_pho_F21.raw	https://pdc.cancer.gov/pdc/study/PDC000199
22	TMT_HCC_TMT04	20180331_fusion_zhw_TMT11_liver04_pho_F22.raw	https://pdc.cancer.gov/pdc/study/PDC000199
23	TMT_HCC_TMT04	20180331_fusion_zhw_TMT11_liver04_pho_F23.raw	https://pdc.cancer.gov/pdc/study/PDC000199
24	TMT_HCC_TMT04	20180331_fusion_zhw_TMT11_liver04_pho_F24.raw	https://pdc.cancer.gov/pdc/study/PDC000199
1	TMT_HCC_TMT05	20180403_fusion_zhw_TMT11_liver05_pho_F01.raw	https://pdc.cancer.gov/pdc/study/PDC000199
2	TMT_HCC_TMT05	20180403_fusion_zhw_TMT11_liver05_pho_F02.raw	https://pdc.cancer.gov/pdc/study/PDC000199
3	TMT_HCC_TMT05	20180403_fusion_zhw_TMT11_liver05_pho_F03.raw	https://pdc.cancer.gov/pdc/study/PDC000199
4	TMT_HCC_TMT05	20180403_fusion_zhw_TMT11_liver05_pho_F04.raw	https://pdc.cancer.gov/pdc/study/PDC000199
5	TMT_HCC_TMT05	20180403_fusion_zhw_TMT11_liver05_pho_F05.raw	https://pdc.cancer.gov/pdc/study/PDC000199
6	TMT_HCC_TMT05	20180403_fusion_zhw_TMT11_liver05_pho_F06.raw	https://pdc.cancer.gov/pdc/study/PDC000199
7	TMT_HCC_TMT05	20180403_fusion_zhw_TMT11_liver05_pho_F07.raw	https://pdc.cancer.gov/pdc/study/PDC000199
8	TMT_HCC_TMT05	20180403_fusion_zhw_TMT11_liver05_pho_F08.raw	https://pdc.cancer.gov/pdc/study/PDC000199
9	TMT_HCC_TMT05	20180403_fusion_zhw_TMT11_liver05_pho_F09.raw	https://pdc.cancer.gov/pdc/study/PDC000199
10	TMT_HCC_TMT05	20180403_fusion_zhw_TMT11_liver05_pho_F10.raw	https://pdc.cancer.gov/pdc/study/PDC000199
11	TMT_HCC_TMT05	20180403_fusion_zhw_TMT11_liver05_pho_F11.raw	https://pdc.cancer.gov/pdc/study/PDC000199
12	TMT_HCC_TMT05	20180403_fusion_zhw_TMT11_liver05_pho_F12.raw	https://pdc.cancer.gov/pdc/study/PDC000199
13	TMT_HCC_TMT05	20180403_fusion_zhw_TMT11_liver05_pho_F13.raw	https://pdc.cancer.gov/pdc/study/PDC000199
14	TMT_HCC_TMT05	20180403_fusion_zhw_TMT11_liver05_pho_F14.raw	https://pdc.cancer.gov/pdc/study/PDC000199
15	TMT_HCC_TMT05	20180403_fusion_zhw_TMT11_liver05_pho_F15.raw	https://pdc.cancer.gov/pdc/study/PDC000199
16	TMT_HCC_TMT05	20180403_fusion_zhw_TMT11_liver05_pho_F16.raw	https://pdc.cancer.gov/pdc/study/PDC000199
17	TMT_HCC_TMT05	20180403_fusion_zhw_TMT11_liver05_pho_F17.raw	https://pdc.cancer.gov/pdc/study/PDC000199
18	TMT_HCC_TMT05	20180403_fusion_zhw_TMT11_liver05_pho_F18.raw	https://pdc.cancer.gov/pdc/study/PDC000199
19	TMT_HCC_TMT05	20180403_fusion_zhw_TMT11_liver05_pho_F19.raw	https://pdc.cancer.gov/pdc/study/PDC000199
20	TMT_HCC_TMT05	20180403_fusion_zhw_TMT11_liver05_pho_F20.raw	https://pdc.cancer.gov/pdc/study/PDC000199
21	TMT_HCC_TMT05	20180403_fusion_zhw_TMT11_liver05_pho_F21.raw	https://pdc.cancer.gov/pdc/study/PDC000199
22	TMT_HCC_TMT05	20180403_fusion_zhw_TMT11_liver05_pho_F22.raw	https://pdc.cancer.gov/pdc/study/PDC000199
23	TMT_HCC_TMT05	20180403_fusion_zhw_TMT11_liver05_pho_F23.raw	https://pdc.cancer.gov/pdc/study/PDC000199
24	TMT_HCC_TMT05	20180403_fusion_zhw_TMT11_liver05_pho_F24.raw	https://pdc.cancer.gov/pdc/study/PDC000199
1	TMT_HCC_TMT06	20180405_fusion_zhw_TMT11_liver06_pho_F01.raw	https://pdc.cancer.gov/pdc/study/PDC000199
2	TMT_HCC_TMT06	20180405_fusion_zhw_TMT11_liver06_pho_F02.raw	https://pdc.cancer.gov/pdc/study/PDC000199
3	TMT_HCC_TMT06	20180405_fusion_zhw_TMT11_liver06_pho_F03.raw	https://pdc.cancer.gov/pdc/study/PDC000199
4	TMT_HCC_TMT06	20180405_fusion_zhw_TMT11_liver06_pho_F04.raw	https://pdc.cancer.gov/pdc/study/PDC000199
5	TMT_HCC_TMT06	20180405_fusion_zhw_TMT11_liver06_pho_F05.raw	https://pdc.cancer.gov/pdc/study/PDC000199
6	TMT_HCC_TMT06	20180405_fusion_zhw_TMT11_liver06_pho_F06.raw	https://pdc.cancer.gov/pdc/study/PDC000199
7	TMT_HCC_TMT06	20180405_fusion_zhw_TMT11_liver06_pho_F07.raw	https://pdc.cancer.gov/pdc/study/PDC000199
8	TMT_HCC_TMT06	20180405_fusion_zhw_TMT11_liver06_pho_F08.raw	https://pdc.cancer.gov/pdc/study/PDC000199
9	TMT_HCC_TMT06	20180405_fusion_zhw_TMT11_liver06_pho_F09.raw	https://pdc.cancer.gov/pdc/study/PDC000199
10	TMT_HCC_TMT06	20180405_fusion_zhw_TMT11_liver06_pho_F10.raw	https://pdc.cancer.gov/pdc/study/PDC000199
11	TMT_HCC_TMT06	20180405_fusion_zhw_TMT11_liver06_pho_F11.raw	https://pdc.cancer.gov/pdc/study/PDC000199
12	TMT_HCC_TMT06	20180405_fusion_zhw_TMT11_liver06_pho_F12.raw	https://pdc.cancer.gov/pdc/study/PDC000199
13	TMT_HCC_TMT06	20180405_fusion_zhw_TMT11_liver06_pho_F13.raw	https://pdc.cancer.gov/pdc/study/PDC000199
14	TMT_HCC_TMT06	20180405_fusion_zhw_TMT11_liver06_pho_F14.raw	https://pdc.cancer.gov/pdc/study/PDC000199
15	TMT_HCC_TMT06	20180405_fusion_zhw_TMT11_liver06_pho_F15.raw	https://pdc.cancer.gov/pdc/study/PDC000199
16	TMT_HCC_TMT06	20180405_fusion_zhw_TMT11_liver06_pho_F16.raw	https://pdc.cancer.gov/pdc/study/PDC000199
17	TMT_HCC_TMT06	20180405_fusion_zhw_TMT11_liver06_pho_F17.raw	https://pdc.cancer.gov/pdc/study/PDC000199
18	TMT_HCC_TMT06	20180405_fusion_zhw_TMT11_liver06_pho_F18.raw	https://pdc.cancer.gov/pdc/study/PDC000199
19	TMT_HCC_TMT06	20180405_fusion_zhw_TMT11_liver06_pho_F19.raw	https://pdc.cancer.gov/pdc/study/PDC000199
20	TMT_HCC_TMT06	20180405_fusion_zhw_TMT11_liver06_pho_F20.raw	https://pdc.cancer.gov/pdc/study/PDC000199
21	TMT_HCC_TMT06	20180405_fusion_zhw_TMT11_liver06_pho_F21.raw	https://pdc.cancer.gov/pdc/study/PDC000199
22	TMT_HCC_TMT06	20180405_fusion_zhw_TMT11_liver06_pho_F22.raw	https://pdc.cancer.gov/pdc/study/PDC000199
23	TMT_HCC_TMT06	20180405_fusion_zhw_TMT11_liver06_pho_F23.raw	https://pdc.cancer.gov/pdc/study/PDC000199
24	TMT_HCC_TMT06	20180405_fusion_zhw_TMT11_liver06_pho_F24.raw	https://pdc.cancer.gov/pdc/study/PDC000199
1	TMT_HCC_TMT07	20180407_fusion_zhw_TMT11_liver07_pho_F01.raw	https://pdc.cancer.gov/pdc/study/PDC000199
2	TMT_HCC_TMT07	20180407_fusion_zhw_TMT11_liver07_pho_F02.raw	https://pdc.cancer.gov/pdc/study/PDC000199
3	TMT_HCC_TMT07	20180407_fusion_zhw_TMT11_liver07_pho_F03.raw	https://pdc.cancer.gov/pdc/study/PDC000199
4	TMT_HCC_TMT07	20180407_fusion_zhw_TMT11_liver07_pho_F04.raw	https://pdc.cancer.gov/pdc/study/PDC000199
5	TMT_HCC_TMT07	20180407_fusion_zhw_TMT11_liver07_pho_F05.raw	https://pdc.cancer.gov/pdc/study/PDC000199
6	TMT_HCC_TMT07	20180407_fusion_zhw_TMT11_liver07_pho_F06.raw	https://pdc.cancer.gov/pdc/study/PDC000199
7	TMT_HCC_TMT07	20180407_fusion_zhw_TMT11_liver07_pho_F07.raw	https://pdc.cancer.gov/pdc/study/PDC000199
8	TMT_HCC_TMT07	20180407_fusion_zhw_TMT11_liver07_pho_F08.raw	https://pdc.cancer.gov/pdc/study/PDC000199
9	TMT_HCC_TMT07	20180407_fusion_zhw_TMT11_liver07_pho_F09.raw	https://pdc.cancer.gov/pdc/study/PDC000199
10	TMT_HCC_TMT07	20180407_fusion_zhw_TMT11_liver07_pho_F10.raw	https://pdc.cancer.gov/pdc/study/PDC000199
11	TMT_HCC_TMT07	20180407_fusion_zhw_TMT11_liver07_pho_F11.raw	https://pdc.cancer.gov/pdc/study/PDC000199
12	TMT_HCC_TMT07	20180407_fusion_zhw_TMT11_liver07_pho_F12.raw	https://pdc.cancer.gov/pdc/study/PDC000199
13	TMT_HCC_TMT07	20180407_fusion_zhw_TMT11_liver07_pho_F13.raw	https://pdc.cancer.gov/pdc/study/PDC000199
14	TMT_HCC_TMT07	20180407_fusion_zhw_TMT11_liver07_pho_F14.raw	https://pdc.cancer.gov/pdc/study/PDC000199
15	TMT_HCC_TMT07	20180407_fusion_zhw_TMT11_liver07_pho_F15.raw	https://pdc.cancer.gov/pdc/study/PDC000199
16	TMT_HCC_TMT07	20180417_fusion_zhw_TMT11_liver07_pho_F01.raw	https://pdc.cancer.gov/pdc/study/PDC000199
17	TMT_HCC_TMT07	20180417_fusion_zhw_TMT11_liver07_pho_F02.raw	https://pdc.cancer.gov/pdc/study/PDC000199
18	TMT_HCC_TMT07	20180417_fusion_zhw_TMT11_liver07_pho_F03.raw	https://pdc.cancer.gov/pdc/study/PDC000199
19	TMT_HCC_TMT07	20180417_fusion_zhw_TMT11_liver07_pho_F04.raw	https://pdc.cancer.gov/pdc/study/PDC000199
20	TMT_HCC_TMT07	20180417_fusion_zhw_TMT11_liver07_pho_F05.raw	https://pdc.cancer.gov/pdc/study/PDC000199
21	TMT_HCC_TMT07	20180417_fusion_zhw_TMT11_liver07_pho_F06.raw	https://pdc.cancer.gov/pdc/study/PDC000199
22	TMT_HCC_TMT07	20180417_fusion_zhw_TMT11_liver07_pho_F07.raw	https://pdc.cancer.gov/pdc/study/PDC000199
23	TMT_HCC_TMT07	20180417_fusion_zhw_TMT11_liver07_pho_F08.raw	https://pdc.cancer.gov/pdc/study/PDC000199
24	TMT_HCC_TMT07	20180417_fusion_zhw_TMT11_liver07_pho_F09.raw	https://pdc.cancer.gov/pdc/study/PDC000199
25	TMT_HCC_TMT07	20180417_fusion_zhw_TMT11_liver07_pho_F10.raw	https://pdc.cancer.gov/pdc/study/PDC000199
26	TMT_HCC_TMT07	20180417_fusion_zhw_TMT11_liver07_pho_F11.raw	https://pdc.cancer.gov/pdc/study/PDC000199
27	TMT_HCC_TMT07	20180417_fusion_zhw_TMT11_liver07_pho_F12.raw	https://pdc.cancer.gov/pdc/study/PDC000199
28	TMT_HCC_TMT07	20180417_fusion_zhw_TMT11_liver07_pho_F13.raw	https://pdc.cancer.gov/pdc/study/PDC000199
29	TMT_HCC_TMT07	20180417_fusion_zhw_TMT11_liver07_pho_F14.raw	https://pdc.cancer.gov/pdc/study/PDC000199
30	TMT_HCC_TMT07	20180417_fusion_zhw_TMT11_liver07_pho_F15.raw	https://pdc.cancer.gov/pdc/study/PDC000199
31	TMT_HCC_TMT07	20180417_fusion_zhw_TMT11_liver07_pho_F16.raw	https://pdc.cancer.gov/pdc/study/PDC000199
32	TMT_HCC_TMT07	20180417_fusion_zhw_TMT11_liver07_pho_F17.raw	https://pdc.cancer.gov/pdc/study/PDC000199
33	TMT_HCC_TMT07	20180417_fusion_zhw_TMT11_liver07_pho_F18.raw	https://pdc.cancer.gov/pdc/study/PDC000199
34	TMT_HCC_TMT07	20180417_fusion_zhw_TMT11_liver07_pho_F19.raw	https://pdc.cancer.gov/pdc/study/PDC000199
35	TMT_HCC_TMT07	20180417_fusion_zhw_TMT11_liver07_pho_F20.raw	https://pdc.cancer.gov/pdc/study/PDC000199
36	TMT_HCC_TMT07	20180417_fusion_zhw_TMT11_liver07_pho_F21.raw	https://pdc.cancer.gov/pdc/study/PDC000199
37	TMT_HCC_TMT07	20180417_fusion_zhw_TMT11_liver07_pho_F22.raw	https://pdc.cancer.gov/pdc/study/PDC000199
38	TMT_HCC_TMT07	20180417_fusion_zhw_TMT11_liver07_pho_F23.raw	https://pdc.cancer.gov/pdc/study/PDC000199
39	TMT_HCC_TMT07	20180417_fusion_zhw_TMT11_liver07_pho_F24.raw	https://pdc.cancer.gov/pdc/study/PDC000199
40	TMT_HCC_TMT07	20180424_fusion_zhw_TMT11_liver07_pho_F16.raw	https://pdc.cancer.gov/pdc/study/PDC000199
41	TMT_HCC_TMT07	20180424_fusion_zhw_TMT11_liver07_pho_F17.raw	https://pdc.cancer.gov/pdc/study/PDC000199
42	TMT_HCC_TMT07	20180424_fusion_zhw_TMT11_liver07_pho_F18.raw	https://pdc.cancer.gov/pdc/study/PDC000199
43	TMT_HCC_TMT07	20180424_fusion_zhw_TMT11_liver07_pho_F19.raw	https://pdc.cancer.gov/pdc/study/PDC000199
44	TMT_HCC_TMT07	20180424_fusion_zhw_TMT11_liver07_pho_F20.raw	https://pdc.cancer.gov/pdc/study/PDC000199
45	TMT_HCC_TMT07	20180424_fusion_zhw_TMT11_liver07_pho_F21.raw	https://pdc.cancer.gov/pdc/study/PDC000199
46	TMT_HCC_TMT07	20180424_fusion_zhw_TMT11_liver07_pho_F22.raw	https://pdc.cancer.gov/pdc/study/PDC000199
47	TMT_HCC_TMT07	20180424_fusion_zhw_TMT11_liver07_pho_F23.raw	https://pdc.cancer.gov/pdc/study/PDC000199
48	TMT_HCC_TMT07	20180424_fusion_zhw_TMT11_liver07_pho_F24.raw	https://pdc.cancer.gov/pdc/study/PDC000199
1	TMT_HCC_TMT08	20180419_fusion_zhw_TMT11_liver08_pho_F01.raw	https://pdc.cancer.gov/pdc/study/PDC000199
2	TMT_HCC_TMT08	20180419_fusion_zhw_TMT11_liver08_pho_F02.raw	https://pdc.cancer.gov/pdc/study/PDC000199
3	TMT_HCC_TMT08	20180419_fusion_zhw_TMT11_liver08_pho_F03.raw	https://pdc.cancer.gov/pdc/study/PDC000199
4	TMT_HCC_TMT08	20180419_fusion_zhw_TMT11_liver08_pho_F04.raw	https://pdc.cancer.gov/pdc/study/PDC000199
5	TMT_HCC_TMT08	20180419_fusion_zhw_TMT11_liver08_pho_F05.raw	https://pdc.cancer.gov/pdc/study/PDC000199
6	TMT_HCC_TMT08	20180419_fusion_zhw_TMT11_liver08_pho_F06.raw	https://pdc.cancer.gov/pdc/study/PDC000199
7	TMT_HCC_TMT08	20180419_fusion_zhw_TMT11_liver08_pho_F07.raw	https://pdc.cancer.gov/pdc/study/PDC000199
8	TMT_HCC_TMT08	20180419_fusion_zhw_TMT11_liver08_pho_F08.raw	https://pdc.cancer.gov/pdc/study/PDC000199
9	TMT_HCC_TMT08	20180419_fusion_zhw_TMT11_liver08_pho_F09.raw	https://pdc.cancer.gov/pdc/study/PDC000199
10	TMT_HCC_TMT08	20180419_fusion_zhw_TMT11_liver08_pho_F10.raw	https://pdc.cancer.gov/pdc/study/PDC000199
11	TMT_HCC_TMT08	20180419_fusion_zhw_TMT11_liver08_pho_F11.raw	https://pdc.cancer.gov/pdc/study/PDC000199
12	TMT_HCC_TMT08	20180419_fusion_zhw_TMT11_liver08_pho_F12.raw	https://pdc.cancer.gov/pdc/study/PDC000199
13	TMT_HCC_TMT08	20180419_fusion_zhw_TMT11_liver08_pho_F13.raw	https://pdc.cancer.gov/pdc/study/PDC000199
14	TMT_HCC_TMT08	20180419_fusion_zhw_TMT11_liver08_pho_F14.raw	https://pdc.cancer.gov/pdc/study/PDC000199
15	TMT_HCC_TMT08	20180419_fusion_zhw_TMT11_liver08_pho_F15.raw	https://pdc.cancer.gov/pdc/study/PDC000199
16	TMT_HCC_TMT08	20180419_fusion_zhw_TMT11_liver08_pho_F16.raw	https://pdc.cancer.gov/pdc/study/PDC000199
17	TMT_HCC_TMT08	20180419_fusion_zhw_TMT11_liver08_pho_F17.raw	https://pdc.cancer.gov/pdc/study/PDC000199
18	TMT_HCC_TMT08	20180419_fusion_zhw_TMT11_liver08_pho_F18.raw	https://pdc.cancer.gov/pdc/study/PDC000199
19	TMT_HCC_TMT08	20180419_fusion_zhw_TMT11_liver08_pho_F19.raw	https://pdc.cancer.gov/pdc/study/PDC000199
20	TMT_HCC_TMT08	20180419_fusion_zhw_TMT11_liver08_pho_F20.raw	https://pdc.cancer.gov/pdc/study/PDC000199
21	TMT_HCC_TMT08	20180419_fusion_zhw_TMT11_liver08_pho_F21.raw	https://pdc.cancer.gov/pdc/study/PDC000199
22	TMT_HCC_TMT08	20180419_fusion_zhw_TMT11_liver08_pho_F22.raw	https://pdc.cancer.gov/pdc/study/PDC000199
23	TMT_HCC_TMT08	20180419_fusion_zhw_TMT11_liver08_pho_F23.raw	https://pdc.cancer.gov/pdc/study/PDC000199
24	TMT_HCC_TMT08	20180419_fusion_zhw_TMT11_liver08_pho_F24.raw	https://pdc.cancer.gov/pdc/study/PDC000199
25	TMT_HCC_TMT08	20180501_fusion_zhw_TMT11_liver08_pho_F01.raw	https://pdc.cancer.gov/pdc/study/PDC000199
26	TMT_HCC_TMT08	20180501_fusion_zhw_TMT11_liver08_pho_F02.raw	https://pdc.cancer.gov/pdc/study/PDC000199
27	TMT_HCC_TMT08	20180501_fusion_zhw_TMT11_liver08_pho_F03.raw	https://pdc.cancer.gov/pdc/study/PDC000199
28	TMT_HCC_TMT08	20180501_fusion_zhw_TMT11_liver08_pho_F04.raw	https://pdc.cancer.gov/pdc/study/PDC000199
29	TMT_HCC_TMT08	20180501_fusion_zhw_TMT11_liver08_pho_F05.raw	https://pdc.cancer.gov/pdc/study/PDC000199
30	TMT_HCC_TMT08	20180501_fusion_zhw_TMT11_liver08_pho_F06.raw	https://pdc.cancer.gov/pdc/study/PDC000199
31	TMT_HCC_TMT08	20180501_fusion_zhw_TMT11_liver08_pho_F07.raw	https://pdc.cancer.gov/pdc/study/PDC000199
32	TMT_HCC_TMT08	20180501_fusion_zhw_TMT11_liver08_pho_F08.raw	https://pdc.cancer.gov/pdc/study/PDC000199
33	TMT_HCC_TMT08	20180501_fusion_zhw_TMT11_liver08_pho_F09.raw	https://pdc.cancer.gov/pdc/study/PDC000199
34	TMT_HCC_TMT08	20180501_fusion_zhw_TMT11_liver08_pho_F10.raw	https://pdc.cancer.gov/pdc/study/PDC000199
35	TMT_HCC_TMT08	20180501_fusion_zhw_TMT11_liver08_pho_F11.raw	https://pdc.cancer.gov/pdc/study/PDC000199
36	TMT_HCC_TMT08	20180501_fusion_zhw_TMT11_liver08_pho_F12.raw	https://pdc.cancer.gov/pdc/study/PDC000199
37	TMT_HCC_TMT08	20180501_fusion_zhw_TMT11_liver08_pho_F14.raw	https://pdc.cancer.gov/pdc/study/PDC000199
38	TMT_HCC_TMT08	20180501_fusion_zhw_TMT11_liver08_pho_F15.raw	https://pdc.cancer.gov/pdc/study/PDC000199
39	TMT_HCC_TMT08	20180501_fusion_zhw_TMT11_liver08_pho_F16.raw	https://pdc.cancer.gov/pdc/study/PDC000199
40	TMT_HCC_TMT08	20180501_fusion_zhw_TMT11_liver08_pho_F17.raw	https://pdc.cancer.gov/pdc/study/PDC000199
41	TMT_HCC_TMT08	20180501_fusion_zhw_TMT11_liver08_pho_F18.raw	https://pdc.cancer.gov/pdc/study/PDC000199
42	TMT_HCC_TMT08	20180501_fusion_zhw_TMT11_liver08_pho_F19.raw	https://pdc.cancer.gov/pdc/study/PDC000199
43	TMT_HCC_TMT08	20180501_fusion_zhw_TMT11_liver08_pho_F20.raw	https://pdc.cancer.gov/pdc/study/PDC000199
44	TMT_HCC_TMT08	20180501_fusion_zhw_TMT11_liver08_pho_F21.raw	https://pdc.cancer.gov/pdc/study/PDC000199
45	TMT_HCC_TMT08	20180501_fusion_zhw_TMT11_liver08_pho_F22.raw	https://pdc.cancer.gov/pdc/study/PDC000199
46	TMT_HCC_TMT08	20180501_fusion_zhw_TMT11_liver08_pho_F23.raw	https://pdc.cancer.gov/pdc/study/PDC000199
47	TMT_HCC_TMT08	20180501_fusion_zhw_TMT11_liver08_pho_F24.raw	https://pdc.cancer.gov/pdc/study/PDC000199
1	TMT_HCC_TMT09	20180422_fusion_zhw_TMT11_liver09_pho_F01.raw	https://pdc.cancer.gov/pdc/study/PDC000199
2	TMT_HCC_TMT09	20180422_fusion_zhw_TMT11_liver09_pho_F02.raw	https://pdc.cancer.gov/pdc/study/PDC000199
3	TMT_HCC_TMT09	20180422_fusion_zhw_TMT11_liver09_pho_F03.raw	https://pdc.cancer.gov/pdc/study/PDC000199
4	TMT_HCC_TMT09	20180422_fusion_zhw_TMT11_liver09_pho_F04.raw	https://pdc.cancer.gov/pdc/study/PDC000199
5	TMT_HCC_TMT09	20180422_fusion_zhw_TMT11_liver09_pho_F05.raw	https://pdc.cancer.gov/pdc/study/PDC000199
6	TMT_HCC_TMT09	20180422_fusion_zhw_TMT11_liver09_pho_F06.raw	https://pdc.cancer.gov/pdc/study/PDC000199
7	TMT_HCC_TMT09	20180422_fusion_zhw_TMT11_liver09_pho_F07.raw	https://pdc.cancer.gov/pdc/study/PDC000199
8	TMT_HCC_TMT09	20180422_fusion_zhw_TMT11_liver09_pho_F08.raw	https://pdc.cancer.gov/pdc/study/PDC000199
9	TMT_HCC_TMT09	20180422_fusion_zhw_TMT11_liver09_pho_F09.raw	https://pdc.cancer.gov/pdc/study/PDC000199
10	TMT_HCC_TMT09	20180422_fusion_zhw_TMT11_liver09_pho_F10.raw	https://pdc.cancer.gov/pdc/study/PDC000199
11	TMT_HCC_TMT09	20180422_fusion_zhw_TMT11_liver09_pho_F11.raw	https://pdc.cancer.gov/pdc/study/PDC000199
12	TMT_HCC_TMT09	20180422_fusion_zhw_TMT11_liver09_pho_F12.raw	https://pdc.cancer.gov/pdc/study/PDC000199
13	TMT_HCC_TMT09	20180422_fusion_zhw_TMT11_liver09_pho_F13.raw	https://pdc.cancer.gov/pdc/study/PDC000199
14	TMT_HCC_TMT09	20180422_fusion_zhw_TMT11_liver09_pho_F14.raw	https://pdc.cancer.gov/pdc/study/PDC000199
15	TMT_HCC_TMT09	20180422_fusion_zhw_TMT11_liver09_pho_F15.raw	https://pdc.cancer.gov/pdc/study/PDC000199
16	TMT_HCC_TMT09	20180422_fusion_zhw_TMT11_liver09_pho_F16.raw	https://pdc.cancer.gov/pdc/study/PDC000199
17	TMT_HCC_TMT09	20180422_fusion_zhw_TMT11_liver09_pho_F17.raw	https://pdc.cancer.gov/pdc/study/PDC000199
18	TMT_HCC_TMT09	20180422_fusion_zhw_TMT11_liver09_pho_F18.raw	https://pdc.cancer.gov/pdc/study/PDC000199
19	TMT_HCC_TMT09	20180422_fusion_zhw_TMT11_liver09_pho_F19.raw	https://pdc.cancer.gov/pdc/study/PDC000199
20	TMT_HCC_TMT09	20180422_fusion_zhw_TMT11_liver09_pho_F20.raw	https://pdc.cancer.gov/pdc/study/PDC000199
21	TMT_HCC_TMT09	20180422_fusion_zhw_TMT11_liver09_pho_F21.raw	https://pdc.cancer.gov/pdc/study/PDC000199
22	TMT_HCC_TMT09	20180422_fusion_zhw_TMT11_liver09_pho_F22.raw	https://pdc.cancer.gov/pdc/study/PDC000199
23	TMT_HCC_TMT09	20180422_fusion_zhw_TMT11_liver09_pho_F23.raw	https://pdc.cancer.gov/pdc/study/PDC000199
24	TMT_HCC_TMT09	20180422_fusion_zhw_TMT11_liver09_pho_F24.raw	https://pdc.cancer.gov/pdc/study/PDC000199
25	TMT_HCC_TMT09	20180706_fusion_zhw_TMT11_liver09_pho_F01.raw	https://pdc.cancer.gov/pdc/study/PDC000199
26	TMT_HCC_TMT09	20180706_fusion_zhw_TMT11_liver09_pho_F02.raw	https://pdc.cancer.gov/pdc/study/PDC000199
27	TMT_HCC_TMT09	20180706_fusion_zhw_TMT11_liver09_pho_F03.raw	https://pdc.cancer.gov/pdc/study/PDC000199
28	TMT_HCC_TMT09	20180706_fusion_zhw_TMT11_liver09_pho_F04.raw	https://pdc.cancer.gov/pdc/study/PDC000199
29	TMT_HCC_TMT09	20180706_fusion_zhw_TMT11_liver09_pho_F05.raw	https://pdc.cancer.gov/pdc/study/PDC000199
30	TMT_HCC_TMT09	20180706_fusion_zhw_TMT11_liver09_pho_F06.raw	https://pdc.cancer.gov/pdc/study/PDC000199
31	TMT_HCC_TMT09	20180706_fusion_zhw_TMT11_liver09_pho_F07.raw	https://pdc.cancer.gov/pdc/study/PDC000199
32	TMT_HCC_TMT09	20180706_fusion_zhw_TMT11_liver09_pho_F08.raw	https://pdc.cancer.gov/pdc/study/PDC000199
33	TMT_HCC_TMT09	20180706_fusion_zhw_TMT11_liver09_pho_F09.raw	https://pdc.cancer.gov/pdc/study/PDC000199
34	TMT_HCC_TMT09	20180706_fusion_zhw_TMT11_liver09_pho_F10.raw	https://pdc.cancer.gov/pdc/study/PDC000199
35	TMT_HCC_TMT09	20180706_fusion_zhw_TMT11_liver09_pho_F11.raw	https://pdc.cancer.gov/pdc/study/PDC000199
36	TMT_HCC_TMT09	20180706_fusion_zhw_TMT11_liver09_pho_F12.raw	https://pdc.cancer.gov/pdc/study/PDC000199
37	TMT_HCC_TMT09	20180706_fusion_zhw_TMT11_liver09_pho_F13.raw	https://pdc.cancer.gov/pdc/study/PDC000199
38	TMT_HCC_TMT09	20180706_fusion_zhw_TMT11_liver09_pho_F14.raw	https://pdc.cancer.gov/pdc/study/PDC000199
39	TMT_HCC_TMT09	20180706_fusion_zhw_TMT11_liver09_pho_F15.raw	https://pdc.cancer.gov/pdc/study/PDC000199
40	TMT_HCC_TMT09	20180706_fusion_zhw_TMT11_liver09_pho_F16.raw	https://pdc.cancer.gov/pdc/study/PDC000199
41	TMT_HCC_TMT09	20180706_fusion_zhw_TMT11_liver09_pho_F17.raw	https://pdc.cancer.gov/pdc/study/PDC000199
42	TMT_HCC_TMT09	20180706_fusion_zhw_TMT11_liver09_pho_F18.raw	https://pdc.cancer.gov/pdc/study/PDC000199
43	TMT_HCC_TMT09	20180706_fusion_zhw_TMT11_liver09_pho_F19.raw	https://pdc.cancer.gov/pdc/study/PDC000199
44	TMT_HCC_TMT09	20180706_fusion_zhw_TMT11_liver09_pho_F20.raw	https://pdc.cancer.gov/pdc/study/PDC000199
45	TMT_HCC_TMT09	20180706_fusion_zhw_TMT11_liver09_pho_F21.raw	https://pdc.cancer.gov/pdc/study/PDC000199
46	TMT_HCC_TMT09	20180706_fusion_zhw_TMT11_liver09_pho_F22.raw	https://pdc.cancer.gov/pdc/study/PDC000199
47	TMT_HCC_TMT09	20180706_fusion_zhw_TMT11_liver09_pho_F23.raw	https://pdc.cancer.gov/pdc/study/PDC000199
48	TMT_HCC_TMT09	20180706_fusion_zhw_TMT11_liver09_pho_F24.raw	https://pdc.cancer.gov/pdc/study/PDC000199
1	TMT_HCC_TMT10	20180426_fusion_zhw_TMT11_liver10_pho_F01.raw	https://pdc.cancer.gov/pdc/study/PDC000199
2	TMT_HCC_TMT10	20180426_fusion_zhw_TMT11_liver10_pho_F02.raw	https://pdc.cancer.gov/pdc/study/PDC000199
3	TMT_HCC_TMT10	20180426_fusion_zhw_TMT11_liver10_pho_F03.raw	https://pdc.cancer.gov/pdc/study/PDC000199
4	TMT_HCC_TMT10	20180426_fusion_zhw_TMT11_liver10_pho_F04.raw	https://pdc.cancer.gov/pdc/study/PDC000199
5	TMT_HCC_TMT10	20180426_fusion_zhw_TMT11_liver10_pho_F05.raw	https://pdc.cancer.gov/pdc/study/PDC000199
6	TMT_HCC_TMT10	20180426_fusion_zhw_TMT11_liver10_pho_F06.raw	https://pdc.cancer.gov/pdc/study/PDC000199
7	TMT_HCC_TMT10	20180426_fusion_zhw_TMT11_liver10_pho_F07.raw	https://pdc.cancer.gov/pdc/study/PDC000199
8	TMT_HCC_TMT10	20180426_fusion_zhw_TMT11_liver10_pho_F08.raw	https://pdc.cancer.gov/pdc/study/PDC000199
9	TMT_HCC_TMT10	20180426_fusion_zhw_TMT11_liver10_pho_F09.raw	https://pdc.cancer.gov/pdc/study/PDC000199
10	TMT_HCC_TMT10	20180426_fusion_zhw_TMT11_liver10_pho_F10.raw	https://pdc.cancer.gov/pdc/study/PDC000199
11	TMT_HCC_TMT10	20180426_fusion_zhw_TMT11_liver10_pho_F11.raw	https://pdc.cancer.gov/pdc/study/PDC000199
12	TMT_HCC_TMT10	20180426_fusion_zhw_TMT11_liver10_pho_F12.raw	https://pdc.cancer.gov/pdc/study/PDC000199
13	TMT_HCC_TMT10	20180426_fusion_zhw_TMT11_liver10_pho_F13.raw	https://pdc.cancer.gov/pdc/study/PDC000199
14	TMT_HCC_TMT10	20180426_fusion_zhw_TMT11_liver10_pho_F14.raw	https://pdc.cancer.gov/pdc/study/PDC000199
15	TMT_HCC_TMT10	20180426_fusion_zhw_TMT11_liver10_pho_F15.raw	https://pdc.cancer.gov/pdc/study/PDC000199
16	TMT_HCC_TMT10	20180426_fusion_zhw_TMT11_liver10_pho_F16.raw	https://pdc.cancer.gov/pdc/study/PDC000199
17	TMT_HCC_TMT10	20180426_fusion_zhw_TMT11_liver10_pho_F17.raw	https://pdc.cancer.gov/pdc/study/PDC000199
18	TMT_HCC_TMT10	20180426_fusion_zhw_TMT11_liver10_pho_F18.raw	https://pdc.cancer.gov/pdc/study/PDC000199
19	TMT_HCC_TMT10	20180426_fusion_zhw_TMT11_liver10_pho_F19.raw	https://pdc.cancer.gov/pdc/study/PDC000199
20	TMT_HCC_TMT10	20180426_fusion_zhw_TMT11_liver10_pho_F20.raw	https://pdc.cancer.gov/pdc/study/PDC000199
21	TMT_HCC_TMT10	20180426_fusion_zhw_TMT11_liver10_pho_F21.raw	https://pdc.cancer.gov/pdc/study/PDC000199
22	TMT_HCC_TMT10	20180426_fusion_zhw_TMT11_liver10_pho_F22.raw	https://pdc.cancer.gov/pdc/study/PDC000199
23	TMT_HCC_TMT10	20180426_fusion_zhw_TMT11_liver10_pho_F23.raw	https://pdc.cancer.gov/pdc/study/PDC000199
24	TMT_HCC_TMT10	20180426_fusion_zhw_TMT11_liver10_pho_F24.raw	https://pdc.cancer.gov/pdc/study/PDC000199
25	TMT_HCC_TMT10	20180708_fusion_zhw_TMT11_liver10_pho_F01.raw	https://pdc.cancer.gov/pdc/study/PDC000199
26	TMT_HCC_TMT10	20180708_fusion_zhw_TMT11_liver10_pho_F02.raw	https://pdc.cancer.gov/pdc/study/PDC000199
27	TMT_HCC_TMT10	20180708_fusion_zhw_TMT11_liver10_pho_F03.raw	https://pdc.cancer.gov/pdc/study/PDC000199
28	TMT_HCC_TMT10	20180708_fusion_zhw_TMT11_liver10_pho_F04.raw	https://pdc.cancer.gov/pdc/study/PDC000199
29	TMT_HCC_TMT10	20180708_fusion_zhw_TMT11_liver10_pho_F05.raw	https://pdc.cancer.gov/pdc/study/PDC000199
30	TMT_HCC_TMT10	20180708_fusion_zhw_TMT11_liver10_pho_F06.raw	https://pdc.cancer.gov/pdc/study/PDC000199
31	TMT_HCC_TMT10	20180708_fusion_zhw_TMT11_liver10_pho_F07.raw	https://pdc.cancer.gov/pdc/study/PDC000199
32	TMT_HCC_TMT10	20180708_fusion_zhw_TMT11_liver10_pho_F08.raw	https://pdc.cancer.gov/pdc/study/PDC000199
33	TMT_HCC_TMT10	20180708_fusion_zhw_TMT11_liver10_pho_F09.raw	https://pdc.cancer.gov/pdc/study/PDC000199
34	TMT_HCC_TMT10	20180708_fusion_zhw_TMT11_liver10_pho_F10.raw	https://pdc.cancer.gov/pdc/study/PDC000199
35	TMT_HCC_TMT10	20180708_fusion_zhw_TMT11_liver10_pho_F11.raw	https://pdc.cancer.gov/pdc/study/PDC000199
36	TMT_HCC_TMT10	20180708_fusion_zhw_TMT11_liver10_pho_F12.raw	https://pdc.cancer.gov/pdc/study/PDC000199
37	TMT_HCC_TMT10	20180708_fusion_zhw_TMT11_liver10_pho_F13.raw	https://pdc.cancer.gov/pdc/study/PDC000199
38	TMT_HCC_TMT10	20180708_fusion_zhw_TMT11_liver10_pho_F14.raw	https://pdc.cancer.gov/pdc/study/PDC000199
39	TMT_HCC_TMT10	20180708_fusion_zhw_TMT11_liver10_pho_F15.raw	https://pdc.cancer.gov/pdc/study/PDC000199
40	TMT_HCC_TMT10	20180708_fusion_zhw_TMT11_liver10_pho_F16.raw	https://pdc.cancer.gov/pdc/study/PDC000199
41	TMT_HCC_TMT10	20180708_fusion_zhw_TMT11_liver10_pho_F17.raw	https://pdc.cancer.gov/pdc/study/PDC000199
42	TMT_HCC_TMT10	20180708_fusion_zhw_TMT11_liver10_pho_F18.raw	https://pdc.cancer.gov/pdc/study/PDC000199
43	TMT_HCC_TMT10	20180708_fusion_zhw_TMT11_liver10_pho_F19.raw	https://pdc.cancer.gov/pdc/study/PDC000199
44	TMT_HCC_TMT10	20180708_fusion_zhw_TMT11_liver10_pho_F20.raw	https://pdc.cancer.gov/pdc/study/PDC000199
45	TMT_HCC_TMT10	20180708_fusion_zhw_TMT11_liver10_pho_F21.raw	https://pdc.cancer.gov/pdc/study/PDC000199
46	TMT_HCC_TMT10	20180708_fusion_zhw_TMT11_liver10_pho_F22.raw	https://pdc.cancer.gov/pdc/study/PDC000199
47	TMT_HCC_TMT10	20180708_fusion_zhw_TMT11_liver10_pho_F23.raw	https://pdc.cancer.gov/pdc/study/PDC000199
48	TMT_HCC_TMT10	20180708_fusion_zhw_TMT11_liver10_pho_F24.raw	https://pdc.cancer.gov/pdc/study/PDC000199
1	TMT_HCC_TMT11	20180427_fusion_zhw_TMT11_liver11_pho_F01.raw	https://pdc.cancer.gov/pdc/study/PDC000199
2	TMT_HCC_TMT11	20180427_fusion_zhw_TMT11_liver11_pho_F02.raw	https://pdc.cancer.gov/pdc/study/PDC000199
3	TMT_HCC_TMT11	20180427_fusion_zhw_TMT11_liver11_pho_F03.raw	https://pdc.cancer.gov/pdc/study/PDC000199
4	TMT_HCC_TMT11	20180427_fusion_zhw_TMT11_liver11_pho_F04.raw	https://pdc.cancer.gov/pdc/study/PDC000199
5	TMT_HCC_TMT11	20180427_fusion_zhw_TMT11_liver11_pho_F05.raw	https://pdc.cancer.gov/pdc/study/PDC000199
6	TMT_HCC_TMT11	20180427_fusion_zhw_TMT11_liver11_pho_F06.raw	https://pdc.cancer.gov/pdc/study/PDC000199
7	TMT_HCC_TMT11	20180427_fusion_zhw_TMT11_liver11_pho_F07.raw	https://pdc.cancer.gov/pdc/study/PDC000199
8	TMT_HCC_TMT11	20180427_fusion_zhw_TMT11_liver11_pho_F08.raw	https://pdc.cancer.gov/pdc/study/PDC000199
9	TMT_HCC_TMT11	20180427_fusion_zhw_TMT11_liver11_pho_F09.raw	https://pdc.cancer.gov/pdc/study/PDC000199
10	TMT_HCC_TMT11	20180427_fusion_zhw_TMT11_liver11_pho_F10.raw	https://pdc.cancer.gov/pdc/study/PDC000199
11	TMT_HCC_TMT11	20180427_fusion_zhw_TMT11_liver11_pho_F11.raw	https://pdc.cancer.gov/pdc/study/PDC000199
12	TMT_HCC_TMT11	20180427_fusion_zhw_TMT11_liver11_pho_F12.raw	https://pdc.cancer.gov/pdc/study/PDC000199
13	TMT_HCC_TMT11	20180427_fusion_zhw_TMT11_liver11_pho_F13.raw	https://pdc.cancer.gov/pdc/study/PDC000199
14	TMT_HCC_TMT11	20180427_fusion_zhw_TMT11_liver11_pho_F14.raw	https://pdc.cancer.gov/pdc/study/PDC000199
15	TMT_HCC_TMT11	20180427_fusion_zhw_TMT11_liver11_pho_F15.raw	https://pdc.cancer.gov/pdc/study/PDC000199
16	TMT_HCC_TMT11	20180427_fusion_zhw_TMT11_liver11_pho_F16.raw	https://pdc.cancer.gov/pdc/study/PDC000199
17	TMT_HCC_TMT11	20180427_fusion_zhw_TMT11_liver11_pho_F17.raw	https://pdc.cancer.gov/pdc/study/PDC000199
18	TMT_HCC_TMT11	20180427_fusion_zhw_TMT11_liver11_pho_F18.raw	https://pdc.cancer.gov/pdc/study/PDC000199
19	TMT_HCC_TMT11	20180427_fusion_zhw_TMT11_liver11_pho_F19.raw	https://pdc.cancer.gov/pdc/study/PDC000199
20	TMT_HCC_TMT11	20180427_fusion_zhw_TMT11_liver11_pho_F20.raw	https://pdc.cancer.gov/pdc/study/PDC000199
21	TMT_HCC_TMT11	20180427_fusion_zhw_TMT11_liver11_pho_F21.raw	https://pdc.cancer.gov/pdc/study/PDC000199
22	TMT_HCC_TMT11	20180427_fusion_zhw_TMT11_liver11_pho_F22.raw	https://pdc.cancer.gov/pdc/study/PDC000199
23	TMT_HCC_TMT11	20180427_fusion_zhw_TMT11_liver11_pho_F23.raw	https://pdc.cancer.gov/pdc/study/PDC000199
24	TMT_HCC_TMT11	20180427_fusion_zhw_TMT11_liver11_pho_F24.raw	https://pdc.cancer.gov/pdc/study/PDC000199
25	TMT_HCC_TMT11	20180710_fusion_zhw_TMT11_liver11_pho_F01.raw	https://pdc.cancer.gov/pdc/study/PDC000199
26	TMT_HCC_TMT11	20180710_fusion_zhw_TMT11_liver11_pho_F02.raw	https://pdc.cancer.gov/pdc/study/PDC000199
27	TMT_HCC_TMT11	20180710_fusion_zhw_TMT11_liver11_pho_F03.raw	https://pdc.cancer.gov/pdc/study/PDC000199
28	TMT_HCC_TMT11	20180710_fusion_zhw_TMT11_liver11_pho_F04.raw	https://pdc.cancer.gov/pdc/study/PDC000199
29	TMT_HCC_TMT11	20180710_fusion_zhw_TMT11_liver11_pho_F05.raw	https://pdc.cancer.gov/pdc/study/PDC000199
30	TMT_HCC_TMT11	20180710_fusion_zhw_TMT11_liver11_pho_F06.raw	https://pdc.cancer.gov/pdc/study/PDC000199
31	TMT_HCC_TMT11	20180710_fusion_zhw_TMT11_liver11_pho_F07.raw	https://pdc.cancer.gov/pdc/study/PDC000199
32	TMT_HCC_TMT11	20180710_fusion_zhw_TMT11_liver11_pho_F08.raw	https://pdc.cancer.gov/pdc/study/PDC000199
33	TMT_HCC_TMT11	20180710_fusion_zhw_TMT11_liver11_pho_F09.raw	https://pdc.cancer.gov/pdc/study/PDC000199
34	TMT_HCC_TMT11	20180710_fusion_zhw_TMT11_liver11_pho_F10.raw	https://pdc.cancer.gov/pdc/study/PDC000199
35	TMT_HCC_TMT11	20180710_fusion_zhw_TMT11_liver11_pho_F11.raw	https://pdc.cancer.gov/pdc/study/PDC000199
36	TMT_HCC_TMT11	20180710_fusion_zhw_TMT11_liver11_pho_F12.raw	https://pdc.cancer.gov/pdc/study/PDC000199
37	TMT_HCC_TMT11	20180710_fusion_zhw_TMT11_liver11_pho_F13.raw	https://pdc.cancer.gov/pdc/study/PDC000199
38	TMT_HCC_TMT11	20180710_fusion_zhw_TMT11_liver11_pho_F14.raw	https://pdc.cancer.gov/pdc/study/PDC000199
39	TMT_HCC_TMT11	20180710_fusion_zhw_TMT11_liver11_pho_F15.raw	https://pdc.cancer.gov/pdc/study/PDC000199
40	TMT_HCC_TMT11	20180710_fusion_zhw_TMT11_liver11_pho_F16.raw	https://pdc.cancer.gov/pdc/study/PDC000199
41	TMT_HCC_TMT11	20180710_fusion_zhw_TMT11_liver11_pho_F17.raw	https://pdc.cancer.gov/pdc/study/PDC000199
42	TMT_HCC_TMT11	20180710_fusion_zhw_TMT11_liver11_pho_F18.raw	https://pdc.cancer.gov/pdc/study/PDC000199
43	TMT_HCC_TMT11	20180710_fusion_zhw_TMT11_liver11_pho_F19.raw	https://pdc.cancer.gov/pdc/study/PDC000199
44	TMT_HCC_TMT11	20180710_fusion_zhw_TMT11_liver11_pho_F20.raw	https://pdc.cancer.gov/pdc/study/PDC000199
45	TMT_HCC_TMT11	20180710_fusion_zhw_TMT11_liver11_pho_F21.raw	https://pdc.cancer.gov/pdc/study/PDC000199
46	TMT_HCC_TMT11	20180710_fusion_zhw_TMT11_liver11_pho_F22.raw	https://pdc.cancer.gov/pdc/study/PDC000199
47	TMT_HCC_TMT11	20180710_fusion_zhw_TMT11_liver11_pho_F23.raw	https://pdc.cancer.gov/pdc/study/PDC000199
48	TMT_HCC_TMT11	20180710_fusion_zhw_TMT11_liver11_pho_F24.raw	https://pdc.cancer.gov/pdc/study/PDC000199
1	TMT_HCC_TMT12	20180429_fusion_zhw_TMT11_liver12_pho_F01.raw	https://pdc.cancer.gov/pdc/study/PDC000199
2	TMT_HCC_TMT12	20180429_fusion_zhw_TMT11_liver12_pho_F02.raw	https://pdc.cancer.gov/pdc/study/PDC000199
3	TMT_HCC_TMT12	20180429_fusion_zhw_TMT11_liver12_pho_F03.raw	https://pdc.cancer.gov/pdc/study/PDC000199
4	TMT_HCC_TMT12	20180429_fusion_zhw_TMT11_liver12_pho_F04.raw	https://pdc.cancer.gov/pdc/study/PDC000199
5	TMT_HCC_TMT12	20180429_fusion_zhw_TMT11_liver12_pho_F05.raw	https://pdc.cancer.gov/pdc/study/PDC000199
6	TMT_HCC_TMT12	20180429_fusion_zhw_TMT11_liver12_pho_F06.raw	https://pdc.cancer.gov/pdc/study/PDC000199
7	TMT_HCC_TMT12	20180429_fusion_zhw_TMT11_liver12_pho_F07.raw	https://pdc.cancer.gov/pdc/study/PDC000199
8	TMT_HCC_TMT12	20180429_fusion_zhw_TMT11_liver12_pho_F08.raw	https://pdc.cancer.gov/pdc/study/PDC000199
9	TMT_HCC_TMT12	20180429_fusion_zhw_TMT11_liver12_pho_F09.raw	https://pdc.cancer.gov/pdc/study/PDC000199
10	TMT_HCC_TMT12	20180429_fusion_zhw_TMT11_liver12_pho_F10.raw	https://pdc.cancer.gov/pdc/study/PDC000199
11	TMT_HCC_TMT12	20180429_fusion_zhw_TMT11_liver12_pho_F11.raw	https://pdc.cancer.gov/pdc/study/PDC000199
12	TMT_HCC_TMT12	20180429_fusion_zhw_TMT11_liver12_pho_F12.raw	https://pdc.cancer.gov/pdc/study/PDC000199
13	TMT_HCC_TMT12	20180429_fusion_zhw_TMT11_liver12_pho_F13.raw	https://pdc.cancer.gov/pdc/study/PDC000199
14	TMT_HCC_TMT12	20180429_fusion_zhw_TMT11_liver12_pho_F14.raw	https://pdc.cancer.gov/pdc/study/PDC000199
15	TMT_HCC_TMT12	20180429_fusion_zhw_TMT11_liver12_pho_F15.raw	https://pdc.cancer.gov/pdc/study/PDC000199
16	TMT_HCC_TMT12	20180429_fusion_zhw_TMT11_liver12_pho_F16.raw	https://pdc.cancer.gov/pdc/study/PDC000199
17	TMT_HCC_TMT12	20180429_fusion_zhw_TMT11_liver12_pho_F17.raw	https://pdc.cancer.gov/pdc/study/PDC000199
18	TMT_HCC_TMT12	20180429_fusion_zhw_TMT11_liver12_pho_F18.raw	https://pdc.cancer.gov/pdc/study/PDC000199
19	TMT_HCC_TMT12	20180429_fusion_zhw_TMT11_liver12_pho_F19.raw	https://pdc.cancer.gov/pdc/study/PDC000199
20	TMT_HCC_TMT12	20180429_fusion_zhw_TMT11_liver12_pho_F20.raw	https://pdc.cancer.gov/pdc/study/PDC000199
21	TMT_HCC_TMT12	20180429_fusion_zhw_TMT11_liver12_pho_F21.raw	https://pdc.cancer.gov/pdc/study/PDC000199
22	TMT_HCC_TMT12	20180429_fusion_zhw_TMT11_liver12_pho_F22.raw	https://pdc.cancer.gov/pdc/study/PDC000199
23	TMT_HCC_TMT12	20180429_fusion_zhw_TMT11_liver12_pho_F23.raw	https://pdc.cancer.gov/pdc/study/PDC000199
24	TMT_HCC_TMT12	20180429_fusion_zhw_TMT11_liver12_pho_F24.raw	https://pdc.cancer.gov/pdc/study/PDC000199
1	TMT_HCC_TMT13	20180505_fusion_zhw_TMT11_liver13_pho_F01.raw	https://pdc.cancer.gov/pdc/study/PDC000199
2	TMT_HCC_TMT13	20180505_fusion_zhw_TMT11_liver13_pho_F02.raw	https://pdc.cancer.gov/pdc/study/PDC000199
3	TMT_HCC_TMT13	20180505_fusion_zhw_TMT11_liver13_pho_F03.raw	https://pdc.cancer.gov/pdc/study/PDC000199
4	TMT_HCC_TMT13	20180505_fusion_zhw_TMT11_liver13_pho_F04.raw	https://pdc.cancer.gov/pdc/study/PDC000199
5	TMT_HCC_TMT13	20180505_fusion_zhw_TMT11_liver13_pho_F05.raw	https://pdc.cancer.gov/pdc/study/PDC000199
6	TMT_HCC_TMT13	20180505_fusion_zhw_TMT11_liver13_pho_F06.raw	https://pdc.cancer.gov/pdc/study/PDC000199
7	TMT_HCC_TMT13	20180505_fusion_zhw_TMT11_liver13_pho_F07.raw	https://pdc.cancer.gov/pdc/study/PDC000199
8	TMT_HCC_TMT13	20180505_fusion_zhw_TMT11_liver13_pho_F08.raw	https://pdc.cancer.gov/pdc/study/PDC000199
9	TMT_HCC_TMT13	20180505_fusion_zhw_TMT11_liver13_pho_F09.raw	https://pdc.cancer.gov/pdc/study/PDC000199
10	TMT_HCC_TMT13	20180505_fusion_zhw_TMT11_liver13_pho_F10.raw	https://pdc.cancer.gov/pdc/study/PDC000199
11	TMT_HCC_TMT13	20180505_fusion_zhw_TMT11_liver13_pho_F11.raw	https://pdc.cancer.gov/pdc/study/PDC000199
12	TMT_HCC_TMT13	20180505_fusion_zhw_TMT11_liver13_pho_F12.raw	https://pdc.cancer.gov/pdc/study/PDC000199
13	TMT_HCC_TMT13	20180505_fusion_zhw_TMT11_liver13_pho_F13.raw	https://pdc.cancer.gov/pdc/study/PDC000199
14	TMT_HCC_TMT13	20180505_fusion_zhw_TMT11_liver13_pho_F14.raw	https://pdc.cancer.gov/pdc/study/PDC000199
15	TMT_HCC_TMT13	20180505_fusion_zhw_TMT11_liver13_pho_F15.raw	https://pdc.cancer.gov/pdc/study/PDC000199
16	TMT_HCC_TMT13	20180505_fusion_zhw_TMT11_liver13_pho_F16.raw	https://pdc.cancer.gov/pdc/study/PDC000199
17	TMT_HCC_TMT13	20180505_fusion_zhw_TMT11_liver13_pho_F17.raw	https://pdc.cancer.gov/pdc/study/PDC000199
18	TMT_HCC_TMT13	20180505_fusion_zhw_TMT11_liver13_pho_F18.raw	https://pdc.cancer.gov/pdc/study/PDC000199
19	TMT_HCC_TMT13	20180505_fusion_zhw_TMT11_liver13_pho_F19.raw	https://pdc.cancer.gov/pdc/study/PDC000199
20	TMT_HCC_TMT13	20180505_fusion_zhw_TMT11_liver13_pho_F20.raw	https://pdc.cancer.gov/pdc/study/PDC000199
21	TMT_HCC_TMT13	20180505_fusion_zhw_TMT11_liver13_pho_F21.raw	https://pdc.cancer.gov/pdc/study/PDC000199
22	TMT_HCC_TMT13	20180505_fusion_zhw_TMT11_liver13_pho_F22.raw	https://pdc.cancer.gov/pdc/study/PDC000199
23	TMT_HCC_TMT13	20180505_fusion_zhw_TMT11_liver13_pho_F23.raw	https://pdc.cancer.gov/pdc/study/PDC000199
24	TMT_HCC_TMT13	20180505_fusion_zhw_TMT11_liver13_pho_F24.raw	https://pdc.cancer.gov/pdc/study/PDC000199
1	TMT_HCC_TMT14	20180507_fusion_zhw_TMT11_liver14_pho_F01.raw	https://pdc.cancer.gov/pdc/study/PDC000199
2	TMT_HCC_TMT14	20180507_fusion_zhw_TMT11_liver14_pho_F02.raw	https://pdc.cancer.gov/pdc/study/PDC000199
3	TMT_HCC_TMT14	20180507_fusion_zhw_TMT11_liver14_pho_F03.raw	https://pdc.cancer.gov/pdc/study/PDC000199
4	TMT_HCC_TMT14	20180507_fusion_zhw_TMT11_liver14_pho_F04.raw	https://pdc.cancer.gov/pdc/study/PDC000199
5	TMT_HCC_TMT14	20180507_fusion_zhw_TMT11_liver14_pho_F05.raw	https://pdc.cancer.gov/pdc/study/PDC000199
6	TMT_HCC_TMT14	20180507_fusion_zhw_TMT11_liver14_pho_F06.raw	https://pdc.cancer.gov/pdc/study/PDC000199
7	TMT_HCC_TMT14	20180507_fusion_zhw_TMT11_liver14_pho_F07.raw	https://pdc.cancer.gov/pdc/study/PDC000199
8	TMT_HCC_TMT14	20180507_fusion_zhw_TMT11_liver14_pho_F08.raw	https://pdc.cancer.gov/pdc/study/PDC000199
9	TMT_HCC_TMT14	20180507_fusion_zhw_TMT11_liver14_pho_F09.raw	https://pdc.cancer.gov/pdc/study/PDC000199
10	TMT_HCC_TMT14	20180507_fusion_zhw_TMT11_liver14_pho_F10.raw	https://pdc.cancer.gov/pdc/study/PDC000199
11	TMT_HCC_TMT14	20180507_fusion_zhw_TMT11_liver14_pho_F11.raw	https://pdc.cancer.gov/pdc/study/PDC000199
12	TMT_HCC_TMT14	20180507_fusion_zhw_TMT11_liver14_pho_F12.raw	https://pdc.cancer.gov/pdc/study/PDC000199
13	TMT_HCC_TMT14	20180507_fusion_zhw_TMT11_liver14_pho_F13.raw	https://pdc.cancer.gov/pdc/study/PDC000199
14	TMT_HCC_TMT14	20180507_fusion_zhw_TMT11_liver14_pho_F14.raw	https://pdc.cancer.gov/pdc/study/PDC000199
15	TMT_HCC_TMT14	20180507_fusion_zhw_TMT11_liver14_pho_F15.raw	https://pdc.cancer.gov/pdc/study/PDC000199
16	TMT_HCC_TMT14	20180507_fusion_zhw_TMT11_liver14_pho_F16.raw	https://pdc.cancer.gov/pdc/study/PDC000199
17	TMT_HCC_TMT14	20180507_fusion_zhw_TMT11_liver14_pho_F17.raw	https://pdc.cancer.gov/pdc/study/PDC000199
18	TMT_HCC_TMT14	20180507_fusion_zhw_TMT11_liver14_pho_F18.raw	https://pdc.cancer.gov/pdc/study/PDC000199
19	TMT_HCC_TMT14	20180507_fusion_zhw_TMT11_liver14_pho_F19.raw	https://pdc.cancer.gov/pdc/study/PDC000199
20	TMT_HCC_TMT14	20180507_fusion_zhw_TMT11_liver14_pho_F20.raw	https://pdc.cancer.gov/pdc/study/PDC000199
21	TMT_HCC_TMT14	20180507_fusion_zhw_TMT11_liver14_pho_F21.raw	https://pdc.cancer.gov/pdc/study/PDC000199
22	TMT_HCC_TMT14	20180507_fusion_zhw_TMT11_liver14_pho_F22.raw	https://pdc.cancer.gov/pdc/study/PDC000199
23	TMT_HCC_TMT14	20180507_fusion_zhw_TMT11_liver14_pho_F23.raw	https://pdc.cancer.gov/pdc/study/PDC000199
24	TMT_HCC_TMT14	20180507_fusion_zhw_TMT11_liver14_pho_F24.raw	https://pdc.cancer.gov/pdc/study/PDC000199
1	TMT_HCC_TMT15	20180508_fusion_zhw_TMT11_liver15_pho_F01.raw	https://pdc.cancer.gov/pdc/study/PDC000199
2	TMT_HCC_TMT15	20180508_fusion_zhw_TMT11_liver15_pho_F02.raw	https://pdc.cancer.gov/pdc/study/PDC000199
3	TMT_HCC_TMT15	20180508_fusion_zhw_TMT11_liver15_pho_F03.raw	https://pdc.cancer.gov/pdc/study/PDC000199
4	TMT_HCC_TMT15	20180508_fusion_zhw_TMT11_liver15_pho_F04.raw	https://pdc.cancer.gov/pdc/study/PDC000199
5	TMT_HCC_TMT15	20180508_fusion_zhw_TMT11_liver15_pho_F05.raw	https://pdc.cancer.gov/pdc/study/PDC000199
6	TMT_HCC_TMT15	20180508_fusion_zhw_TMT11_liver15_pho_F06.raw	https://pdc.cancer.gov/pdc/study/PDC000199
7	TMT_HCC_TMT15	20180508_fusion_zhw_TMT11_liver15_pho_F07.raw	https://pdc.cancer.gov/pdc/study/PDC000199
8	TMT_HCC_TMT15	20180508_fusion_zhw_TMT11_liver15_pho_F08.raw	https://pdc.cancer.gov/pdc/study/PDC000199
9	TMT_HCC_TMT15	20180508_fusion_zhw_TMT11_liver15_pho_F09.raw	https://pdc.cancer.gov/pdc/study/PDC000199
10	TMT_HCC_TMT15	20180508_fusion_zhw_TMT11_liver15_pho_F10.raw	https://pdc.cancer.gov/pdc/study/PDC000199
11	TMT_HCC_TMT15	20180508_fusion_zhw_TMT11_liver15_pho_F11.raw	https://pdc.cancer.gov/pdc/study/PDC000199
12	TMT_HCC_TMT15	20180508_fusion_zhw_TMT11_liver15_pho_F12.raw	https://pdc.cancer.gov/pdc/study/PDC000199
13	TMT_HCC_TMT15	20180508_fusion_zhw_TMT11_liver15_pho_F13.raw	https://pdc.cancer.gov/pdc/study/PDC000199
14	TMT_HCC_TMT15	20180508_fusion_zhw_TMT11_liver15_pho_F14.raw	https://pdc.cancer.gov/pdc/study/PDC000199
15	TMT_HCC_TMT15	20180508_fusion_zhw_TMT11_liver15_pho_F15.raw	https://pdc.cancer.gov/pdc/study/PDC000199
16	TMT_HCC_TMT15	20180508_fusion_zhw_TMT11_liver15_pho_F16.raw	https://pdc.cancer.gov/pdc/study/PDC000199
17	TMT_HCC_TMT15	20180508_fusion_zhw_TMT11_liver15_pho_F17.raw	https://pdc.cancer.gov/pdc/study/PDC000199
18	TMT_HCC_TMT15	20180508_fusion_zhw_TMT11_liver15_pho_F18.raw	https://pdc.cancer.gov/pdc/study/PDC000199
19	TMT_HCC_TMT15	20180508_fusion_zhw_TMT11_liver15_pho_F19.raw	https://pdc.cancer.gov/pdc/study/PDC000199
20	TMT_HCC_TMT15	20180508_fusion_zhw_TMT11_liver15_pho_F20.raw	https://pdc.cancer.gov/pdc/study/PDC000199
21	TMT_HCC_TMT15	20180508_fusion_zhw_TMT11_liver15_pho_F21.raw	https://pdc.cancer.gov/pdc/study/PDC000199
22	TMT_HCC_TMT15	20180508_fusion_zhw_TMT11_liver15_pho_F22.raw	https://pdc.cancer.gov/pdc/study/PDC000199
23	TMT_HCC_TMT15	20180508_fusion_zhw_TMT11_liver15_pho_F23.raw	https://pdc.cancer.gov/pdc/study/PDC000199
24	TMT_HCC_TMT15	20180508_fusion_zhw_TMT11_liver15_pho_F24.raw	https://pdc.cancer.gov/pdc/study/PDC000199
1	TMT_HCC_TMT16	20180510_fusion_zhw_TMT11_liver16_pho_F01.raw	https://pdc.cancer.gov/pdc/study/PDC000199
2	TMT_HCC_TMT16	20180510_fusion_zhw_TMT11_liver16_pho_F02.raw	https://pdc.cancer.gov/pdc/study/PDC000199
3	TMT_HCC_TMT16	20180510_fusion_zhw_TMT11_liver16_pho_F03.raw	https://pdc.cancer.gov/pdc/study/PDC000199
4	TMT_HCC_TMT16	20180510_fusion_zhw_TMT11_liver16_pho_F04.raw	https://pdc.cancer.gov/pdc/study/PDC000199
5	TMT_HCC_TMT16	20180510_fusion_zhw_TMT11_liver16_pho_F05.raw	https://pdc.cancer.gov/pdc/study/PDC000199
6	TMT_HCC_TMT16	20180510_fusion_zhw_TMT11_liver16_pho_F06.raw	https://pdc.cancer.gov/pdc/study/PDC000199
7	TMT_HCC_TMT16	20180510_fusion_zhw_TMT11_liver16_pho_F07.raw	https://pdc.cancer.gov/pdc/study/PDC000199
8	TMT_HCC_TMT16	20180510_fusion_zhw_TMT11_liver16_pho_F08.raw	https://pdc.cancer.gov/pdc/study/PDC000199
9	TMT_HCC_TMT16	20180510_fusion_zhw_TMT11_liver16_pho_F09.raw	https://pdc.cancer.gov/pdc/study/PDC000199
10	TMT_HCC_TMT16	20180510_fusion_zhw_TMT11_liver16_pho_F10.raw	https://pdc.cancer.gov/pdc/study/PDC000199
11	TMT_HCC_TMT16	20180510_fusion_zhw_TMT11_liver16_pho_F11.raw	https://pdc.cancer.gov/pdc/study/PDC000199
12	TMT_HCC_TMT16	20180510_fusion_zhw_TMT11_liver16_pho_F12.raw	https://pdc.cancer.gov/pdc/study/PDC000199
13	TMT_HCC_TMT16	20180510_fusion_zhw_TMT11_liver16_pho_F13.raw	https://pdc.cancer.gov/pdc/study/PDC000199
14	TMT_HCC_TMT16	20180510_fusion_zhw_TMT11_liver16_pho_F14.raw	https://pdc.cancer.gov/pdc/study/PDC000199
15	TMT_HCC_TMT16	20180510_fusion_zhw_TMT11_liver16_pho_F15.raw	https://pdc.cancer.gov/pdc/study/PDC000199
16	TMT_HCC_TMT16	20180510_fusion_zhw_TMT11_liver16_pho_F16.raw	https://pdc.cancer.gov/pdc/study/PDC000199
17	TMT_HCC_TMT16	20180510_fusion_zhw_TMT11_liver16_pho_F17.raw	https://pdc.cancer.gov/pdc/study/PDC000199
18	TMT_HCC_TMT16	20180510_fusion_zhw_TMT11_liver16_pho_F18.raw	https://pdc.cancer.gov/pdc/study/PDC000199
19	TMT_HCC_TMT16	20180510_fusion_zhw_TMT11_liver16_pho_F19.raw	https://pdc.cancer.gov/pdc/study/PDC000199
20	TMT_HCC_TMT16	20180510_fusion_zhw_TMT11_liver16_pho_F20.raw	https://pdc.cancer.gov/pdc/study/PDC000199
21	TMT_HCC_TMT16	20180510_fusion_zhw_TMT11_liver16_pho_F21.raw	https://pdc.cancer.gov/pdc/study/PDC000199
22	TMT_HCC_TMT16	20180510_fusion_zhw_TMT11_liver16_pho_F22.raw	https://pdc.cancer.gov/pdc/study/PDC000199
23	TMT_HCC_TMT16	20180510_fusion_zhw_TMT11_liver16_pho_F23.raw	https://pdc.cancer.gov/pdc/study/PDC000199
24	TMT_HCC_TMT16	20180510_fusion_zhw_TMT11_liver16_pho_F24.raw	https://pdc.cancer.gov/pdc/study/PDC000199
1	TMT_HCC_TMT17	20180514_fusion_zhw_TMT11_liver17_pho_F01.raw	https://pdc.cancer.gov/pdc/study/PDC000199
2	TMT_HCC_TMT17	20180514_fusion_zhw_TMT11_liver17_pho_F02.raw	https://pdc.cancer.gov/pdc/study/PDC000199
3	TMT_HCC_TMT17	20180514_fusion_zhw_TMT11_liver17_pho_F03.raw	https://pdc.cancer.gov/pdc/study/PDC000199
4	TMT_HCC_TMT17	20180514_fusion_zhw_TMT11_liver17_pho_F04.raw	https://pdc.cancer.gov/pdc/study/PDC000199
5	TMT_HCC_TMT17	20180514_fusion_zhw_TMT11_liver17_pho_F05.raw	https://pdc.cancer.gov/pdc/study/PDC000199
6	TMT_HCC_TMT17	20180514_fusion_zhw_TMT11_liver17_pho_F06.raw	https://pdc.cancer.gov/pdc/study/PDC000199
7	TMT_HCC_TMT17	20180514_fusion_zhw_TMT11_liver17_pho_F07.raw	https://pdc.cancer.gov/pdc/study/PDC000199
8	TMT_HCC_TMT17	20180514_fusion_zhw_TMT11_liver17_pho_F08.raw	https://pdc.cancer.gov/pdc/study/PDC000199
9	TMT_HCC_TMT17	20180514_fusion_zhw_TMT11_liver17_pho_F09.raw	https://pdc.cancer.gov/pdc/study/PDC000199
10	TMT_HCC_TMT17	20180514_fusion_zhw_TMT11_liver17_pho_F10.raw	https://pdc.cancer.gov/pdc/study/PDC000199
11	TMT_HCC_TMT17	20180514_fusion_zhw_TMT11_liver17_pho_F11.raw	https://pdc.cancer.gov/pdc/study/PDC000199
12	TMT_HCC_TMT17	20180514_fusion_zhw_TMT11_liver17_pho_F12.raw	https://pdc.cancer.gov/pdc/study/PDC000199
13	TMT_HCC_TMT17	20180514_fusion_zhw_TMT11_liver17_pho_F13.raw	https://pdc.cancer.gov/pdc/study/PDC000199
14	TMT_HCC_TMT17	20180514_fusion_zhw_TMT11_liver17_pho_F14.raw	https://pdc.cancer.gov/pdc/study/PDC000199
15	TMT_HCC_TMT17	20180514_fusion_zhw_TMT11_liver17_pho_F15.raw	https://pdc.cancer.gov/pdc/study/PDC000199
16	TMT_HCC_TMT17	20180514_fusion_zhw_TMT11_liver17_pho_F16.raw	https://pdc.cancer.gov/pdc/study/PDC000199
17	TMT_HCC_TMT17	20180514_fusion_zhw_TMT11_liver17_pho_F17.raw	https://pdc.cancer.gov/pdc/study/PDC000199
18	TMT_HCC_TMT17	20180514_fusion_zhw_TMT11_liver17_pho_F18.raw	https://pdc.cancer.gov/pdc/study/PDC000199
19	TMT_HCC_TMT17	20180514_fusion_zhw_TMT11_liver17_pho_F19.raw	https://pdc.cancer.gov/pdc/study/PDC000199
20	TMT_HCC_TMT17	20180514_fusion_zhw_TMT11_liver17_pho_F20.raw	https://pdc.cancer.gov/pdc/study/PDC000199
21	TMT_HCC_TMT17	20180514_fusion_zhw_TMT11_liver17_pho_F21.raw	https://pdc.cancer.gov/pdc/study/PDC000199
22	TMT_HCC_TMT17	20180514_fusion_zhw_TMT11_liver17_pho_F22.raw	https://pdc.cancer.gov/pdc/study/PDC000199
23	TMT_HCC_TMT17	20180514_fusion_zhw_TMT11_liver17_pho_F23.raw	https://pdc.cancer.gov/pdc/study/PDC000199
24	TMT_HCC_TMT17	20180514_fusion_zhw_TMT11_liver17_pho_F24.raw	https://pdc.cancer.gov/pdc/study/PDC000199
1	TMT_HCC_TMT18	20180515_fusion_zhw_TMT11_liver18_pho_F01.raw	https://pdc.cancer.gov/pdc/study/PDC000199
2	TMT_HCC_TMT18	20180515_fusion_zhw_TMT11_liver18_pho_F02.raw	https://pdc.cancer.gov/pdc/study/PDC000199
3	TMT_HCC_TMT18	20180515_fusion_zhw_TMT11_liver18_pho_F03.raw	https://pdc.cancer.gov/pdc/study/PDC000199
4	TMT_HCC_TMT18	20180515_fusion_zhw_TMT11_liver18_pho_F04.raw	https://pdc.cancer.gov/pdc/study/PDC000199
5	TMT_HCC_TMT18	20180515_fusion_zhw_TMT11_liver18_pho_F05.raw	https://pdc.cancer.gov/pdc/study/PDC000199
6	TMT_HCC_TMT18	20180515_fusion_zhw_TMT11_liver18_pho_F06.raw	https://pdc.cancer.gov/pdc/study/PDC000199
7	TMT_HCC_TMT18	20180515_fusion_zhw_TMT11_liver18_pho_F07.raw	https://pdc.cancer.gov/pdc/study/PDC000199
8	TMT_HCC_TMT18	20180515_fusion_zhw_TMT11_liver18_pho_F08.raw	https://pdc.cancer.gov/pdc/study/PDC000199
9	TMT_HCC_TMT18	20180515_fusion_zhw_TMT11_liver18_pho_F09.raw	https://pdc.cancer.gov/pdc/study/PDC000199
10	TMT_HCC_TMT18	20180515_fusion_zhw_TMT11_liver18_pho_F10.raw	https://pdc.cancer.gov/pdc/study/PDC000199
11	TMT_HCC_TMT18	20180515_fusion_zhw_TMT11_liver18_pho_F11.raw	https://pdc.cancer.gov/pdc/study/PDC000199
12	TMT_HCC_TMT18	20180515_fusion_zhw_TMT11_liver18_pho_F12.raw	https://pdc.cancer.gov/pdc/study/PDC000199
13	TMT_HCC_TMT18	20180515_fusion_zhw_TMT11_liver18_pho_F13.raw	https://pdc.cancer.gov/pdc/study/PDC000199
14	TMT_HCC_TMT18	20180515_fusion_zhw_TMT11_liver18_pho_F14.raw	https://pdc.cancer.gov/pdc/study/PDC000199
15	TMT_HCC_TMT18	20180515_fusion_zhw_TMT11_liver18_pho_F15.raw	https://pdc.cancer.gov/pdc/study/PDC000199
16	TMT_HCC_TMT18	20180515_fusion_zhw_TMT11_liver18_pho_F16.raw	https://pdc.cancer.gov/pdc/study/PDC000199
17	TMT_HCC_TMT18	20180515_fusion_zhw_TMT11_liver18_pho_F17.raw	https://pdc.cancer.gov/pdc/study/PDC000199
18	TMT_HCC_TMT18	20180515_fusion_zhw_TMT11_liver18_pho_F18.raw	https://pdc.cancer.gov/pdc/study/PDC000199
19	TMT_HCC_TMT18	20180515_fusion_zhw_TMT11_liver18_pho_F19.raw	https://pdc.cancer.gov/pdc/study/PDC000199
20	TMT_HCC_TMT18	20180515_fusion_zhw_TMT11_liver18_pho_F20.raw	https://pdc.cancer.gov/pdc/study/PDC000199
21	TMT_HCC_TMT18	20180515_fusion_zhw_TMT11_liver18_pho_F21.raw	https://pdc.cancer.gov/pdc/study/PDC000199
22	TMT_HCC_TMT18	20180515_fusion_zhw_TMT11_liver18_pho_F22.raw	https://pdc.cancer.gov/pdc/study/PDC000199
23	TMT_HCC_TMT18	20180515_fusion_zhw_TMT11_liver18_pho_F23.raw	https://pdc.cancer.gov/pdc/study/PDC000199
24	TMT_HCC_TMT18	20180515_fusion_zhw_TMT11_liver18_pho_F24.raw	https://pdc.cancer.gov/pdc/study/PDC000199
1	TMT_HCC_TMT19	20180517_fusion_zhw_TMT11_liver19_pho_F01.raw	https://pdc.cancer.gov/pdc/study/PDC000199
2	TMT_HCC_TMT19	20180517_fusion_zhw_TMT11_liver19_pho_F02.raw	https://pdc.cancer.gov/pdc/study/PDC000199
3	TMT_HCC_TMT19	20180517_fusion_zhw_TMT11_liver19_pho_F03.raw	https://pdc.cancer.gov/pdc/study/PDC000199
4	TMT_HCC_TMT19	20180517_fusion_zhw_TMT11_liver19_pho_F04.raw	https://pdc.cancer.gov/pdc/study/PDC000199
5	TMT_HCC_TMT19	20180517_fusion_zhw_TMT11_liver19_pho_F05.raw	https://pdc.cancer.gov/pdc/study/PDC000199
6	TMT_HCC_TMT19	20180517_fusion_zhw_TMT11_liver19_pho_F06.raw	https://pdc.cancer.gov/pdc/study/PDC000199
7	TMT_HCC_TMT19	20180517_fusion_zhw_TMT11_liver19_pho_F07.raw	https://pdc.cancer.gov/pdc/study/PDC000199
8	TMT_HCC_TMT19	20180517_fusion_zhw_TMT11_liver19_pho_F08.raw	https://pdc.cancer.gov/pdc/study/PDC000199
9	TMT_HCC_TMT19	20180517_fusion_zhw_TMT11_liver19_pho_F09.raw	https://pdc.cancer.gov/pdc/study/PDC000199
10	TMT_HCC_TMT19	20180517_fusion_zhw_TMT11_liver19_pho_F10.raw	https://pdc.cancer.gov/pdc/study/PDC000199
11	TMT_HCC_TMT19	20180517_fusion_zhw_TMT11_liver19_pho_F11.raw	https://pdc.cancer.gov/pdc/study/PDC000199
12	TMT_HCC_TMT19	20180517_fusion_zhw_TMT11_liver19_pho_F12.raw	https://pdc.cancer.gov/pdc/study/PDC000199
13	TMT_HCC_TMT19	20180517_fusion_zhw_TMT11_liver19_pho_F13.raw	https://pdc.cancer.gov/pdc/study/PDC000199
14	TMT_HCC_TMT19	20180517_fusion_zhw_TMT11_liver19_pho_F14.raw	https://pdc.cancer.gov/pdc/study/PDC000199
15	TMT_HCC_TMT19	20180517_fusion_zhw_TMT11_liver19_pho_F15.raw	https://pdc.cancer.gov/pdc/study/PDC000199
16	TMT_HCC_TMT19	20180517_fusion_zhw_TMT11_liver19_pho_F16.raw	https://pdc.cancer.gov/pdc/study/PDC000199
17	TMT_HCC_TMT19	20180517_fusion_zhw_TMT11_liver19_pho_F17.raw	https://pdc.cancer.gov/pdc/study/PDC000199
18	TMT_HCC_TMT19	20180517_fusion_zhw_TMT11_liver19_pho_F18.raw	https://pdc.cancer.gov/pdc/study/PDC000199
19	TMT_HCC_TMT19	20180517_fusion_zhw_TMT11_liver19_pho_F19.raw	https://pdc.cancer.gov/pdc/study/PDC000199
20	TMT_HCC_TMT19	20180517_fusion_zhw_TMT11_liver19_pho_F20.raw	https://pdc.cancer.gov/pdc/study/PDC000199
21	TMT_HCC_TMT19	20180517_fusion_zhw_TMT11_liver19_pho_F21.raw	https://pdc.cancer.gov/pdc/study/PDC000199
22	TMT_HCC_TMT19	20180517_fusion_zhw_TMT11_liver19_pho_F22.raw	https://pdc.cancer.gov/pdc/study/PDC000199
23	TMT_HCC_TMT19	20180517_fusion_zhw_TMT11_liver19_pho_F23.raw	https://pdc.cancer.gov/pdc/study/PDC000199
24	TMT_HCC_TMT19	20180517_fusion_zhw_TMT11_liver19_pho_F24.raw	https://pdc.cancer.gov/pdc/study/PDC000199
1	TMT_HCC_TMT20	20180519_fusion_zhw_TMT11_liver20_pho_F01.raw	https://pdc.cancer.gov/pdc/study/PDC000199
2	TMT_HCC_TMT20	20180519_fusion_zhw_TMT11_liver20_pho_F02.raw	https://pdc.cancer.gov/pdc/study/PDC000199
3	TMT_HCC_TMT20	20180519_fusion_zhw_TMT11_liver20_pho_F03.raw	https://pdc.cancer.gov/pdc/study/PDC000199
4	TMT_HCC_TMT20	20180519_fusion_zhw_TMT11_liver20_pho_F04.raw	https://pdc.cancer.gov/pdc/study/PDC000199
5	TMT_HCC_TMT20	20180519_fusion_zhw_TMT11_liver20_pho_F05.raw	https://pdc.cancer.gov/pdc/study/PDC000199
6	TMT_HCC_TMT20	20180519_fusion_zhw_TMT11_liver20_pho_F06.raw	https://pdc.cancer.gov/pdc/study/PDC000199
7	TMT_HCC_TMT20	20180519_fusion_zhw_TMT11_liver20_pho_F07.raw	https://pdc.cancer.gov/pdc/study/PDC000199
8	TMT_HCC_TMT20	20180519_fusion_zhw_TMT11_liver20_pho_F08.raw	https://pdc.cancer.gov/pdc/study/PDC000199
9	TMT_HCC_TMT20	20180519_fusion_zhw_TMT11_liver20_pho_F09.raw	https://pdc.cancer.gov/pdc/study/PDC000199
10	TMT_HCC_TMT20	20180519_fusion_zhw_TMT11_liver20_pho_F10.raw	https://pdc.cancer.gov/pdc/study/PDC000199
11	TMT_HCC_TMT20	20180519_fusion_zhw_TMT11_liver20_pho_F11.raw	https://pdc.cancer.gov/pdc/study/PDC000199
12	TMT_HCC_TMT20	20180519_fusion_zhw_TMT11_liver20_pho_F12.raw	https://pdc.cancer.gov/pdc/study/PDC000199
13	TMT_HCC_TMT20	20180519_fusion_zhw_TMT11_liver20_pho_F13.raw	https://pdc.cancer.gov/pdc/study/PDC000199
14	TMT_HCC_TMT20	20180519_fusion_zhw_TMT11_liver20_pho_F14.raw	https://pdc.cancer.gov/pdc/study/PDC000199
15	TMT_HCC_TMT20	20180519_fusion_zhw_TMT11_liver20_pho_F15.raw	https://pdc.cancer.gov/pdc/study/PDC000199
16	TMT_HCC_TMT20	20180519_fusion_zhw_TMT11_liver20_pho_F16.raw	https://pdc.cancer.gov/pdc/study/PDC000199
17	TMT_HCC_TMT20	20180519_fusion_zhw_TMT11_liver20_pho_F17.raw	https://pdc.cancer.gov/pdc/study/PDC000199
18	TMT_HCC_TMT20	20180519_fusion_zhw_TMT11_liver20_pho_F18.raw	https://pdc.cancer.gov/pdc/study/PDC000199
19	TMT_HCC_TMT20	20180519_fusion_zhw_TMT11_liver20_pho_F19.raw	https://pdc.cancer.gov/pdc/study/PDC000199
20	TMT_HCC_TMT20	20180519_fusion_zhw_TMT11_liver20_pho_F20.raw	https://pdc.cancer.gov/pdc/study/PDC000199
21	TMT_HCC_TMT20	20180519_fusion_zhw_TMT11_liver20_pho_F21.raw	https://pdc.cancer.gov/pdc/study/PDC000199
22	TMT_HCC_TMT20	20180519_fusion_zhw_TMT11_liver20_pho_F22.raw	https://pdc.cancer.gov/pdc/study/PDC000199
23	TMT_HCC_TMT20	20180519_fusion_zhw_TMT11_liver20_pho_F23.raw	https://pdc.cancer.gov/pdc/study/PDC000199
24	TMT_HCC_TMT20	20180519_fusion_zhw_TMT11_liver20_pho_F24.raw	https://pdc.cancer.gov/pdc/study/PDC000199
25	TMT_HCC_TMT20	20180711_fusion_zhw_TMT11_liver20_pho_F01.raw	https://pdc.cancer.gov/pdc/study/PDC000199
26	TMT_HCC_TMT20	20180711_fusion_zhw_TMT11_liver20_pho_F02.raw	https://pdc.cancer.gov/pdc/study/PDC000199
27	TMT_HCC_TMT20	20180711_fusion_zhw_TMT11_liver20_pho_F03.raw	https://pdc.cancer.gov/pdc/study/PDC000199
28	TMT_HCC_TMT20	20180711_fusion_zhw_TMT11_liver20_pho_F04.raw	https://pdc.cancer.gov/pdc/study/PDC000199
29	TMT_HCC_TMT20	20180711_fusion_zhw_TMT11_liver20_pho_F05.raw	https://pdc.cancer.gov/pdc/study/PDC000199
30	TMT_HCC_TMT20	20180711_fusion_zhw_TMT11_liver20_pho_F06.raw	https://pdc.cancer.gov/pdc/study/PDC000199
31	TMT_HCC_TMT20	20180711_fusion_zhw_TMT11_liver20_pho_F07.raw	https://pdc.cancer.gov/pdc/study/PDC000199
32	TMT_HCC_TMT20	20180711_fusion_zhw_TMT11_liver20_pho_F08.raw	https://pdc.cancer.gov/pdc/study/PDC000199
33	TMT_HCC_TMT20	20180711_fusion_zhw_TMT11_liver20_pho_F09.raw	https://pdc.cancer.gov/pdc/study/PDC000199
34	TMT_HCC_TMT20	20180711_fusion_zhw_TMT11_liver20_pho_F10.raw	https://pdc.cancer.gov/pdc/study/PDC000199
35	TMT_HCC_TMT20	20180711_fusion_zhw_TMT11_liver20_pho_F11.raw	https://pdc.cancer.gov/pdc/study/PDC000199
36	TMT_HCC_TMT20	20180711_fusion_zhw_TMT11_liver20_pho_F12.raw	https://pdc.cancer.gov/pdc/study/PDC000199
37	TMT_HCC_TMT20	20180711_fusion_zhw_TMT11_liver20_pho_F13.raw	https://pdc.cancer.gov/pdc/study/PDC000199
38	TMT_HCC_TMT20	20180711_fusion_zhw_TMT11_liver20_pho_F14.raw	https://pdc.cancer.gov/pdc/study/PDC000199
39	TMT_HCC_TMT20	20180711_fusion_zhw_TMT11_liver20_pho_F15.raw	https://pdc.cancer.gov/pdc/study/PDC000199
40	TMT_HCC_TMT20	20180711_fusion_zhw_TMT11_liver20_pho_F16.raw	https://pdc.cancer.gov/pdc/study/PDC000199
41	TMT_HCC_TMT20	20180711_fusion_zhw_TMT11_liver20_pho_F17.raw	https://pdc.cancer.gov/pdc/study/PDC000199
42	TMT_HCC_TMT20	20180711_fusion_zhw_TMT11_liver20_pho_F18.raw	https://pdc.cancer.gov/pdc/study/PDC000199
43	TMT_HCC_TMT20	20180711_fusion_zhw_TMT11_liver20_pho_F19.raw	https://pdc.cancer.gov/pdc/study/PDC000199
44	TMT_HCC_TMT20	20180711_fusion_zhw_TMT11_liver20_pho_F20.raw	https://pdc.cancer.gov/pdc/study/PDC000199
45	TMT_HCC_TMT20	20180711_fusion_zhw_TMT11_liver20_pho_F21.raw	https://pdc.cancer.gov/pdc/study/PDC000199
46	TMT_HCC_TMT20	20180711_fusion_zhw_TMT11_liver20_pho_F22.raw	https://pdc.cancer.gov/pdc/study/PDC000199
47	TMT_HCC_TMT20	20180711_fusion_zhw_TMT11_liver20_pho_F23.raw	https://pdc.cancer.gov/pdc/study/PDC000199
48	TMT_HCC_TMT20	20180711_fusion_zhw_TMT11_liver20_pho_F24.raw	https://pdc.cancer.gov/pdc/study/PDC000199
1	TMT_HCC_TMT21	20180609_fusion_zhw_TMT11_liver21_pho_F01.raw	https://pdc.cancer.gov/pdc/study/PDC000199
2	TMT_HCC_TMT21	20180609_fusion_zhw_TMT11_liver21_pho_F02.raw	https://pdc.cancer.gov/pdc/study/PDC000199
3	TMT_HCC_TMT21	20180609_fusion_zhw_TMT11_liver21_pho_F03.raw	https://pdc.cancer.gov/pdc/study/PDC000199
4	TMT_HCC_TMT21	20180609_fusion_zhw_TMT11_liver21_pho_F04.raw	https://pdc.cancer.gov/pdc/study/PDC000199
5	TMT_HCC_TMT21	20180609_fusion_zhw_TMT11_liver21_pho_F05.raw	https://pdc.cancer.gov/pdc/study/PDC000199
6	TMT_HCC_TMT21	20180609_fusion_zhw_TMT11_liver21_pho_F06.raw	https://pdc.cancer.gov/pdc/study/PDC000199
7	TMT_HCC_TMT21	20180609_fusion_zhw_TMT11_liver21_pho_F07.raw	https://pdc.cancer.gov/pdc/study/PDC000199
8	TMT_HCC_TMT21	20180609_fusion_zhw_TMT11_liver21_pho_F08.raw	https://pdc.cancer.gov/pdc/study/PDC000199
9	TMT_HCC_TMT21	20180609_fusion_zhw_TMT11_liver21_pho_F09.raw	https://pdc.cancer.gov/pdc/study/PDC000199
10	TMT_HCC_TMT21	20180609_fusion_zhw_TMT11_liver21_pho_F10.raw	https://pdc.cancer.gov/pdc/study/PDC000199
11	TMT_HCC_TMT21	20180609_fusion_zhw_TMT11_liver21_pho_F11.raw	https://pdc.cancer.gov/pdc/study/PDC000199
12	TMT_HCC_TMT21	20180609_fusion_zhw_TMT11_liver21_pho_F12.raw	https://pdc.cancer.gov/pdc/study/PDC000199
13	TMT_HCC_TMT21	20180609_fusion_zhw_TMT11_liver21_pho_F13.raw	https://pdc.cancer.gov/pdc/study/PDC000199
14	TMT_HCC_TMT21	20180609_fusion_zhw_TMT11_liver21_pho_F14.raw	https://pdc.cancer.gov/pdc/study/PDC000199
15	TMT_HCC_TMT21	20180609_fusion_zhw_TMT11_liver21_pho_F15.raw	https://pdc.cancer.gov/pdc/study/PDC000199
16	TMT_HCC_TMT21	20180609_fusion_zhw_TMT11_liver21_pho_F16.raw	https://pdc.cancer.gov/pdc/study/PDC000199
17	TMT_HCC_TMT21	20180609_fusion_zhw_TMT11_liver21_pho_F17.raw	https://pdc.cancer.gov/pdc/study/PDC000199
18	TMT_HCC_TMT21	20180609_fusion_zhw_TMT11_liver21_pho_F18.raw	https://pdc.cancer.gov/pdc/study/PDC000199
19	TMT_HCC_TMT21	20180609_fusion_zhw_TMT11_liver21_pho_F19.raw	https://pdc.cancer.gov/pdc/study/PDC000199
20	TMT_HCC_TMT21	20180609_fusion_zhw_TMT11_liver21_pho_F20.raw	https://pdc.cancer.gov/pdc/study/PDC000199
21	TMT_HCC_TMT21	20180609_fusion_zhw_TMT11_liver21_pho_F21.raw	https://pdc.cancer.gov/pdc/study/PDC000199
22	TMT_HCC_TMT21	20180609_fusion_zhw_TMT11_liver21_pho_F22.raw	https://pdc.cancer.gov/pdc/study/PDC000199
23	TMT_HCC_TMT21	20180609_fusion_zhw_TMT11_liver21_pho_F23.raw	https://pdc.cancer.gov/pdc/study/PDC000199
24	TMT_HCC_TMT21	20180609_fusion_zhw_TMT11_liver21_pho_F24.raw	https://pdc.cancer.gov/pdc/study/PDC000199
1	TMT_HCC_TMT22	20180611_fusion_zhw_TMT11_liver22_pho_F01.raw	https://pdc.cancer.gov/pdc/study/PDC000199
2	TMT_HCC_TMT22	20180611_fusion_zhw_TMT11_liver22_pho_F02.raw	https://pdc.cancer.gov/pdc/study/PDC000199
3	TMT_HCC_TMT22	20180611_fusion_zhw_TMT11_liver22_pho_F03.raw	https://pdc.cancer.gov/pdc/study/PDC000199
4	TMT_HCC_TMT22	20180611_fusion_zhw_TMT11_liver22_pho_F04.raw	https://pdc.cancer.gov/pdc/study/PDC000199
5	TMT_HCC_TMT22	20180611_fusion_zhw_TMT11_liver22_pho_F05.raw	https://pdc.cancer.gov/pdc/study/PDC000199
6	TMT_HCC_TMT22	20180611_fusion_zhw_TMT11_liver22_pho_F06.raw	https://pdc.cancer.gov/pdc/study/PDC000199
7	TMT_HCC_TMT22	20180611_fusion_zhw_TMT11_liver22_pho_F07.raw	https://pdc.cancer.gov/pdc/study/PDC000199
8	TMT_HCC_TMT22	20180611_fusion_zhw_TMT11_liver22_pho_F08.raw	https://pdc.cancer.gov/pdc/study/PDC000199
9	TMT_HCC_TMT22	20180611_fusion_zhw_TMT11_liver22_pho_F09.raw	https://pdc.cancer.gov/pdc/study/PDC000199
10	TMT_HCC_TMT22	20180611_fusion_zhw_TMT11_liver22_pho_F10.raw	https://pdc.cancer.gov/pdc/study/PDC000199
11	TMT_HCC_TMT22	20180611_fusion_zhw_TMT11_liver22_pho_F11.raw	https://pdc.cancer.gov/pdc/study/PDC000199
12	TMT_HCC_TMT22	20180611_fusion_zhw_TMT11_liver22_pho_F12.raw	https://pdc.cancer.gov/pdc/study/PDC000199
13	TMT_HCC_TMT22	20180611_fusion_zhw_TMT11_liver22_pho_F13.raw	https://pdc.cancer.gov/pdc/study/PDC000199
14	TMT_HCC_TMT22	20180611_fusion_zhw_TMT11_liver22_pho_F14.raw	https://pdc.cancer.gov/pdc/study/PDC000199
15	TMT_HCC_TMT22	20180611_fusion_zhw_TMT11_liver22_pho_F15.raw	https://pdc.cancer.gov/pdc/study/PDC000199
16	TMT_HCC_TMT22	20180611_fusion_zhw_TMT11_liver22_pho_F16.raw	https://pdc.cancer.gov/pdc/study/PDC000199
17	TMT_HCC_TMT22	20180611_fusion_zhw_TMT11_liver22_pho_F17.raw	https://pdc.cancer.gov/pdc/study/PDC000199
18	TMT_HCC_TMT22	20180611_fusion_zhw_TMT11_liver22_pho_F18.raw	https://pdc.cancer.gov/pdc/study/PDC000199
19	TMT_HCC_TMT22	20180611_fusion_zhw_TMT11_liver22_pho_F19.raw	https://pdc.cancer.gov/pdc/study/PDC000199
20	TMT_HCC_TMT22	20180611_fusion_zhw_TMT11_liver22_pho_F20.raw	https://pdc.cancer.gov/pdc/study/PDC000199
21	TMT_HCC_TMT22	20180611_fusion_zhw_TMT11_liver22_pho_F21.raw	https://pdc.cancer.gov/pdc/study/PDC000199
22	TMT_HCC_TMT22	20180611_fusion_zhw_TMT11_liver22_pho_F22.raw	https://pdc.cancer.gov/pdc/study/PDC000199
23	TMT_HCC_TMT22	20180611_fusion_zhw_TMT11_liver22_pho_F23.raw	https://pdc.cancer.gov/pdc/study/PDC000199
24	TMT_HCC_TMT22	20180611_fusion_zhw_TMT11_liver22_pho_F24.raw	https://pdc.cancer.gov/pdc/study/PDC000199
1	TMT_HCC_TMT23	20180613_fusion_zhw_TMT11_liver23_pho_F01.raw	https://pdc.cancer.gov/pdc/study/PDC000199
2	TMT_HCC_TMT23	20180613_fusion_zhw_TMT11_liver23_pho_F02.raw	https://pdc.cancer.gov/pdc/study/PDC000199
3	TMT_HCC_TMT23	20180613_fusion_zhw_TMT11_liver23_pho_F03.raw	https://pdc.cancer.gov/pdc/study/PDC000199
4	TMT_HCC_TMT23	20180613_fusion_zhw_TMT11_liver23_pho_F04.raw	https://pdc.cancer.gov/pdc/study/PDC000199
5	TMT_HCC_TMT23	20180613_fusion_zhw_TMT11_liver23_pho_F05.raw	https://pdc.cancer.gov/pdc/study/PDC000199
6	TMT_HCC_TMT23	20180613_fusion_zhw_TMT11_liver23_pho_F06.raw	https://pdc.cancer.gov/pdc/study/PDC000199
7	TMT_HCC_TMT23	20180613_fusion_zhw_TMT11_liver23_pho_F07.raw	https://pdc.cancer.gov/pdc/study/PDC000199
8	TMT_HCC_TMT23	20180613_fusion_zhw_TMT11_liver23_pho_F08.raw	https://pdc.cancer.gov/pdc/study/PDC000199
9	TMT_HCC_TMT23	20180613_fusion_zhw_TMT11_liver23_pho_F09.raw	https://pdc.cancer.gov/pdc/study/PDC000199
10	TMT_HCC_TMT23	20180613_fusion_zhw_TMT11_liver23_pho_F10.raw	https://pdc.cancer.gov/pdc/study/PDC000199
11	TMT_HCC_TMT23	20180613_fusion_zhw_TMT11_liver23_pho_F11.raw	https://pdc.cancer.gov/pdc/study/PDC000199
12	TMT_HCC_TMT23	20180613_fusion_zhw_TMT11_liver23_pho_F12.raw	https://pdc.cancer.gov/pdc/study/PDC000199
13	TMT_HCC_TMT23	20180613_fusion_zhw_TMT11_liver23_pho_F13.raw	https://pdc.cancer.gov/pdc/study/PDC000199
14	TMT_HCC_TMT23	20180613_fusion_zhw_TMT11_liver23_pho_F14.raw	https://pdc.cancer.gov/pdc/study/PDC000199
15	TMT_HCC_TMT23	20180613_fusion_zhw_TMT11_liver23_pho_F15.raw	https://pdc.cancer.gov/pdc/study/PDC000199
16	TMT_HCC_TMT23	20180613_fusion_zhw_TMT11_liver23_pho_F16.raw	https://pdc.cancer.gov/pdc/study/PDC000199
17	TMT_HCC_TMT23	20180613_fusion_zhw_TMT11_liver23_pho_F17.raw	https://pdc.cancer.gov/pdc/study/PDC000199
18	TMT_HCC_TMT23	20180613_fusion_zhw_TMT11_liver23_pho_F18.raw	https://pdc.cancer.gov/pdc/study/PDC000199
19	TMT_HCC_TMT23	20180613_fusion_zhw_TMT11_liver23_pho_F19.raw	https://pdc.cancer.gov/pdc/study/PDC000199
20	TMT_HCC_TMT23	20180613_fusion_zhw_TMT11_liver23_pho_F20.raw	https://pdc.cancer.gov/pdc/study/PDC000199
21	TMT_HCC_TMT23	20180613_fusion_zhw_TMT11_liver23_pho_F21.raw	https://pdc.cancer.gov/pdc/study/PDC000199
22	TMT_HCC_TMT23	20180613_fusion_zhw_TMT11_liver23_pho_F22.raw	https://pdc.cancer.gov/pdc/study/PDC000199
23	TMT_HCC_TMT23	20180613_fusion_zhw_TMT11_liver23_pho_F23.raw	https://pdc.cancer.gov/pdc/study/PDC000199
24	TMT_HCC_TMT23	20180613_fusion_zhw_TMT11_liver23_pho_F24.raw	https://pdc.cancer.gov/pdc/study/PDC000199
1	TMT_HCC_TMT24	20180614_fusion_zhw_TMT11_liver24_pho_F01.raw	https://pdc.cancer.gov/pdc/study/PDC000199
2	TMT_HCC_TMT24	20180614_fusion_zhw_TMT11_liver24_pho_F02.raw	https://pdc.cancer.gov/pdc/study/PDC000199
3	TMT_HCC_TMT24	20180614_fusion_zhw_TMT11_liver24_pho_F03.raw	https://pdc.cancer.gov/pdc/study/PDC000199
4	TMT_HCC_TMT24	20180614_fusion_zhw_TMT11_liver24_pho_F04.raw	https://pdc.cancer.gov/pdc/study/PDC000199
5	TMT_HCC_TMT24	20180614_fusion_zhw_TMT11_liver24_pho_F05.raw	https://pdc.cancer.gov/pdc/study/PDC000199
6	TMT_HCC_TMT24	20180614_fusion_zhw_TMT11_liver24_pho_F06.raw	https://pdc.cancer.gov/pdc/study/PDC000199
7	TMT_HCC_TMT24	20180614_fusion_zhw_TMT11_liver24_pho_F07.raw	https://pdc.cancer.gov/pdc/study/PDC000199
8	TMT_HCC_TMT24	20180614_fusion_zhw_TMT11_liver24_pho_F08.raw	https://pdc.cancer.gov/pdc/study/PDC000199
9	TMT_HCC_TMT24	20180614_fusion_zhw_TMT11_liver24_pho_F09.raw	https://pdc.cancer.gov/pdc/study/PDC000199
10	TMT_HCC_TMT24	20180614_fusion_zhw_TMT11_liver24_pho_F10.raw	https://pdc.cancer.gov/pdc/study/PDC000199
11	TMT_HCC_TMT24	20180614_fusion_zhw_TMT11_liver24_pho_F11.raw	https://pdc.cancer.gov/pdc/study/PDC000199
12	TMT_HCC_TMT24	20180614_fusion_zhw_TMT11_liver24_pho_F12.raw	https://pdc.cancer.gov/pdc/study/PDC000199
13	TMT_HCC_TMT24	20180614_fusion_zhw_TMT11_liver24_pho_F13.raw	https://pdc.cancer.gov/pdc/study/PDC000199
14	TMT_HCC_TMT24	20180614_fusion_zhw_TMT11_liver24_pho_F14.raw	https://pdc.cancer.gov/pdc/study/PDC000199
15	TMT_HCC_TMT24	20180614_fusion_zhw_TMT11_liver24_pho_F15.raw	https://pdc.cancer.gov/pdc/study/PDC000199
16	TMT_HCC_TMT24	20180614_fusion_zhw_TMT11_liver24_pho_F16.raw	https://pdc.cancer.gov/pdc/study/PDC000199
17	TMT_HCC_TMT24	20180614_fusion_zhw_TMT11_liver24_pho_F17.raw	https://pdc.cancer.gov/pdc/study/PDC000199
18	TMT_HCC_TMT24	20180614_fusion_zhw_TMT11_liver24_pho_F18.raw	https://pdc.cancer.gov/pdc/study/PDC000199
19	TMT_HCC_TMT24	20180614_fusion_zhw_TMT11_liver24_pho_F19.raw	https://pdc.cancer.gov/pdc/study/PDC000199
20	TMT_HCC_TMT24	20180614_fusion_zhw_TMT11_liver24_pho_F20.raw	https://pdc.cancer.gov/pdc/study/PDC000199
21	TMT_HCC_TMT24	20180614_fusion_zhw_TMT11_liver24_pho_F21.raw	https://pdc.cancer.gov/pdc/study/PDC000199
22	TMT_HCC_TMT24	20180614_fusion_zhw_TMT11_liver24_pho_F22.raw	https://pdc.cancer.gov/pdc/study/PDC000199
23	TMT_HCC_TMT24	20180614_fusion_zhw_TMT11_liver24_pho_F23.raw	https://pdc.cancer.gov/pdc/study/PDC000199
24	TMT_HCC_TMT24	20180614_fusion_zhw_TMT11_liver24_pho_F24.raw	https://pdc.cancer.gov/pdc/study/PDC000199
1	TMT_HCC_TMT25	20180618_fusion_zhw_TMT11_liver25_pho_F01.raw	https://pdc.cancer.gov/pdc/study/PDC000199
2	TMT_HCC_TMT25	20180618_fusion_zhw_TMT11_liver25_pho_F02.raw	https://pdc.cancer.gov/pdc/study/PDC000199
3	TMT_HCC_TMT25	20180618_fusion_zhw_TMT11_liver25_pho_F03.raw	https://pdc.cancer.gov/pdc/study/PDC000199
4	TMT_HCC_TMT25	20180618_fusion_zhw_TMT11_liver25_pho_F04.raw	https://pdc.cancer.gov/pdc/study/PDC000199
5	TMT_HCC_TMT25	20180618_fusion_zhw_TMT11_liver25_pho_F05.raw	https://pdc.cancer.gov/pdc/study/PDC000199
6	TMT_HCC_TMT25	20180618_fusion_zhw_TMT11_liver25_pho_F06.raw	https://pdc.cancer.gov/pdc/study/PDC000199
7	TMT_HCC_TMT25	20180618_fusion_zhw_TMT11_liver25_pho_F07.raw	https://pdc.cancer.gov/pdc/study/PDC000199
8	TMT_HCC_TMT25	20180618_fusion_zhw_TMT11_liver25_pho_F08.raw	https://pdc.cancer.gov/pdc/study/PDC000199
9	TMT_HCC_TMT25	20180618_fusion_zhw_TMT11_liver25_pho_F09.raw	https://pdc.cancer.gov/pdc/study/PDC000199
10	TMT_HCC_TMT25	20180618_fusion_zhw_TMT11_liver25_pho_F10.raw	https://pdc.cancer.gov/pdc/study/PDC000199
11	TMT_HCC_TMT25	20180618_fusion_zhw_TMT11_liver25_pho_F11.raw	https://pdc.cancer.gov/pdc/study/PDC000199
12	TMT_HCC_TMT25	20180618_fusion_zhw_TMT11_liver25_pho_F12.raw	https://pdc.cancer.gov/pdc/study/PDC000199
13	TMT_HCC_TMT25	20180618_fusion_zhw_TMT11_liver25_pho_F13.raw	https://pdc.cancer.gov/pdc/study/PDC000199
14	TMT_HCC_TMT25	20180618_fusion_zhw_TMT11_liver25_pho_F14.raw	https://pdc.cancer.gov/pdc/study/PDC000199
15	TMT_HCC_TMT25	20180618_fusion_zhw_TMT11_liver25_pho_F15.raw	https://pdc.cancer.gov/pdc/study/PDC000199
16	TMT_HCC_TMT25	20180618_fusion_zhw_TMT11_liver25_pho_F16.raw	https://pdc.cancer.gov/pdc/study/PDC000199
17	TMT_HCC_TMT25	20180618_fusion_zhw_TMT11_liver25_pho_F17.raw	https://pdc.cancer.gov/pdc/study/PDC000199
18	TMT_HCC_TMT25	20180618_fusion_zhw_TMT11_liver25_pho_F18.raw	https://pdc.cancer.gov/pdc/study/PDC000199
19	TMT_HCC_TMT25	20180618_fusion_zhw_TMT11_liver25_pho_F19.raw	https://pdc.cancer.gov/pdc/study/PDC000199
20	TMT_HCC_TMT25	20180618_fusion_zhw_TMT11_liver25_pho_F20.raw	https://pdc.cancer.gov/pdc/study/PDC000199
21	TMT_HCC_TMT25	20180618_fusion_zhw_TMT11_liver25_pho_F21.raw	https://pdc.cancer.gov/pdc/study/PDC000199
22	TMT_HCC_TMT25	20180618_fusion_zhw_TMT11_liver25_pho_F22.raw	https://pdc.cancer.gov/pdc/study/PDC000199
23	TMT_HCC_TMT25	20180618_fusion_zhw_TMT11_liver25_pho_F23.raw	https://pdc.cancer.gov/pdc/study/PDC000199
24	TMT_HCC_TMT25	20180618_fusion_zhw_TMT11_liver25_pho_F24.raw	https://pdc.cancer.gov/pdc/study/PDC000199
25	TMT_HCC_TMT25	20180712_fusion_zhw_TMT11_liver25_pho_F01.raw	https://pdc.cancer.gov/pdc/study/PDC000199
26	TMT_HCC_TMT25	20180712_fusion_zhw_TMT11_liver25_pho_F02.raw	https://pdc.cancer.gov/pdc/study/PDC000199
27	TMT_HCC_TMT25	20180712_fusion_zhw_TMT11_liver25_pho_F03.raw	https://pdc.cancer.gov/pdc/study/PDC000199
28	TMT_HCC_TMT25	20180712_fusion_zhw_TMT11_liver25_pho_F04.raw	https://pdc.cancer.gov/pdc/study/PDC000199
29	TMT_HCC_TMT25	20180712_fusion_zhw_TMT11_liver25_pho_F05.raw	https://pdc.cancer.gov/pdc/study/PDC000199
30	TMT_HCC_TMT25	20180712_fusion_zhw_TMT11_liver25_pho_F06.raw	https://pdc.cancer.gov/pdc/study/PDC000199
31	TMT_HCC_TMT25	20180712_fusion_zhw_TMT11_liver25_pho_F07.raw	https://pdc.cancer.gov/pdc/study/PDC000199
32	TMT_HCC_TMT25	20180712_fusion_zhw_TMT11_liver25_pho_F08.raw	https://pdc.cancer.gov/pdc/study/PDC000199
33	TMT_HCC_TMT25	20180712_fusion_zhw_TMT11_liver25_pho_F09.raw	https://pdc.cancer.gov/pdc/study/PDC000199
34	TMT_HCC_TMT25	20180712_fusion_zhw_TMT11_liver25_pho_F10.raw	https://pdc.cancer.gov/pdc/study/PDC000199
35	TMT_HCC_TMT25	20180712_fusion_zhw_TMT11_liver25_pho_F11.raw	https://pdc.cancer.gov/pdc/study/PDC000199
36	TMT_HCC_TMT25	20180712_fusion_zhw_TMT11_liver25_pho_F12.raw	https://pdc.cancer.gov/pdc/study/PDC000199
37	TMT_HCC_TMT25	20180712_fusion_zhw_TMT11_liver25_pho_F13.raw	https://pdc.cancer.gov/pdc/study/PDC000199
38	TMT_HCC_TMT25	20180712_fusion_zhw_TMT11_liver25_pho_F14.raw	https://pdc.cancer.gov/pdc/study/PDC000199
39	TMT_HCC_TMT25	20180712_fusion_zhw_TMT11_liver25_pho_F15.raw	https://pdc.cancer.gov/pdc/study/PDC000199
40	TMT_HCC_TMT25	20180712_fusion_zhw_TMT11_liver25_pho_F16.raw	https://pdc.cancer.gov/pdc/study/PDC000199
41	TMT_HCC_TMT25	20180712_fusion_zhw_TMT11_liver25_pho_F17.raw	https://pdc.cancer.gov/pdc/study/PDC000199
42	TMT_HCC_TMT25	20180712_fusion_zhw_TMT11_liver25_pho_F18.raw	https://pdc.cancer.gov/pdc/study/PDC000199
43	TMT_HCC_TMT25	20180712_fusion_zhw_TMT11_liver25_pho_F19.raw	https://pdc.cancer.gov/pdc/study/PDC000199
44	TMT_HCC_TMT25	20180712_fusion_zhw_TMT11_liver25_pho_F20.raw	https://pdc.cancer.gov/pdc/study/PDC000199
45	TMT_HCC_TMT25	20180712_fusion_zhw_TMT11_liver25_pho_F21.raw	https://pdc.cancer.gov/pdc/study/PDC000199
46	TMT_HCC_TMT25	20180712_fusion_zhw_TMT11_liver25_pho_F22.raw	https://pdc.cancer.gov/pdc/study/PDC000199
47	TMT_HCC_TMT25	20180712_fusion_zhw_TMT11_liver25_pho_F23.raw	https://pdc.cancer.gov/pdc/study/PDC000199
48	TMT_HCC_TMT25	20180712_fusion_zhw_TMT11_liver25_pho_F24.raw	https://pdc.cancer.gov/pdc/study/PDC000199
1	TMT_HCC_TMT26	20180620_fusion_zhw_TMT11_liver26_pho_F01.raw	https://pdc.cancer.gov/pdc/study/PDC000199
2	TMT_HCC_TMT26	20180620_fusion_zhw_TMT11_liver26_pho_F02.raw	https://pdc.cancer.gov/pdc/study/PDC000199
3	TMT_HCC_TMT26	20180620_fusion_zhw_TMT11_liver26_pho_F03.raw	https://pdc.cancer.gov/pdc/study/PDC000199
4	TMT_HCC_TMT26	20180620_fusion_zhw_TMT11_liver26_pho_F04.raw	https://pdc.cancer.gov/pdc/study/PDC000199
5	TMT_HCC_TMT26	20180620_fusion_zhw_TMT11_liver26_pho_F05.raw	https://pdc.cancer.gov/pdc/study/PDC000199
6	TMT_HCC_TMT26	20180620_fusion_zhw_TMT11_liver26_pho_F06.raw	https://pdc.cancer.gov/pdc/study/PDC000199
7	TMT_HCC_TMT26	20180620_fusion_zhw_TMT11_liver26_pho_F07.raw	https://pdc.cancer.gov/pdc/study/PDC000199
8	TMT_HCC_TMT26	20180620_fusion_zhw_TMT11_liver26_pho_F08.raw	https://pdc.cancer.gov/pdc/study/PDC000199
9	TMT_HCC_TMT26	20180620_fusion_zhw_TMT11_liver26_pho_F09.raw	https://pdc.cancer.gov/pdc/study/PDC000199
10	TMT_HCC_TMT26	20180620_fusion_zhw_TMT11_liver26_pho_F10.raw	https://pdc.cancer.gov/pdc/study/PDC000199
11	TMT_HCC_TMT26	20180620_fusion_zhw_TMT11_liver26_pho_F11.raw	https://pdc.cancer.gov/pdc/study/PDC000199
12	TMT_HCC_TMT26	20180620_fusion_zhw_TMT11_liver26_pho_F12.raw	https://pdc.cancer.gov/pdc/study/PDC000199
13	TMT_HCC_TMT26	20180620_fusion_zhw_TMT11_liver26_pho_F13.raw	https://pdc.cancer.gov/pdc/study/PDC000199
14	TMT_HCC_TMT26	20180620_fusion_zhw_TMT11_liver26_pho_F14.raw	https://pdc.cancer.gov/pdc/study/PDC000199
15	TMT_HCC_TMT26	20180620_fusion_zhw_TMT11_liver26_pho_F15.raw	https://pdc.cancer.gov/pdc/study/PDC000199
16	TMT_HCC_TMT26	20180620_fusion_zhw_TMT11_liver26_pho_F16.raw	https://pdc.cancer.gov/pdc/study/PDC000199
17	TMT_HCC_TMT26	20180620_fusion_zhw_TMT11_liver26_pho_F17.raw	https://pdc.cancer.gov/pdc/study/PDC000199
18	TMT_HCC_TMT26	20180620_fusion_zhw_TMT11_liver26_pho_F18.raw	https://pdc.cancer.gov/pdc/study/PDC000199
19	TMT_HCC_TMT26	20180620_fusion_zhw_TMT11_liver26_pho_F19.raw	https://pdc.cancer.gov/pdc/study/PDC000199
20	TMT_HCC_TMT26	20180620_fusion_zhw_TMT11_liver26_pho_F20.raw	https://pdc.cancer.gov/pdc/study/PDC000199
21	TMT_HCC_TMT26	20180620_fusion_zhw_TMT11_liver26_pho_F21.raw	https://pdc.cancer.gov/pdc/study/PDC000199
22	TMT_HCC_TMT26	20180620_fusion_zhw_TMT11_liver26_pho_F22.raw	https://pdc.cancer.gov/pdc/study/PDC000199
23	TMT_HCC_TMT26	20180620_fusion_zhw_TMT11_liver26_pho_F23.raw	https://pdc.cancer.gov/pdc/study/PDC000199
24	TMT_HCC_TMT26	20180620_fusion_zhw_TMT11_liver26_pho_F24.raw	https://pdc.cancer.gov/pdc/study/PDC000199
1	TMT_HCC_TMT27	20180622_fusion_zhw_TMT11_liver27_pho_F01.raw	https://pdc.cancer.gov/pdc/study/PDC000199
2	TMT_HCC_TMT27	20180622_fusion_zhw_TMT11_liver27_pho_F02.raw	https://pdc.cancer.gov/pdc/study/PDC000199
3	TMT_HCC_TMT27	20180622_fusion_zhw_TMT11_liver27_pho_F03.raw	https://pdc.cancer.gov/pdc/study/PDC000199
4	TMT_HCC_TMT27	20180622_fusion_zhw_TMT11_liver27_pho_F04.raw	https://pdc.cancer.gov/pdc/study/PDC000199
5	TMT_HCC_TMT27	20180622_fusion_zhw_TMT11_liver27_pho_F05.raw	https://pdc.cancer.gov/pdc/study/PDC000199
6	TMT_HCC_TMT27	20180622_fusion_zhw_TMT11_liver27_pho_F06.raw	https://pdc.cancer.gov/pdc/study/PDC000199
7	TMT_HCC_TMT27	20180622_fusion_zhw_TMT11_liver27_pho_F07.raw	https://pdc.cancer.gov/pdc/study/PDC000199
8	TMT_HCC_TMT27	20180622_fusion_zhw_TMT11_liver27_pho_F08.raw	https://pdc.cancer.gov/pdc/study/PDC000199
9	TMT_HCC_TMT27	20180622_fusion_zhw_TMT11_liver27_pho_F09.raw	https://pdc.cancer.gov/pdc/study/PDC000199
10	TMT_HCC_TMT27	20180622_fusion_zhw_TMT11_liver27_pho_F10.raw	https://pdc.cancer.gov/pdc/study/PDC000199
11	TMT_HCC_TMT27	20180622_fusion_zhw_TMT11_liver27_pho_F11.raw	https://pdc.cancer.gov/pdc/study/PDC000199
12	TMT_HCC_TMT27	20180622_fusion_zhw_TMT11_liver27_pho_F12.raw	https://pdc.cancer.gov/pdc/study/PDC000199
13	TMT_HCC_TMT27	20180622_fusion_zhw_TMT11_liver27_pho_F13.raw	https://pdc.cancer.gov/pdc/study/PDC000199
14	TMT_HCC_TMT27	20180622_fusion_zhw_TMT11_liver27_pho_F14.raw	https://pdc.cancer.gov/pdc/study/PDC000199
15	TMT_HCC_TMT27	20180622_fusion_zhw_TMT11_liver27_pho_F15.raw	https://pdc.cancer.gov/pdc/study/PDC000199
16	TMT_HCC_TMT27	20180622_fusion_zhw_TMT11_liver27_pho_F16.raw	https://pdc.cancer.gov/pdc/study/PDC000199
17	TMT_HCC_TMT27	20180622_fusion_zhw_TMT11_liver27_pho_F17.raw	https://pdc.cancer.gov/pdc/study/PDC000199
18	TMT_HCC_TMT27	20180622_fusion_zhw_TMT11_liver27_pho_F18.raw	https://pdc.cancer.gov/pdc/study/PDC000199
19	TMT_HCC_TMT27	20180622_fusion_zhw_TMT11_liver27_pho_F19.raw	https://pdc.cancer.gov/pdc/study/PDC000199
20	TMT_HCC_TMT27	20180622_fusion_zhw_TMT11_liver27_pho_F20.raw	https://pdc.cancer.gov/pdc/study/PDC000199
21	TMT_HCC_TMT27	20180622_fusion_zhw_TMT11_liver27_pho_F21.raw	https://pdc.cancer.gov/pdc/study/PDC000199
22	TMT_HCC_TMT27	20180622_fusion_zhw_TMT11_liver27_pho_F22.raw	https://pdc.cancer.gov/pdc/study/PDC000199
23	TMT_HCC_TMT27	20180622_fusion_zhw_TMT11_liver27_pho_F23.raw	https://pdc.cancer.gov/pdc/study/PDC000199
24	TMT_HCC_TMT27	20180622_fusion_zhw_TMT11_liver27_pho_F24.raw	https://pdc.cancer.gov/pdc/study/PDC000199
1	TMT_HCC_TMT28	20180623_fusion_zhw_TMT11_liver28_pho_F01.raw	https://pdc.cancer.gov/pdc/study/PDC000199
2	TMT_HCC_TMT28	20180623_fusion_zhw_TMT11_liver28_pho_F02.raw	https://pdc.cancer.gov/pdc/study/PDC000199
3	TMT_HCC_TMT28	20180623_fusion_zhw_TMT11_liver28_pho_F03.raw	https://pdc.cancer.gov/pdc/study/PDC000199
4	TMT_HCC_TMT28	20180623_fusion_zhw_TMT11_liver28_pho_F04.raw	https://pdc.cancer.gov/pdc/study/PDC000199
5	TMT_HCC_TMT28	20180623_fusion_zhw_TMT11_liver28_pho_F05.raw	https://pdc.cancer.gov/pdc/study/PDC000199
6	TMT_HCC_TMT28	20180623_fusion_zhw_TMT11_liver28_pho_F06.raw	https://pdc.cancer.gov/pdc/study/PDC000199
7	TMT_HCC_TMT28	20180623_fusion_zhw_TMT11_liver28_pho_F07.raw	https://pdc.cancer.gov/pdc/study/PDC000199
8	TMT_HCC_TMT28	20180623_fusion_zhw_TMT11_liver28_pho_F08.raw	https://pdc.cancer.gov/pdc/study/PDC000199
9	TMT_HCC_TMT28	20180623_fusion_zhw_TMT11_liver28_pho_F09.raw	https://pdc.cancer.gov/pdc/study/PDC000199
10	TMT_HCC_TMT28	20180623_fusion_zhw_TMT11_liver28_pho_F10.raw	https://pdc.cancer.gov/pdc/study/PDC000199
11	TMT_HCC_TMT28	20180623_fusion_zhw_TMT11_liver28_pho_F11.raw	https://pdc.cancer.gov/pdc/study/PDC000199
12	TMT_HCC_TMT28	20180623_fusion_zhw_TMT11_liver28_pho_F12.raw	https://pdc.cancer.gov/pdc/study/PDC000199
13	TMT_HCC_TMT28	20180623_fusion_zhw_TMT11_liver28_pho_F13.raw	https://pdc.cancer.gov/pdc/study/PDC000199
14	TMT_HCC_TMT28	20180623_fusion_zhw_TMT11_liver28_pho_F14.raw	https://pdc.cancer.gov/pdc/study/PDC000199
15	TMT_HCC_TMT28	20180623_fusion_zhw_TMT11_liver28_pho_F15.raw	https://pdc.cancer.gov/pdc/study/PDC000199
16	TMT_HCC_TMT28	20180623_fusion_zhw_TMT11_liver28_pho_F16.raw	https://pdc.cancer.gov/pdc/study/PDC000199
17	TMT_HCC_TMT28	20180623_fusion_zhw_TMT11_liver28_pho_F17.raw	https://pdc.cancer.gov/pdc/study/PDC000199
18	TMT_HCC_TMT28	20180623_fusion_zhw_TMT11_liver28_pho_F18.raw	https://pdc.cancer.gov/pdc/study/PDC000199
19	TMT_HCC_TMT28	20180623_fusion_zhw_TMT11_liver28_pho_F19.raw	https://pdc.cancer.gov/pdc/study/PDC000199
20	TMT_HCC_TMT28	20180623_fusion_zhw_TMT11_liver28_pho_F20.raw	https://pdc.cancer.gov/pdc/study/PDC000199
21	TMT_HCC_TMT28	20180623_fusion_zhw_TMT11_liver28_pho_F21.raw	https://pdc.cancer.gov/pdc/study/PDC000199
22	TMT_HCC_TMT28	20180623_fusion_zhw_TMT11_liver28_pho_F22.raw	https://pdc.cancer.gov/pdc/study/PDC000199
23	TMT_HCC_TMT28	20180623_fusion_zhw_TMT11_liver28_pho_F23.raw	https://pdc.cancer.gov/pdc/study/PDC000199
24	TMT_HCC_TMT28	20180623_fusion_zhw_TMT11_liver28_pho_F24.raw	https://pdc.cancer.gov/pdc/study/PDC000199
1	TMT_HCC_TMT29	20180629_fusion_zhw_TMT11_liver29_pho_F01.raw	https://pdc.cancer.gov/pdc/study/PDC000199
2	TMT_HCC_TMT29	20180629_fusion_zhw_TMT11_liver29_pho_F02.raw	https://pdc.cancer.gov/pdc/study/PDC000199
3	TMT_HCC_TMT29	20180629_fusion_zhw_TMT11_liver29_pho_F03.raw	https://pdc.cancer.gov/pdc/study/PDC000199
4	TMT_HCC_TMT29	20180629_fusion_zhw_TMT11_liver29_pho_F04.raw	https://pdc.cancer.gov/pdc/study/PDC000199
5	TMT_HCC_TMT29	20180629_fusion_zhw_TMT11_liver29_pho_F05.raw	https://pdc.cancer.gov/pdc/study/PDC000199
6	TMT_HCC_TMT29	20180629_fusion_zhw_TMT11_liver29_pho_F06.raw	https://pdc.cancer.gov/pdc/study/PDC000199
7	TMT_HCC_TMT29	20180629_fusion_zhw_TMT11_liver29_pho_F07.raw	https://pdc.cancer.gov/pdc/study/PDC000199
8	TMT_HCC_TMT29	20180629_fusion_zhw_TMT11_liver29_pho_F08.raw	https://pdc.cancer.gov/pdc/study/PDC000199
9	TMT_HCC_TMT29	20180629_fusion_zhw_TMT11_liver29_pho_F09.raw	https://pdc.cancer.gov/pdc/study/PDC000199
10	TMT_HCC_TMT29	20180629_fusion_zhw_TMT11_liver29_pho_F10.raw	https://pdc.cancer.gov/pdc/study/PDC000199
11	TMT_HCC_TMT29	20180629_fusion_zhw_TMT11_liver29_pho_F11.raw	https://pdc.cancer.gov/pdc/study/PDC000199
12	TMT_HCC_TMT29	20180629_fusion_zhw_TMT11_liver29_pho_F12.raw	https://pdc.cancer.gov/pdc/study/PDC000199
13	TMT_HCC_TMT29	20180629_fusion_zhw_TMT11_liver29_pho_F13.raw	https://pdc.cancer.gov/pdc/study/PDC000199
14	TMT_HCC_TMT29	20180629_fusion_zhw_TMT11_liver29_pho_F14.raw	https://pdc.cancer.gov/pdc/study/PDC000199
15	TMT_HCC_TMT29	20180629_fusion_zhw_TMT11_liver29_pho_F15.raw	https://pdc.cancer.gov/pdc/study/PDC000199
16	TMT_HCC_TMT29	20180629_fusion_zhw_TMT11_liver29_pho_F16.raw	https://pdc.cancer.gov/pdc/study/PDC000199
17	TMT_HCC_TMT29	20180629_fusion_zhw_TMT11_liver29_pho_F17.raw	https://pdc.cancer.gov/pdc/study/PDC000199
18	TMT_HCC_TMT29	20180629_fusion_zhw_TMT11_liver29_pho_F18.raw	https://pdc.cancer.gov/pdc/study/PDC000199
19	TMT_HCC_TMT29	20180629_fusion_zhw_TMT11_liver29_pho_F19.raw	https://pdc.cancer.gov/pdc/study/PDC000199
20	TMT_HCC_TMT29	20180629_fusion_zhw_TMT11_liver29_pho_F20.raw	https://pdc.cancer.gov/pdc/study/PDC000199
21	TMT_HCC_TMT29	20180629_fusion_zhw_TMT11_liver29_pho_F21.raw	https://pdc.cancer.gov/pdc/study/PDC000199
22	TMT_HCC_TMT29	20180629_fusion_zhw_TMT11_liver29_pho_F22.raw	https://pdc.cancer.gov/pdc/study/PDC000199
23	TMT_HCC_TMT29	20180629_fusion_zhw_TMT11_liver29_pho_F23.raw	https://pdc.cancer.gov/pdc/study/PDC000199
24	TMT_HCC_TMT29	20180629_fusion_zhw_TMT11_liver29_pho_F24.raw	https://pdc.cancer.gov/pdc/study/PDC000199
1	TMT_HCC_TMT30	20180630_fusion_zhw_TMT11_liver30_pho_F01.raw	https://pdc.cancer.gov/pdc/study/PDC000199
2	TMT_HCC_TMT30	20180630_fusion_zhw_TMT11_liver30_pho_F02.raw	https://pdc.cancer.gov/pdc/study/PDC000199
3	TMT_HCC_TMT30	20180630_fusion_zhw_TMT11_liver30_pho_F03.raw	https://pdc.cancer.gov/pdc/study/PDC000199
4	TMT_HCC_TMT30	20180630_fusion_zhw_TMT11_liver30_pho_F04.raw	https://pdc.cancer.gov/pdc/study/PDC000199
5	TMT_HCC_TMT30	20180630_fusion_zhw_TMT11_liver30_pho_F05.raw	https://pdc.cancer.gov/pdc/study/PDC000199
6	TMT_HCC_TMT30	20180630_fusion_zhw_TMT11_liver30_pho_F06.raw	https://pdc.cancer.gov/pdc/study/PDC000199
7	TMT_HCC_TMT30	20180630_fusion_zhw_TMT11_liver30_pho_F07.raw	https://pdc.cancer.gov/pdc/study/PDC000199
8	TMT_HCC_TMT30	20180630_fusion_zhw_TMT11_liver30_pho_F08.raw	https://pdc.cancer.gov/pdc/study/PDC000199
9	TMT_HCC_TMT30	20180630_fusion_zhw_TMT11_liver30_pho_F09.raw	https://pdc.cancer.gov/pdc/study/PDC000199
10	TMT_HCC_TMT30	20180630_fusion_zhw_TMT11_liver30_pho_F10.raw	https://pdc.cancer.gov/pdc/study/PDC000199
11	TMT_HCC_TMT30	20180630_fusion_zhw_TMT11_liver30_pho_F11.raw	https://pdc.cancer.gov/pdc/study/PDC000199
12	TMT_HCC_TMT30	20180630_fusion_zhw_TMT11_liver30_pho_F12.raw	https://pdc.cancer.gov/pdc/study/PDC000199
13	TMT_HCC_TMT30	20180630_fusion_zhw_TMT11_liver30_pho_F13.raw	https://pdc.cancer.gov/pdc/study/PDC000199
14	TMT_HCC_TMT30	20180630_fusion_zhw_TMT11_liver30_pho_F14.raw	https://pdc.cancer.gov/pdc/study/PDC000199
15	TMT_HCC_TMT30	20180630_fusion_zhw_TMT11_liver30_pho_F15.raw	https://pdc.cancer.gov/pdc/study/PDC000199
16	TMT_HCC_TMT30	20180630_fusion_zhw_TMT11_liver30_pho_F16.raw	https://pdc.cancer.gov/pdc/study/PDC000199
17	TMT_HCC_TMT30	20180630_fusion_zhw_TMT11_liver30_pho_F17.raw	https://pdc.cancer.gov/pdc/study/PDC000199
18	TMT_HCC_TMT30	20180630_fusion_zhw_TMT11_liver30_pho_F18.raw	https://pdc.cancer.gov/pdc/study/PDC000199
19	TMT_HCC_TMT30	20180630_fusion_zhw_TMT11_liver30_pho_F19.raw	https://pdc.cancer.gov/pdc/study/PDC000199
20	TMT_HCC_TMT30	20180630_fusion_zhw_TMT11_liver30_pho_F20.raw	https://pdc.cancer.gov/pdc/study/PDC000199
21	TMT_HCC_TMT30	20180630_fusion_zhw_TMT11_liver30_pho_F21.raw	https://pdc.cancer.gov/pdc/study/PDC000199
22	TMT_HCC_TMT30	20180630_fusion_zhw_TMT11_liver30_pho_F22.raw	https://pdc.cancer.gov/pdc/study/PDC000199
23	TMT_HCC_TMT30	20180630_fusion_zhw_TMT11_liver30_pho_F23.raw	https://pdc.cancer.gov/pdc/study/PDC000199
24	TMT_HCC_TMT30	20180630_fusion_zhw_TMT11_liver30_pho_F24.raw	https://pdc.cancer.gov/pdc/study/PDC000199
1	TMT_HCC_TMT31	20180702_fusion_zhw_TMT11_liver31_pho_F01.raw	https://pdc.cancer.gov/pdc/study/PDC000199
2	TMT_HCC_TMT31	20180702_fusion_zhw_TMT11_liver31_pho_F02.raw	https://pdc.cancer.gov/pdc/study/PDC000199
3	TMT_HCC_TMT31	20180702_fusion_zhw_TMT11_liver31_pho_F03.raw	https://pdc.cancer.gov/pdc/study/PDC000199
4	TMT_HCC_TMT31	20180702_fusion_zhw_TMT11_liver31_pho_F04.raw	https://pdc.cancer.gov/pdc/study/PDC000199
5	TMT_HCC_TMT31	20180702_fusion_zhw_TMT11_liver31_pho_F05.raw	https://pdc.cancer.gov/pdc/study/PDC000199
6	TMT_HCC_TMT31	20180702_fusion_zhw_TMT11_liver31_pho_F06.raw	https://pdc.cancer.gov/pdc/study/PDC000199
7	TMT_HCC_TMT31	20180702_fusion_zhw_TMT11_liver31_pho_F07.raw	https://pdc.cancer.gov/pdc/study/PDC000199
8	TMT_HCC_TMT31	20180702_fusion_zhw_TMT11_liver31_pho_F08.raw	https://pdc.cancer.gov/pdc/study/PDC000199
9	TMT_HCC_TMT31	20180702_fusion_zhw_TMT11_liver31_pho_F09.raw	https://pdc.cancer.gov/pdc/study/PDC000199
10	TMT_HCC_TMT31	20180702_fusion_zhw_TMT11_liver31_pho_F10.raw	https://pdc.cancer.gov/pdc/study/PDC000199
11	TMT_HCC_TMT31	20180702_fusion_zhw_TMT11_liver31_pho_F11.raw	https://pdc.cancer.gov/pdc/study/PDC000199
12	TMT_HCC_TMT31	20180702_fusion_zhw_TMT11_liver31_pho_F12.raw	https://pdc.cancer.gov/pdc/study/PDC000199
13	TMT_HCC_TMT31	20180702_fusion_zhw_TMT11_liver31_pho_F13.raw	https://pdc.cancer.gov/pdc/study/PDC000199
14	TMT_HCC_TMT31	20180702_fusion_zhw_TMT11_liver31_pho_F14.raw	https://pdc.cancer.gov/pdc/study/PDC000199
15	TMT_HCC_TMT31	20180702_fusion_zhw_TMT11_liver31_pho_F15.raw	https://pdc.cancer.gov/pdc/study/PDC000199
16	TMT_HCC_TMT31	20180702_fusion_zhw_TMT11_liver31_pho_F16.raw	https://pdc.cancer.gov/pdc/study/PDC000199
17	TMT_HCC_TMT31	20180702_fusion_zhw_TMT11_liver31_pho_F17.raw	https://pdc.cancer.gov/pdc/study/PDC000199
18	TMT_HCC_TMT31	20180702_fusion_zhw_TMT11_liver31_pho_F18.raw	https://pdc.cancer.gov/pdc/study/PDC000199
19	TMT_HCC_TMT31	20180702_fusion_zhw_TMT11_liver31_pho_F19.raw	https://pdc.cancer.gov/pdc/study/PDC000199
20	TMT_HCC_TMT31	20180702_fusion_zhw_TMT11_liver31_pho_F20.raw	https://pdc.cancer.gov/pdc/study/PDC000199
21	TMT_HCC_TMT31	20180702_fusion_zhw_TMT11_liver31_pho_F21.raw	https://pdc.cancer.gov/pdc/study/PDC000199
22	TMT_HCC_TMT31	20180702_fusion_zhw_TMT11_liver31_pho_F22.raw	https://pdc.cancer.gov/pdc/study/PDC000199
23	TMT_HCC_TMT31	20180702_fusion_zhw_TMT11_liver31_pho_F23.raw	https://pdc.cancer.gov/pdc/study/PDC000199
24	TMT_HCC_TMT31	20180702_fusion_zhw_TMT11_liver31_pho_F24.raw	https://pdc.cancer.gov/pdc/study/PDC000199
1	TMT_HCC_TMT32	20180704_fusion_zhw_TMT11_liver32_pho_F01.raw	https://pdc.cancer.gov/pdc/study/PDC000199
2	TMT_HCC_TMT32	20180704_fusion_zhw_TMT11_liver32_pho_F02.raw	https://pdc.cancer.gov/pdc/study/PDC000199
3	TMT_HCC_TMT32	20180704_fusion_zhw_TMT11_liver32_pho_F03.raw	https://pdc.cancer.gov/pdc/study/PDC000199
4	TMT_HCC_TMT32	20180704_fusion_zhw_TMT11_liver32_pho_F04.raw	https://pdc.cancer.gov/pdc/study/PDC000199
5	TMT_HCC_TMT32	20180704_fusion_zhw_TMT11_liver32_pho_F05.raw	https://pdc.cancer.gov/pdc/study/PDC000199
6	TMT_HCC_TMT32	20180704_fusion_zhw_TMT11_liver32_pho_F06.raw	https://pdc.cancer.gov/pdc/study/PDC000199
7	TMT_HCC_TMT32	20180704_fusion_zhw_TMT11_liver32_pho_F07.raw	https://pdc.cancer.gov/pdc/study/PDC000199
8	TMT_HCC_TMT32	20180704_fusion_zhw_TMT11_liver32_pho_F08.raw	https://pdc.cancer.gov/pdc/study/PDC000199
9	TMT_HCC_TMT32	20180704_fusion_zhw_TMT11_liver32_pho_F09.raw	https://pdc.cancer.gov/pdc/study/PDC000199
10	TMT_HCC_TMT32	20180704_fusion_zhw_TMT11_liver32_pho_F10.raw	https://pdc.cancer.gov/pdc/study/PDC000199
11	TMT_HCC_TMT32	20180704_fusion_zhw_TMT11_liver32_pho_F11.raw	https://pdc.cancer.gov/pdc/study/PDC000199
12	TMT_HCC_TMT32	20180704_fusion_zhw_TMT11_liver32_pho_F12.raw	https://pdc.cancer.gov/pdc/study/PDC000199
13	TMT_HCC_TMT32	20180704_fusion_zhw_TMT11_liver32_pho_F13.raw	https://pdc.cancer.gov/pdc/study/PDC000199
14	TMT_HCC_TMT32	20180704_fusion_zhw_TMT11_liver32_pho_F14.raw	https://pdc.cancer.gov/pdc/study/PDC000199
15	TMT_HCC_TMT32	20180704_fusion_zhw_TMT11_liver32_pho_F15.raw	https://pdc.cancer.gov/pdc/study/PDC000199
16	TMT_HCC_TMT32	20180704_fusion_zhw_TMT11_liver32_pho_F16.raw	https://pdc.cancer.gov/pdc/study/PDC000199
17	TMT_HCC_TMT32	20180704_fusion_zhw_TMT11_liver32_pho_F17.raw	https://pdc.cancer.gov/pdc/study/PDC000199
18	TMT_HCC_TMT32	20180704_fusion_zhw_TMT11_liver32_pho_F18.raw	https://pdc.cancer.gov/pdc/study/PDC000199
19	TMT_HCC_TMT32	20180704_fusion_zhw_TMT11_liver32_pho_F19.raw	https://pdc.cancer.gov/pdc/study/PDC000199
20	TMT_HCC_TMT32	20180704_fusion_zhw_TMT11_liver32_pho_F20.raw	https://pdc.cancer.gov/pdc/study/PDC000199
21	TMT_HCC_TMT32	20180704_fusion_zhw_TMT11_liver32_pho_F21.raw	https://pdc.cancer.gov/pdc/study/PDC000199
22	TMT_HCC_TMT32	20180704_fusion_zhw_TMT11_liver32_pho_F22.raw	https://pdc.cancer.gov/pdc/study/PDC000199
23	TMT_HCC_TMT32	20180704_fusion_zhw_TMT11_liver32_pho_F23.raw	https://pdc.cancer.gov/pdc/study/PDC000199
24	TMT_HCC_TMT32	20180704_fusion_zhw_TMT11_liver32_pho_F24.raw	https://pdc.cancer.gov/pdc/study/PDC000199
1	TMT_HCC_TMT33	20180627_fusion_zhw_TMT11_liver33_pho_F01.raw	https://pdc.cancer.gov/pdc/study/PDC000199
2	TMT_HCC_TMT33	20180627_fusion_zhw_TMT11_liver33_pho_F02.raw	https://pdc.cancer.gov/pdc/study/PDC000199
3	TMT_HCC_TMT33	20180627_fusion_zhw_TMT11_liver33_pho_F03.raw	https://pdc.cancer.gov/pdc/study/PDC000199
4	TMT_HCC_TMT33	20180627_fusion_zhw_TMT11_liver33_pho_F04.raw	https://pdc.cancer.gov/pdc/study/PDC000199
5	TMT_HCC_TMT33	20180627_fusion_zhw_TMT11_liver33_pho_F05.raw	https://pdc.cancer.gov/pdc/study/PDC000199
6	TMT_HCC_TMT33	20180627_fusion_zhw_TMT11_liver33_pho_F06.raw	https://pdc.cancer.gov/pdc/study/PDC000199
7	TMT_HCC_TMT33	20180627_fusion_zhw_TMT11_liver33_pho_F07.raw	https://pdc.cancer.gov/pdc/study/PDC000199
8	TMT_HCC_TMT33	20180627_fusion_zhw_TMT11_liver33_pho_F08.raw	https://pdc.cancer.gov/pdc/study/PDC000199
9	TMT_HCC_TMT33	20180627_fusion_zhw_TMT11_liver33_pho_F09.raw	https://pdc.cancer.gov/pdc/study/PDC000199
10	TMT_HCC_TMT33	20180627_fusion_zhw_TMT11_liver33_pho_F10.raw	https://pdc.cancer.gov/pdc/study/PDC000199
11	TMT_HCC_TMT33	20180627_fusion_zhw_TMT11_liver33_pho_F11.raw	https://pdc.cancer.gov/pdc/study/PDC000199
12	TMT_HCC_TMT33	20180627_fusion_zhw_TMT11_liver33_pho_F12.raw	https://pdc.cancer.gov/pdc/study/PDC000199
13	TMT_HCC_TMT33	20180627_fusion_zhw_TMT11_liver33_pho_F13.raw	https://pdc.cancer.gov/pdc/study/PDC000199
14	TMT_HCC_TMT33	20180627_fusion_zhw_TMT11_liver33_pho_F14.raw	https://pdc.cancer.gov/pdc/study/PDC000199
15	TMT_HCC_TMT33	20180627_fusion_zhw_TMT11_liver33_pho_F15.raw	https://pdc.cancer.gov/pdc/study/PDC000199
16	TMT_HCC_TMT33	20180627_fusion_zhw_TMT11_liver33_pho_F16.raw	https://pdc.cancer.gov/pdc/study/PDC000199
17	TMT_HCC_TMT33	20180627_fusion_zhw_TMT11_liver33_pho_F17.raw	https://pdc.cancer.gov/pdc/study/PDC000199
18	TMT_HCC_TMT33	20180627_fusion_zhw_TMT11_liver33_pho_F18.raw	https://pdc.cancer.gov/pdc/study/PDC000199
19	TMT_HCC_TMT33	20180627_fusion_zhw_TMT11_liver33_pho_F19.raw	https://pdc.cancer.gov/pdc/study/PDC000199
20	TMT_HCC_TMT33	20180627_fusion_zhw_TMT11_liver33_pho_F20.raw	https://pdc.cancer.gov/pdc/study/PDC000199
21	TMT_HCC_TMT33	20180627_fusion_zhw_TMT11_liver33_pho_F21.raw	https://pdc.cancer.gov/pdc/study/PDC000199
22	TMT_HCC_TMT33	20180627_fusion_zhw_TMT11_liver33_pho_F22.raw	https://pdc.cancer.gov/pdc/study/PDC000199
23	TMT_HCC_TMT33	20180627_fusion_zhw_TMT11_liver33_pho_F23.raw	https://pdc.cancer.gov/pdc/study/PDC000199
24	TMT_HCC_TMT33	20180627_fusion_zhw_TMT11_liver33_pho_F24.raw	https://pdc.cancer.gov/pdc/study/PDC000199
