# Supplementary material for: Deep Learning Prediction Boosts Phosphoproteomics-Based Discoveries Through Improved Phosphopeptide Identification
Source: Mol Cell Proteomics. 2023 Dec 26;23(2):100707. doi: 10.1016/j.mcpro.2023.100707 (PMC10831110; doi:10.1016/j.mcpro.2023.100707)
Supplement: Supplemental Table S3 [file mmc4.xlsx]

## Sheet: Description
Table S3. PSM identifications reported by four different search engines in combination with PhosphoRS or DeepRescore2, respectively.
Table S3A. Label free dataset results
Table S3B. UCEC TMT dataset results

## Sheet: Table S3A. Label free dataset
Table S3A. Label free dataset results
Spectrum	Pep_Comet_PhosphoRS	Pep_Comet_DeepRescore2	Pep_MaxQuant_PhosphoRS	Pep_MaxQuant_DeepRescore2	Pep_MSGF_PhosphoRS	Pep_MSGF_DeepRescore2	Pep_XTandem_PhosphoRS	Pep_XTandem_DeepRescore2
QE3_191209_OPL1025_FR_U2OS_TiOx_C.43973.43973.4	RGRSpPQPPAEEDEDDFDDTLVAIDTYNCDLHFK	RGRSpPQPPAEEDEDDFDDTLVAIDTYNCDLHFK	RGRSpPQPPAEEDEDDFDDTLVAIDTYNCDLHFK	RGRSpPQPPAEEDEDDFDDTLVAIDTYNCDLHFK	RGRSpPQPPAEEDEDDFDDTLVAIDTYNCDLHFK	RGRSpPQPPAEEDEDDFDDTLVAIDTYNCDLHFK	RGRSpPQPPAEEDEDDFDDTLVAIDTYNCDLHFK	RGRSpPQPPAEEDEDDFDDTLVAIDTYNCDLHFK
QE3_191209_OPL1025_FR_U2OS_TiOx_C.48930.48930.4	GRSpPQPPAEEDEDDFDDTLVAIDTYNCDLHFK	GRSpPQPPAEEDEDDFDDTLVAIDTYNCDLHFK	GRSpPQPPAEEDEDDFDDTLVAIDTYNCDLHFK	GRSpPQPPAEEDEDDFDDTLVAIDTYNCDLHFK	GRSpPQPPAEEDEDDFDDTLVAIDTYNCDLHFK	GRSpPQPPAEEDEDDFDDTLVAIDTYNCDLHFK	GRSpPQPPAEEDEDDFDDTLVAIDTYNCDLHFK	GRSpPQPPAEEDEDDFDDTLVAIDTYNCDLHFK
QE3_191209_OPL1025_FR_U2OS_TiOx_B.44231.44231.4	RGRSpPQPPAEEDEDDFDDTLVAIDTYNCDLHFK	RGRSpPQPPAEEDEDDFDDTLVAIDTYNCDLHFK	RGRSpPQPPAEEDEDDFDDTLVAIDTYNCDLHFK	RGRSpPQPPAEEDEDDFDDTLVAIDTYNCDLHFK	RGRSpPQPPAEEDEDDFDDTLVAIDTYNCDLHFK	RGRSpPQPPAEEDEDDFDDTLVAIDTYNCDLHFK	RGRSpPQPPAEEDEDDFDDTLVAIDTYNCDLHFK	RGRSpPQPPAEEDEDDFDDTLVAIDTYNCDLHFK
QE3_191209_OPL1025_FR_U2OS_TiOx_A.48923.48923.2	SLAALDALNTpDDENDEEEYEAWK	SLAALDALNTpDDENDEEEYEAWK	SLAALDALNTpDDENDEEEYEAWK	SLAALDALNTpDDENDEEEYEAWK	SLAALDALNTpDDENDEEEYEAWK	SLAALDALNTpDDENDEEEYEAWK	SLAALDALNTpDDENDEEEYEAWK	SLAALDALNTpDDENDEEEYEAWK
QE3_191209_OPL1025_FR_U2OS_TiOx_A.24822.24822.3	CGSGPVHISGQHLVAVEEDAESpEDEEEEDVK	CGSGPVHISGQHLVAVEEDAESpEDEEEEDVK	NA	NA	CGSGPVHISGQHLVAVEEDAESpEDEEEEDVK	CGSGPVHISGQHLVAVEEDAESpEDEEEEDVK	CGSGPVHISGQHLVAVEEDAESpEDEEEEDVK	CGSGPVHISGQHLVAVEEDAESpEDEEEEDVK
QE3_191209_OPL1025_FR_U2OS_TiOx_A.25127.25127.3	CGSGPVHISGQHLVAVEEDAESpEDEEEEDVK	CGSGPVHISGQHLVAVEEDAESpEDEEEEDVK	NA	NA	CGSGPVHISGQHLVAVEEDAESpEDEEEEDVK	CGSGPVHISGQHLVAVEEDAESpEDEEEEDVK	CGSGPVHISGQHLVAVEEDAESpEDEEEEDVK	CGSGPVHISGQHLVAVEEDAESpEDEEEEDVK
QE3_191209_OPL1025_FR_U2OS_TiOx_A.43451.43451.3	VEMGTSSQNDVDMSWIPQETLNQINKASpPR	VEMGTSSQNDVDMSWIPQETLNQINKASpPR	VEMGTSSQNDVDMSWIPQETLNQINKASpPR	VEMGTSSQNDVDMSWIPQETLNQINKASpPR	VEMGTSSQNDVDMSWIPQETLNQINKASpPR	VEMGTSSQNDVDMSWIPQETLNQINKASpPR	VEMGTSSQNDVDMSWIPQETLNQINKASpPR	VEMGTSSQNDVDMSWIPQETLNQINKASpPR
QE3_191209_OPL1025_FR_U2OS_TiOx_C.50869.50869.3	KGSpDDDGGDSPVQDIDTPEVDLYQLQVNTLR	KGSpDDDGGDSPVQDIDTPEVDLYQLQVNTLR	KGSpDDDGGDSPVQDIDTPEVDLYQLQVNTLR	KGSpDDDGGDSPVQDIDTPEVDLYQLQVNTLR	KGSpDDDGGDSPVQDIDTPEVDLYQLQVNTLR	KGSpDDDGGDSPVQDIDTPEVDLYQLQVNTLR	KGSpDDDGGDSPVQDIDTPEVDLYQLQVNTLR	KGSpDDDGGDSPVQDIDTPEVDLYQLQVNTLR
QE3_191209_OPL1025_FR_U2OS_TiOx_B.44186.44186.3	AMDNHSpDSpEEELAAFCPQLDDSTVAR	AMDNHSpDSpEEELAAFCPQLDDSTVAR	KEESpEESDDDMGFGLFD	KEESpEESDDDMGFGLFD	AMDNHSpDSpEEELAAFCPQLDDSTVAR	AMDNHSpDSpEEELAAFCPQLDDSTVAR	AMDNHSpDSpEEELAAFCPQLDDSTVAR	AMDNHSpDSpEEELAAFCPQLDDSTVAR
QE3_191209_OPL1025_FR_U2OS_TiOx_B.36731.36731.4	CGSGPVHISGQHLVAVEEDAESpEDEEEEDVKLLSISGK	CGSGPVHISGQHLVAVEEDAESpEDEEEEDVKLLSISGK	NA	NA	CGSGPVHISGQHLVAVEEDAESpEDEEEEDVKLLSISGK	CGSGPVHISGQHLVAVEEDAESpEDEEEEDVKLLSISGK	CGSGPVHISGQHLVAVEEDAESpEDEEEEDVKLLSISGK	CGSGPVHISGQHLVAVEEDAESpEDEEEEDVKLLSISGK
QE3_191209_OPL1025_FR_U2OS_TiOx_C.36956.36956.3	GLLAQGLRPESpPPPAGPLLNGAPAGESPQPK	GLLAQGLRPESpPPPAGPLLNGAPAGESPQPK	GLLAQGLRPESpPPPAGPLLNGAPAGESPQPK	GLLAQGLRPESpPPPAGPLLNGAPAGESPQPK	GLLAQGLRPESpPPPAGPLLNGAPAGESPQPK	GLLAQGLRPESpPPPAGPLLNGAPAGESPQPK	GLLAQGLRPESpPPPAGPLLNGAPAGESPQPK	GLLAQGLRPESpPPPAGPLLNGAPAGESPQPK
QE3_191209_OPL1025_FR_U2OS_TiOx_B.10595.10595.3	KAEQGSpEEEGEGEEEEEEGGESKADDPYAHLSK	KAEQGSpEEEGEGEEEEEEGGESKADDPYAHLSK	KAEQGSpEEEGEGEEEEEEGGESKADDPYAHLSK	KAEQGSpEEEGEGEEEEEEGGESKADDPYAHLSK	KAEQGSpEEEGEGEEEEEEGGESKADDPYAHLSK	KAEQGSpEEEGEGEEEEEEGGESKADDPYAHLSK	KAEQGSpEEEGEGEEEEEEGGESKADDPYAHLSK	KAEQGSpEEEGEGEEEEEEGGESKADDPYAHLSK
QE3_191209_OPL1025_FR_U2OS_TiOx_B.37113.37113.3	GLLAQGLRPESpPPPAGPLLNGAPAGESPQPK	GLLAQGLRPESpPPPAGPLLNGAPAGESPQPK	GLLAQGLRPESpPPPAGPLLNGAPAGESPQPK	GLLAQGLRPESpPPPAGPLLNGAPAGESPQPK	GLLAQGLRPESpPPPAGPLLNGAPAGESPQPK	GLLAQGLRPESpPPPAGPLLNGAPAGESPQPK	GLLAQGLRPESpPPPAGPLLNGAPAGESPQPK	GLLAQGLRPESpPPPAGPLLNGAPAGESPQPK
QE3_191209_OPL1025_FR_U2OS_TiOx_A.32134.32134.5	CGSGPVHISGQHLVAVEEDAESpEDEEEEDVKLLSISGKR	CGSGPVHISGQHLVAVEEDAESpEDEEEEDVKLLSISGKR	CGSGPVHISGQHLVAVEEDAESpEDEEEEDVKLLSISGKR	CGSGPVHISGQHLVAVEEDAESpEDEEEEDVKLLSISGKR	CGSGPVHISGQHLVAVEEDAESpEDEEEEDVKLLSISGKR	CGSGPVHISGQHLVAVEEDAESpEDEEEEDVKLLSISGKR	CGSGPVHISGQHLVAVEEDAESpEDEEEEDVKLLSISGKR	CGSGPVHISGQHLVAVEEDAESpEDEEEEDVKLLSISGKR
QE3_191209_OPL1025_FR_U2OS_TiOx_C.3914.3914.4	FASpDDEHDEHDENGATGPVKR	FASpDDEHDEHDENGATGPVKR	FASpDDEHDEHDENGATGPVKR	FASpDDEHDEHDENGATGPVKR	FASpDDEHDEHDENGATGPVKR	FASpDDEHDEHDENGATGPVKR	FASpDDEHDEHDENGATGPVKR	FASpDDEHDEHDENGATGPVKR
QE3_191209_OPL1025_FR_U2OS_TiOx_A.17993.17993.3	IVRGDQPAASGDSpDDDEPPPLPR	IVRGDQPAASGDSpDDDEPPPLPR	IVRGDQPAASGDSpDDDEPPPLPR	IVRGDQPAASGDSpDDDEPPPLPR	IVRGDQPAASGDSpDDDEPPPLPR	IVRGDQPAASGDSpDDDEPPPLPR	IVRGDQPAASGDSpDDDEPPPLPR	IVRGDQPAASGDSpDDDEPPPLPR
QE3_191209_OPL1025_FR_U2OS_TiOx_A.36530.36530.4	SQLDDHPESpDDEENFIDANDDEDMEKFTDADKETEIVK	SQLDDHPESpDDEENFIDANDDEDMEKFTDADKETEIVK	SQLDDHPESpDDEENFIDANDDEDMEKFTDADKETEIVK	SQLDDHPESpDDEENFIDANDDEDMEKFTDADKETEIVK	SQLDDHPESpDDEENFIDANDDEDMEKFTDADKETEIVK	SQLDDHPESpDDEENFIDANDDEDMEKFTDADKETEIVK	SQLDDHPESpDDEENFIDANDDEDMEKFTDADKETEIVK	SQLDDHPESpDDEENFIDANDDEDMEKFTDADKETEIVK
QE3_191209_OPL1025_FR_U2OS_TiOx_B.50473.50473.3	KGELMENDQDAMEYSpSpEEEEVDLQTALTGYQTK	KGELMENDQDAMEYSpSpEEEEVDLQTALTGYQTK	KGELMENDQDAMEYSpSpEEEEVDLQTALTGYQTK	KGELMENDQDAMEYSpSpEEEEVDLQTALTGYQTK	KGELMENDQDAMEYSpSpEEEEVDLQTALTGYQTK	KGELMENDQDAMEYSpSpEEEEVDLQTALTGYQTK	KGELMENDQDAMEYSpSpEEEEVDLQTALTGYQTK	KGELMENDQDAMEYSpSpEEEEVDLQTALTGYQTK
QE3_191209_OPL1025_FR_U2OS_TiOx_A.26925.26925.3	CGSGPVHISGQHLVAVEEDAESpEDEEEEDVK	CGSGPVHISGQHLVAVEEDAESpEDEEEEDVK	NA	NA	CGSGPVHISGQHLVAVEEDAESpEDEEEEDVK	CGSGPVHISGQHLVAVEEDAESpEDEEEEDVK	CGSGPVHISGQHLVAVEEDAESpEDEEEEDVK	CGSGPVHISGQHLVAVEEDAESpEDEEEEDVK
QE3_191209_OPL1025_FR_U2OS_TiOx_A.20525.20525.3	AGEPNSpPDAEEANSPDVTAGCDPAGVHPPR	AGEPNSpPDAEEANSPDVTAGCDPAGVHPPR	AGEPNSpPDAEEANSPDVTAGCDPAGVHPPR	AGEPNSpPDAEEANSPDVTAGCDPAGVHPPR	AGEPNSpPDAEEANSPDVTAGCDPAGVHPPR	AGEPNSpPDAEEANSPDVTAGCDPAGVHPPR	AGEPNSpPDAEEANSPDVTAGCDPAGVHPPR	AGEPNSpPDAEEANSPDVTAGCDPAGVHPPR
QE3_191209_OPL1025_FR_U2OS_TiOx_A.19758.19758.3	KVDEGAGDSAAVASGGAQTLALAGSpPAPSGHPK	KVDEGAGDSAAVASGGAQTLALAGSpPAPSGHPK	KVDEGAGDSAAVASGGAQTLALAGSpPAPSGHPK	KVDEGAGDSAAVASGGAQTLALAGSpPAPSGHPK	KVDEGAGDSAAVASGGAQTLALAGSpPAPSGHPK	KVDEGAGDSAAVASGGAQTLALAGSpPAPSGHPK	KVDEGAGDSAAVASGGAQTLALAGSpPAPSGHPK	KVDEGAGDSAAVASGGAQTLALAGSpPAPSGHPK
QE3_191209_OPL1025_FR_U2OS_TiOx_B.35563.35563.4	CGSGPVHISGQHLVAVEEDAESpEDEEEEDVKLLSISGK	CGSGPVHISGQHLVAVEEDAESpEDEEEEDVKLLSISGK	NA	NA	CGSGPVHISGQHLVAVEEDAESpEDEEEEDVKLLSISGK	CGSGPVHISGQHLVAVEEDAESpEDEEEEDVKLLSISGK	CGSGPVHISGQHLVAVEEDAESpEDEEEEDVKLLSISGK	CGSGPVHISGQHLVAVEEDAESpEDEEEEDVKLLSISGK
QE3_191209_OPL1025_FR_U2OS_TiOx_A.18283.18283.3	IVRGDQPAASGDSpDDDEPPPLPR	IVRGDQPAASGDSpDDDEPPPLPR	IVRGDQPAASGDSpDDDEPPPLPR	IVRGDQPAASGDSpDDDEPPPLPR	IVRGDQPAASGDSpDDDEPPPLPR	IVRGDQPAASGDSpDDDEPPPLPR	IVRGDQPAASGDSpDDDEPPPLPR	IVRGDQPAASGDSpDDDEPPPLPR
QE3_191209_OPL1025_FR_U2OS_TiOx_B.35551.35551.3	CGSGPVHISGQHLVAVEEDAESpEDEEEEDVKLLSISGK	CGSGPVHISGQHLVAVEEDAESpEDEEEEDVKLLSISGK	CGSGPVHISGQHLVAVEEDAESpEDEEEEDVKLLSISGK	CGSGPVHISGQHLVAVEEDAESpEDEEEEDVKLLSISGK	CGSGPVHISGQHLVAVEEDAESpEDEEEEDVKLLSISGK	CGSGPVHISGQHLVAVEEDAESpEDEEEEDVKLLSISGK	CGSGPVHISGQHLVAVEEDAESpEDEEEEDVKLLSISGK	CGSGPVHISGQHLVAVEEDAESpEDEEEEDVKLLSISGK
QE3_191209_OPL1025_FR_U2OS_TiOx_B.42144.42144.3	SEDDSAKFDSpNEEDSASVFSPSFGLK	SEDDSAKFDSpNEEDSASVFSPSFGLK	SEDDSAKFDSpNEEDSASVFSPSFGLK	SEDDSAKFDSpNEEDSASVFSPSFGLK	SEDDSAKFDSpNEEDSASVFSPSFGLK	SEDDSAKFDSpNEEDSASVFSPSFGLK	SEDDSAKFDSpNEEDSASVFSPSFGLK	SEDDSAKFDSpNEEDSASVFSPSFGLK
QE3_191209_OPL1025_FR_U2OS_TiOx_C.24995.24995.3	CGSGPVHISGQHLVAVEEDAESpEDEEEEDVK	CGSGPVHISGQHLVAVEEDAESpEDEEEEDVK	NA	NA	CGSGPVHISGQHLVAVEEDAESpEDEEEEDVK	CGSGPVHISGQHLVAVEEDAESpEDEEEEDVK	CGSGPVHISGQHLVAVEEDAESpEDEEEEDVK	CGSGPVHISGQHLVAVEEDAESpEDEEEEDVK
QE3_191209_OPL1025_FR_U2OS_TiOx_C.35986.35986.4	CGSGPVHISGQHLVAVEEDAESpEDEEEEDVKLLSISGK	CGSGPVHISGQHLVAVEEDAESpEDEEEEDVKLLSISGK	NA	NA	CGSGPVHISGQHLVAVEEDAESpEDEEEEDVKLLSISGK	CGSGPVHISGQHLVAVEEDAESpEDEEEEDVKLLSISGK	CGSGPVHISGQHLVAVEEDAESpEDEEEEDVKLLSISGK	CGSGPVHISGQHLVAVEEDAESpEDEEEEDVKLLSISGK
QE3_191209_OPL1025_FR_U2OS_TiOx_A.21007.21007.2	NGVIQHTGAAAEEFNDDTpD	NGVIQHTGAAAEEFNDDTpD	NGVIQHTGAAAEEFNDDTpD	NGVIQHTGAAAEEFNDDTpD	NA	NGVIQHTGAAAEEFNDDTpD	NGVIQHTGAAAEEFNDDTpD	NGVIQHTGAAAEEFNDDTpD
QE3_191209_OPL1025_FR_U2OS_TiOx_B.38613.38613.5	AKSpPQPPVEEEDEHFDDTVVCLDTYNCDLHFK	AKSpPQPPVEEEDEHFDDTVVCLDTYNCDLHFK	AKSpPQPPVEEEDEHFDDTVVCLDTYNCDLHFK	AKSpPQPPVEEEDEHFDDTVVCLDTYNCDLHFK	AKSpPQPPVEEEDEHFDDTVVCLDTYNCDLHFK	AKSpPQPPVEEEDEHFDDTVVCLDTYNCDLHFK	AKSpPQPPVEEEDEHFDDTVVCLDTYNCDLHFK	AKSpPQPPVEEEDEHFDDTVVCLDTYNCDLHFK
QE3_191209_OPL1025_FR_U2OS_TiOx_A.47551.47551.3	KGELMENDQDAMEYSpSpEEEEVDLQTALTGYQTK	KGELMENDQDAMEYSpSpEEEEVDLQTALTGYQTK	KGELMENDQDAMEYSpSpEEEEVDLQTALTGYQTK	KGELMENDQDAMEYSpSpEEEEVDLQTALTGYQTK	KGELMENDQDAMEYSpSpEEEEVDLQTALTGYQTK	KGELMENDQDAMEYSpSpEEEEVDLQTALTGYQTK	KGELMENDQDAMEYSpSpEEEEVDLQTALTGYQTK	KGELMENDQDAMEYSpSpEEEEVDLQTALTGYQTK
QE3_191209_OPL1025_FR_U2OS_TiOx_A.3344.3344.4	TKFASpDDEHDEHDENGATGPVKR	TKFASpDDEHDEHDENGATGPVKR	TKFASpDDEHDEHDENGATGPVKR	TKFASpDDEHDEHDENGATGPVKR	TKFASpDDEHDEHDENGATGPVKR	TKFASpDDEHDEHDENGATGPVKR	TKFASpDDEHDEHDENGATGPVKR	TKFASpDDEHDEHDENGATGPVKR
QE3_191209_OPL1025_FR_U2OS_TiOx_A.37308.37308.4	CGSGPVHISGQHLVAVEEDAESpEDEEEEDVKLLSISGK	CGSGPVHISGQHLVAVEEDAESpEDEEEEDVKLLSISGK	CGSGPVHISGQHLVAVEEDAESpEDEEEEDVKLLSISGK	CGSGPVHISGQHLVAVEEDAESpEDEEEEDVKLLSISGK	CGSGPVHISGQHLVAVEEDAESpEDEEEEDVKLLSISGK	CGSGPVHISGQHLVAVEEDAESpEDEEEEDVKLLSISGK	CGSGPVHISGQHLVAVEEDAESpEDEEEEDVKLLSISGK	CGSGPVHISGQHLVAVEEDAESpEDEEEEDVKLLSISGK
QE3_191209_OPL1025_FR_U2OS_TiOx_B.32535.32535.5	CGSGPVHISGQHLVAVEEDAESpEDEEEEDVKLLSISGKR	CGSGPVHISGQHLVAVEEDAESpEDEEEEDVKLLSISGKR	CGSGPVHISGQHLVAVEEDAESpEDEEEEDVKLLSISGKR	CGSGPVHISGQHLVAVEEDAESpEDEEEEDVKLLSISGKR	CGSGPVHISGQHLVAVEEDAESpEDEEEEDVKLLSISGKR	CGSGPVHISGQHLVAVEEDAESpEDEEEEDVKLLSISGKR	CGSGPVHISGQHLVAVEEDAESpEDEEEEDVKLLSISGKR	CGSGPVHISGQHLVAVEEDAESpEDEEEEDVKLLSISGKR
QE3_191209_OPL1025_FR_U2OS_TiOx_A.37014.37014.4	CGSGPVHISGQHLVAVEEDAESpEDEEEEDVKLLSISGK	CGSGPVHISGQHLVAVEEDAESpEDEEEEDVKLLSISGK	CGSGPVHISGQHLVAVEEDAESpEDEEEEDVKLLSISGK	CGSGPVHISGQHLVAVEEDAESpEDEEEEDVKLLSISGK	CGSGPVHISGQHLVAVEEDAESpEDEEEEDVKLLSISGK	CGSGPVHISGQHLVAVEEDAESpEDEEEEDVKLLSISGK	CGSGPVHISGQHLVAVEEDAESpEDEEEEDVKLLSISGK	CGSGPVHISGQHLVAVEEDAESpEDEEEEDVKLLSISGK
QE3_191209_OPL1025_FR_U2OS_TiOx_C.38063.38063.5	AKSpPQPPVEEEDEHFDDTVVCLDTYNCDLHFK	AKSpPQPPVEEEDEHFDDTVVCLDTYNCDLHFK	AKSpPQPPVEEEDEHFDDTVVCLDTYNCDLHFK	AKSpPQPPVEEEDEHFDDTVVCLDTYNCDLHFK	AKSpPQPPVEEEDEHFDDTVVCLDTYNCDLHFK	AKSpPQPPVEEEDEHFDDTVVCLDTYNCDLHFK	AKSpPQPPVEEEDEHFDDTVVCLDTYNCDLHFK	AKSpPQPPVEEEDEHFDDTVVCLDTYNCDLHFK
QE3_191209_OPL1025_FR_U2OS_TiOx_B.24838.24838.3	CGSGPVHISGQHLVAVEEDAESpEDEEEEDVK	CGSGPVHISGQHLVAVEEDAESpEDEEEEDVK	NA	NA	CGSGPVHISGQHLVAVEEDAESpEDEEEEDVK	CGSGPVHISGQHLVAVEEDAESpEDEEEEDVK	CGSGPVHISGQHLVAVEEDAESpEDEEEEDVK	CGSGPVHISGQHLVAVEEDAESpEDEEEEDVK
QE3_191209_OPL1025_FR_U2OS_TiOx_B.23796.23796.4	KIALESEGRPEEQMESDNCSpGGDDDWTHLSSK	KIALESEGRPEEQMESDNCSpGGDDDWTHLSSK	KIALESEGRPEEQMESDNCSpGGDDDWTHLSSK	KIALESEGRPEEQMESDNCSpGGDDDWTHLSSK	KIALESEGRPEEQMESDNCSpGGDDDWTHLSSK	KIALESEGRPEEQMESDNCSpGGDDDWTHLSSK	KIALESEGRPEEQMESDNCSpGGDDDWTHLSSK	KIALESEGRPEEQMESDNCSpGGDDDWTHLSSK
QE3_191209_OPL1025_FR_U2OS_TiOx_A.12351.12351.3	DSHSpSEEDEASSQTDLSQTISKK	DSHSpSEEDEASSQTDLSQTISKK	DSHSpSEEDEASSQTDLSQTISKK	DSHSpSEEDEASSQTDLSQTISKK	DSHSpSEEDEASSQTDLSQTISKK	DSHSpSEEDEASSQTDLSQTISKK	DSHSpSEEDEASSQTDLSQTISKK	DSHSpSEEDEASSQTDLSQTISKK
QE3_191209_OPL1025_FR_U2OS_TiOx_A.25430.25430.3	CGSGPVHISGQHLVAVEEDAESpEDEEEEDVK	CGSGPVHISGQHLVAVEEDAESpEDEEEEDVK	NA	NA	CGSGPVHISGQHLVAVEEDAESpEDEEEEDVK	CGSGPVHISGQHLVAVEEDAESpEDEEEEDVK	CGSGPVHISGQHLVAVEEDAESpEDEEEEDVK	CGSGPVHISGQHLVAVEEDAESpEDEEEEDVK
QE3_191209_OPL1025_FR_U2OS_TiOx_A.39604.39604.5	CGSGPVHISGQHLVAVEEDAESpEDEEEEDVKLLSISGK	CGSGPVHISGQHLVAVEEDAESpEDEEEEDVKLLSISGK	CGSGPVHISGQHLVAVEEDAESpEDEEEEDVKLLSISGK	CGSGPVHISGQHLVAVEEDAESpEDEEEEDVKLLSISGK	CGSGPVHISGQHLVAVEEDAESpEDEEEEDVKLLSISGK	CGSGPVHISGQHLVAVEEDAESpEDEEEEDVKLLSISGK	CGSGPVHISGQHLVAVEEDAESpEDEEEEDVKLLSISGK	CGSGPVHISGQHLVAVEEDAESpEDEEEEDVKLLSISGK
QE3_191209_OPL1025_FR_U2OS_TiOx_A.26022.26022.3	CPFPAGAALACCSpEDEEDDEEHEGGGSR	CPFPAGAALACCSpEDEEDDEEHEGGGSR	CPFPAGAALACCSpEDEEDDEEHEGGGSR	CPFPAGAALACCSpEDEEDDEEHEGGGSR	CPFPAGAALACCSpEDEEDDEEHEGGGSR	CPFPAGAALACCSpEDEEDDEEHEGGGSR	CPFPAGAALACCSpEDEEDDEEHEGGGSR	CPFPAGAALACCSpEDEEDDEEHEGGGSR
QE3_191209_OPL1025_FR_U2OS_TiOx_A.18335.18335.2	DHSpDSpDDQMLVAK	DHSpDSpDDQMLVAK	DHSpDSpDDQMLVAK	DHSpDSpDDQMLVAK	DHSpDSpDDQMLVAK	DHSpDSpDDQMLVAK	DHSpDSpDDQMLVAK	DHSpDSpDDQMLVAK
QE3_191209_OPL1025_FR_U2OS_TiOx_C.35712.35712.5	CGSGPVHISGQHLVAVEEDAESpEDEEEEDVKLLSISGK	CGSGPVHISGQHLVAVEEDAESpEDEEEEDVKLLSISGK	CGSGPVHISGQHLVAVEEDAESpEDEEEEDVKLLSISGK	CGSGPVHISGQHLVAVEEDAESpEDEEEEDVKLLSISGK	CGSGPVHISGQHLVAVEEDAESpEDEEEEDVKLLSISGK	CGSGPVHISGQHLVAVEEDAESpEDEEEEDVKLLSISGK	CGSGPVHISGQHLVAVEEDAESpEDEEEEDVKLLSISGK	CGSGPVHISGQHLVAVEEDAESpEDEEEEDVKLLSISGK
QE3_191209_OPL1025_FR_U2OS_TiOx_A.4051.4051.4	FASpDDEHDEHDENGATGPVKR	FASpDDEHDEHDENGATGPVKR	FASpDDEHDEHDENGATGPVKR	FASpDDEHDEHDENGATGPVKR	FASpDDEHDEHDENGATGPVKR	FASpDDEHDEHDENGATGPVKR	FASpDDEHDEHDENGATGPVKR	FASpDDEHDEHDENGATGPVKR
QE3_191209_OPL1025_FR_U2OS_TiOx_C.40735.40735.3	LHGGFDSpDCSpEDGEALNGEPELDLTSK	LHGGFDSpDCSpEDGEALNGEPELDLTSK	LHGGFDSpDCSpEDGEALNGEPELDLTSK	LHGGFDSpDCSpEDGEALNGEPELDLTSK	LHGGFDSpDCSpEDGEALNGEPELDLTSK	LHGGFDSpDCSpEDGEALNGEPELDLTSK	LHGGFDSpDCSpEDGEALNGEPELDLTSK	LHGGFDSpDCSpEDGEALNGEPELDLTSK
QE3_191209_OPL1025_FR_U2OS_TiOx_A.25737.25737.4	CGSGPVHISGQHLVAVEEDAESpEDEEEEDVK	CGSGPVHISGQHLVAVEEDAESpEDEEEEDVK	CGSGPVHISGQHLVAVEEDAESpEDEEEEDVK	CGSGPVHISGQHLVAVEEDAESpEDEEEEDVK	CGSGPVHISGQHLVAVEEDAESpEDEEEEDVK	CGSGPVHISGQHLVAVEEDAESpEDEEEEDVK	CGSGPVHISGQHLVAVEEDAESpEDEEEEDVK	CGSGPVHISGQHLVAVEEDAESpEDEEEEDVK
QE3_191209_OPL1025_FR_U2OS_TiOx_B.51292.51292.5	AKSpPQPPVEEEDEHFDDTVVCLDTYNCDLHFK	AKSpPQPPVEEEDEHFDDTVVCLDTYNCDLHFK	AKSpPQPPVEEEDEHFDDTVVCLDTYNCDLHFK	AKSpPQPPVEEEDEHFDDTVVCLDTYNCDLHFK	AKSpPQPPVEEEDEHFDDTVVCLDTYNCDLHFK	AKSpPQPPVEEEDEHFDDTVVCLDTYNCDLHFK	AKSpPQPPVEEEDEHFDDTVVCLDTYNCDLHFK	AKSpPQPPVEEEDEHFDDTVVCLDTYNCDLHFK
QE3_191209_OPL1025_FR_U2OS_TiOx_A.22781.22781.3	AGEPNSpPDAEEANSpPDVTAGCDPAGVHPPR	AGEPNSpPDAEEANSpPDVTAGCDPAGVHPPR	AGEPNSpPDAEEANSpPDVTAGCDPAGVHPPR	AGEPNSpPDAEEANSpPDVTAGCDPAGVHPPR	AGEPNSpPDAEEANSpPDVTAGCDPAGVHPPR	AGEPNSpPDAEEANSpPDVTAGCDPAGVHPPR	AGEPNSpPDAEEANSpPDVTAGCDPAGVHPPR	AGEPNSpPDAEEANSpPDVTAGCDPAGVHPPR
QE3_191209_OPL1025_FR_U2OS_TiOx_C.43151.43151.4	VEMGTSSQNDVDMSWIPQETLNQINKASpPR	VEMGTSSQNDVDMSWIPQETLNQINKASpPR	VEMGTSSQNDVDMSWIPQETLNQINKASpPR	VEMGTSSQNDVDMSWIPQETLNQINKASpPR	VEMGTSSQNDVDMSWIPQETLNQINKASpPR	VEMGTSSQNDVDMSWIPQETLNQINKASpPR	VEMGTSSQNDVDMSWIPQETLNQINKASpPR	VEMGTSSQNDVDMSWIPQETLNQINKASpPR
QE3_191209_OPL1025_FR_U2OS_TiOx_B.24534.24534.3	CGSGPVHISGQHLVAVEEDAESpEDEEEEDVK	CGSGPVHISGQHLVAVEEDAESpEDEEEEDVK	NA	NA	CGSGPVHISGQHLVAVEEDAESpEDEEEEDVK	CGSGPVHISGQHLVAVEEDAESpEDEEEEDVK	CGSGPVHISGQHLVAVEEDAESpEDEEEEDVK	CGSGPVHISGQHLVAVEEDAESpEDEEEEDVK
QE3_191209_OPL1025_FR_U2OS_TiOx_C.23949.23949.3	HTTFEQPVFSVSKQSpPPISTSK	HTTFEQPVFSVSKQSpPPISTSK	HTTFEQPVFSVSKQSpPPISTSK	HTTFEQPVFSVSKQSpPPISTSK	HTTFEQPVFSVSKQSpPPISTSK	HTTFEQPVFSVSKQSpPPISTSK	HTTFEQPVFSVSKQSpPPISTSK	HTTFEQPVFSVSKQSpPPISTSK
QE3_191209_OPL1025_FR_U2OS_TiOx_C.38183.38183.3	AKSpPQPPVEEEDEHFDDTVVCLDTYNCDLHFK	AKSpPQPPVEEEDEHFDDTVVCLDTYNCDLHFK	AKSpPQPPVEEEDEHFDDTVVCLDTYNCDLHFK	AKSpPQPPVEEEDEHFDDTVVCLDTYNCDLHFK	AKSpPQPPVEEEDEHFDDTVVCLDTYNCDLHFK	AKSpPQPPVEEEDEHFDDTVVCLDTYNCDLHFK	AKSpPQPPVEEEDEHFDDTVVCLDTYNCDLHFK	AKSpPQPPVEEEDEHFDDTVVCLDTYNCDLHFK
QE3_191209_OPL1025_FR_U2OS_TiOx_A.20221.20221.3	AGEPNSpPDAEEANSPDVTAGCDPAGVHPPR	AGEPNSpPDAEEANSPDVTAGCDPAGVHPPR	AGEPNSpPDAEEANSPDVTAGCDPAGVHPPR	AGEPNSpPDAEEANSPDVTAGCDPAGVHPPR	AGEPNSpPDAEEANSPDVTAGCDPAGVHPPR	AGEPNSpPDAEEANSPDVTAGCDPAGVHPPR	AGEPNSpPDAEEANSPDVTAGCDPAGVHPPR	AGEPNSpPDAEEANSPDVTAGCDPAGVHPPR
QE3_191209_OPL1025_FR_U2OS_TiOx_B.37177.37177.5	CGSGPVHISGQHLVAVEEDAESpEDEEEEDVKLLSISGK	CGSGPVHISGQHLVAVEEDAESpEDEEEEDVKLLSISGK	CGSGPVHISGQHLVAVEEDAESpEDEEEEDVKLLSISGK	CGSGPVHISGQHLVAVEEDAESpEDEEEEDVKLLSISGK	CGSGPVHISGQHLVAVEEDAESpEDEEEEDVKLLSISGK	CGSGPVHISGQHLVAVEEDAESpEDEEEEDVKLLSISGK	CGSGPVHISGQHLVAVEEDAESpEDEEEEDVKLLSISGK	CGSGPVHISGQHLVAVEEDAESpEDEEEEDVKLLSISGK
QE3_191209_OPL1025_FR_U2OS_TiOx_A.30505.30505.2	AFVEDSpEDEDGAGEGGSSLLQK	AFVEDSpEDEDGAGEGGSSLLQK	AFVEDSpEDEDGAGEGGSSLLQK	AFVEDSpEDEDGAGEGGSSLLQK	AFVEDSpEDEDGAGEGGSSLLQK	AFVEDSpEDEDGAGEGGSSLLQK	AFVEDSpEDEDGAGEGGSSLLQK	AFVEDSpEDEDGAGEGGSSLLQK
QE3_191209_OPL1025_FR_U2OS_TiOx_B.52346.52346.2	KEESpEESpDDDMGFGLFD	KEESpEESpDDDMGFGLFD	KEESpEESpDDDMGFGLFD	KEESpEESpDDDMGFGLFD	NA	KEESpEESpDDDMGFGLFD	NA	KEESpEESpDDDMGFGLFD
QE3_191209_OPL1025_FR_U2OS_TiOx_A.22480.22480.3	AGEPNSpPDAEEANSpPDVTAGCDPAGVHPPR	AGEPNSpPDAEEANSpPDVTAGCDPAGVHPPR	AGEPNSpPDAEEANSpPDVTAGCDPAGVHPPR	AGEPNSpPDAEEANSpPDVTAGCDPAGVHPPR	AGEPNSpPDAEEANSpPDVTAGCDPAGVHPPR	AGEPNSpPDAEEANSpPDVTAGCDPAGVHPPR	AGEPNSpPDAEEANSpPDVTAGCDPAGVHPPR	AGEPNSpPDAEEANSpPDVTAGCDPAGVHPPR
QE3_191209_OPL1025_FR_U2OS_TiOx_A.23561.23561.3	SRVPVRPPQQYSpDDEDDYEDDEEDDVQNTNSALR	SRVPVRPPQQYSpDDEDDYEDDEEDDVQNTNSALR	NA	NA	SRVPVRPPQQYSpDDEDDYEDDEEDDVQNTNSALR	SRVPVRPPQQYSpDDEDDYEDDEEDDVQNTNSALR	SRVPVRPPQQYSpDDEDDYEDDEEDDVQNTNSALR	SRVPVRPPQQYSpDDEDDYEDDEEDDVQNTNSALR
QE3_191209_OPL1025_FR_U2OS_TiOx_C.30754.30754.3	CGSGPVHISGQHLVAVEEDAESpEDEEEEDVK	CGSGPVHISGQHLVAVEEDAESpEDEEEEDVK	NA	NA	CGSGPVHISGQHLVAVEEDAESpEDEEEEDVK	CGSGPVHISGQHLVAVEEDAESpEDEEEEDVK	CGSGPVHISGQHLVAVEEDAESpEDEEEEDVK	CGSGPVHISGQHLVAVEEDAESpEDEEEEDVK
QE3_191209_OPL1025_FR_U2OS_TiOx_B.47435.47435.3	KGELMENDQDAMEYSpSpEEEEVDLQTALTGYQTK	KGELMENDQDAMEYSpSpEEEEVDLQTALTGYQTK	KGELMENDQDAMEYSpSpEEEEVDLQTALTGYQTK	KGELMENDQDAMEYSpSpEEEEVDLQTALTGYQTK	KGELMENDQDAMEYSpSpEEEEVDLQTALTGYQTK	KGELMENDQDAMEYSpSpEEEEVDLQTALTGYQTK	KGELMENDQDAMEYSpSpEEEEVDLQTALTGYQTK	KGELMENDQDAMEYSpSpEEEEVDLQTALTGYQTK
QE3_191209_OPL1025_FR_U2OS_TiOx_B.52524.52524.2	KEESpEESpDDDMGFGLFD	KEESpEESpDDDMGFGLFD	KEESpEESpDDDMGFGLFD	KEESpEESpDDDMGFGLFD	NA	KEESpEESpDDDMGFGLFD	NA	KEESpEESpDDDMGFGLFD
QE3_191209_OPL1025_FR_U2OS_TiOx_A.16001.16001.2	SKFDSpDEEEEDTENVEAASSGK	SKFDSpDEEEEDTENVEAASSGK	SKFDSpDEEEEDTENVEAASSGK	SKFDSpDEEEEDTENVEAASSGK	SKFDSpDEEEEDTENVEAASSGK	SKFDSpDEEEEDTENVEAASSGK	SKFDSpDEEEEDTENVEAASSGK	SKFDSpDEEEEDTENVEAASSGK
QE3_191209_OPL1025_FR_U2OS_TiOx_A.12725.12725.2	VEEEQEADEEDVSpEEEAESK	VEEEQEADEEDVSpEEEAESK	VEEEQEADEEDVSpEEEAESK	VEEEQEADEEDVSpEEEAESK	VEEEQEADEEDVSpEEEAESK	VEEEQEADEEDVSpEEEAESK	VEEEQEADEEDVSpEEEAESK	VEEEQEADEEDVSpEEEAESK
QE3_191209_OPL1025_FR_U2OS_TiOx_C.43976.43976.3	AMDNHSpDSpEEELAAFCPQLDDSTVAR	AMDNHSpDSpEEELAAFCPQLDDSTVAR	AMDNHSpDSpEEELAAFCPQLDDSTVAR	AMDNHSpDSpEEELAAFCPQLDDSTVAR	AMDNHSpDSpEEELAAFCPQLDDSTVAR	AMDNHSpDSpEEELAAFCPQLDDSTVAR	AMDNHSpDSpEEELAAFCPQLDDSTVAR	AMDNHSpDSpEEELAAFCPQLDDSTVAR
QE3_191209_OPL1025_FR_U2OS_TiOx_C.44268.44268.4	IDEPSTPYHSMMGDDEDACSpDTEATEAMAPDILAR	IDEPSTPYHSMMGDDEDACSpDTEATEAMAPDILAR	IDEPSTPYHSMMGDDEDACSpDTEATEAMAPDILAR	IDEPSTPYHSMMGDDEDACSpDTEATEAMAPDILAR	IDEPSTPYHSMMGDDEDACSpDTEATEAMAPDILAR	IDEPSTPYHSMMGDDEDACSpDTEATEAMAPDILAR	IDEPSTPYHSMMGDDEDACSpDTEATEAMAPDILAR	IDEPSTPYHSMMGDDEDACSpDTEATEAMAPDILAR
QE3_191209_OPL1025_FR_U2OS_TiOx_B.51060.51060.3	QITQEEDDSpDEEVAPENFFSLPEK	QITQEEDDSpDEEVAPENFFSLPEK	QITQEEDDSpDEEVAPENFFSLPEK	QITQEEDDSpDEEVAPENFFSLPEK	QITQEEDDSpDEEVAPENFFSLPEK	QITQEEDDSpDEEVAPENFFSLPEK	QITQEEDDSpDEEVAPENFFSLPEK	QITQEEDDSpDEEVAPENFFSLPEK
QE3_191209_OPL1025_FR_U2OS_TiOx_C.18174.18174.3	IVRGDQPAASGDSpDDDEPPPLPR	IVRGDQPAASGDSpDDDEPPPLPR	IVRGDQPAASGDSpDDDEPPPLPR	IVRGDQPAASGDSpDDDEPPPLPR	IVRGDQPAASGDSpDDDEPPPLPR	IVRGDQPAASGDSpDDDEPPPLPR	IVRGDQPAASGDSpDDDEPPPLPR	IVRGDQPAASGDSpDDDEPPPLPR
QE3_191209_OPL1025_FR_U2OS_TiOx_A.39061.39061.5	AKSpPQPPVEEEDEHFDDTVVCLDTYNCDLHFK	AKSpPQPPVEEEDEHFDDTVVCLDTYNCDLHFK	NA	NA	AKSpPQPPVEEEDEHFDDTVVCLDTYNCDLHFK	AKSpPQPPVEEEDEHFDDTVVCLDTYNCDLHFK	AKSpPQPPVEEEDEHFDDTVVCLDTYNCDLHFK	AKSpPQPPVEEEDEHFDDTVVCLDTYNCDLHFK
QE3_191209_OPL1025_FR_U2OS_TiOx_B.50986.50986.4	CGSGPVHISGQHLVAVEEDAESpEDEEEEDVKLLSISGK	CGSGPVHISGQHLVAVEEDAESpEDEEEEDVKLLSISGK	CGSGPVHISGQHLVAVEEDAESpEDEEEEDVKLLSISGK	CGSGPVHISGQHLVAVEEDAESpEDEEEEDVKLLSISGK	CGSGPVHISGQHLVAVEEDAESpEDEEEEDVKLLSISGK	CGSGPVHISGQHLVAVEEDAESpEDEEEEDVKLLSISGK	CGSGPVHISGQHLVAVEEDAESpEDEEEEDVKLLSISGK	CGSGPVHISGQHLVAVEEDAESpEDEEEEDVKLLSISGK
QE3_191209_OPL1025_FR_U2OS_TiOx_C.18083.18083.2	DHSpDSpDDQMLVAK	DHSpDSpDDQMLVAK	DHSpDSpDDQMLVAK	DHSpDSpDDQMLVAK	DHSpDSpDDQMLVAK	DHSpDSpDDQMLVAK	DHSpDSpDDQMLVAK	DHSpDSpDDQMLVAK
QE3_191209_OPL1025_FR_U2OS_TiOx_C.29495.29495.4	SKEGHSLEMENENLVENGADSpDEDDNSFLK	SKEGHSLEMENENLVENGADSpDEDDNSFLK	SKEGHSLEMENENLVENGADSpDEDDNSFLK	SKEGHSLEMENENLVENGADSpDEDDNSFLK	SKEGHSLEMENENLVENGADSpDEDDNSFLK	SKEGHSLEMENENLVENGADSpDEDDNSFLK	SKEGHSLEMENENLVENGADSpDEDDNSFLK	SKEGHSLEMENENLVENGADSpDEDDNSFLK
QE3_191209_OPL1025_FR_U2OS_TiOx_B.25916.25916.3	GPPEDRDAEPQPGSpPAAESLEEPDAAAGLSSTK	GPPEDRDAEPQPGSpPAAESLEEPDAAAGLSSTK	GPPEDRDAEPQPGSpPAAESLEEPDAAAGLSSTK	GPPEDRDAEPQPGSpPAAESLEEPDAAAGLSSTK	GPPEDRDAEPQPGSpPAAESLEEPDAAAGLSSTK	GPPEDRDAEPQPGSpPAAESLEEPDAAAGLSSTK	GPPEDRDAEPQPGSpPAAESLEEPDAAAGLSSTK	GPPEDRDAEPQPGSpPAAESLEEPDAAAGLSSTK
QE3_191209_OPL1025_FR_U2OS_TiOx_C.30038.30038.3	AFVEDSpEDEDGAGEGGSSLLQK	AFVEDSpEDEDGAGEGGSSLLQK	AFVEDSpEDEDGAGEGGSSLLQK	AFVEDSpEDEDGAGEGGSSLLQK	AFVEDSpEDEDGAGEGGSSLLQK	AFVEDSpEDEDGAGEGGSSLLQK	AFVEDSpEDEDGAGEGGSSLLQK	AFVEDSpEDEDGAGEGGSSLLQK
QE3_191209_OPL1025_FR_U2OS_TiOx_A.25718.25718.4	RPTPNDDTLDEGVGLVHSNIATEHIPSpPAKK	RPTPNDDTLDEGVGLVHSNIATEHIPSpPAKK	RPTPNDDTLDEGVGLVHSNIATEHIPSpPAKK	RPTPNDDTLDEGVGLVHSNIATEHIPSpPAKK	RPTPNDDTLDEGVGLVHSNIATEHIPSpPAKK	RPTPNDDTLDEGVGLVHSNIATEHIPSpPAKK	RPTPNDDTLDEGVGLVHSNIATEHIPSpPAKK	RPTPNDDTLDEGVGLVHSNIATEHIPSpPAKK
QE3_191209_OPL1025_FR_U2OS_TiOx_C.48683.48683.4	GRSpPQPPAEEDEDDFDDTLVAIDTYNCDLHFK	GRSpPQPPAEEDEDDFDDTLVAIDTYNCDLHFK	GRSpPQPPAEEDEDDFDDTLVAIDTYNCDLHFK	GRSpPQPPAEEDEDDFDDTLVAIDTYNCDLHFK	GRSpPQPPAEEDEDDFDDTLVAIDTYNCDLHFK	GRSpPQPPAEEDEDDFDDTLVAIDTYNCDLHFK	GRSpPQPPAEEDEDDFDDTLVAIDTYNCDLHFK	GRSpPQPPAEEDEDDFDDTLVAIDTYNCDLHFK
QE3_191209_OPL1025_FR_U2OS_TiOx_B.38322.38322.5	AKSpPQPPVEEEDEHFDDTVVCLDTYNCDLHFK	AKSpPQPPVEEEDEHFDDTVVCLDTYNCDLHFK	AKSpPQPPVEEEDEHFDDTVVCLDTYNCDLHFK	AKSpPQPPVEEEDEHFDDTVVCLDTYNCDLHFK	AKSpPQPPVEEEDEHFDDTVVCLDTYNCDLHFK	AKSpPQPPVEEEDEHFDDTVVCLDTYNCDLHFK	AKSpPQPPVEEEDEHFDDTVVCLDTYNCDLHFK	AKSpPQPPVEEEDEHFDDTVVCLDTYNCDLHFK
QE3_191209_OPL1025_FR_U2OS_TiOx_C.38674.38674.3	MADHLEGLSpSpDDEETSTDITNFNLEKDR	MADHLEGLSpSpDDEETSTDITNFNLEKDR	MADHLEGLSpSpDDEETSTDITNFNLEKDR	MADHLEGLSpSpDDEETSTDITNFNLEKDR	MADHLEGLSpSpDDEETSTDITNFNLEKDR	MADHLEGLSpSpDDEETSTDITNFNLEKDR	MADHLEGLSpSpDDEETSTDITNFNLEKDR	MADHLEGLSpSpDDEETSTDITNFNLEKDR
QE3_191209_OPL1025_FR_U2OS_TiOx_A.46539.46539.3	LLGSpSEDLSSDSESHLPEEPAPLSpPQQAFR	LLGSpSEDLSSDSESHLPEEPAPLSpPQQAFR	LLGSpSEDLSSDSESHLPEEPAPLSpPQQAFR	LLGSpSEDLSSDSESHLPEEPAPLSpPQQAFR	LLGSpSEDLSSDSESHLPEEPAPLSpPQQAFR	LLGSpSEDLSSDSESHLPEEPAPLSpPQQAFR	LLGSpSEDLSSDSESHLPEEPAPLSpPQQAFR	LLGSpSEDLSSDSESHLPEEPAPLSpPQQAFR
QE3_191209_OPL1025_FR_U2OS_TiOx_A.51279.51279.5	AKSpPQPPVEEEDEHFDDTVVCLDTYNCDLHFK	AKSpPQPPVEEEDEHFDDTVVCLDTYNCDLHFK	AKSpPQPPVEEEDEHFDDTVVCLDTYNCDLHFK	AKSpPQPPVEEEDEHFDDTVVCLDTYNCDLHFK	AKSpPQPPVEEEDEHFDDTVVCLDTYNCDLHFK	AKSpPQPPVEEEDEHFDDTVVCLDTYNCDLHFK	AKSpPQPPVEEEDEHFDDTVVCLDTYNCDLHFK	AKSpPQPPVEEEDEHFDDTVVCLDTYNCDLHFK
QE3_191209_OPL1025_FR_U2OS_TiOx_A.24519.24519.2	TAHNSEADLEESFNEHELEPSSpPK	TAHNSEADLEESFNEHELEPSSpPK	TAHNSEADLEESFNEHELEPSSpPK	TAHNSEADLEESFNEHELEPSSpPK	TAHNSEADLEESFNEHELEPSSpPK	TAHNSEADLEESFNEHELEPSSpPK	TAHNSEADLEESFNEHELEPSSpPK	TAHNSEADLEESFNEHELEPSSpPK
QE3_191209_OPL1025_FR_U2OS_TiOx_B.12843.12843.2	VEEEQEADEEDVSpEEEAESK	VEEEQEADEEDVSpEEEAESK	VEEEQEADEEDVSpEEEAESK	VEEEQEADEEDVSpEEEAESK	VEEEQEADEEDVSpEEEAESK	VEEEQEADEEDVSpEEEAESK	VEEEQEADEEDVSpEEEAESK	VEEEQEADEEDVSpEEEAESK
QE3_191209_OPL1025_FR_U2OS_TiOx_B.31939.31939.5	CGSGPVHISGQHLVAVEEDAESpEDEEEEDVKLLSISGKR	CGSGPVHISGQHLVAVEEDAESpEDEEEEDVKLLSISGKR	CGSGPVHISGQHLVAVEEDAESpEDEEEEDVKLLSISGKR	CGSGPVHISGQHLVAVEEDAESpEDEEEEDVKLLSISGKR	CGSGPVHISGQHLVAVEEDAESpEDEEEEDVKLLSISGKR	CGSGPVHISGQHLVAVEEDAESpEDEEEEDVKLLSISGKR	CGSGPVHISGQHLVAVEEDAESpEDEEEEDVKLLSISGKR	CGSGPVHISGQHLVAVEEDAESpEDEEEEDVKLLSISGKR
QE3_191209_OPL1025_FR_U2OS_TiOx_A.8570.8570.3	SQSpPAASDCSSSSSSASLPSSGR	SQSpPAASDCSSSSSSASLPSSGR	SQSpPAASDCSSSSSSASLPSSGR	SQSpPAASDCSSSSSSASLPSSGR	SQSpPAASDCSSSSSSASLPSSGR	SQSpPAASDCSSSSSSASLPSSGR	SQSpPAASDCSSSSSSASLPSSGR	SQSpPAASDCSSSSSSASLPSSGR
QE3_191209_OPL1025_FR_U2OS_TiOx_B.39987.39987.4	AKSpPQPPVEEEDEHFDDTVVCLDTYNCDLHFK	AKSpPQPPVEEEDEHFDDTVVCLDTYNCDLHFK	AKSpPQPPVEEEDEHFDDTVVCLDTYNCDLHFK	AKSpPQPPVEEEDEHFDDTVVCLDTYNCDLHFK	AKSpPQPPVEEEDEHFDDTVVCLDTYNCDLHFK	AKSpPQPPVEEEDEHFDDTVVCLDTYNCDLHFK	AKSpPQPPVEEEDEHFDDTVVCLDTYNCDLHFK	AKSpPQPPVEEEDEHFDDTVVCLDTYNCDLHFK
QE3_191209_OPL1025_FR_U2OS_TiOx_C.47994.47994.3	RVVLGDGVQLPPGDYSTTpPGGTLFSTTpPGGTR	RVVLGDGVQLPPGDYSTTpPGGTLFSTTpPGGTR	RVVLGDGVQLPPGDYSTTpPGGTLFSTTpPGGTR	RVVLGDGVQLPPGDYSTTpPGGTLFSTTpPGGTR	RVVLGDGVQLPPGDYSTTpPGGTLFSTTpPGGTR	RVVLGDGVQLPPGDYSTTpPGGTLFSTTpPGGTR	RVVLGDGVQLPPGDYSTTpPGGTLFSTTpPGGTR	RVVLGDGVQLPPGDYSTTpPGGTLFSTTpPGGTR
QE3_191209_OPL1025_FR_U2OS_TiOx_A.6814.6814.3	TCEERPAEDGSpDEEDPDSMEAPTR	TCEERPAEDGSpDEEDPDSMEAPTR	TCEERPAEDGSpDEEDPDSMEAPTR	TCEERPAEDGSpDEEDPDSMEAPTR	TCEERPAEDGSpDEEDPDSMEAPTR	TCEERPAEDGSpDEEDPDSMEAPTR	TCEERPAEDGSpDEEDPDSMEAPTR	TCEERPAEDGSpDEEDPDSMEAPTR
QE3_191209_OPL1025_FR_U2OS_TiOx_C.32444.32444.3	ILLVDSpPGMGNADDEQQEEGTSSK	ILLVDSpPGMGNADDEQQEEGTSSK	ILLVDSpPGMGNADDEQQEEGTSSK	ILLVDSpPGMGNADDEQQEEGTSSK	ILLVDSpPGMGNADDEQQEEGTSSK	ILLVDSpPGMGNADDEQQEEGTSSK	ILLVDSpPGMGNADDEQQEEGTSSK	ILLVDSpPGMGNADDEQQEEGTSSK
QE3_191209_OPL1025_FR_U2OS_TiOx_B.7504.7504.3	KVEEEQEADEEDVSpEEEAESKEGTNK	KVEEEQEADEEDVSpEEEAESKEGTNK	KVEEEQEADEEDVSpEEEAESKEGTNK	KVEEEQEADEEDVSpEEEAESKEGTNK	KVEEEQEADEEDVSpEEEAESKEGTNK	KVEEEQEADEEDVSpEEEAESKEGTNK	KVEEEQEADEEDVSpEEEAESKEGTNK	KVEEEQEADEEDVSpEEEAESKEGTNK
QE3_191209_OPL1025_FR_U2OS_TiOx_A.31894.31894.3	DSQDASAEQSpDHDDEVASLASASGGFGTK	DSQDASAEQSpDHDDEVASLASASGGFGTK	DSQDASAEQSpDHDDEVASLASASGGFGTK	DSQDASAEQSpDHDDEVASLASASGGFGTK	DSQDASAEQSpDHDDEVASLASASGGFGTK	DSQDASAEQSpDHDDEVASLASASGGFGTK	DSQDASAEQSpDHDDEVASLASASGGFGTK	DSQDASAEQSpDHDDEVASLASASGGFGTK
QE3_191209_OPL1025_FR_U2OS_TiOx_B.45907.45907.3	VEMGTSSQNDVDMSWIPQETLNQINKASpPR	VEMGTSSQNDVDMSWIPQETLNQINKASpPR	VEMGTSSQNDVDMSWIPQETLNQINKASpPR	VEMGTSSQNDVDMSWIPQETLNQINKASpPR	VEMGTSSQNDVDMSWIPQETLNQINKASpPR	VEMGTSSQNDVDMSWIPQETLNQINKASpPR	VEMGTSSQNDVDMSWIPQETLNQINKASpPR	VEMGTSSQNDVDMSWIPQETLNQINKASpPR
QE3_191209_OPL1025_FR_U2OS_TiOx_A.47792.47792.3	RVVLGDGVQLPPGDYSTTpPGGTLFSTTpPGGTR	RVVLGDGVQLPPGDYSTTpPGGTLFSTTpPGGTR	RVVLGDGVQLPPGDYSTTpPGGTLFSTTpPGGTR	RVVLGDGVQLPPGDYSTTpPGGTLFSTTpPGGTR	RVVLGDGVQLPPGDYSTTpPGGTLFSTTpPGGTR	RVVLGDGVQLPPGDYSTTpPGGTLFSTTpPGGTR	RVVLGDGVQLPPGDYSTTpPGGTLFSTTpPGGTR	RVVLGDGVQLPPGDYSTTpPGGTLFSTTpPGGTR
QE3_191209_OPL1025_FR_U2OS_TiOx_A.33096.33096.5	LKCGSGPVHISGQHLVAVEEDAESpEDEEEEDVKLLSISGK	LKCGSGPVHISGQHLVAVEEDAESpEDEEEEDVKLLSISGK	LKCGSGPVHISGQHLVAVEEDAESpEDEEEEDVKLLSISGK	LKCGSGPVHISGQHLVAVEEDAESpEDEEEEDVKLLSISGK	LKCGSGPVHISGQHLVAVEEDAESpEDEEEEDVKLLSISGK	LKCGSGPVHISGQHLVAVEEDAESpEDEEEEDVKLLSISGK	LKCGSGPVHISGQHLVAVEEDAESpEDEEEEDVKLLSISGK	LKCGSGPVHISGQHLVAVEEDAESpEDEEEEDVKLLSISGK
QE3_191209_OPL1025_FR_U2OS_TiOx_C.22691.22691.4	AGEPNSpPDAEEANSpPDVTAGCDPAGVHPPR	AGEPNSpPDAEEANSpPDVTAGCDPAGVHPPR	AGEPNSpPDAEEANSpPDVTAGCDPAGVHPPR	AGEPNSpPDAEEANSpPDVTAGCDPAGVHPPR	AGEPNSpPDAEEANSpPDVTAGCDPAGVHPPR	AGEPNSpPDAEEANSpPDVTAGCDPAGVHPPR	AGEPNSpPDAEEANSpPDVTAGCDPAGVHPPR	AGEPNSpPDAEEANSpPDVTAGCDPAGVHPPR
QE3_191209_OPL1025_FR_U2OS_TiOx_B.38033.38033.5	AKSpPQPPVEEEDEHFDDTVVCLDTYNCDLHFK	AKSpPQPPVEEEDEHFDDTVVCLDTYNCDLHFK	AKSpPQPPVEEEDEHFDDTVVCLDTYNCDLHFK	AKSpPQPPVEEEDEHFDDTVVCLDTYNCDLHFK	AKSpPQPPVEEEDEHFDDTVVCLDTYNCDLHFK	AKSpPQPPVEEEDEHFDDTVVCLDTYNCDLHFK	AKSpPQPPVEEEDEHFDDTVVCLDTYNCDLHFK	AKSpPQPPVEEEDEHFDDTVVCLDTYNCDLHFK
QE3_191209_OPL1025_FR_U2OS_TiOx_C.29511.29511.3	SKEGHSLEMENENLVENGADSpDEDDNSFLK	SKEGHSLEMENENLVENGADSpDEDDNSFLK	SKEGHSLEMENENLVENGADSpDEDDNSFLK	SKEGHSLEMENENLVENGADSpDEDDNSFLK	SKEGHSLEMENENLVENGADSpDEDDNSFLK	SKEGHSLEMENENLVENGADSpDEDDNSFLK	SKEGHSLEMENENLVENGADSpDEDDNSFLK	SKEGHSLEMENENLVENGADSpDEDDNSFLK
QE3_191209_OPL1025_FR_U2OS_TiOx_C.39164.39164.5	CGSGPVHISGQHLVAVEEDAESpEDEEEEDVKLLSISGK	CGSGPVHISGQHLVAVEEDAESpEDEEEEDVKLLSISGK	CGSGPVHISGQHLVAVEEDAESpEDEEEEDVKLLSISGK	CGSGPVHISGQHLVAVEEDAESpEDEEEEDVKLLSISGK	CGSGPVHISGQHLVAVEEDAESpEDEEEEDVKLLSISGK	CGSGPVHISGQHLVAVEEDAESpEDEEEEDVKLLSISGK	CGSGPVHISGQHLVAVEEDAESpEDEEEEDVKLLSISGK	CGSGPVHISGQHLVAVEEDAESpEDEEEEDVKLLSISGK
QE3_191209_OPL1025_FR_U2OS_TiOx_B.27362.27362.3	GPPDFSSpDEEREPTPVLGSGAAAAGR	GPPDFSSpDEEREPTPVLGSGAAAAGR	GPPDFSSpDEEREPTPVLGSGAAAAGR	GPPDFSSpDEEREPTPVLGSGAAAAGR	GPPDFSSpDEEREPTPVLGSGAAAAGR	GPPDFSSpDEEREPTPVLGSGAAAAGR	GPPDFSSpDEEREPTPVLGSGAAAAGR	GPPDFSSpDEEREPTPVLGSGAAAAGR
QE3_191209_OPL1025_FR_U2OS_TiOx_B.31814.31814.2	EADDDEEVDDNIPEMPSpPK	EADDDEEVDDNIPEMPSpPK	EADDDEEVDDNIPEMPSpPK	EADDDEEVDDNIPEMPSpPK	EADDDEEVDDNIPEMPSpPK	EADDDEEVDDNIPEMPSpPK	EADDDEEVDDNIPEMPSpPK	EADDDEEVDDNIPEMPSpPK
QE3_191209_OPL1025_FR_U2OS_TiOx_A.27108.27108.2	SpPHEVFGCVVPEGGSQAAVGPQK	SpPHEVFGCVVPEGGSQAAVGPQK	SpPHEVFGCVVPEGGSQAAVGPQK	SpPHEVFGCVVPEGGSQAAVGPQK	SpPHEVFGCVVPEGGSQAAVGPQK	SpPHEVFGCVVPEGGSQAAVGPQK	SpPHEVFGCVVPEGGSQAAVGPQK	SpPHEVFGCVVPEGGSQAAVGPQK
QE3_191209_OPL1025_FR_U2OS_TiOx_B.3869.3869.4	FASpDDEHDEHDENGATGPVKR	FASpDDEHDEHDENGATGPVKR	FASpDDEHDEHDENGATGPVKR	FASpDDEHDEHDENGATGPVKR	FASpDDEHDEHDENGATGPVKR	FASpDDEHDEHDENGATGPVKR	FASpDDEHDEHDENGATGPVKR	FASpDDEHDEHDENGATGPVKR
QE3_191209_OPL1025_FR_U2OS_TiOx_C.18465.18465.3	IVRGDQPAASGDSpDDDEPPPLPR	IVRGDQPAASGDSpDDDEPPPLPR	IVRGDQPAASGDSpDDDEPPPLPR	IVRGDQPAASGDSpDDDEPPPLPR	IVRGDQPAASGDSpDDDEPPPLPR	IVRGDQPAASGDSpDDDEPPPLPR	IVRGDQPAASGDSpDDDEPPPLPR	IVRGDQPAASGDSpDDDEPPPLPR
QE3_191209_OPL1025_FR_U2OS_TiOx_B.51045.51045.5	AKSpPQPPVEEEDEHFDDTVVCLDTYNCDLHFK	AKSpPQPPVEEEDEHFDDTVVCLDTYNCDLHFK	AKSpPQPPVEEEDEHFDDTVVCLDTYNCDLHFK	AKSpPQPPVEEEDEHFDDTVVCLDTYNCDLHFK	AKSpPQPPVEEEDEHFDDTVVCLDTYNCDLHFK	AKSpPQPPVEEEDEHFDDTVVCLDTYNCDLHFK	AKSpPQPPVEEEDEHFDDTVVCLDTYNCDLHFK	AKSpPQPPVEEEDEHFDDTVVCLDTYNCDLHFK
QE3_191209_OPL1025_FR_U2OS_TiOx_B.25739.25739.4	CGSGPVHISGQHLVAVEEDAESpEDEEEEDVK	CGSGPVHISGQHLVAVEEDAESpEDEEEEDVK	CGSGPVHISGQHLVAVEEDAESpEDEEEEDVK	CGSGPVHISGQHLVAVEEDAESpEDEEEEDVK	CGSGPVHISGQHLVAVEEDAESpEDEEEEDVK	CGSGPVHISGQHLVAVEEDAESpEDEEEEDVK	CGSGPVHISGQHLVAVEEDAESpEDEEEEDVK	CGSGPVHISGQHLVAVEEDAESpEDEEEEDVK
QE3_191209_OPL1025_FR_U2OS_TiOx_A.52904.52904.2	KEESpEESpDDDMGFGLFD	KEESpEESpDDDMGFGLFD	KEESpEESpDDDMGFGLFD	KEESpEESpDDDMGFGLFD	NA	NA	KEESpEESpDDDMGFGLFD	KEESpEESpDDDMGFGLFD
QE3_191209_OPL1025_FR_U2OS_TiOx_C.46143.46143.3	GISEDSHLESLQDVGQSAAPTFMISpPETVTGTGK	GISEDSHLESLQDVGQSAAPTFMISpPETVTGTGK	GISEDSHLESLQDVGQSAAPTFMISpPETVTGTGK	GISEDSHLESLQDVGQSAAPTFMISpPETVTGTGK	GISEDSHLESLQDVGQSAAPTFMISpPETVTGTGK	GISEDSHLESLQDVGQSAAPTFMISpPETVTGTGK	GISEDSHLESLQDVGQSAAPTFMISpPETVTGTGK	GISEDSHLESLQDVGQSAAPTFMISpPETVTGTGK
QE3_191209_OPL1025_FR_U2OS_TiOx_B.25948.25948.4	NPYLLSpEEEDDDVDGDVNVEKNETEPPKGK	NPYLLSpEEEDDDVDGDVNVEKNETEPPKGK	NPYLLSpEEEDDDVDGDVNVEKNETEPPKGK	NPYLLSpEEEDDDVDGDVNVEKNETEPPKGK	NPYLLSpEEEDDDVDGDVNVEKNETEPPKGK	NPYLLSpEEEDDDVDGDVNVEKNETEPPKGK	NPYLLSpEEEDDDVDGDVNVEKNETEPPKGK	NPYLLSpEEEDDDVDGDVNVEKNETEPPKGK
QE3_191209_OPL1025_FR_U2OS_TiOx_C.47743.47743.3	TCNSpPQNSTDSVSDIVPDSPFPGALGSDTR	TCNSpPQNSTDSVSDIVPDSPFPGALGSDTR	TCNSpPQNSTDSVSDIVPDSPFPGALGSDTR	TCNSpPQNSTDSVSDIVPDSPFPGALGSDTR	TCNSpPQNSTDSVSDIVPDSPFPGALGSDTR	TCNSpPQNSTDSVSDIVPDSPFPGALGSDTR	TCNSpPQNSTDSVSDIVPDSPFPGALGSDTR	TCNSpPQNSTDSVSDIVPDSPFPGALGSDTR
QE3_191209_OPL1025_FR_U2OS_TiOx_B.44504.44504.4	IDEPSTPYHSMMGDDEDACSpDTEATEAMAPDILAR	IDEPSTPYHSMMGDDEDACSpDTEATEAMAPDILAR	IDEPSTPYHSMMGDDEDACSpDTEATEAMAPDILAR	IDEPSTPYHSMMGDDEDACSpDTEATEAMAPDILAR	IDEPSTPYHSMMGDDEDACSpDTEATEAMAPDILAR	IDEPSTPYHSMMGDDEDACSpDTEATEAMAPDILAR	IDEPSTPYHSMMGDDEDACSpDTEATEAMAPDILAR	IDEPSTPYHSMMGDDEDACSpDTEATEAMAPDILAR
QE3_191209_OPL1025_FR_U2OS_TiOx_B.17896.17896.2	GTMDDISQEEGSSQGEDSVSGSpQR	GTMDDISQEEGSSQGEDSVSGSpQR	GTMDDISQEEGSSQGEDSVSGSpQR	GTMDDISQEEGSSQGEDSVSGSpQR	GTMDDISQEEGSSQGEDSVSGSpQR	GTMDDISQEEGSSQGEDSVSGSpQR	GTMDDISQEEGSSQGEDSVSGSpQR	GTMDDISQEEGSSQGEDSVSGSpQR
QE3_191209_OPL1025_FR_U2OS_TiOx_C.37533.37533.3	GDLSpDVEEEEEEEMDVDEATGAVKK	GDLSpDVEEEEEEEMDVDEATGAVKK	GDLSpDVEEEEEEEMDVDEATGAVKK	GDLSpDVEEEEEEEMDVDEATGAVKK	GDLSpDVEEEEEEEMDVDEATGAVKK	GDLSpDVEEEEEEEMDVDEATGAVKK	GDLSpDVEEEEEEEMDVDEATGAVKK	GDLSpDVEEEEEEEMDVDEATGAVKK
QE3_191209_OPL1025_FR_U2OS_TiOx_B.18094.18094.2	DHSpDSpDDQMLVAK	DHSpDSpDDQMLVAK	DHSpDSpDDQMLVAK	DHSpDSpDDQMLVAK	DHSpDSpDDQMLVAK	DHSpDSpDDQMLVAK	DHSpDSpDDQMLVAK	DHSpDSpDDQMLVAK
QE3_191209_OPL1025_FR_U2OS_TiOx_A.41281.41281.4	AKSpPQPPVEEEDEHFDDTVVCLDTYNCDLHFK	AKSpPQPPVEEEDEHFDDTVVCLDTYNCDLHFK	AKSpPQPPVEEEDEHFDDTVVCLDTYNCDLHFK	AKSpPQPPVEEEDEHFDDTVVCLDTYNCDLHFK	AKSpPQPPVEEEDEHFDDTVVCLDTYNCDLHFK	AKSpPQPPVEEEDEHFDDTVVCLDTYNCDLHFK	AKSpPQPPVEEEDEHFDDTVVCLDTYNCDLHFK	AKSpPQPPVEEEDEHFDDTVVCLDTYNCDLHFK
QE3_191209_OPL1025_FR_U2OS_TiOx_B.21573.21573.2	GNIETTSEDGQVFSpPK	GNIETTSEDGQVFSpPK	GNIETTSEDGQVFSpPK	GNIETTSEDGQVFSpPK	GNIETTSEDGQVFSpPK	GNIETTSEDGQVFSpPK	GNIETTSEDGQVFSpPK	GNIETTSEDGQVFSpPK
QE3_191209_OPL1025_FR_U2OS_TiOx_B.39549.39549.5	AKSpPQPPVEEEDEHFDDTVVCLDTYNCDLHFK	AKSpPQPPVEEEDEHFDDTVVCLDTYNCDLHFK	AKSpPQPPVEEEDEHFDDTVVCLDTYNCDLHFK	AKSpPQPPVEEEDEHFDDTVVCLDTYNCDLHFK	AKSpPQPPVEEEDEHFDDTVVCLDTYNCDLHFK	AKSpPQPPVEEEDEHFDDTVVCLDTYNCDLHFK	AKSpPQPPVEEEDEHFDDTVVCLDTYNCDLHFK	AKSpPQPPVEEEDEHFDDTVVCLDTYNCDLHFK
QE3_191209_OPL1025_FR_U2OS_TiOx_B.44071.44071.3	SSSpPAPADIAQTVQEDLR	SSSpPAPADIAQTVQEDLR	SSSpPAPADIAQTVQEDLR	SSSpPAPADIAQTVQEDLR	SSSpPAPADIAQTVQEDLR	SSSpPAPADIAQTVQEDLR	SSSpPAPADIAQTVQEDLR	SSSpPAPADIAQTVQEDLR
QE3_191209_OPL1025_FR_U2OS_TiOx_B.14817.14817.3	GTLDEEDEEADSpDTDDIDHR	GTLDEEDEEADSpDTDDIDHR	GTLDEEDEEADSpDTDDIDHR	GTLDEEDEEADSpDTDDIDHR	GTLDEEDEEADSpDTDDIDHR	GTLDEEDEEADSpDTDDIDHR	GTLDEEDEEADSpDTDDIDHR	GTLDEEDEEADSpDTDDIDHR
QE3_191209_OPL1025_FR_U2OS_TiOx_A.21212.21212.3	NKQDDDLNCEPLSpPHNITPEPVSK	NKQDDDLNCEPLSpPHNITPEPVSK	NA	CTLPEHESpPSQDISDACEAESTER	NKQDDDLNCEPLSpPHNITPEPVSK	NKQDDDLNCEPLSpPHNITPEPVSK	NKQDDDLNCEPLSpPHNITPEPVSK	NKQDDDLNCEPLSpPHNITPEPVSK
QE3_191209_OPL1025_FR_U2OS_TiOx_A.32777.32777.3	KPATPAEDDEDDDIDLFGSpDNEEEDKEAAQLR	KPATPAEDDEDDDIDLFGSpDNEEEDKEAAQLR	KPATPAEDDEDDDIDLFGSpDNEEEDKEAAQLR	KPATPAEDDEDDDIDLFGSpDNEEEDKEAAQLR	KPATPAEDDEDDDIDLFGSpDNEEEDKEAAQLR	KPATPAEDDEDDDIDLFGSpDNEEEDKEAAQLR	KPATPAEDDEDDDIDLFGSpDNEEEDKEAAQLR	KPATPAEDDEDDDIDLFGSpDNEEEDKEAAQLR
QE3_191209_OPL1025_FR_U2OS_TiOx_A.14839.14839.3	SEAAAPHTDAGGGLSpSpDEEEGTSSQAEAAR	SEAAAPHTDAGGGLSpSpDEEEGTSSQAEAAR	SEAAAPHTDAGGGLSpSpDEEEGTSSQAEAAR	SEAAAPHTDAGGGLSpSpDEEEGTSSQAEAAR	SEAAAPHTDAGGGLSpSpDEEEGTSSQAEAAR	SEAAAPHTDAGGGLSpSpDEEEGTSSQAEAAR	SEAAAPHTDAGGGLSpSpDEEEGTSSQAEAAR	SEAAAPHTDAGGGLSpSpDEEEGTSSQAEAAR
QE3_191209_OPL1025_FR_U2OS_TiOx_B.34316.34316.4	FGIHVYQFPECDSpDEDEDFKQQDR	FGIHVYQFPECDSpDEDEDFKQQDR	FGIHVYQFPECDSpDEDEDFKQQDR	FGIHVYQFPECDSpDEDEDFKQQDR	FGIHVYQFPECDSpDEDEDFKQQDR	FGIHVYQFPECDSpDEDEDFKQQDR	FGIHVYQFPECDSpDEDEDFKQQDR	FGIHVYQFPECDSpDEDEDFKQQDR
QE3_191209_OPL1025_FR_U2OS_TiOx_C.50220.50220.3	KGELMENDQDAMEYSpSpEEEEVDLQTALTGYQTK	KGELMENDQDAMEYSpSpEEEEVDLQTALTGYQTK	KGELMENDQDAMEYSpSpEEEEVDLQTALTGYQTK	KGELMENDQDAMEYSpSpEEEEVDLQTALTGYQTK	KGELMENDQDAMEYSpSpEEEEVDLQTALTGYQTK	KGELMENDQDAMEYSpSpEEEEVDLQTALTGYQTK	KGELMENDQDAMEYSpSpEEEEVDLQTALTGYQTK	KGELMENDQDAMEYSpSpEEEEVDLQTALTGYQTK
QE3_191209_OPL1025_FR_U2OS_TiOx_B.43789.43789.4	AKSpPQPPVEEEDEHFDDTVVCLDTYNCDLHFK	AKSpPQPPVEEEDEHFDDTVVCLDTYNCDLHFK	AKSpPQPPVEEEDEHFDDTVVCLDTYNCDLHFK	AKSpPQPPVEEEDEHFDDTVVCLDTYNCDLHFK	AKSpPQPPVEEEDEHFDDTVVCLDTYNCDLHFK	AKSpPQPPVEEEDEHFDDTVVCLDTYNCDLHFK	AKSpPQPPVEEEDEHFDDTVVCLDTYNCDLHFK	AKSpPQPPVEEEDEHFDDTVVCLDTYNCDLHFK
QE3_191209_OPL1025_FR_U2OS_TiOx_B.37018.37018.4	CGSGPVHISGQHLVAVEEDAESpEDEEEEDVKLLSISGK	CGSGPVHISGQHLVAVEEDAESpEDEEEEDVKLLSISGK	NA	NA	CGSGPVHISGQHLVAVEEDAESpEDEEEEDVKLLSISGK	CGSGPVHISGQHLVAVEEDAESpEDEEEEDVKLLSISGK	CGSGPVHISGQHLVAVEEDAESpEDEEEEDVKLLSISGK	CGSGPVHISGQHLVAVEEDAESpEDEEEEDVKLLSISGK
QE3_191209_OPL1025_FR_U2OS_TiOx_A.24085.24085.3	HTTFEQPVFSVSKQSpPPISTSK	HTTFEQPVFSVSKQSpPPISTSK	HTTFEQPVFSVSKQSpPPISTSK	HTTFEQPVFSVSKQSpPPISTSK	HTTFEQPVFSVSKQSpPPISTSK	HTTFEQPVFSVSKQSpPPISTSK	HTTFEQPVFSVSKQSpPPISTSK	HTTFEQPVFSVSKQSpPPISTSK
QE3_191209_OPL1025_FR_U2OS_TiOx_B.29633.29633.3	SKEGHSLEMENENLVENGADSpDEDDNSFLK	SKEGHSLEMENENLVENGADSpDEDDNSFLK	SKEGHSLEMENENLVENGADSpDEDDNSFLK	SKEGHSLEMENENLVENGADSpDEDDNSFLK	SKEGHSLEMENENLVENGADSpDEDDNSFLK	SKEGHSLEMENENLVENGADSpDEDDNSFLK	SKEGHSLEMENENLVENGADSpDEDDNSFLK	SKEGHSLEMENENLVENGADSpDEDDNSFLK
QE3_191209_OPL1025_FR_U2OS_TiOx_B.51529.51529.3	RGSpFDATGSGFSMTFSSSSYSSSGYGR	RGSpFDATGSGFSMTFSSSSYSSSGYGR	RGSpFDATGSGFSMTFSSSSYSSSGYGR	RGSpFDATGSGFSMTFSSSSYSSSGYGR	RGSpFDATGSGFSMTFSSSSYSSSGYGR	RGSpFDATGSGFSMTFSSSSYSSSGYGR	RGSpFDATGSGFSMTFSSSSYSSSGYGR	RGSpFDATGSGFSMTFSSSSYSSSGYGR
QE3_191209_OPL1025_FR_U2OS_TiOx_A.40555.40555.2	TLSVAAAFNEDEDSpEPEEMPPEAK	TLSVAAAFNEDEDSpEPEEMPPEAK	TLSVAAAFNEDEDSpEPEEMPPEAK	TLSVAAAFNEDEDSpEPEEMPPEAK	TLSVAAAFNEDEDSpEPEEMPPEAK	TLSVAAAFNEDEDSpEPEEMPPEAK	TLSVAAAFNEDEDSpEPEEMPPEAK	TLSVAAAFNEDEDSpEPEEMPPEAK
QE3_191209_OPL1025_FR_U2OS_TiOx_A.40032.40032.3	HTFSGVASVESpSSGEAFHVGK	HTFSGVASVESpSSGEAFHVGK	HTFSGVASVESpSSGEAFHVGK	HTFSGVASVESpSSGEAFHVGK	HTFSGVASVESpSSGEAFHVGK	HTFSGVASVESpSSGEAFHVGK	HTFSGVASVESpSSGEAFHVGK	HTFSGVASVESpSSGEAFHVGK
QE3_191209_OPL1025_FR_U2OS_TiOx_B.31826.31826.3	HGSpGADSDYENTQSGDPLLGLEGK	HGSpGADSDYENTQSGDPLLGLEGK	HGSpGADSDYENTQSGDPLLGLEGK	HGSpGADSDYENTQSGDPLLGLEGK	HGSpGADSDYENTQSGDPLLGLEGK	HGSpGADSDYENTQSGDPLLGLEGK	HGSpGADSDYENTQSGDPLLGLEGK	HGSpGADSDYENTQSGDPLLGLEGK
QE3_191209_OPL1025_FR_U2OS_TiOx_C.10827.10827.3	KMLGEDSpDEEEEMDTSER	KMLGEDSpDEEEEMDTSER	KMLGEDSpDEEEEMDTSER	KMLGEDSpDEEEEMDTSER	KMLGEDSpDEEEEMDTSER	KMLGEDSpDEEEEMDTSER	KMLGEDSpDEEEEMDTSER	KMLGEDSpDEEEEMDTSER
QE3_191209_OPL1025_FR_U2OS_TiOx_A.46832.46832.2	GTGQSpDDSDIWDDTALIK	GTGQSpDDSDIWDDTALIK	GTGQSpDDSDIWDDTALIK	GTGQSpDDSDIWDDTALIK	GTGQSpDDSDIWDDTALIK	GTGQSpDDSDIWDDTALIK	GTGQSpDDSDIWDDTALIK	GTGQSpDDSDIWDDTALIK
QE3_191209_OPL1025_FR_U2OS_TiOx_B.17882.17882.3	GTMDDISQEEGSSQGEDSVSGSpQR	GTMDDISQEEGSSQGEDSVSGSpQR	GTMDDISQEEGSSQGEDSVSGSpQR	GTMDDISQEEGSSQGEDSVSGSpQR	GTMDDISQEEGSSQGEDSVSGSpQR	GTMDDISQEEGSSQGEDSVSGSpQR	GTMDDISQEEGSSQGEDSVSGSpQR	GTMDDISQEEGSSQGEDSVSGSpQR
QE3_191209_OPL1025_FR_U2OS_TiOx_A.25734.25734.3	CGSGPVHISGQHLVAVEEDAESpEDEEEEDVK	CGSGPVHISGQHLVAVEEDAESpEDEEEEDVK	NA	NA	CGSGPVHISGQHLVAVEEDAESpEDEEEEDVK	CGSGPVHISGQHLVAVEEDAESpEDEEEEDVK	CGSGPVHISGQHLVAVEEDAESpEDEEEEDVK	CGSGPVHISGQHLVAVEEDAESpEDEEEEDVK
QE3_191209_OPL1025_FR_U2OS_TiOx_C.6226.6226.3	KQSFDDNDSpEELEDKDSK	KQSFDDNDSpEELEDKDSK	KQSFDDNDSpEELEDKDSK	KQSFDDNDSpEELEDKDSK	KQSFDDNDSpEELEDKDSK	KQSFDDNDSpEELEDKDSK	KQSFDDNDSpEELEDKDSK	KQSFDDNDSpEELEDKDSK
QE3_191209_OPL1025_FR_U2OS_TiOx_A.43687.43687.2	KEESEESpDDDMGFGLFD	KEESEESpDDDMGFGLFD	KEESEESpDDDMGFGLFD	KEESEESpDDDMGFGLFD	NA	KEESEESpDDDMGFGLFD	KEESEESpDDDMGFGLFD	KEESEESpDDDMGFGLFD
QE3_191209_OPL1025_FR_U2OS_TiOx_C.31956.31956.2	EADDDEEVDDNIPEMPSpPK	EADDDEEVDDNIPEMPSpPK	EADDDEEVDDNIPEMPSpPK	EADDDEEVDDNIPEMPSpPK	EADDDEEVDDNIPEMPSpPK	EADDDEEVDDNIPEMPSpPK	EADDDEEVDDNIPEMPSpPK	EADDDEEVDDNIPEMPSpPK
QE3_191209_OPL1025_FR_U2OS_TiOx_C.43861.43861.3	SSSpPAPADIAQTVQEDLR	SSSpPAPADIAQTVQEDLR	SSSpPAPADIAQTVQEDLR	SSSpPAPADIAQTVQEDLR	SSSpPAPADIAQTVQEDLR	SSSpPAPADIAQTVQEDLR	SSSpPAPADIAQTVQEDLR	SSSpPAPADIAQTVQEDLR
QE3_191209_OPL1025_FR_U2OS_TiOx_C.46888.46888.5	LLEDSpDSpEDEAAPSPLQPALRPNPTAILDEAPKPK	LLEDSpDSpEDEAAPSPLQPALRPNPTAILDEAPKPK	LLEDSpDSpEDEAAPSPLQPALRPNPTAILDEAPKPK	LLEDSpDSpEDEAAPSPLQPALRPNPTAILDEAPKPK	LLEDSpDSpEDEAAPSPLQPALRPNPTAILDEAPKPK	LLEDSpDSpEDEAAPSPLQPALRPNPTAILDEAPKPK	LLEDSpDSpEDEAAPSPLQPALRPNPTAILDEAPKPK	LLEDSpDSpEDEAAPSPLQPALRPNPTAILDEAPKPK
QE3_191209_OPL1025_FR_U2OS_TiOx_C.21170.21170.3	NKQDDDLNCEPLSpPHNITPEPVSK	NKQDDDLNCEPLSpPHNITPEPVSK	NKQDDDLNCEPLSpPHNITPEPVSK	NKQDDDLNCEPLSpPHNITPEPVSK	NKQDDDLNCEPLSpPHNITPEPVSK	NKQDDDLNCEPLSpPHNITPEPVSK	NKQDDDLNCEPLSpPHNITPEPVSK	NKQDDDLNCEPLSpPHNITPEPVSK
QE3_191209_OPL1025_FR_U2OS_TiOx_C.51990.51990.2	KEESpEESpDDDMGFGLFD	KEESpEESpDDDMGFGLFD	KEESpEESpDDDMGFGLFD	KEESpEESpDDDMGFGLFD	NA	NA	NA	KEESpEESpDDDMGFGLFD
QE3_191209_OPL1025_FR_U2OS_TiOx_A.42711.42711.3	ATGGLCLLGAYADSpDDDDNDVSEK	ATGGLCLLGAYADSpDDDDNDVSEK	ATGGLCLLGAYADSpDDDDNDVSEK	ATGGLCLLGAYADSpDDDDNDVSEK	ATGGLCLLGAYADSpDDDDNDVSEK	ATGGLCLLGAYADSpDDDDNDVSEK	ATGGLCLLGAYADSpDDDDNDVSEK	ATGGLCLLGAYADSpDDDDNDVSEK
QE3_191209_OPL1025_FR_U2OS_TiOx_C.34162.34162.4	FGIHVYQFPECDSpDEDEDFKQQDR	FGIHVYQFPECDSpDEDEDFKQQDR	FGIHVYQFPECDSpDEDEDFKQQDR	FGIHVYQFPECDSpDEDEDFKQQDR	FGIHVYQFPECDSpDEDEDFKQQDR	FGIHVYQFPECDSpDEDEDFKQQDR	FGIHVYQFPECDSpDEDEDFKQQDR	FGIHVYQFPECDSpDEDEDFKQQDR
QE3_191209_OPL1025_FR_U2OS_TiOx_A.2261.2261.3	ATGHADEHLAQTKSpPGNSR	ATGHADEHLAQTKSpPGNSR	ATGHADEHLAQTKSpPGNSR	ATGHADEHLAQTKSpPGNSR	ATGHADEHLAQTKSpPGNSR	ATGHADEHLAQTKSpPGNSR	ATGHADEHLAQTKSpPGNSR	ATGHADEHLAQTKSpPGNSR
QE3_191209_OPL1025_FR_U2OS_TiOx_B.37758.37758.5	CGSGPVHISGQHLVAVEEDAESpEDEEEEDVKLLSISGK	CGSGPVHISGQHLVAVEEDAESpEDEEEEDVKLLSISGK	CGSGPVHISGQHLVAVEEDAESpEDEEEEDVKLLSISGK	CGSGPVHISGQHLVAVEEDAESpEDEEEEDVKLLSISGK	CGSGPVHISGQHLVAVEEDAESpEDEEEEDVKLLSISGK	CGSGPVHISGQHLVAVEEDAESpEDEEEEDVKLLSISGK	CGSGPVHISGQHLVAVEEDAESpEDEEEEDVKLLSISGK	CGSGPVHISGQHLVAVEEDAESpEDEEEEDVKLLSISGK
QE3_191209_OPL1025_FR_U2OS_TiOx_A.17059.17059.3	GNAEGSpSpDEEGKLVIDEPAKEK	GNAEGSpSpDEEGKLVIDEPAKEK	GNAEGSpSpDEEGKLVIDEPAKEK	GNAEGSpSpDEEGKLVIDEPAKEK	GNAEGSpSpDEEGKLVIDEPAKEK	GNAEGSpSpDEEGKLVIDEPAKEK	GNAEGSpSpDEEGKLVIDEPAKEK	GNAEGSpSpDEEGKLVIDEPAKEK
QE3_191209_OPL1025_FR_U2OS_TiOx_A.52724.52724.2	KEESpEESpDDDMGFGLFD	KEESpEESpDDDMGFGLFD	KEESpEESpDDDMGFGLFD	KEESpEESpDDDMGFGLFD	NA	NA	KEESpEESpDDDMGFGLFD	KEESpEESpDDDMGFGLFD
QE3_191209_OPL1025_FR_U2OS_TiOx_A.37162.37162.3	GLLAQGLRPESpPPPAGPLLNGAPAGESPQPK	GLLAQGLRPESpPPPAGPLLNGAPAGESPQPK	GLLAQGLRPESpPPPAGPLLNGAPAGESPQPK	GLLAQGLRPESpPPPAGPLLNGAPAGESPQPK	GLLAQGLRPESpPPPAGPLLNGAPAGESPQPK	GLLAQGLRPESpPPPAGPLLNGAPAGESPQPK	GLLAQGLRPESpPPPAGPLLNGAPAGESPQPK	GLLAQGLRPESpPPPAGPLLNGAPAGESPQPK
QE3_191209_OPL1025_FR_U2OS_TiOx_A.39541.39541.4	CGSGPVHISGQHLVAVEEDAESpEDEEEEDVKLLSISGK	CGSGPVHISGQHLVAVEEDAESpEDEEEEDVKLLSISGK	CGSGPVHISGQHLVAVEEDAESpEDEEEEDVKLLSISGK	CGSGPVHISGQHLVAVEEDAESpEDEEEEDVKLLSISGK	CGSGPVHISGQHLVAVEEDAESpEDEEEEDVKLLSISGK	CGSGPVHISGQHLVAVEEDAESpEDEEEEDVKLLSISGK	CGSGPVHISGQHLVAVEEDAESpEDEEEEDVKLLSISGK	CGSGPVHISGQHLVAVEEDAESpEDEEEEDVKLLSISGK
QE3_191209_OPL1025_FR_U2OS_TiOx_A.47519.47519.3	RVVLGDGVQLPPGDYSTTpPGGTLFSTTpPGGTR	RVVLGDGVQLPPGDYSTTpPGGTLFSTTpPGGTR	RVVLGDGVQLPPGDYSTTpPGGTLFSTTpPGGTR	RVVLGDGVQLPPGDYSTTpPGGTLFSTTpPGGTR	RVVLGDGVQLPPGDYSTTpPGGTLFSTTpPGGTR	RVVLGDGVQLPPGDYSTTpPGGTLFSTTpPGGTR	RVVLGDGVQLPPGDYSTTpPGGTLFSTTpPGGTR	RVVLGDGVQLPPGDYSTTpPGGTLFSTTpPGGTR
QE3_191209_OPL1025_FR_U2OS_TiOx_A.28003.28003.4	IALESEGRPEEQMESDNCSpGGDDDWTHLSSK	IALESEGRPEEQMESDNCSpGGDDDWTHLSSK	IALESEGRPEEQMESDNCSpGGDDDWTHLSSK	IALESEGRPEEQMESDNCSpGGDDDWTHLSSK	IALESEGRPEEQMESDNCSpGGDDDWTHLSSK	IALESEGRPEEQMESDNCSpGGDDDWTHLSSK	IALESEGRPEEQMESDNCSpGGDDDWTHLSSK	IALESEGRPEEQMESDNCSpGGDDDWTHLSSK
QE3_191209_OPL1025_FR_U2OS_TiOx_B.33278.33278.3	MDRTpPPPPTLSpPAAITVGR	MDRTpPPPPTLSpPAAITVGR	MDRTpPPPPTLSpPAAITVGR	MDRTpPPPPTLSpPAAITVGR	MDRTpPPPPTLSpPAAITVGR	MDRTpPPPPTLSpPAAITVGR	MDRTpPPPPTLSpPAAITVGR	MDRTpPPPPTLSpPAAITVGR
QE3_191209_OPL1025_FR_U2OS_TiOx_B.20402.20402.4	GLKEGMNPSYDEYADSpDEDQHDAYLER	GLKEGMNPSYDEYADSpDEDQHDAYLER	GLKEGMNPSYDEYADSpDEDQHDAYLER	GLKEGMNPSYDEYADSpDEDQHDAYLER	GLKEGMNPSYDEYADSpDEDQHDAYLER	GLKEGMNPSYDEYADSpDEDQHDAYLER	GLKEGMNPSYDEYADSpDEDQHDAYLER	GLKEGMNPSYDEYADSpDEDQHDAYLER
QE3_191209_OPL1025_FR_U2OS_TiOx_A.12773.12773.3	VEEEQEADEEDVSpEEEAESK	VEEEQEADEEDVSpEEEAESK	VEEEQEADEEDVSpEEEAESK	VEEEQEADEEDVSpEEEAESK	VEEEQEADEEDVSpEEEAESK	VEEEQEADEEDVSpEEEAESK	VEEEQEADEEDVSpEEEAESK	VEEEQEADEEDVSpEEEAESK
QE3_191209_OPL1025_FR_U2OS_TiOx_C.50748.50748.3	CGSGPVHISGQHLVAVEEDAESpEDEEEEDVK	CGSGPVHISGQHLVAVEEDAESpEDEEEEDVK	CGSGPVHISGQHLVAVEEDAESpEDEEEEDVK	CGSGPVHISGQHLVAVEEDAESpEDEEEEDVK	CGSGPVHISGQHLVAVEEDAESpEDEEEEDVK	CGSGPVHISGQHLVAVEEDAESpEDEEEEDVK	CGSGPVHISGQHLVAVEEDAESpEDEEEEDVK	CGSGPVHISGQHLVAVEEDAESpEDEEEEDVK
QE3_191209_OPL1025_FR_U2OS_TiOx_B.49644.49644.4	CGSGPVHISGQHLVAVEEDAESpEDEEEEDVKLLSISGK	CGSGPVHISGQHLVAVEEDAESpEDEEEEDVKLLSISGK	CGSGPVHISGQHLVAVEEDAESpEDEEEEDVKLLSISGK	CGSGPVHISGQHLVAVEEDAESpEDEEEEDVKLLSISGK	CGSGPVHISGQHLVAVEEDAESpEDEEEEDVKLLSISGK	CGSGPVHISGQHLVAVEEDAESpEDEEEEDVKLLSISGK	CGSGPVHISGQHLVAVEEDAESpEDEEEEDVKLLSISGK	CGSGPVHISGQHLVAVEEDAESpEDEEEEDVKLLSISGK
QE3_191209_OPL1025_FR_U2OS_TiOx_A.49334.49334.3	GRSpPQPPAEEDEDDFDDTLVAIDTYNCDLHFK	GRSpPQPPAEEDEDDFDDTLVAIDTYNCDLHFK	GRSpPQPPAEEDEDDFDDTLVAIDTYNCDLHFK	GRSpPQPPAEEDEDDFDDTLVAIDTYNCDLHFK	GRSpPQPPAEEDEDDFDDTLVAIDTYNCDLHFK	GRSpPQPPAEEDEDDFDDTLVAIDTYNCDLHFK	GRSpPQPPAEEDEDDFDDTLVAIDTYNCDLHFK	GRSpPQPPAEEDEDDFDDTLVAIDTYNCDLHFK
QE3_191209_OPL1025_FR_U2OS_TiOx_C.46497.46497.2	GTGQSpDDSDIWDDTALIK	GTGQSpDDSDIWDDTALIK	GTGQSpDDSDIWDDTALIK	GTGQSpDDSDIWDDTALIK	GTGQSpDDSDIWDDTALIK	GTGQSpDDSDIWDDTALIK	GTGQSpDDSDIWDDTALIK	GTGQSpDDSDIWDDTALIK
QE3_191209_OPL1025_FR_U2OS_TiOx_A.29258.29258.3	RSSpDPALIGLSTSVSDSNFSSEEPSRK	RSSpDPALIGLSTSVSDSNFSSEEPSRK	RSSpDPALIGLSTSVSDSNFSSEEPSRK	RSSpDPALIGLSTSVSDSNFSSEEPSRK	RSSpDPALIGLSTSVSDSNFSSEEPSRK	RSSpDPALIGLSTSVSDSNFSSEEPSRK	RSSpDPALIGLSTSVSDSNFSSEEPSRK	RSSpDPALIGLSTSVSDSNFSSEEPSRK
QE3_191209_OPL1025_FR_U2OS_TiOx_B.12607.12607.3	VEEEQEADEEDVSpEEEAESK	VEEEQEADEEDVSpEEEAESK	VEEEQEADEEDVSpEEEAESK	VEEEQEADEEDVSpEEEAESK	VEEEQEADEEDVSpEEEAESK	VEEEQEADEEDVSpEEEAESK	VEEEQEADEEDVSpEEEAESK	VEEEQEADEEDVSpEEEAESK
QE3_191209_OPL1025_FR_U2OS_TiOx_A.47183.47183.4	LLEDSpDSpEDEAAPSPLQPALRPNPTAILDEAPKPK	LLEDSpDSpEDEAAPSPLQPALRPNPTAILDEAPKPK	LLEDSpDSpEDEAAPSPLQPALRPNPTAILDEAPKPK	LLEDSpDSpEDEAAPSPLQPALRPNPTAILDEAPKPK	LLEDSpDSpEDEAAPSPLQPALRPNPTAILDEAPKPK	LLEDSpDSpEDEAAPSPLQPALRPNPTAILDEAPKPK	LLEDSpDSpEDEAAPSPLQPALRPNPTAILDEAPKPK	LLEDSpDSpEDEAAPSPLQPALRPNPTAILDEAPKPK
QE3_191209_OPL1025_FR_U2OS_TiOx_A.44202.44202.4	AKSpPQPPVEEEDEHFDDTVVCLDTYNCDLHFK	AKSpPQPPVEEEDEHFDDTVVCLDTYNCDLHFK	AKSpPQPPVEEEDEHFDDTVVCLDTYNCDLHFK	AKSpPQPPVEEEDEHFDDTVVCLDTYNCDLHFK	AKSpPQPPVEEEDEHFDDTVVCLDTYNCDLHFK	AKSpPQPPVEEEDEHFDDTVVCLDTYNCDLHFK	AKSpPQPPVEEEDEHFDDTVVCLDTYNCDLHFK	AKSpPQPPVEEEDEHFDDTVVCLDTYNCDLHFK
QE3_191209_OPL1025_FR_U2OS_TiOx_A.29349.29349.4	LGIAVIHGEAQDAESDLVDGRHSpPPMVR	LGIAVIHGEAQDAESDLVDGRHSpPPMVR	LGIAVIHGEAQDAESDLVDGRHSpPPMVR	LGIAVIHGEAQDAESDLVDGRHSpPPMVR	LGIAVIHGEAQDAESDLVDGRHSpPPMVR	LGIAVIHGEAQDAESDLVDGRHSpPPMVR	LGIAVIHGEAQDAESDLVDGRHSpPPMVR	LGIAVIHGEAQDAESDLVDGRHSpPPMVR
QE3_191209_OPL1025_FR_U2OS_TiOx_C.34375.34375.5	LKCGSGPVHISGQHLVAVEEDAESpEDEEEEDVKLLSISGK	LKCGSGPVHISGQHLVAVEEDAESpEDEEEEDVKLLSISGK	NA	NA	LKCGSGPVHISGQHLVAVEEDAESpEDEEEEDVKLLSISGK	LKCGSGPVHISGQHLVAVEEDAESpEDEEEEDVKLLSISGK	LKCGSGPVHISGQHLVAVEEDAESpEDEEEEDVKLLSISGK	LKCGSGPVHISGQHLVAVEEDAESpEDEEEEDVKLLSISGK
QE3_191209_OPL1025_FR_U2OS_TiOx_B.23118.23118.3	EEPLSpEEEPCTSTAIASpPEKK	EEPLSpEEEPCTSTAIASpPEKK	EEPLSpEEEPCTSTAIASpPEKK	EEPLSpEEEPCTSTAIASpPEKK	EEPLSpEEEPCTSTAIASpPEKK	EEPLSpEEEPCTSTAIASpPEKK	EEPLSpEEEPCTSTAIASpPEKK	EEPLSpEEEPCTSTAIASpPEKK
QE3_191209_OPL1025_FR_U2OS_TiOx_A.25417.25417.4	RPTPNDDTLDEGVGLVHSNIATEHIPSpPAKK	RPTPNDDTLDEGVGLVHSNIATEHIPSpPAKK	RPTPNDDTLDEGVGLVHSNIATEHIPSpPAKK	RPTPNDDTLDEGVGLVHSNIATEHIPSpPAKK	RPTPNDDTLDEGVGLVHSNIATEHIPSpPAKK	RPTPNDDTLDEGVGLVHSNIATEHIPSpPAKK	RPTPNDDTLDEGVGLVHSNIATEHIPSpPAKK	RPTPNDDTLDEGVGLVHSNIATEHIPSpPAKK
QE3_191209_OPL1025_FR_U2OS_TiOx_C.38625.38625.3	QMNMSpPPPGNAGPVIMSIEEK	QMNMSpPPPGNAGPVIMSIEEK	QMNMSpPPPGNAGPVIMSIEEK	QMNMSpPPPGNAGPVIMSIEEK	QMNMSpPPPGNAGPVIMSIEEK	QMNMSpPPPGNAGPVIMSIEEK	QMNMSpPPPGNAGPVIMSIEEK	QMNMSpPPPGNAGPVIMSIEEK
QE3_191209_OPL1025_FR_U2OS_TiOx_B.6252.6252.4	AHTpPTPGIYMGRPTHSGGGGGGGGGGGGGGGGR	AHTpPTPGIYMGRPTHSGGGGGGGGGGGGGGGGR	AHTpPTPGIYMGRPTHSGGGGGGGGGGGGGGGGR	AHTpPTPGIYMGRPTHSGGGGGGGGGGGGGGGGR	AHTpPTPGIYMGRPTHSGGGGGGGGGGGGGGGGR	AHTpPTPGIYMGRPTHSGGGGGGGGGGGGGGGGR	AHTpPTPGIYMGRPTHSGGGGGGGGGGGGGGGGR	AHTpPTPGIYMGRPTHSGGGGGGGGGGGGGGGGR
QE3_191209_OPL1025_FR_U2OS_TiOx_C.35416.35416.4	CGSGPVHISGQHLVAVEEDAESpEDEEEEDVKLLSISGK	CGSGPVHISGQHLVAVEEDAESpEDEEEEDVKLLSISGK	NA	NA	CGSGPVHISGQHLVAVEEDAESpEDEEEEDVKLLSISGK	CGSGPVHISGQHLVAVEEDAESpEDEEEEDVKLLSISGK	CGSGPVHISGQHLVAVEEDAESpEDEEEEDVKLLSISGK	CGSGPVHISGQHLVAVEEDAESpEDEEEEDVKLLSISGK
QE3_191209_OPL1025_FR_U2OS_TiOx_A.38779.38779.5	AKSpPQPPVEEEDEHFDDTVVCLDTYNCDLHFK	AKSpPQPPVEEEDEHFDDTVVCLDTYNCDLHFK	AKSpPQPPVEEEDEHFDDTVVCLDTYNCDLHFK	AKSpPQPPVEEEDEHFDDTVVCLDTYNCDLHFK	AKSpPQPPVEEEDEHFDDTVVCLDTYNCDLHFK	AKSpPQPPVEEEDEHFDDTVVCLDTYNCDLHFK	AKSpPQPPVEEEDEHFDDTVVCLDTYNCDLHFK	AKSpPQPPVEEEDEHFDDTVVCLDTYNCDLHFK
QE3_191209_OPL1025_FR_U2OS_TiOx_B.38180.38180.4	CGSGPVHISGQHLVAVEEDAESpEDEEEEDVKLLSISGK	CGSGPVHISGQHLVAVEEDAESpEDEEEEDVKLLSISGK	NA	NA	CGSGPVHISGQHLVAVEEDAESpEDEEEEDVKLLSISGK	CGSGPVHISGQHLVAVEEDAESpEDEEEEDVKLLSISGK	CGSGPVHISGQHLVAVEEDAESpEDEEEEDVKLLSISGK	CGSGPVHISGQHLVAVEEDAESpEDEEEEDVKLLSISGK
QE3_191209_OPL1025_FR_U2OS_TiOx_B.15840.15840.3	SKFDSpDEEEEDTENVEAASSGK	SKFDSpDEEEEDTENVEAASSGK	SKFDSpDEEEEDTENVEAASSGK	SKFDSpDEEEEDTENVEAASSGK	SKFDSpDEEEEDTENVEAASSGK	SKFDSpDEEEEDTENVEAASSGK	SKFDSpDEEEEDTENVEAASSGK	SKFDSpDEEEEDTENVEAASSGK
QE3_191209_OPL1025_FR_U2OS_TiOx_B.23474.23474.3	HTFSGVASVESpSSGEAFHVGK	HTFSGVASVESpSSGEAFHVGK	HTFSGVASVESpSSGEAFHVGK	HTFSGVASVESpSSGEAFHVGK	HTFSGVASVESpSSGEAFHVGK	HTFSGVASVESpSSGEAFHVGK	HTFSGVASVESpSSGEAFHVGK	HTFSGVASVESpSSGEAFHVGK
QE3_191209_OPL1025_FR_U2OS_TiOx_A.42677.42677.2	TPEELDDSpDFETEDFDVR	TPEELDDSpDFETEDFDVR	TPEELDDSpDFETEDFDVR	TPEELDDSpDFETEDFDVR	TPEELDDSpDFETEDFDVR	TPEELDDSpDFETEDFDVR	TPEELDDSpDFETEDFDVR	TPEELDDSpDFETEDFDVR
QE3_191209_OPL1025_FR_U2OS_TiOx_A.6373.6373.3	KQSFDDNDSpEELEDKDSK	KQSFDDNDSpEELEDKDSK	KQSFDDNDSpEELEDKDSK	KQSFDDNDSpEELEDKDSK	KQSFDDNDSpEELEDKDSK	KQSFDDNDSpEELEDKDSK	KQSFDDNDSpEELEDKDSK	KQSFDDNDSpEELEDKDSK
QE3_191209_OPL1025_FR_U2OS_TiOx_B.47407.47407.3	RVVLGDGVQLPPGDYSTTpPGGTLFSTTpPGGTR	RVVLGDGVQLPPGDYSTTpPGGTLFSTTpPGGTR	RVVLGDGVQLPPGDYSTTpPGGTLFSTTpPGGTR	RVVLGDGVQLPPGDYSTTpPGGTLFSTTpPGGTR	RVVLGDGVQLPPGDYSTTpPGGTLFSTTpPGGTR	RVVLGDGVQLPPGDYSTTpPGGTLFSTTpPGGTR	RVVLGDGVQLPPGDYSTTpPGGTLFSTTpPGGTR	RVVLGDGVQLPPGDYSTTpPGGTLFSTTpPGGTR
QE3_191209_OPL1025_FR_U2OS_TiOx_C.52383.52383.2	KEESpEESpDDDMGFGLFD	KEESpEESpDDDMGFGLFD	KEESpEESpDDDMGFGLFD	KEESpEESpDDDMGFGLFD	NA	KEESpEESpDDDMGFGLFD	KEESpEESpDDDMGFGLFD	KEESpEESpDDDMGFGLFD
QE3_191209_OPL1025_FR_U2OS_TiOx_C.38638.38638.5	AKSpPQPPVEEEDEHFDDTVVCLDTYNCDLHFK	AKSpPQPPVEEEDEHFDDTVVCLDTYNCDLHFK	AKSpPQPPVEEEDEHFDDTVVCLDTYNCDLHFK	AKSpPQPPVEEEDEHFDDTVVCLDTYNCDLHFK	AKSpPQPPVEEEDEHFDDTVVCLDTYNCDLHFK	AKSpPQPPVEEEDEHFDDTVVCLDTYNCDLHFK	AKSpPQPPVEEEDEHFDDTVVCLDTYNCDLHFK	AKSpPQPPVEEEDEHFDDTVVCLDTYNCDLHFK
QE3_191209_OPL1025_FR_U2OS_TiOx_B.20159.20159.4	AGEPNSpPDAEEANSPDVTAGCDPAGVHPPR	AGEPNSpPDAEEANSPDVTAGCDPAGVHPPR	AGEPNSpPDAEEANSPDVTAGCDPAGVHPPR	AGEPNSpPDAEEANSPDVTAGCDPAGVHPPR	AGEPNSpPDAEEANSPDVTAGCDPAGVHPPR	AGEPNSpPDAEEANSPDVTAGCDPAGVHPPR	AGEPNSpPDAEEANSPDVTAGCDPAGVHPPR	AGEPNSpPDAEEANSPDVTAGCDPAGVHPPR
QE3_191209_OPL1025_FR_U2OS_TiOx_A.38482.38482.3	RGSpFDATGSGFSMTFSSSSYSSSGYGR	RGSpFDATGSGFSMTFSSSSYSSSGYGR	RGSpFDATGSGFSMTFSSSSYSSSGYGR	RGSpFDATGSGFSMTFSSSSYSSSGYGR	RGSpFDATGSGFSMTFSSSSYSSSGYGR	RGSpFDATGSGFSMTFSSSSYSSSGYGR	RGSpFDATGSGFSMTFSSSSYSSSGYGR	RGSpFDATGSGFSMTFSSSSYSSSGYGR
QE3_191209_OPL1025_FR_U2OS_TiOx_C.16356.16356.2	LQQGAGLESPQGQPEPGAASpPQR	LQQGAGLESPQGQPEPGAASpPQR	LQQGAGLESPQGQPEPGAASpPQR	LQQGAGLESPQGQPEPGAASpPQR	LQQGAGLESPQGQPEPGAASpPQR	LQQGAGLESPQGQPEPGAASpPQR	LQQGAGLESPQGQPEPGAASpPQR	LQQGAGLESPQGQPEPGAASpPQR
QE3_191209_OPL1025_FR_U2OS_TiOx_B.20370.20370.3	GLKEGMNPSYDEYADSpDEDQHDAYLER	GLKEGMNPSYDEYADSpDEDQHDAYLER	GLKEGMNPSYDEYADSpDEDQHDAYLER	GLKEGMNPSYDEYADSpDEDQHDAYLER	GLKEGMNPSYDEYADSpDEDQHDAYLER	GLKEGMNPSYDEYADSpDEDQHDAYLER	GLKEGMNPSYDEYADSpDEDQHDAYLER	GLKEGMNPSYDEYADSpDEDQHDAYLER
QE3_191209_OPL1025_FR_U2OS_TiOx_A.47122.47122.3	SGSSpSpPDSEITELKFPSINHD	SGSSpSpPDSEITELKFPSINHD	SGSSpSpPDSEITELKFPSINHD	SGSSpSpPDSEITELKFPSINHD	SGSSpSpPDSEITELKFPSINHD	SGSSpSpPDSEITELKFPSINHD	SGSSpSpPDSEITELKFPSINHD	SGSSpSpPDSEITELKFPSINHD
QE3_191209_OPL1025_FR_U2OS_TiOx_A.32605.32605.3	NVRSpDISpDQEEDEESEGCPVSINLSK	NVRSpDISpDQEEDEESEGCPVSINLSK	NVRSpDISpDQEEDEESEGCPVSINLSK	NVRSpDISpDQEEDEESEGCPVSINLSK	NVRSpDISpDQEEDEESEGCPVSINLSK	NVRSpDISpDQEEDEESEGCPVSINLSK	NVRSpDISpDQEEDEESEGCPVSINLSK	NVRSpDISpDQEEDEESEGCPVSINLSK
QE3_191209_OPL1025_FR_U2OS_TiOx_C.49366.49366.4	AKSpPQPPVEEEDEHFDDTVVCLDTYNCDLHFK	AKSpPQPPVEEEDEHFDDTVVCLDTYNCDLHFK	AKSpPQPPVEEEDEHFDDTVVCLDTYNCDLHFK	AKSpPQPPVEEEDEHFDDTVVCLDTYNCDLHFK	AKSpPQPPVEEEDEHFDDTVVCLDTYNCDLHFK	AKSpPQPPVEEEDEHFDDTVVCLDTYNCDLHFK	AKSpPQPPVEEEDEHFDDTVVCLDTYNCDLHFK	AKSpPQPPVEEEDEHFDDTVVCLDTYNCDLHFK
QE3_191209_OPL1025_FR_U2OS_TiOx_A.25126.25126.4	CGSGPVHISGQHLVAVEEDAESpEDEEEEDVK	CGSGPVHISGQHLVAVEEDAESpEDEEEEDVK	CGSGPVHISGQHLVAVEEDAESpEDEEEEDVK	CGSGPVHISGQHLVAVEEDAESpEDEEEEDVK	CGSGPVHISGQHLVAVEEDAESpEDEEEEDVK	CGSGPVHISGQHLVAVEEDAESpEDEEEEDVK	CGSGPVHISGQHLVAVEEDAESpEDEEEEDVK	CGSGPVHISGQHLVAVEEDAESpEDEEEEDVK
QE3_191209_OPL1025_FR_U2OS_TiOx_A.17275.17275.3	GYNHGQGSYSYSNSYNSpPGGGGGSDYNYESK	GYNHGQGSYSYSNSYNSpPGGGGGSDYNYESK	GYNHGQGSYSYSNSYNSpPGGGGGSDYNYESK	GYNHGQGSYSYSNSYNSpPGGGGGSDYNYESK	GYNHGQGSYSYSNSYNSpPGGGGGSDYNYESK	GYNHGQGSYSYSNSYNSpPGGGGGSDYNYESK	GYNHGQGSYSYSNSYNSpPGGGGGSDYNYESK	GYNHGQGSYSYSNSYNSpPGGGGGSDYNYESK
QE3_191209_OPL1025_FR_U2OS_TiOx_A.21952.21952.3	NMGGPYGGGNYGPGGSGGSpGGYGGR	NMGGPYGGGNYGPGGSGGSpGGYGGR	NMGGPYGGGNYGPGGSGGSpGGYGGR	NMGGPYGGGNYGPGGSGGSpGGYGGR	NMGGPYGGGNYGPGGSGGSpGGYGGR	NMGGPYGGGNYGPGGSGGSpGGYGGR	NMGGPYGGGNYGPGGSGGSpGGYGGR	NMGGPYGGGNYGPGGSGGSpGGYGGR
QE3_191209_OPL1025_FR_U2OS_TiOx_B.51044.51044.5	CGSGPVHISGQHLVAVEEDAESpEDEEEEDVKLLSISGK	CGSGPVHISGQHLVAVEEDAESpEDEEEEDVKLLSISGK	CGSGPVHISGQHLVAVEEDAESpEDEEEEDVKLLSISGK	CGSGPVHISGQHLVAVEEDAESpEDEEEEDVKLLSISGK	CGSGPVHISGQHLVAVEEDAESpEDEEEEDVKLLSISGK	CGSGPVHISGQHLVAVEEDAESpEDEEEEDVKLLSISGK	CGSGPVHISGQHLVAVEEDAESpEDEEEEDVKLLSISGK	CGSGPVHISGQHLVAVEEDAESpEDEEEEDVKLLSISGK
QE3_191209_OPL1025_FR_U2OS_TiOx_C.6362.6362.2	METVSNASSSSNPSSpPGR	METVSNASSSSNPSSpPGR	METVSNASSSSNPSSpPGR	METVSNASSSSNPSSpPGR	METVSNASSSSNPSSpPGR	METVSNASSSSNPSSpPGR	METVSNASSSSNPSSpPGR	METVSNASSSSNPSSpPGR
QE3_191209_OPL1025_FR_U2OS_TiOx_C.50955.50955.5	AKSpPQPPVEEEDEHFDDTVVCLDTYNCDLHFK	AKSpPQPPVEEEDEHFDDTVVCLDTYNCDLHFK	AKSpPQPPVEEEDEHFDDTVVCLDTYNCDLHFK	AKSpPQPPVEEEDEHFDDTVVCLDTYNCDLHFK	AKSpPQPPVEEEDEHFDDTVVCLDTYNCDLHFK	AKSpPQPPVEEEDEHFDDTVVCLDTYNCDLHFK	AKSpPQPPVEEEDEHFDDTVVCLDTYNCDLHFK	AKSpPQPPVEEEDEHFDDTVVCLDTYNCDLHFK
QE3_191209_OPL1025_FR_U2OS_TiOx_A.27434.27434.3	GPPDFSSpDEEREPTPVLGSGAAAAGR	GPPDFSSpDEEREPTPVLGSGAAAAGR	GPPDFSSpDEEREPTPVLGSGAAAAGR	GPPDFSSpDEEREPTPVLGSGAAAAGR	GPPDFSSpDEEREPTPVLGSGAAAAGR	GPPDFSSpDEEREPTPVLGSGAAAAGR	GPPDFSSpDEEREPTPVLGSGAAAAGR	GPPDFSSpDEEREPTPVLGSGAAAAGR
QE3_191209_OPL1025_FR_U2OS_TiOx_A.39641.39641.2	GDSIEEILADSpEDEEDNEEEER	GDSIEEILADSpEDEEDNEEEER	GDSIEEILADSpEDEEDNEEEER	GDSIEEILADSpEDEEDNEEEER	GDSIEEILADSpEDEEDNEEEER	GDSIEEILADSpEDEEDNEEEER	GDSIEEILADSpEDEEDNEEEER	GDSIEEILADSpEDEEDNEEEER
QE3_191209_OPL1025_FR_U2OS_TiOx_A.20608.20608.3	VSpNSPEPQKAVEQEDELSDVSQGGSK	VSpNSPEPQKAVEQEDELSDVSQGGSK	VSpNSPEPQKAVEQEDELSDVSQGGSK	VSpNSPEPQKAVEQEDELSDVSQGGSK	VSpNSPEPQKAVEQEDELSDVSQGGSK	VSpNSPEPQKAVEQEDELSDVSQGGSK	VSpNSPEPQKAVEQEDELSDVSQGGSK	VSpNSPEPQKAVEQEDELSDVSQGGSK
QE3_191209_OPL1025_FR_U2OS_TiOx_B.25776.25776.3	VKSpPVSLTAHSLIGASpPK	VKSpPVSLTAHSLIGASpPK	VKSpPVSLTAHSLIGASpPK	VKSpPVSLTAHSLIGASpPK	VKSpPVSLTAHSLIGASpPK	VKSpPVSLTAHSLIGASpPK	VKSpPVSLTAHSLIGASpPK	VKSpPVSLTAHSLIGASpPK
QE3_191209_OPL1025_FR_U2OS_TiOx_A.6534.6534.2	METVSNASSSSNPSSpPGR	METVSNASSSSNPSSpPGR	METVSNASSSSNPSSpPGR	METVSNASSSSNPSSpPGR	METVSNASSSSNPSSpPGR	METVSNASSSSNPSSpPGR	METVSNASSSSNPSSpPGR	METVSNASSSSNPSSpPGR
QE3_191209_OPL1025_FR_U2OS_TiOx_B.28090.28090.3	NRPDYVSpEEEEDDEDFETAVK	NRPDYVSpEEEEDDEDFETAVK	NRPDYVSpEEEEDDEDFETAVK	NRPDYVSpEEEEDDEDFETAVK	NRPDYVSpEEEEDDEDFETAVK	NRPDYVSpEEEEDDEDFETAVK	NRPDYVSpEEEEDDEDFETAVK	NRPDYVSpEEEEDDEDFETAVK
QE3_191209_OPL1025_FR_U2OS_TiOx_C.41258.41258.2	AKNWEDEDFYDSpDDDTFLDR	AKNWEDEDFYDSpDDDTFLDR	AKNWEDEDFYDSpDDDTFLDR	AKNWEDEDFYDSpDDDTFLDR	AKNWEDEDFYDSpDDDTFLDR	AKNWEDEDFYDSpDDDTFLDR	AKNWEDEDFYDSpDDDTFLDR	AKNWEDEDFYDSpDDDTFLDR
QE3_191209_OPL1025_FR_U2OS_TiOx_C.36194.36194.3	QQLEEEEENFSRPQIDENPLDDNSpEEEMEDAPK	QQLEEEEENFSRPQIDENPLDDNSpEEEMEDAPK	QQLEEEEENFSRPQIDENPLDDNSpEEEMEDAPK	QQLEEEEENFSRPQIDENPLDDNSpEEEMEDAPK	QQLEEEEENFSRPQIDENPLDDNSpEEEMEDAPK	QQLEEEEENFSRPQIDENPLDDNSpEEEMEDAPK	QQLEEEEENFSRPQIDENPLDDNSpEEEMEDAPK	QQLEEEEENFSRPQIDENPLDDNSpEEEMEDAPK
QE3_191209_OPL1025_FR_U2OS_TiOx_B.50989.50989.4	CGSGPVHISGQHLVAVEEDAESpEDEEEEDVK	CGSGPVHISGQHLVAVEEDAESpEDEEEEDVK	CGSGPVHISGQHLVAVEEDAESpEDEEEEDVK	CGSGPVHISGQHLVAVEEDAESpEDEEEEDVK	CGSGPVHISGQHLVAVEEDAESpEDEEEEDVK	CGSGPVHISGQHLVAVEEDAESpEDEEEEDVK	CGSGPVHISGQHLVAVEEDAESpEDEEEEDVK	CGSGPVHISGQHLVAVEEDAESpEDEEEEDVK
QE3_191209_OPL1025_FR_U2OS_TiOx_B.26814.26814.3	EGMNPSYDEYADSpDEDQHDAYLER	EGMNPSYDEYADSpDEDQHDAYLER	EGMNPSYDEYADSpDEDQHDAYLER	EGMNPSYDEYADSpDEDQHDAYLER	EGMNPSYDEYADSpDEDQHDAYLER	EGMNPSYDEYADSpDEDQHDAYLER	EGMNPSYDEYADSpDEDQHDAYLER	EGMNPSYDEYADSpDEDQHDAYLER
QE3_191209_OPL1025_FR_U2OS_TiOx_C.27618.27618.3	GPPDFSSpDEEREPTPVLGSGAAAAGR	GPPDFSSpDEEREPTPVLGSGAAAAGR	GPPDFSSpDEEREPTPVLGSGAAAAGR	GPPDFSSpDEEREPTPVLGSGAAAAGR	GPPDFSSpDEEREPTPVLGSGAAAAGR	GPPDFSSpDEEREPTPVLGSGAAAAGR	GPPDFSSpDEEREPTPVLGSGAAAAGR	GPPDFSSpDEEREPTPVLGSGAAAAGR
QE3_191209_OPL1025_FR_U2OS_TiOx_C.51815.51815.2	KEESpEESpDDDMGFGLFD	KEESpEESpDDDMGFGLFD	KEESpEESpDDDMGFGLFD	KEESpEESpDDDMGFGLFD	NA	NA	KEESpEESpDDDMGFGLFD	KEESpEESpDDDMGFGLFD
QE3_191209_OPL1025_FR_U2OS_TiOx_C.39776.39776.4	AKSpPQPPVEEEDEHFDDTVVCLDTYNCDLHFK	AKSpPQPPVEEEDEHFDDTVVCLDTYNCDLHFK	NA	NA	AKSpPQPPVEEEDEHFDDTVVCLDTYNCDLHFK	AKSpPQPPVEEEDEHFDDTVVCLDTYNCDLHFK	AKSpPQPPVEEEDEHFDDTVVCLDTYNCDLHFK	AKSpPQPPVEEEDEHFDDTVVCLDTYNCDLHFK
QE3_191209_OPL1025_FR_U2OS_TiOx_A.3743.3743.3	GSKSpPAKVSDGGSSSTDFK	GSKSpPAKVSDGGSSSTDFK	NA	NA	GSKSpPAKVSDGGSSSTDFK	GSKSpPAKVSDGGSSSTDFK	GSKSpPAKVSDGGSSSTDFK	GSKSpPAKVSDGGSSSTDFK
QE3_191209_OPL1025_FR_U2OS_TiOx_A.51716.51716.4	YGPADVEDTTGSGATDSKDDDDIDLFGSpDDEEESEEAKR	YGPADVEDTTGSGATDSKDDDDIDLFGSpDDEEESEEAKR	YGPADVEDTTGSGATDSKDDDDIDLFGSpDDEEESEEAKR	YGPADVEDTTGSGATDSKDDDDIDLFGSpDDEEESEEAKR	YGPADVEDTTGSGATDSKDDDDIDLFGSpDDEEESEEAKR	YGPADVEDTTGSGATDSKDDDDIDLFGSpDDEEESEEAKR	YGPADVEDTTGSGATDSKDDDDIDLFGSpDDEEESEEAKR	YGPADVEDTTGSGATDSKDDDDIDLFGSpDDEEESEEAKR
QE3_191209_OPL1025_FR_U2OS_TiOx_B.43601.43601.2	KEESEESpDDDMGFGLFD	KEESEESpDDDMGFGLFD	KEESEESpDDDMGFGLFD	KEESEESpDDDMGFGLFD	NA	NA	KEESEESpDDDMGFGLFD	KEESEESpDDDMGFGLFD
QE3_191209_OPL1025_FR_U2OS_TiOx_C.48182.48182.3	LSAQGQAISVVGSLSSMSpPLEEEAPQAK	LSAQGQAISVVGSLSSMSpPLEEEAPQAK	LSAQGQAISVVGSLSSMSpPLEEEAPQAK	LSAQGQAISVVGSLSSMSpPLEEEAPQAK	LSAQGQAISVVGSLSSMSpPLEEEAPQAK	LSAQGQAISVVGSLSSMSpPLEEEAPQAK	LSAQGQAISVVGSLSSMSpPLEEEAPQAK	LSAQGQAISVVGSLSSMSpPLEEEAPQAK
QE3_191209_OPL1025_FR_U2OS_TiOx_C.5344.5344.2	NQGGYGGSSSSpSSYGSGR	NQGGYGGSSSSpSSYGSGR	NQGGYGGSSSSpSSYGSGR	NQGGYGGSSSSpSSYGSGR	NQGGYGGSSSSpSSYGSGR	NA	NQGGYGGSSSSpSSYGSGR	NQGGYGGSSSSpSSYGSGR
QE3_191209_OPL1025_FR_U2OS_TiOx_C.53063.53063.2	KEESpEESpDDDMGFGLFD	KEESpEESpDDDMGFGLFD	KEESpEESpDDDMGFGLFD	KEESpEESpDDDMGFGLFD	NA	NA	KEESpEESpDDDMGFGLFD	KEESpEESpDDDMGFGLFD
QE3_191209_OPL1025_FR_U2OS_TiOx_C.49168.49168.4	FSEMMNNMGGDEDVDLPEVDGADDDSQDSpDDEKMPDLE	FSEMMNNMGGDEDVDLPEVDGADDDSQDSpDDEKMPDLE	NA	NA	NA	NA	FSEMMNNMGGDEDVDLPEVDGADDDSQDSpDDEKMPDLE	FSEMMNNMGGDEDVDLPEVDGADDDSQDSpDDEKMPDLE
QE3_191209_OPL1025_FR_U2OS_TiOx_C.42239.42239.3	ARSpMDSSDLSDGAVTLQEYLELKK	ARSpMDSSDLSDGAVTLQEYLELKK	ARSpMDSSDLSDGAVTLQEYLELKK	ARSpMDSSDLSDGAVTLQEYLELKK	ARSpMDSSDLSDGAVTLQEYLELKK	ARSpMDSSDLSDGAVTLQEYLELKK	ARSpMDSSDLSDGAVTLQEYLELKK	ARSpMDSSDLSDGAVTLQEYLELKK
QE3_191209_OPL1025_FR_U2OS_TiOx_C.20836.20836.2	NGVIQHTGAAAEEFNDDTpD	NGVIQHTGAAAEEFNDDTpD	NGVIQHTGAAAEEFNDDTpD	NGVIQHTGAAAEEFNDDTpD	NA	NGVIQHTGAAAEEFNDDTpD	NGVIQHTGAAAEEFNDDTpD	NGVIQHTGAAAEEFNDDTpD
QE3_191209_OPL1025_FR_U2OS_TiOx_C.32802.32802.3	SKSpPPKVPIVIQDDSLPAGPPPQIR	SKSpPPKVPIVIQDDSLPAGPPPQIR	SKSpPPKVPIVIQDDSLPAGPPPQIR	SKSpPPKVPIVIQDDSLPAGPPPQIR	SKSpPPKVPIVIQDDSLPAGPPPQIR	SKSpPPKVPIVIQDDSLPAGPPPQIR	SKSpPPKVPIVIQDDSLPAGPPPQIR	SKSpPPKVPIVIQDDSLPAGPPPQIR
QE3_191209_OPL1025_FR_U2OS_TiOx_A.26406.26406.3	VPSpYDSFDSEDYPAALPNHKPK	VPSpYDSFDSEDYPAALPNHKPK	VPSpYDSFDSEDYPAALPNHKPK	VPSpYDSFDSEDYPAALPNHKPK	VPSpYDSFDSEDYPAALPNHKPK	VPSpYDSFDSEDYPAALPNHKPK	VPSpYDSFDSEDYPAALPNHKPK	VPSpYDSFDSEDYPAALPNHKPK
QE3_191209_OPL1025_FR_U2OS_TiOx_C.45864.45864.3	SSHYGGSpLPNVNQIGSGLAEFQSPLHSPLDSSR	SSHYGGSpLPNVNQIGSGLAEFQSPLHSPLDSSR	SSHYGGSpLPNVNQIGSGLAEFQSPLHSPLDSSR	SSHYGGSpLPNVNQIGSGLAEFQSPLHSPLDSSR	SSHYGGSpLPNVNQIGSGLAEFQSPLHSPLDSSR	SSHYGGSpLPNVNQIGSGLAEFQSPLHSPLDSSR	SSHYGGSpLPNVNQIGSGLAEFQSPLHSPLDSSR	SSHYGGSpLPNVNQIGSGLAEFQSPLHSPLDSSR
QE3_191209_OPL1025_FR_U2OS_TiOx_A.16615.16615.2	GTENGVNGTLTSNVADSpPR	GTENGVNGTLTSNVADSpPR	GTENGVNGTLTSNVADSpPR	GTENGVNGTLTSNVADSpPR	GTENGVNGTLTSNVADSpPR	GTENGVNGTLTSNVADSpPR	GTENGVNGTLTSNVADSpPR	GTENGVNGTLTSNVADSpPR
QE3_191209_OPL1025_FR_U2OS_TiOx_B.39249.39249.5	AKSpPQPPVEEEDEHFDDTVVCLDTYNCDLHFK	AKSpPQPPVEEEDEHFDDTVVCLDTYNCDLHFK	AKSpPQPPVEEEDEHFDDTVVCLDTYNCDLHFK	AKSpPQPPVEEEDEHFDDTVVCLDTYNCDLHFK	AKSpPQPPVEEEDEHFDDTVVCLDTYNCDLHFK	AKSpPQPPVEEEDEHFDDTVVCLDTYNCDLHFK	AKSpPQPPVEEEDEHFDDTVVCLDTYNCDLHFK	AKSpPQPPVEEEDEHFDDTVVCLDTYNCDLHFK
QE3_191209_OPL1025_FR_U2OS_TiOx_A.39952.39952.3	KISpENSYSLDDLEIGPGQLSSSTFDSEKNESR	KISpENSYSLDDLEIGPGQLSSSTFDSEKNESR	KISpENSYSLDDLEIGPGQLSSSTFDSEKNESR	KISpENSYSLDDLEIGPGQLSSSTFDSEKNESR	KISpENSYSLDDLEIGPGQLSSSTFDSEKNESR	KISpENSYSLDDLEIGPGQLSSSTFDSEKNESR	KISpENSYSLDDLEIGPGQLSSSTFDSEKNESR	KISpENSYSLDDLEIGPGQLSSSTFDSEKNESR
QE3_191209_OPL1025_FR_U2OS_TiOx_B.30071.30071.2	AGEQQLSpEPEDMEMEAGDTDDPPR	AGEQQLSpEPEDMEMEAGDTDDPPR	AGEQQLSpEPEDMEMEAGDTDDPPR	AGEQQLSpEPEDMEMEAGDTDDPPR	AGEQQLSpEPEDMEMEAGDTDDPPR	AGEQQLSpEPEDMEMEAGDTDDPPR	AGEQQLSpEPEDMEMEAGDTDDPPR	AGEQQLSpEPEDMEMEAGDTDDPPR
QE3_191209_OPL1025_FR_U2OS_TiOx_A.25834.25834.3	MLPHAPGVQMQAIPEDAVHEDSpGDEDGEDPDKR	MLPHAPGVQMQAIPEDAVHEDSpGDEDGEDPDKR	MLPHAPGVQMQAIPEDAVHEDSpGDEDGEDPDKR	MLPHAPGVQMQAIPEDAVHEDSpGDEDGEDPDKR	MLPHAPGVQMQAIPEDAVHEDSpGDEDGEDPDKR	MLPHAPGVQMQAIPEDAVHEDSpGDEDGEDPDKR	MLPHAPGVQMQAIPEDAVHEDSpGDEDGEDPDKR	MLPHAPGVQMQAIPEDAVHEDSpGDEDGEDPDKR
QE3_191209_OPL1025_FR_U2OS_TiOx_B.34582.34582.2	FLESAAADFSpDEDEDDDVDGR	FLESAAADFSpDEDEDDDVDGR	FLESAAADFSpDEDEDDDVDGR	FLESAAADFSpDEDEDDDVDGR	FLESAAADFSpDEDEDDDVDGR	FLESAAADFSpDEDEDDDVDGR	FLESAAADFSpDEDEDDDVDGR	FLESAAADFSpDEDEDDDVDGR
QE3_191209_OPL1025_FR_U2OS_TiOx_C.25989.25989.3	CGSGPVHISGQHLVAVEEDAESpEDEEEEDVK	CGSGPVHISGQHLVAVEEDAESpEDEEEEDVK	NA	NA	CGSGPVHISGQHLVAVEEDAESpEDEEEEDVK	CGSGPVHISGQHLVAVEEDAESpEDEEEEDVK	CGSGPVHISGQHLVAVEEDAESpEDEEEEDVK	CGSGPVHISGQHLVAVEEDAESpEDEEEEDVK
QE3_191209_OPL1025_FR_U2OS_TiOx_C.22720.22720.2	KVVDYSQFQESpDDADEDYGR	KVVDYSQFQESpDDADEDYGR	KVVDYSQFQESpDDADEDYGR	KVVDYSQFQESpDDADEDYGR	KVVDYSQFQESpDDADEDYGR	KVVDYSQFQESpDDADEDYGR	KVVDYSQFQESpDDADEDYGR	KVVDYSQFQESpDDADEDYGR
QE3_191209_OPL1025_FR_U2OS_TiOx_C.50693.50693.5	AKSpPQPPVEEEDEHFDDTVVCLDTYNCDLHFK	AKSpPQPPVEEEDEHFDDTVVCLDTYNCDLHFK	AKSpPQPPVEEEDEHFDDTVVCLDTYNCDLHFK	AKSpPQPPVEEEDEHFDDTVVCLDTYNCDLHFK	AKSpPQPPVEEEDEHFDDTVVCLDTYNCDLHFK	AKSpPQPPVEEEDEHFDDTVVCLDTYNCDLHFK	AKSpPQPPVEEEDEHFDDTVVCLDTYNCDLHFK	AKSpPQPPVEEEDEHFDDTVVCLDTYNCDLHFK
QE3_191209_OPL1025_FR_U2OS_TiOx_A.35684.35684.2	MDSNFGLAGLPGSpPK	MDSNFGLAGLPGSpPK	MDSNFGLAGLPGSpPK	MDSNFGLAGLPGSpPK	MDSNFGLAGLPGSpPK	MDSNFGLAGLPGSpPK	MDSNFGLAGLPGSpPK	MDSNFGLAGLPGSpPK
QE3_191209_OPL1025_FR_U2OS_TiOx_A.40845.40845.2	TLSVAAAFNEDEDSpEPEEMPPEAK	TLSVAAAFNEDEDSpEPEEMPPEAK	TLSVAAAFNEDEDSpEPEEMPPEAK	TLSVAAAFNEDEDSpEPEEMPPEAK	TLSVAAAFNEDEDSpEPEEMPPEAK	TLSVAAAFNEDEDSpEPEEMPPEAK	TLSVAAAFNEDEDSpEPEEMPPEAK	TLSVAAAFNEDEDSpEPEEMPPEAK
QE3_191209_OPL1025_FR_U2OS_TiOx_A.20765.20765.3	STIGVMVTASpHNPEEDNGVK	STIGVMVTASpHNPEEDNGVK	STIGVMVTASpHNPEEDNGVK	STIGVMVTASpHNPEEDNGVK	STIGVMVTASpHNPEEDNGVK	STIGVMVTASpHNPEEDNGVK	STIGVMVTASpHNPEEDNGVK	STIGVMVTASpHNPEEDNGVK
QE3_191209_OPL1025_FR_U2OS_TiOx_B.32869.32869.3	GPPDFSpSpDEEREPTPVLGSGAAAAGR	GPPDFSpSpDEEREPTPVLGSGAAAAGR	GPPDFSpSpDEEREPTPVLGSGAAAAGR	GPPDFSpSpDEEREPTPVLGSGAAAAGR	GPPDFSpSpDEEREPTPVLGSGAAAAGR	GPPDFSpSpDEEREPTPVLGSGAAAAGR	GPPDFSpSpDEEREPTPVLGSGAAAAGR	GPPDFSpSpDEEREPTPVLGSGAAAAGR
QE3_191209_OPL1025_FR_U2OS_TiOx_B.4114.4114.3	STVTGERQSpGDGQESTEPVENK	STVTGERQSpGDGQESTEPVENK	STVTGERQSpGDGQESTEPVENK	STVTGERQSpGDGQESTEPVENK	STVTGERQSpGDGQESTEPVENK	STVTGERQSpGDGQESTEPVENK	STVTGERQSpGDGQESTEPVENK	STVTGERQSpGDGQESTEPVENK
QE3_191209_OPL1025_FR_U2OS_TiOx_C.5717.5717.2	GAGDGSpDEEVDGKADGAEAKPAE	GAGDGSpDEEVDGKADGAEAKPAE	GAGDGSpDEEVDGKADGAEAKPAE	GAGDGSpDEEVDGKADGAEAKPAE	GAGDGSpDEEVDGKADGAEAKPAE	GAGDGSpDEEVDGKADGAEAKPAE	GAGDGSpDEEVDGKADGAEAKPAE	GAGDGSpDEEVDGKADGAEAKPAE
QE3_191209_OPL1025_FR_U2OS_TiOx_A.20513.20513.2	FNDSpEGDDTpEETEDYR	FNDSpEGDDTpEETEDYR	FNDSpEGDDTpEETEDYR	FNDSpEGDDTpEETEDYR	FNDSpEGDDTpEETEDYR	FNDSpEGDDTpEETEDYR	FNDSpEGDDTpEETEDYR	FNDSpEGDDTpEETEDYR
QE3_191209_OPL1025_FR_U2OS_TiOx_B.30524.30524.3	HTFSGVASVESpSSGEAFHVGK	HTFSGVASVESpSSGEAFHVGK	HTFSGVASVESpSSGEAFHVGK	HTFSGVASVESpSSGEAFHVGK	HTFSGVASVESpSSGEAFHVGK	HTFSGVASVESpSSGEAFHVGK	HTFSGVASVESpSSGEAFHVGK	HTFSGVASVESpSSGEAFHVGK
QE3_191209_OPL1025_FR_U2OS_TiOx_A.36269.36269.2	MPQDGSpDDEDEEWPTLEK	MPQDGSpDDEDEEWPTLEK	MPQDGSpDDEDEEWPTLEK	MPQDGSpDDEDEEWPTLEK	MPQDGSpDDEDEEWPTLEK	MPQDGSpDDEDEEWPTLEK	MPQDGSpDDEDEEWPTLEK	MPQDGSpDDEDEEWPTLEK
QE3_191209_OPL1025_FR_U2OS_TiOx_A.49591.49591.4	FSEMMNNMGGDEDVDLPEVDGADDDSQDSpDDEKMPDLE	FSEMMNNMGGDEDVDLPEVDGADDDSQDSpDDEKMPDLE	FSEMMNNMGGDEDVDLPEVDGADDDSQDSpDDEKMPDLE	FSEMMNNMGGDEDVDLPEVDGADDDSQDSpDDEKMPDLE	NA	NA	FSEMMNNMGGDEDVDLPEVDGADDDSQDSpDDEKMPDLE	FSEMMNNMGGDEDVDLPEVDGADDDSQDSpDDEKMPDLE
QE3_191209_OPL1025_FR_U2OS_TiOx_A.7529.7529.3	KSLDSpDESpEDEEDDYQQKR	KSLDSpDESpEDEEDDYQQKR	KSLDSpDESpEDEEDDYQQKR	KSLDSpDESpEDEEDDYQQKR	KSLDSpDESpEDEEDDYQQKR	KSLDSpDESpEDEEDDYQQKR	KSLDSpDESpEDEEDDYQQKR	KSLDSpDESpEDEEDDYQQKR
QE3_191209_OPL1025_FR_U2OS_TiOx_A.33704.33704.3	DDDDIDLFGSpDDEEESEEAKR	DDDDIDLFGSpDDEEESEEAKR	DDDDIDLFGSpDDEEESEEAKR	DDDDIDLFGSpDDEEESEEAKR	DDDDIDLFGSpDDEEESEEAKR	DDDDIDLFGSpDDEEESEEAKR	DDDDIDLFGSpDDEEESEEAKR	DDDDIDLFGSpDDEEESEEAKR
QE3_191209_OPL1025_FR_U2OS_TiOx_B.45298.45298.3	KQFKDLFDLNSpSpEEDDTEGFSER	KQFKDLFDLNSpSpEEDDTEGFSER	KQFKDLFDLNSpSpEEDDTEGFSER	KQFKDLFDLNSpSpEEDDTEGFSER	KQFKDLFDLNSpSpEEDDTEGFSER	KQFKDLFDLNSpSpEEDDTEGFSER	KQFKDLFDLNSpSpEEDDTEGFSER	KQFKDLFDLNSpSpEEDDTEGFSER
QE3_191209_OPL1025_FR_U2OS_TiOx_B.33870.33870.4	MESEGGADDSpAEEGDLLDDDDNEDRGDDQLELIKDDEK	MESEGGADDSpAEEGDLLDDDDNEDRGDDQLELIKDDEK	MESEGGADDSpAEEGDLLDDDDNEDRGDDQLELIKDDEK	MESEGGADDSpAEEGDLLDDDDNEDRGDDQLELIKDDEK	MESEGGADDSpAEEGDLLDDDDNEDRGDDQLELIKDDEK	MESEGGADDSpAEEGDLLDDDDNEDRGDDQLELIKDDEK	MESEGGADDSpAEEGDLLDDDDNEDRGDDQLELIKDDEK	MESEGGADDSpAEEGDLLDDDDNEDRGDDQLELIKDDEK
QE3_191209_OPL1025_FR_U2OS_TiOx_C.17179.17179.4	KQPPVSPGTALVGSQKEPSEVPTpPK	KQPPVSPGTALVGSQKEPSEVPTpPK	KQPPVSPGTALVGSQKEPSEVPTpPK	KQPPVSPGTALVGSQKEPSEVPTpPK	KQPPVSPGTALVGSQKEPSEVPTpPK	KQPPVSPGTALVGSQKEPSEVPTpPK	KQPPVSPGTALVGSQKEPSEVPTpPK	KQPPVSPGTALVGSQKEPSEVPTpPK
QE3_191209_OPL1025_FR_U2OS_TiOx_C.48634.48634.3	NKPLSpPIKLTPTSVLDYFGTGSVQR	NKPLSpPIKLTPTSVLDYFGTGSVQR	NKPLSpPIKLTPTSVLDYFGTGSVQR	NKPLSpPIKLTPTSVLDYFGTGSVQR	NKPLSpPIKLTPTSVLDYFGTGSVQR	NKPLSpPIKLTPTSVLDYFGTGSVQR	NKPLSpPIKLTPTSVLDYFGTGSVQR	NKPLSpPIKLTPTSVLDYFGTGSVQR
QE3_191209_OPL1025_FR_U2OS_TiOx_C.38346.38346.5	AKSpPQPPVEEEDEHFDDTVVCLDTYNCDLHFK	AKSpPQPPVEEEDEHFDDTVVCLDTYNCDLHFK	AKSpPQPPVEEEDEHFDDTVVCLDTYNCDLHFK	AKSpPQPPVEEEDEHFDDTVVCLDTYNCDLHFK	AKSpPQPPVEEEDEHFDDTVVCLDTYNCDLHFK	AKSpPQPPVEEEDEHFDDTVVCLDTYNCDLHFK	AKSpPQPPVEEEDEHFDDTVVCLDTYNCDLHFK	AKSpPQPPVEEEDEHFDDTVVCLDTYNCDLHFK
QE3_191209_OPL1025_FR_U2OS_TiOx_A.32840.32840.3	GPPDFSpSpDEEREPTPVLGSGAAAAGR	GPPDFSpSpDEEREPTPVLGSGAAAAGR	GPPDFSpSpDEEREPTPVLGSGAAAAGR	GPPDFSpSpDEEREPTPVLGSGAAAAGR	GPPDFSpSpDEEREPTPVLGSGAAAAGR	GPPDFSpSpDEEREPTPVLGSGAAAAGR	GPPDFSpSpDEEREPTPVLGSGAAAAGR	GPPDFSpSpDEEREPTPVLGSGAAAAGR
QE3_191209_OPL1025_FR_U2OS_TiOx_B.6334.6334.2	METVSNASSSSNPSSpPGR	METVSNASSSSNPSSpPGR	METVSNASSSSNPSSpPGR	METVSNASSSSNPSSpPGR	METVSNASSSSNPSSpPGR	METVSNASSSSNPSSpPGR	METVSNASSSSNPSSpPGR	METVSNASSSSNPSSpPGR
QE3_191209_OPL1025_FR_U2OS_TiOx_A.46568.46568.4	VGEDEDGSpDEEVVHNEDIHFEPIVSLPEVEVK	VGEDEDGSpDEEVVHNEDIHFEPIVSLPEVEVK	VGEDEDGSpDEEVVHNEDIHFEPIVSLPEVEVK	VGEDEDGSpDEEVVHNEDIHFEPIVSLPEVEVK	VGEDEDGSpDEEVVHNEDIHFEPIVSLPEVEVK	VGEDEDGSpDEEVVHNEDIHFEPIVSLPEVEVK	VGEDEDGSpDEEVVHNEDIHFEPIVSLPEVEVK	VGEDEDGSpDEEVVHNEDIHFEPIVSLPEVEVK
QE3_191209_OPL1025_FR_U2OS_TiOx_B.15876.15876.2	SKFDSpDEEEEDTENVEAASSGK	SKFDSpDEEEEDTENVEAASSGK	SKFDSpDEEEEDTENVEAASSGK	SKFDSpDEEEEDTENVEAASSGK	SKFDSpDEEEEDTENVEAASSGK	SKFDSpDEEEEDTENVEAASSGK	SKFDSpDEEEEDTENVEAASSGK	SKFDSpDEEEEDTENVEAASSGK
QE3_191209_OPL1025_FR_U2OS_TiOx_A.38203.38203.5	AKSpPQPPVEEEDEHFDDTVVCLDTYNCDLHFK	AKSpPQPPVEEEDEHFDDTVVCLDTYNCDLHFK	AKSpPQPPVEEEDEHFDDTVVCLDTYNCDLHFK	AKSpPQPPVEEEDEHFDDTVVCLDTYNCDLHFK	AKSpPQPPVEEEDEHFDDTVVCLDTYNCDLHFK	AKSpPQPPVEEEDEHFDDTVVCLDTYNCDLHFK	AKSpPQPPVEEEDEHFDDTVVCLDTYNCDLHFK	AKSpPQPPVEEEDEHFDDTVVCLDTYNCDLHFK
QE3_191209_OPL1025_FR_U2OS_TiOx_A.37726.37726.3	GDLSpDVEEEEEEEMDVDEATGAVKK	GDLSpDVEEEEEEEMDVDEATGAVKK	NA	NA	GDLSpDVEEEEEEEMDVDEATGAVKK	GDLSpDVEEEEEEEMDVDEATGAVKK	GDLSpDVEEEEEEEMDVDEATGAVKK	GDLSpDVEEEEEEEMDVDEATGAVKK
QE3_191209_OPL1025_FR_U2OS_TiOx_B.14930.14930.3	EGGGDSSASSPTEEEQEQGEIGACSpDEGTAQEGK	EGGGDSSASSPTEEEQEQGEIGACSpDEGTAQEGK	NA	NA	EGGGDSSASSPTEEEQEQGEIGACSpDEGTAQEGK	EGGGDSSASSPTEEEQEQGEIGACSpDEGTAQEGK	EGGGDSSASSPTEEEQEQGEIGACSpDEGTAQEGK	EGGGDSSASSPTEEEQEQGEIGACSpDEGTAQEGK
QE3_191209_OPL1025_FR_U2OS_TiOx_A.38098.38098.4	AKSpPQPPVEEEDEHFDDTVVCLDTYNCDLHFK	AKSpPQPPVEEEDEHFDDTVVCLDTYNCDLHFK	NA	NA	AKSpPQPPVEEEDEHFDDTVVCLDTYNCDLHFK	AKSpPQPPVEEEDEHFDDTVVCLDTYNCDLHFK	AKSpPQPPVEEEDEHFDDTVVCLDTYNCDLHFK	AKSpPQPPVEEEDEHFDDTVVCLDTYNCDLHFK
QE3_191209_OPL1025_FR_U2OS_TiOx_A.35142.35142.3	GSAPHSpESDLPEQEEEILGSpDDDEQEDPNDYCK	GSAPHSpESDLPEQEEEILGSpDDDEQEDPNDYCK	GSAPHSpESDLPEQEEEILGSpDDDEQEDPNDYCK	GSAPHSpESDLPEQEEEILGSpDDDEQEDPNDYCK	NA	NA	GSAPHSpESDLPEQEEEILGSpDDDEQEDPNDYCK	GSAPHSpESDLPEQEEEILGSpDDDEQEDPNDYCK
QE3_191209_OPL1025_FR_U2OS_TiOx_B.50762.50762.3	NPPPQDYESpDDDSYEVLDLTEYAR	NPPPQDYESpDDDSYEVLDLTEYAR	NPPPQDYESpDDDSYEVLDLTEYAR	NPPPQDYESpDDDSYEVLDLTEYAR	NPPPQDYESpDDDSYEVLDLTEYAR	NPPPQDYESpDDDSYEVLDLTEYAR	NPPPQDYESpDDDSYEVLDLTEYAR	NPPPQDYESpDDDSYEVLDLTEYAR
QE3_191209_OPL1025_FR_U2OS_TiOx_B.11946.11946.2	EGNTTEDDFPSSpPGNGNK	EGNTTEDDFPSSpPGNGNK	EGNTTEDDFPSSpPGNGNK	EGNTTEDDFPSSpPGNGNK	EGNTTEDDFPSSpPGNGNK	EGNTTEDDFPSSpPGNGNK	EGNTTEDDFPSSpPGNGNK	EGNTTEDDFPSSpPGNGNK
QE3_191209_OPL1025_FR_U2OS_TiOx_B.42614.42614.4	AKSpPQPPVEEEDEHFDDTVVCLDTYNCDLHFK	AKSpPQPPVEEEDEHFDDTVVCLDTYNCDLHFK	AKSpPQPPVEEEDEHFDDTVVCLDTYNCDLHFK	AKSpPQPPVEEEDEHFDDTVVCLDTYNCDLHFK	AKSpPQPPVEEEDEHFDDTVVCLDTYNCDLHFK	AKSpPQPPVEEEDEHFDDTVVCLDTYNCDLHFK	AKSpPQPPVEEEDEHFDDTVVCLDTYNCDLHFK	AKSpPQPPVEEEDEHFDDTVVCLDTYNCDLHFK
QE3_191209_OPL1025_FR_U2OS_TiOx_A.38099.38099.4	CGSGPVHISGQHLVAVEEDAESpEDEEEEDVKLLSISGK	CGSGPVHISGQHLVAVEEDAESpEDEEEEDVKLLSISGK	NA	NA	CGSGPVHISGQHLVAVEEDAESpEDEEEEDVKLLSISGK	CGSGPVHISGQHLVAVEEDAESpEDEEEEDVKLLSISGK	CGSGPVHISGQHLVAVEEDAESpEDEEEEDVKLLSISGK	CGSGPVHISGQHLVAVEEDAESpEDEEEEDVKLLSISGK
QE3_191209_OPL1025_FR_U2OS_TiOx_A.16500.16500.2	LQQGAGLESPQGQPEPGAASpPQR	LQQGAGLESPQGQPEPGAASpPQR	LQQGAGLESPQGQPEPGAASpPQR	LQQGAGLESPQGQPEPGAASpPQR	LQQGAGLESPQGQPEPGAASpPQR	LQQGAGLESPQGQPEPGAASpPQR	LQQGAGLESPQGQPEPGAASpPQR	LQQGAGLESPQGQPEPGAASpPQR
QE3_191209_OPL1025_FR_U2OS_TiOx_A.48370.48370.3	RVVLGDGVQLPPGDYSTTpPGGTLFSTTpPGGTR	RVVLGDGVQLPPGDYSTTpPGGTLFSTTpPGGTR	RVVLGDGVQLPPGDYSTTpPGGTLFSTTpPGGTR	RVVLGDGVQLPPGDYSTTpPGGTLFSTTpPGGTR	RVVLGDGVQLPPGDYSTTpPGGTLFSTTpPGGTR	RVVLGDGVQLPPGDYSTTpPGGTLFSTTpPGGTR	RVVLGDGVQLPPGDYSTTpPGGTLFSTTpPGGTR	RVVLGDGVQLPPGDYSTTpPGGTLFSTTpPGGTR
QE3_191209_OPL1025_FR_U2OS_TiOx_A.24653.24653.5	CGSGPVHISGQHLVAVEEDAESpEDEEEEDVK	CGSGPVHISGQHLVAVEEDAESpEDEEEEDVK	CGSGPVHISGQHLVAVEEDAESpEDEEEEDVK	CGSGPVHISGQHLVAVEEDAESpEDEEEEDVK	CGSGPVHISGQHLVAVEEDAESpEDEEEEDVK	CGSGPVHISGQHLVAVEEDAESpEDEEEEDVK	CGSGPVHISGQHLVAVEEDAESpEDEEEEDVK	CGSGPVHISGQHLVAVEEDAESpEDEEEEDVK
QE3_191209_OPL1025_FR_U2OS_TiOx_B.18490.18490.4	KQPPVSPGTALVGSpQKEPSEVPTPK	KQPPVSPGTALVGSpQKEPSEVPTPK	KQPPVSPGTALVGSpQKEPSEVPTPK	KQPPVSPGTALVGSpQKEPSEVPTPK	KQPPVSPGTALVGSpQKEPSEVPTPK	KQPPVSPGTALVGSpQKEPSEVPTPK	KQPPVSPGTALVGSpQKEPSEVPTPK	KQPPVSPGTALVGSpQKEPSEVPTPK
QE3_191209_OPL1025_FR_U2OS_TiOx_C.31100.31100.4	LGIAVIHGEAQDAESDLVDGRHSpPPMVR	LGIAVIHGEAQDAESDLVDGRHSpPPMVR	LGIAVIHGEAQDAESDLVDGRHSpPPMVR	LGIAVIHGEAQDAESDLVDGRHSpPPMVR	LGIAVIHGEAQDAESDLVDGRHSpPPMVR	LGIAVIHGEAQDAESDLVDGRHSpPPMVR	LGIAVIHGEAQDAESDLVDGRHSpPPMVR	LGIAVIHGEAQDAESDLVDGRHSpPPMVR
QE3_191209_OPL1025_FR_U2OS_TiOx_A.24313.24313.3	HAPSpPEPAVQGTGVAGVPEESGDAAAIPAK	HAPSpPEPAVQGTGVAGVPEESGDAAAIPAK	HAPSpPEPAVQGTGVAGVPEESGDAAAIPAK	HAPSpPEPAVQGTGVAGVPEESGDAAAIPAK	HAPSpPEPAVQGTGVAGVPEESGDAAAIPAK	HAPSpPEPAVQGTGVAGVPEESGDAAAIPAK	HAPSpPEPAVQGTGVAGVPEESGDAAAIPAK	HAPSpPEPAVQGTGVAGVPEESGDAAAIPAK
QE3_191209_OPL1025_FR_U2OS_TiOx_C.19740.19740.3	KVVDYSQFQESpDDADEDYGRDSGPPTK	KVVDYSQFQESpDDADEDYGRDSGPPTK	KVVDYSQFQESpDDADEDYGRDSGPPTK	KVVDYSQFQESpDDADEDYGRDSGPPTK	KVVDYSQFQESpDDADEDYGRDSGPPTK	KVVDYSQFQESpDDADEDYGRDSGPPTK	KVVDYSQFQESpDDADEDYGRDSGPPTK	KVVDYSQFQESpDDADEDYGRDSGPPTK
QE3_191209_OPL1025_FR_U2OS_TiOx_C.37787.37787.5	AKSpPQPPVEEEDEHFDDTVVCLDTYNCDLHFK	AKSpPQPPVEEEDEHFDDTVVCLDTYNCDLHFK	AKSpPQPPVEEEDEHFDDTVVCLDTYNCDLHFK	AKSpPQPPVEEEDEHFDDTVVCLDTYNCDLHFK	AKSpPQPPVEEEDEHFDDTVVCLDTYNCDLHFK	AKSpPQPPVEEEDEHFDDTVVCLDTYNCDLHFK	AKSpPQPPVEEEDEHFDDTVVCLDTYNCDLHFK	AKSpPQPPVEEEDEHFDDTVVCLDTYNCDLHFK
QE3_191209_OPL1025_FR_U2OS_TiOx_B.14838.14838.2	GTLDEEDEEADSpDTDDIDHR	GTLDEEDEEADSpDTDDIDHR	GTLDEEDEEADSpDTDDIDHR	GTLDEEDEEADSpDTDDIDHR	GTLDEEDEEADSpDTDDIDHR	GTLDEEDEEADSpDTDDIDHR	GTLDEEDEEADSpDTDDIDHR	GTLDEEDEEADSpDTDDIDHR
QE3_191209_OPL1025_FR_U2OS_TiOx_B.40760.40760.5	CGSGPVHISGQHLVAVEEDAESpEDEEEEDVKLLSISGK	CGSGPVHISGQHLVAVEEDAESpEDEEEEDVKLLSISGK	NA	NA	CGSGPVHISGQHLVAVEEDAESpEDEEEEDVKLLSISGK	CGSGPVHISGQHLVAVEEDAESpEDEEEEDVKLLSISGK	CGSGPVHISGQHLVAVEEDAESpEDEEEEDVKLLSISGK	CGSGPVHISGQHLVAVEEDAESpEDEEEEDVKLLSISGK
QE3_191209_OPL1025_FR_U2OS_TiOx_A.46685.46685.3	RVVLGDGVQLPPGDYSTTpPGGTLFSTTpPGGTR	RVVLGDGVQLPPGDYSTTpPGGTLFSTTpPGGTR	RVVLGDGVQLPPGDYSTTpPGGTLFSTTpPGGTR	RVVLGDGVQLPPGDYSTTpPGGTLFSTTpPGGTR	RVVLGDGVQLPPGDYSTTpPGGTLFSTTpPGGTR	RVVLGDGVQLPPGDYSTTpPGGTLFSTTpPGGTR	RVVLGDGVQLPPGDYSTTpPGGTLFSTTpPGGTR	RVVLGDGVQLPPGDYSTTpPGGTLFSTTpPGGTR
QE3_191209_OPL1025_FR_U2OS_TiOx_B.42325.42325.4	AKSpPQPPVEEEDEHFDDTVVCLDTYNCDLHFK	AKSpPQPPVEEEDEHFDDTVVCLDTYNCDLHFK	AKSpPQPPVEEEDEHFDDTVVCLDTYNCDLHFK	AKSpPQPPVEEEDEHFDDTVVCLDTYNCDLHFK	AKSpPQPPVEEEDEHFDDTVVCLDTYNCDLHFK	AKSpPQPPVEEEDEHFDDTVVCLDTYNCDLHFK	AKSpPQPPVEEEDEHFDDTVVCLDTYNCDLHFK	AKSpPQPPVEEEDEHFDDTVVCLDTYNCDLHFK
QE3_191209_OPL1025_FR_U2OS_TiOx_A.27987.27987.3	IALESEGRPEEQMESDNCSpGGDDDWTHLSSK	IALESEGRPEEQMESDNCSpGGDDDWTHLSSK	IALESEGRPEEQMESDNCSpGGDDDWTHLSSK	IALESEGRPEEQMESDNCSpGGDDDWTHLSSK	IALESEGRPEEQMESDNCSpGGDDDWTHLSSK	IALESEGRPEEQMESDNCSpGGDDDWTHLSSK	IALESEGRPEEQMESDNCSpGGDDDWTHLSSK	IALESEGRPEEQMESDNCSpGGDDDWTHLSSK
QE3_191209_OPL1025_FR_U2OS_TiOx_A.43765.43765.4	CGSGPVHISGQHLVAVEEDAESpEDEEEEDVKLLSISGK	CGSGPVHISGQHLVAVEEDAESpEDEEEEDVKLLSISGK	NA	NA	CGSGPVHISGQHLVAVEEDAESpEDEEEEDVKLLSISGK	CGSGPVHISGQHLVAVEEDAESpEDEEEEDVKLLSISGK	CGSGPVHISGQHLVAVEEDAESpEDEEEEDVKLLSISGK	CGSGPVHISGQHLVAVEEDAESpEDEEEEDVKLLSISGK
QE3_191209_OPL1025_FR_U2OS_TiOx_A.40129.40129.4	CGSGPVHISGQHLVAVEEDAESpEDEEEEDVKLLSISGK	CGSGPVHISGQHLVAVEEDAESpEDEEEEDVKLLSISGK	CGSGPVHISGQHLVAVEEDAESpEDEEEEDVKLLSISGK	CGSGPVHISGQHLVAVEEDAESpEDEEEEDVKLLSISGK	CGSGPVHISGQHLVAVEEDAESpEDEEEEDVKLLSISGK	CGSGPVHISGQHLVAVEEDAESpEDEEEEDVKLLSISGK	CGSGPVHISGQHLVAVEEDAESpEDEEEEDVKLLSISGK	CGSGPVHISGQHLVAVEEDAESpEDEEEEDVKLLSISGK
QE3_191209_OPL1025_FR_U2OS_TiOx_C.38622.38622.4	AKSpPQPPVEEEDEHFDDTVVCLDTYNCDLHFK	AKSpPQPPVEEEDEHFDDTVVCLDTYNCDLHFK	NA	NA	AKSpPQPPVEEEDEHFDDTVVCLDTYNCDLHFK	AKSpPQPPVEEEDEHFDDTVVCLDTYNCDLHFK	AKSpPQPPVEEEDEHFDDTVVCLDTYNCDLHFK	AKSpPQPPVEEEDEHFDDTVVCLDTYNCDLHFK
QE3_191209_OPL1025_FR_U2OS_TiOx_A.48482.48482.3	NKELYEINPPEISEEIIGSpPIPEPR	NKELYEINPPEISEEIIGSpPIPEPR	NKELYEINPPEISEEIIGSpPIPEPR	NKELYEINPPEISEEIIGSpPIPEPR	NKELYEINPPEISEEIIGSpPIPEPR	NKELYEINPPEISEEIIGSpPIPEPR	NKELYEINPPEISEEIIGSpPIPEPR	NKELYEINPPEISEEIIGSpPIPEPR
QE3_191209_OPL1025_FR_U2OS_TiOx_B.7344.7344.3	KSLDSpDESpEDEEDDYQQKR	KSLDSpDESpEDEEDDYQQKR	KSLDSpDESpEDEEDDYQQKR	KSLDSpDESpEDEEDDYQQKR	KSLDSpDESpEDEEDDYQQKR	KSLDSpDESpEDEEDDYQQKR	KSLDSpDESpEDEEDDYQQKR	KSLDSpDESpEDEEDDYQQKR
QE3_191209_OPL1025_FR_U2OS_TiOx_C.49169.49169.3	LPPTFFCGVCSpDTDEDNGNGEDFQSELQK	LPPTFFCGVCSpDTDEDNGNGEDFQSELQK	LPPTFFCGVCSpDTDEDNGNGEDFQSELQK	LPPTFFCGVCSpDTDEDNGNGEDFQSELQK	LPPTFFCGVCSpDTDEDNGNGEDFQSELQK	LPPTFFCGVCSpDTDEDNGNGEDFQSELQK	LPPTFFCGVCSpDTDEDNGNGEDFQSELQK	LPPTFFCGVCSpDTDEDNGNGEDFQSELQK
QE3_191209_OPL1025_FR_U2OS_TiOx_A.39540.39540.4	AKSpPQPPVEEEDEHFDDTVVCLDTYNCDLHFK	AKSpPQPPVEEEDEHFDDTVVCLDTYNCDLHFK	AKSpPQPPVEEEDEHFDDTVVCLDTYNCDLHFK	AKSpPQPPVEEEDEHFDDTVVCLDTYNCDLHFK	AKSpPQPPVEEEDEHFDDTVVCLDTYNCDLHFK	AKSpPQPPVEEEDEHFDDTVVCLDTYNCDLHFK	AKSpPQPPVEEEDEHFDDTVVCLDTYNCDLHFK	AKSpPQPPVEEEDEHFDDTVVCLDTYNCDLHFK
QE3_191209_OPL1025_FR_U2OS_TiOx_A.9193.9193.3	KVEEEQEADEEDVSpEEEAESK	KVEEEQEADEEDVSpEEEAESK	KVEEEQEADEEDVSpEEEAESK	KVEEEQEADEEDVSpEEEAESK	KVEEEQEADEEDVSpEEEAESK	KVEEEQEADEEDVSpEEEAESK	KVEEEQEADEEDVSpEEEAESK	KVEEEQEADEEDVSpEEEAESK
QE3_191209_OPL1025_FR_U2OS_TiOx_C.39290.39290.2	GAEAFGDSpEEDGEDVFEVEK	GAEAFGDSpEEDGEDVFEVEK	GAEAFGDSpEEDGEDVFEVEK	GAEAFGDSpEEDGEDVFEVEK	GAEAFGDSpEEDGEDVFEVEK	GAEAFGDSpEEDGEDVFEVEK	GAEAFGDSpEEDGEDVFEVEK	GAEAFGDSpEEDGEDVFEVEK
QE3_191209_OPL1025_FR_U2OS_TiOx_B.49753.49753.3	LPPTFFCGVCSpDTDEDNGNGEDFQSELQK	LPPTFFCGVCSpDTDEDNGNGEDFQSELQK	LPPTFFCGVCSpDTDEDNGNGEDFQSELQK	LPPTFFCGVCSpDTDEDNGNGEDFQSELQK	LPPTFFCGVCSpDTDEDNGNGEDFQSELQK	LPPTFFCGVCSpDTDEDNGNGEDFQSELQK	LPPTFFCGVCSpDTDEDNGNGEDFQSELQK	LPPTFFCGVCSpDTDEDNGNGEDFQSELQK
QE3_191209_OPL1025_FR_U2OS_TiOx_C.23817.23817.4	HTFSGVASpVESSSGEAFHVGK	HTFSGVASpVESSSGEAFHVGK	HTFSGVASpVESSSGEAFHVGK	HTFSGVASpVESSSGEAFHVGK	HTFSGVASpVESSSGEAFHVGK	HTFSGVASpVESSSGEAFHVGK	HTFSGVASpVESSSGEAFHVGK	HTFSGVASpVESSSGEAFHVGK
QE3_191209_OPL1025_FR_U2OS_TiOx_A.13659.13659.2	EEGEDSMAQEEKEETGDDSpD	EEGEDSMAQEEKEETGDDSpD	EEGEDSMAQEEKEETGDDSpD	EEGEDSMAQEEKEETGDDSpD	EEGEDSMAQEEKEETGDDSpD	EEGEDSMAQEEKEETGDDSpD	EEGEDSMAQEEKEETGDDSpD	EEGEDSMAQEEKEETGDDSpD
QE3_191209_OPL1025_FR_U2OS_TiOx_A.23071.23071.3	AESSSGGGTVPSSAGILEQGPSPGDGSpPPKPK	AESSSGGGTVPSSAGILEQGPSPGDGSpPPKPK	AESSSGGGTVPSSAGILEQGPSPGDGSpPPKPK	AESSSGGGTVPSSAGILEQGPSPGDGSpPPKPK	AESSSGGGTVPSSAGILEQGPSPGDGSpPPKPK	AESSSGGGTVPSSAGILEQGPSPGDGSpPPKPK	AESSSGGGTVPSSAGILEQGPSPGDGSpPPKPK	AESSSGGGTVPSSAGILEQGPSPGDGSpPPKPK
QE3_191209_OPL1025_FR_U2OS_TiOx_A.24794.24794.4	DSGHGSTSVDSEGFSIPDTGSHCSSEYAASSpPGDR	DSGHGSTSVDSEGFSIPDTGSHCSSEYAASSpPGDR	DSGHGSTSVDSEGFSIPDTGSHCSSEYAASSpPGDR	DSGHGSTSVDSEGFSIPDTGSHCSSEYAASpSPGDR	DSGHGSTSVDSEGFSIPDTGSHCSSEYAASSpPGDR	DSGHGSTSVDSEGFSIPDTGSHCSSEYAASpSPGDR	DSGHGSTSVDSEGFSIPDTGSHCSSEYAASSpPGDR	DSGHGSTSVDSEGFSIPDTGSHCSSEYAASpSPGDR
QE3_191209_OPL1025_FR_U2OS_TiOx_C.33106.33106.3	GPPDFSpSpDEEREPTPVLGSGAAAAGR	GPPDFSpSpDEEREPTPVLGSGAAAAGR	GPPDFSpSpDEEREPTPVLGSGAAAAGR	GPPDFSpSpDEEREPTPVLGSGAAAAGR	GPPDFSpSpDEEREPTPVLGSGAAAAGR	GPPDFSpSpDEEREPTPVLGSGAAAAGR	GPPDFSpSpDEEREPTPVLGSGAAAAGR	GPPDFSpSpDEEREPTPVLGSGAAAAGR
QE3_191209_OPL1025_FR_U2OS_TiOx_B.49945.49945.3	SHELDIDENPASpDFDDSGSLLGFK	SHELDIDENPASpDFDDSGSLLGFK	SHELDIDENPASpDFDDSGSLLGFK	SHELDIDENPASpDFDDSGSLLGFK	SHELDIDENPASpDFDDSGSLLGFK	SHELDIDENPASpDFDDSGSLLGFK	SHELDIDENPASpDFDDSGSLLGFK	SHELDIDENPASpDFDDSGSLLGFK
QE3_191209_OPL1025_FR_U2OS_TiOx_C.24203.24203.3	HKAEEVEDETVELDVSpDEEMAR	HKAEEVEDETVELDVSpDEEMAR	HKAEEVEDETVELDVSpDEEMAR	HKAEEVEDETVELDVSpDEEMAR	HKAEEVEDETVELDVSpDEEMAR	HKAEEVEDETVELDVSpDEEMAR	HKAEEVEDETVELDVSpDEEMAR	HKAEEVEDETVELDVSpDEEMAR
QE3_191209_OPL1025_FR_U2OS_TiOx_A.10451.10451.3	KEEQAASAAAEDTCDVGVSpSpDDDKGAQAAR	KEEQAASAAAEDTCDVGVSpSpDDDKGAQAAR	KEEQAASAAAEDTCDVGVSpSpDDDKGAQAAR	KEEQAASAAAEDTCDVGVSpSpDDDKGAQAAR	KEEQAASAAAEDTCDVGVSpSpDDDKGAQAAR	KEEQAASAAAEDTCDVGVSpSpDDDKGAQAAR	KEEQAASAAAEDTCDVGVSpSpDDDKGAQAAR	KEEQAASAAAEDTCDVGVSpSpDDDKGAQAAR
QE3_191209_OPL1025_FR_U2OS_TiOx_C.50709.50709.3	QITQEEDDSpDEEVAPENFFSLPEK	QITQEEDDSpDEEVAPENFFSLPEK	QITQEEDDSpDEEVAPENFFSLPEK	QITQEEDDSpDEEVAPENFFSLPEK	QITQEEDDSpDEEVAPENFFSLPEK	QITQEEDDSpDEEVAPENFFSLPEK	QITQEEDDSpDEEVAPENFFSLPEK	QITQEEDDSpDEEVAPENFFSLPEK
QE3_191209_OPL1025_FR_U2OS_TiOx_A.33382.33382.3	SHILEDDENSpVDISMLK	SHILEDDENSpVDISMLK	SHILEDDENSpVDISMLK	SHILEDDENSpVDISMLK	SHILEDDENSpVDISMLK	SHILEDDENSpVDISMLK	SHILEDDENSpVDISMLK	SHILEDDENSpVDISMLK
QE3_191209_OPL1025_FR_U2OS_TiOx_A.20253.20253.2	SSSVGSSSSYPISpPAVSR	SSSVGSSSSYPISpPAVSR	SSSVGSSSSYPISpPAVSR	SSSVGSSSSYPISpPAVSR	SSSVGSSSSYPISpPAVSR	SSSVGSSSSYPISpPAVSR	SSSVGSSSSYPISpPAVSR	SSSVGSSSSYPISpPAVSR
QE3_191209_OPL1025_FR_U2OS_TiOx_A.41698.41698.3	IGPPSpPGDDEEEAAAAAGAPAAAGATGDLASAQLGGAPNR	IGPPSpPGDDEEEAAAAAGAPAAAGATGDLASAQLGGAPNR	IGPPSpPGDDEEEAAAAAGAPAAAGATGDLASAQLGGAPNR	IGPPSpPGDDEEEAAAAAGAPAAAGATGDLASAQLGGAPNR	IGPPSpPGDDEEEAAAAAGAPAAAGATGDLASAQLGGAPNR	IGPPSpPGDDEEEAAAAAGAPAAAGATGDLASAQLGGAPNR	IGPPSpPGDDEEEAAAAAGAPAAAGATGDLASAQLGGAPNR	IGPPSpPGDDEEEAAAAAGAPAAAGATGDLASAQLGGAPNR
QE3_191209_OPL1025_FR_U2OS_TiOx_C.37902.37902.3	AKSpPQPPVEEEDEHFDDTVVCLDTYNCDLHFK	AKSpPQPPVEEEDEHFDDTVVCLDTYNCDLHFK	AKSpPQPPVEEEDEHFDDTVVCLDTYNCDLHFK	AKSpPQPPVEEEDEHFDDTVVCLDTYNCDLHFK	AKSpPQPPVEEEDEHFDDTVVCLDTYNCDLHFK	AKSpPQPPVEEEDEHFDDTVVCLDTYNCDLHFK	AKSpPQPPVEEEDEHFDDTVVCLDTYNCDLHFK	AKSpPQPPVEEEDEHFDDTVVCLDTYNCDLHFK
QE3_191209_OPL1025_FR_U2OS_TiOx_A.31241.31241.4	LGIAVIHGEAQDAESDLVDGRHSpPPMVR	LGIAVIHGEAQDAESDLVDGRHSpPPMVR	LGIAVIHGEAQDAESDLVDGRHSpPPMVR	LGIAVIHGEAQDAESDLVDGRHSpPPMVR	LGIAVIHGEAQDAESDLVDGRHSpPPMVR	LGIAVIHGEAQDAESDLVDGRHSpPPMVR	LGIAVIHGEAQDAESDLVDGRHSpPPMVR	LGIAVIHGEAQDAESDLVDGRHSpPPMVR
QE3_191209_OPL1025_FR_U2OS_TiOx_C.46081.46081.3	RVVLGDGVQLPPGDYSTTpPGGTLFSTTpPGGTR	RVVLGDGVQLPPGDYSTTpPGGTLFSTTpPGGTR	RVVLGDGVQLPPGDYSTTpPGGTLFSTTpPGGTR	RVVLGDGVQLPPGDYSTTpPGGTLFSTTpPGGTR	RVVLGDGVQLPPGDYSTTpPGGTLFSTTpPGGTR	RVVLGDGVQLPPGDYSTTpPGGTLFSTTpPGGTR	RVVLGDGVQLPPGDYSTTpPGGTLFSTTpPGGTR	RVVLGDGVQLPPGDYSTTpPGGTLFSTTpPGGTR
QE3_191209_OPL1025_FR_U2OS_TiOx_A.54678.54678.2	KEESpEESpDDDMGFGLFD	KEESpEESpDDDMGFGLFD	NA	NA	NA	NA	KEESpEESpDDDMGFGLFD	KEESpEESpDDDMGFGLFD
QE3_191209_OPL1025_FR_U2OS_TiOx_C.43423.43423.2	KEESEESpDDDMGFGLFD	KEESEESpDDDMGFGLFD	KEESEESpDDDMGFGLFD	KEESEESpDDDMGFGLFD	NA	KEESEESpDDDMGFGLFD	KEESEESpDDDMGFGLFD	KEESEESpDDDMGFGLFD
QE3_191209_OPL1025_FR_U2OS_TiOx_B.36446.36446.3	MTNNEDSLSpPTSSTLSNLELDAAEKDR	MTNNEDSLSpPTSSTLSNLELDAAEKDR	MTNNEDSLSpPTSSTLSNLELDAAEKDR	MTNNEDSLSpPTSSTLSNLELDAAEKDR	MTNNEDSLSpPTSSTLSNLELDAAEKDR	MTNNEDSLSpPTSSTLSNLELDAAEKDR	MTNNEDSLSpPTSSTLSNLELDAAEKDR	MTNNEDSLSpPTSSTLSNLELDAAEKDR
QE3_191209_OPL1025_FR_U2OS_TiOx_A.30487.30487.3	AFVEDSpEDEDGAGEGGSSLLQK	AFVEDSpEDEDGAGEGGSSLLQK	AFVEDSpEDEDGAGEGGSSLLQK	AFVEDSpEDEDGAGEGGSSLLQK	AFVEDSpEDEDGAGEGGSSLLQK	AFVEDSpEDEDGAGEGGSSLLQK	AFVEDSpEDEDGAGEGGSSLLQK	AFVEDSpEDEDGAGEGGSSLLQK
QE3_191209_OPL1025_FR_U2OS_TiOx_A.20496.20496.3	SpRSpPLDKDTYPPSASVVGASVGGHR	SpRSpPLDKDTYPPSASVVGASVGGHR	SpRSpPLDKDTYPPSASVVGASVGGHR	SpRSpPLDKDTYPPSASVVGASVGGHR	SpRSpPLDKDTYPPSASVVGASVGGHR	SpRSpPLDKDTYPPSASVVGASVGGHR	SpRSpPLDKDTYPPSASVVGASVGGHR	SpRSpPLDKDTYPPSASVVGASVGGHR
QE3_191209_OPL1025_FR_U2OS_TiOx_A.44364.44364.4	RGRSpPQPPAEEDEDDFDDTLVAIDTYNCDLHFK	RGRSpPQPPAEEDEDDFDDTLVAIDTYNCDLHFK	RGRSpPQPPAEEDEDDFDDTLVAIDTYNCDLHFK	RGRSpPQPPAEEDEDDFDDTLVAIDTYNCDLHFK	RGRSpPQPPAEEDEDDFDDTLVAIDTYNCDLHFK	RGRSpPQPPAEEDEDDFDDTLVAIDTYNCDLHFK	RGRSpPQPPAEEDEDDFDDTLVAIDTYNCDLHFK	RGRSpPQPPAEEDEDDFDDTLVAIDTYNCDLHFK
QE3_191209_OPL1025_FR_U2OS_TiOx_B.18107.18107.4	IVRGDQPAASGDSpDDDEPPPLPR	IVRGDQPAASGDSpDDDEPPPLPR	IVRGDQPAASGDSpDDDEPPPLPR	IVRGDQPAASGDSpDDDEPPPLPR	IVRGDQPAASGDSpDDDEPPPLPR	IVRGDQPAASGDSpDDDEPPPLPR	IVRGDQPAASGDSpDDDEPPPLPR	IVRGDQPAASGDSpDDDEPPPLPR
QE3_191209_OPL1025_FR_U2OS_TiOx_B.17288.17288.4	KQPPVSPGTALVGSQKEPSEVPTpPK	KQPPVSPGTALVGSQKEPSEVPTpPK	KQPPVSPGTALVGSQKEPSEVPTpPK	KQPPVSPGTALVGSQKEPSEVPTpPK	KQPPVSPGTALVGSQKEPSEVPTpPK	KQPPVSPGTALVGSQKEPSEVPTpPK	KQPPVSPGTALVGSQKEPSEVPTpPK	KQPPVSPGTALVGSQKEPSEVPTpPK
QE3_191209_OPL1025_FR_U2OS_TiOx_B.23780.23780.3	HTFSGVASVESpSSGEAFHVGK	HTFSGVASVESpSSGEAFHVGK	HTFSGVASVESpSSGEAFHVGK	HTFSGVASVESpSSGEAFHVGK	HTFSGVASVESpSSGEAFHVGK	HTFSGVASVESpSSGEAFHVGK	HTFSGVASVESpSSGEAFHVGK	HTFSGVASVESpSSGEAFHVGK
QE3_191209_OPL1025_FR_U2OS_TiOx_A.24298.24298.3	HTFSGVASVESpSSGEAFHVGK	HTFSGVASVESpSSGEAFHVGK	HTFSGVASVESpSSGEAFHVGK	HTFSGVASVESpSSGEAFHVGK	HTFSGVASVESpSSGEAFHVGK	HTFSGVASVESpSSGEAFHVGK	HTFSGVASVESpSSGEAFHVGK	HTFSGVASVESpSSGEAFHVGK
QE3_191209_OPL1025_FR_U2OS_TiOx_A.24146.24146.4	KPPAPPSpPVQSQSpPSTNWSPAVPVKK	KPPAPPSpPVQSQSpPSTNWSPAVPVKK	KPPAPPSpPVQSQSpPSTNWSPAVPVKK	KPPAPPSpPVQSQSpPSTNWSPAVPVKK	KPPAPPSpPVQSQSpPSTNWSPAVPVKK	KPPAPPSpPVQSQSpPSTNWSPAVPVKK	KPPAPPSpPVQSQSpPSTNWSPAVPVKK	KPPAPPSpPVQSQSpPSTNWSPAVPVKK
QE3_191209_OPL1025_FR_U2OS_TiOx_A.44106.44106.3	SSSpPAPADIAQTVQEDLR	SSSpPAPADIAQTVQEDLR	SSSpPAPADIAQTVQEDLR	SSSpPAPADIAQTVQEDLR	SSSpPAPADIAQTVQEDLR	SSSpPAPADIAQTVQEDLR	SSSpPAPADIAQTVQEDLR	SSSpPAPADIAQTVQEDLR
QE3_191209_OPL1025_FR_U2OS_TiOx_C.37740.37740.4	CGSGPVHISGQHLVAVEEDAESpEDEEEEDVKLLSISGK	CGSGPVHISGQHLVAVEEDAESpEDEEEEDVKLLSISGK	NA	NA	CGSGPVHISGQHLVAVEEDAESpEDEEEEDVKLLSISGK	CGSGPVHISGQHLVAVEEDAESpEDEEEEDVKLLSISGK	CGSGPVHISGQHLVAVEEDAESpEDEEEEDVKLLSISGK	CGSGPVHISGQHLVAVEEDAESpEDEEEEDVKLLSISGK
QE3_191209_OPL1025_FR_U2OS_TiOx_B.26525.26525.3	CGSGPVHISGQHLVAVEEDAESpEDEEEEDVK	CGSGPVHISGQHLVAVEEDAESpEDEEEEDVK	NA	NA	CGSGPVHISGQHLVAVEEDAESpEDEEEEDVK	CGSGPVHISGQHLVAVEEDAESpEDEEEEDVK	CGSGPVHISGQHLVAVEEDAESpEDEEEEDVK	CGSGPVHISGQHLVAVEEDAESpEDEEEEDVK
QE3_191209_OPL1025_FR_U2OS_TiOx_B.23732.23732.3	ASLGSLEGEAEAEASSpPKGK	ASLGSLEGEAEAEASSpPKGK	ASLGSLEGEAEAEASSpPKGK	ASLGSLEGEAEAEASSpPKGK	ASLGSLEGEAEAEASSpPKGK	ASLGSLEGEAEAEASSpPKGK	ASLGSLEGEAEAEASSpPKGK	ASLGSLEGEAEAEASSpPKGK
QE3_191209_OPL1025_FR_U2OS_TiOx_B.46792.46792.2	LEAAGSFNSpDDDAESCPICLNAFR	LEAAGSFNSpDDDAESCPICLNAFR	NA	NA	LEAAGSFNSpDDDAESCPICLNAFR	LEAAGSFNSpDDDAESCPICLNAFR	LEAAGSFNSpDDDAESCPICLNAFR	LEAAGSFNSpDDDAESCPICLNAFR
QE3_191209_OPL1025_FR_U2OS_TiOx_B.38470.38470.4	CGSGPVHISGQHLVAVEEDAESpEDEEEEDVKLLSISGK	CGSGPVHISGQHLVAVEEDAESpEDEEEEDVKLLSISGK	NA	NA	CGSGPVHISGQHLVAVEEDAESpEDEEEEDVKLLSISGK	CGSGPVHISGQHLVAVEEDAESpEDEEEEDVKLLSISGK	CGSGPVHISGQHLVAVEEDAESpEDEEEEDVKLLSISGK	CGSGPVHISGQHLVAVEEDAESpEDEEEEDVKLLSISGK
QE3_191209_OPL1025_FR_U2OS_TiOx_B.26992.26992.3	RNSpEGSELSCTEGSLTSSLDSR	RNSpEGSELSCTEGSLTSSLDSR	RNSpEGSELSCTEGSLTSSLDSR	RNSpEGSELSCTEGSLTSSLDSR	RNSpEGSELSCTEGSLTSSLDSR	RNSpEGSELSCTEGSLTSSLDSR	RNSpEGSELSCTEGSLTSSLDSR	RNSpEGSELSCTEGSLTSSLDSR
QE3_191209_OPL1025_FR_U2OS_TiOx_B.25449.25449.4	CGSGPVHISGQHLVAVEEDAESpEDEEEEDVK	CGSGPVHISGQHLVAVEEDAESpEDEEEEDVK	CGSGPVHISGQHLVAVEEDAESpEDEEEEDVK	CGSGPVHISGQHLVAVEEDAESpEDEEEEDVK	NA	CGSGPVHISGQHLVAVEEDAESpEDEEEEDVK	CGSGPVHISGQHLVAVEEDAESpEDEEEEDVK	CGSGPVHISGQHLVAVEEDAESpEDEEEEDVK
QE3_191209_OPL1025_FR_U2OS_TiOx_A.51221.51221.3	AMDNHSpDSpEEELAAFCPQLDDSpTVAR	AMDNHSpDSpEEELAAFCPQLDDSpTVAR	AMDNHSpDSpEEELAAFCPQLDDSpTVAR	AMDNHSpDSpEEELAAFCPQLDDSTpVAR	NA	AMDNHSpDSpEEELAAFCPQLDDSTpVAR	AMDNHSpDSpEEELAAFCPQLDDSpTVAR	NA
QE3_191209_OPL1025_FR_U2OS_TiOx_A.23726.23726.2	HTFSGVASVESpSSGEAFHVGK	HTFSGVASVESpSSGEAFHVGK	HTFSGVASVESpSSGEAFHVGK	HTFSGVASVESpSSGEAFHVGK	HTFSGVASVESpSSGEAFHVGK	HTFSGVASVESpSSGEAFHVGK	HTFSGVASVESpSSGEAFHVGK	HTFSGVASVESpSSGEAFHVGK
QE3_191209_OPL1025_FR_U2OS_TiOx_C.31686.31686.4	RASpAGPAPGPVVTAEGLHPSLPSPTGNSTPLGSSK	RASpAGPAPGPVVTAEGLHPSLPSPTGNSTPLGSSK	RASpAGPAPGPVVTAEGLHPSLPSPTGNSTPLGSSK	RASpAGPAPGPVVTAEGLHPSLPSPTGNSTPLGSSK	RASpAGPAPGPVVTAEGLHPSLPSPTGNSTPLGSSK	RASpAGPAPGPVVTAEGLHPSLPSPTGNSTPLGSSK	RASpAGPAPGPVVTAEGLHPSLPSPTGNSTPLGSSK	RASpAGPAPGPVVTAEGLHPSLPSPTGNSTPLGSSK
QE3_191209_OPL1025_FR_U2OS_TiOx_B.15547.15547.3	MEEESpQSpQGRDLTLEENQVKK	MEEESpQSpQGRDLTLEENQVKK	MEEESpQSpQGRDLTLEENQVKK	MEEESpQSpQGRDLTLEENQVKK	MEEESpQSpQGRDLTLEENQVKK	MEEESpQSpQGRDLTLEENQVKK	MEEESpQSpQGRDLTLEENQVKK	MEEESpQSpQGRDLTLEENQVKK
QE3_191209_OPL1025_FR_U2OS_TiOx_C.25749.25749.3	KLGPGRPLPTFPTSECTSpDVEPDTR	KLGPGRPLPTFPTSECTSpDVEPDTR	KLGPGRPLPTFPTSECTSpDVEPDTR	KLGPGRPLPTFPTSECTSpDVEPDTR	KLGPGRPLPTFPTSECTSpDVEPDTR	KLGPGRPLPTFPTSECTSpDVEPDTR	KLGPGRPLPTFPTSECTSpDVEPDTR	KLGPGRPLPTFPTSECTSpDVEPDTR
QE3_191209_OPL1025_FR_U2OS_TiOx_C.25602.25602.3	CGSGPVHISGQHLVAVEEDAESpEDEEEEDVK	CGSGPVHISGQHLVAVEEDAESpEDEEEEDVK	NA	NA	CGSGPVHISGQHLVAVEEDAESpEDEEEEDVK	CGSGPVHISGQHLVAVEEDAESpEDEEEEDVK	CGSGPVHISGQHLVAVEEDAESpEDEEEEDVK	CGSGPVHISGQHLVAVEEDAESpEDEEEEDVK
QE3_191209_OPL1025_FR_U2OS_TiOx_C.33337.33337.5	LKCGSGPVHISGQHLVAVEEDAESpEDEEEEDVKLLSISGK	LKCGSGPVHISGQHLVAVEEDAESpEDEEEEDVKLLSISGK	LKCGSGPVHISGQHLVAVEEDAESpEDEEEEDVKLLSISGK	LKCGSGPVHISGQHLVAVEEDAESpEDEEEEDVKLLSISGK	LKCGSGPVHISGQHLVAVEEDAESpEDEEEEDVKLLSISGK	LKCGSGPVHISGQHLVAVEEDAESpEDEEEEDVKLLSISGK	LKCGSGPVHISGQHLVAVEEDAESpEDEEEEDVKLLSISGK	LKCGSGPVHISGQHLVAVEEDAESpEDEEEEDVKLLSISGK
QE3_191209_OPL1025_FR_U2OS_TiOx_B.47139.47139.3	RVVLGDGVQLPPGDYSTTpPGGTLFSTTpPGGTR	RVVLGDGVQLPPGDYSTTpPGGTLFSTTpPGGTR	RVVLGDGVQLPPGDYSTTpPGGTLFSTTpPGGTR	RVVLGDGVQLPPGDYSTTpPGGTLFSTTpPGGTR	RVVLGDGVQLPPGDYSTTpPGGTLFSTTpPGGTR	RVVLGDGVQLPPGDYSTTpPGGTLFSTTpPGGTR	RVVLGDGVQLPPGDYSTTpPGGTLFSTTpPGGTR	RVVLGDGVQLPPGDYSTTpPGGTLFSTTpPGGTR
QE3_191209_OPL1025_FR_U2OS_TiOx_A.35772.35772.2	AEGEWEDQEALDYFSpDKESGK	AEGEWEDQEALDYFSpDKESGK	AEGEWEDQEALDYFSpDKESGK	AEGEWEDQEALDYFSpDKESGK	AEGEWEDQEALDYFSpDKESGK	AEGEWEDQEALDYFSpDKESGK	AEGEWEDQEALDYFSpDKESGK	AEGEWEDQEALDYFSpDKESGK
QE3_191209_OPL1025_FR_U2OS_TiOx_B.12141.12141.3	QIDSpSpEEDDDEEDYDNDKR	QIDSpSpEEDDDEEDYDNDKR	QIDSpSpEEDDDEEDYDNDKR	QIDSpSpEEDDDEEDYDNDKR	QIDSpSpEEDDDEEDYDNDKR	QIDSpSpEEDDDEEDYDNDKR	QIDSpSpEEDDDEEDYDNDKR	QIDSpSpEEDDDEEDYDNDKR
QE3_191209_OPL1025_FR_U2OS_TiOx_C.25033.25033.3	EGETQGVAFEHESPADFQNSQSpPVQDQDK	EGETQGVAFEHESPADFQNSQSpPVQDQDK	EGETQGVAFEHESPADFQNSQSpPVQDQDK	EGETQGVAFEHESPADFQNSQSpPVQDQDK	EGETQGVAFEHESPADFQNSQSpPVQDQDK	EGETQGVAFEHESPADFQNSQSpPVQDQDK	EGETQGVAFEHESPADFQNSQSpPVQDQDK	EGETQGVAFEHESPADFQNSQSpPVQDQDK
QE3_191209_OPL1025_FR_U2OS_TiOx_A.5933.5933.3	NYQQNYQNSpESGEKNEGSESAPEGQAQQR	NYQQNYQNSpESGEKNEGSESAPEGQAQQR	NYQQNYQNSpESGEKNEGSESAPEGQAQQR	NYQQNYQNSpESGEKNEGSESAPEGQAQQR	NYQQNYQNSpESGEKNEGSESAPEGQAQQR	NYQQNYQNSpESGEKNEGSESAPEGQAQQR	NYQQNYQNSpESGEKNEGSESAPEGQAQQR	NYQQNYQNSpESGEKNEGSESAPEGQAQQR
QE3_191209_OPL1025_FR_U2OS_TiOx_A.23259.23259.3	EEPLSpEEEPCTSTAIASpPEKK	EEPLSpEEEPCTSTAIASpPEKK	EEPLSpEEEPCTSTAIASpPEKK	EEPLSpEEEPCTSTAIASpPEKK	EEPLSpEEEPCTSTAIASpPEKK	EEPLSpEEEPCTSTAIASpPEKK	EEPLSpEEEPCTSTAIASpPEKK	EEPLSpEEEPCTSTAIASpPEKK
QE3_191209_OPL1025_FR_U2OS_TiOx_B.32067.32067.3	AAAASAAEAGIATTGTEDSpDDALLK	AAAASAAEAGIATTGTEDSpDDALLK	AAAASAAEAGIATTGTEDSpDDALLK	AAAASAAEAGIATTGTEDSpDDALLK	AAAASAAEAGIATTGTEDSpDDALLK	AAAASAAEAGIATTGTEDSpDDALLK	AAAASAAEAGIATTGTEDSpDDALLK	AAAASAAEAGIATTGTEDSpDDALLK
QE3_191209_OPL1025_FR_U2OS_TiOx_B.38999.38999.2	HGSpGADSpDYENTQSGDPLLGLEGK	HGSpGADSpDYENTQSGDPLLGLEGK	HGSpGADSpDYENTQSGDPLLGLEGK	HGSpGADSpDYENTQSGDPLLGLEGK	HGSpGADSpDYENTQSGDPLLGLEGK	HGSpGADSpDYENTQSGDPLLGLEGK	HGSpGADSpDYENTQSGDPLLGLEGK	HGSpGADSpDYENTQSGDPLLGLEGK
QE3_191209_OPL1025_FR_U2OS_TiOx_A.8542.8542.2	SQSpPAASDCSSSSSSASLPSSGR	SQSpPAASDCSSSSSSASLPSSGR	SQSpPAASDCSSSSSSASLPSSGR	SQSpPAASDCSSSSSSASLPSSGR	SQSpPAASDCSSSSSSASLPSSGR	SQSpPAASDCSSSSSSASLPSSGR	SQSpPAASDCSSSSSSASLPSSGR	SQSpPAASDCSSSSSSASLPSSGR
QE3_191209_OPL1025_FR_U2OS_TiOx_C.52005.52005.2	KEESpEESpDDDMGFGLFD	KEESpEESpDDDMGFGLFD	KEESpEESpDDDMGFGLFD	KEESpEESpDDDMGFGLFD	NA	NA	KEESpEESpDDDMGFGLFD	KEESpEESpDDDMGFGLFD
QE3_191209_OPL1025_FR_U2OS_TiOx_C.36538.36538.2	KIVEPEVVGESpDSpEVEGDAWR	KIVEPEVVGESpDSpEVEGDAWR	KIVEPEVVGESpDSpEVEGDAWR	KIVEPEVVGESpDSpEVEGDAWR	KIVEPEVVGESpDSpEVEGDAWR	KIVEPEVVGESpDSpEVEGDAWR	KIVEPEVVGESpDSpEVEGDAWR	KIVEPEVVGESpDSpEVEGDAWR
QE3_191209_OPL1025_FR_U2OS_TiOx_C.24526.24526.3	FGESEEVEMEVESpDEEDDKQEK	FGESEEVEMEVESpDEEDDKQEK	NA	NA	FGESEEVEMEVESpDEEDDKQEK	FGESEEVEMEVESpDEEDDKQEK	FGESEEVEMEVESpDEEDDKQEK	FGESEEVEMEVESpDEEDDKQEK
QE3_191209_OPL1025_FR_U2OS_TiOx_B.54177.54177.2	KEESpEESpDDDMGFGLFD	KEESpEESpDDDMGFGLFD	KEESpEESpDDDMGFGLFD	KEESpEESpDDDMGFGLFD	NA	NA	KEESpEESpDDDMGFGLFD	KEESpEESpDDDMGFGLFD
QE3_191209_OPL1025_FR_U2OS_TiOx_A.48209.48209.3	HTFSGVASVESpSSGEAFHVGK	HTFSGVASpVESSSGEAFHVGK	HTFSGVASVESpSSGEAFHVGK	HTFSGVASVESpSSGEAFHVGK	HTFSGVASVESpSSGEAFHVGK	HTFSGVASVESpSSGEAFHVGK	HTFSGVASVESpSSGEAFHVGK	HTFSGVASVESpSSGEAFHVGK
QE3_191209_OPL1025_FR_U2OS_TiOx_B.7956.7956.2	NGSTAVAESVASpPQK	NGSTAVAESVASpPQK	NGSTAVAESVASpPQK	NGSTAVAESVASpPQK	NGSTAVAESVASpPQK	NGSTAVAESVASpPQK	NGSTAVAESVASpPQK	NGSTAVAESVASpPQK
QE3_191209_OPL1025_FR_U2OS_TiOx_B.6212.6212.2	KQSFDDNDSpEELEDKDSK	KQSFDDNDSpEELEDKDSK	KQSFDDNDSpEELEDKDSK	KQSFDDNDSpEELEDKDSK	KQSFDDNDSpEELEDKDSK	KQSFDDNDSpEELEDKDSK	KQSFDDNDSpEELEDKDSK	KQSFDDNDSpEELEDKDSK
QE3_191209_OPL1025_FR_U2OS_TiOx_C.6603.6603.2	KKGDDSpDEEDLCISNK	KKGDDSpDEEDLCISNK	KKGDDSpDEEDLCISNK	KKGDDSpDEEDLCISNK	KKGDDSpDEEDLCISNK	KKGDDSpDEEDLCISNK	KKGDDSpDEEDLCISNK	KKGDDSpDEEDLCISNK
QE3_191209_OPL1025_FR_U2OS_TiOx_C.24998.24998.3	GPGAPGLAHLQESQAGSpDTDVEEGKAPQAVPLEK	GPGAPGLAHLQESQAGSpDTDVEEGKAPQAVPLEK	GPGAPGLAHLQESQAGSpDTDVEEGKAPQAVPLEK	GPGAPGLAHLQESQAGSpDTDVEEGKAPQAVPLEK	GPGAPGLAHLQESQAGSpDTDVEEGKAPQAVPLEK	GPGAPGLAHLQESQAGSpDTDVEEGKAPQAVPLEK	GPGAPGLAHLQESQAGSpDTDVEEGKAPQAVPLEK	GPGAPGLAHLQESQAGSpDTDVEEGKAPQAVPLEK
QE3_191209_OPL1025_FR_U2OS_TiOx_A.51668.51668.4	AKSpPQPPVEEEDEHFDDTVVCLDTYNCDLHFK	AKSpPQPPVEEEDEHFDDTVVCLDTYNCDLHFK	AKSpPQPPVEEEDEHFDDTVVCLDTYNCDLHFK	AKSpPQPPVEEEDEHFDDTVVCLDTYNCDLHFK	AKSpPQPPVEEEDEHFDDTVVCLDTYNCDLHFK	AKSpPQPPVEEEDEHFDDTVVCLDTYNCDLHFK	AKSpPQPPVEEEDEHFDDTVVCLDTYNCDLHFK	AKSpPQPPVEEEDEHFDDTVVCLDTYNCDLHFK
QE3_191209_OPL1025_FR_U2OS_TiOx_C.20672.20672.3	STIGVMVTASpHNPEEDNGVK	STIGVMVTASpHNPEEDNGVK	STIGVMVTASpHNPEEDNGVK	STIGVMVTASpHNPEEDNGVK	STIGVMVTASpHNPEEDNGVK	STIGVMVTASpHNPEEDNGVK	STIGVMVTASpHNPEEDNGVK	STIGVMVTASpHNPEEDNGVK
QE3_191209_OPL1025_FR_U2OS_TiOx_A.40113.40113.3	TLEEVVMAEEEDEGTDRPGSpPA	TLEEVVMAEEEDEGTDRPGSpPA	TLEEVVMAEEEDEGTDRPGSpPA	TLEEVVMAEEEDEGTDRPGSpPA	TLEEVVMAEEEDEGTDRPGSpPA	TLEEVVMAEEEDEGTDRPGSpPA	TLEEVVMAEEEDEGTDRPGSpPA	TLEEVVMAEEEDEGTDRPGSpPA
QE3_191209_OPL1025_FR_U2OS_TiOx_C.4029.4029.3	FASpDDEHDEHDENGATGPVKR	FASpDDEHDEHDENGATGPVKR	NA	NA	FASpDDEHDEHDENGATGPVKR	FASpDDEHDEHDENGATGPVKR	FASpDDEHDEHDENGATGPVKR	FASpDDEHDEHDENGATGPVKR
QE3_191209_OPL1025_FR_U2OS_TiOx_B.30422.30422.2	AFVEDSpEDEDGAGEGGSSLLQK	AFVEDSpEDEDGAGEGGSSLLQK	AFVEDSpEDEDGAGEGGSSLLQK	AFVEDSpEDEDGAGEGGSSLLQK	AFVEDSpEDEDGAGEGGSSLLQK	AFVEDSpEDEDGAGEGGSSLLQK	AFVEDSpEDEDGAGEGGSSLLQK	AFVEDSpEDEDGAGEGGSSLLQK
QE3_191209_OPL1025_FR_U2OS_TiOx_C.34629.34629.3	FEEESKEPVADEEEEDSpDDDVEPITEFR	FEEESKEPVADEEEEDSpDDDVEPITEFR	NA	NA	FEEESKEPVADEEEEDSpDDDVEPITEFR	FEEESKEPVADEEEEDSpDDDVEPITEFR	FEEESKEPVADEEEEDSpDDDVEPITEFR	FEEESKEPVADEEEEDSpDDDVEPITEFR
QE3_191209_OPL1025_FR_U2OS_TiOx_C.30576.30576.4	IHPMAYQLQLQAASNFKSpPVK	IHPMAYQLQLQAASNFKSpPVK	IHPMAYQLQLQAASNFKSpPVK	IHPMAYQLQLQAASNFKSpPVK	IHPMAYQLQLQAASNFKSpPVK	IHPMAYQLQLQAASNFKSpPVK	IHPMAYQLQLQAASNFKSpPVK	IHPMAYQLQLQAASNFKSpPVK
QE3_191209_OPL1025_FR_U2OS_TiOx_C.28948.28948.3	VADAKGDSpESpEEDEDLEVPVPSR	VADAKGDSpESpEEDEDLEVPVPSR	VADAKGDSpESpEEDEDLEVPVPSR	VADAKGDSpESpEEDEDLEVPVPSR	VADAKGDSpESpEEDEDLEVPVPSR	VADAKGDSpESpEEDEDLEVPVPSR	VADAKGDSpESpEEDEDLEVPVPSR	VADAKGDSpESpEEDEDLEVPVPSR
QE3_191209_OPL1025_FR_U2OS_TiOx_C.35466.35466.2	MDSNFGLAGLPGSpPK	MDSNFGLAGLPGSpPK	MDSNFGLAGLPGSpPK	MDSNFGLAGLPGSpPK	MDSNFGLAGLPGSpPK	MDSNFGLAGLPGSpPK	MDSNFGLAGLPGSpPK	MDSNFGLAGLPGSpPK
QE3_191209_OPL1025_FR_U2OS_TiOx_B.13512.13512.2	LQEEGGGSpDEEETGSPSEDGMQSAR	LQEEGGGSpDEEETGSPSEDGMQSAR	LQEEGGGSpDEEETGSPSEDGMQSAR	LQEEGGGSpDEEETGSPSEDGMQSAR	LQEEGGGSpDEEETGSPSEDGMQSAR	LQEEGGGSpDEEETGSPSEDGMQSAR	LQEEGGGSpDEEETGSPSEDGMQSAR	LQEEGGGSpDEEETGSPSEDGMQSAR
QE3_191209_OPL1025_FR_U2OS_TiOx_B.26557.26557.4	AVSETPAVPPVSpEDEDDDDDDATPPPVIAPRPEHTK	AVSETPAVPPVSpEDEDDDDDDATPPPVIAPRPEHTK	AVSETPAVPPVSpEDEDDDDDDATPPPVIAPRPEHTK	AVSETPAVPPVSpEDEDDDDDDATPPPVIAPRPEHTK	AVSETPAVPPVSpEDEDDDDDDATPPPVIAPRPEHTK	AVSETPAVPPVSpEDEDDDDDDATPPPVIAPRPEHTK	AVSETPAVPPVSpEDEDDDDDDATPPPVIAPRPEHTK	AVSETPAVPPVSpEDEDDDDDDATPPPVIAPRPEHTK
QE3_191209_OPL1025_FR_U2OS_TiOx_B.38325.38325.2	IQQFDDGGSpDEEDIWEEK	IQQFDDGGSpDEEDIWEEK	IQQFDDGGSpDEEDIWEEK	IQQFDDGGSpDEEDIWEEK	IQQFDDGGSpDEEDIWEEK	IQQFDDGGSpDEEDIWEEK	IQQFDDGGSpDEEDIWEEK	IQQFDDGGSpDEEDIWEEK
QE3_191209_OPL1025_FR_U2OS_TiOx_C.42402.42402.3	AMDNHSpDSpEEELAAFCPQLDDSTVAR	AMDNHSpDSpEEELAAFCPQLDDSTVAR	AMDNHSpDSpEEELAAFCPQLDDSTVAR	AMDNHSpDSpEEELAAFCPQLDDSTVAR	AMDNHSpDSpEEELAAFCPQLDDSTVAR	AMDNHSpDSpEEELAAFCPQLDDSTVAR	AMDNHSpDSpEEELAAFCPQLDDSTVAR	AMDNHSpDSpEEELAAFCPQLDDSTVAR
QE3_191209_OPL1025_FR_U2OS_TiOx_C.52178.52178.2	KEESpEESpDDDMGFGLFD	KEESpEESpDDDMGFGLFD	KEESpEESpDDDMGFGLFD	KEESpEESpDDDMGFGLFD	NA	NA	NA	KEESpEESpDDDMGFGLFD
QE3_191209_OPL1025_FR_U2OS_TiOx_B.48943.48943.3	GRSpPQPPAEEDEDDFDDTLVAIDTYNCDLHFK	GRSpPQPPAEEDEDDFDDTLVAIDTYNCDLHFK	GRSpPQPPAEEDEDDFDDTLVAIDTYNCDLHFK	GRSpPQPPAEEDEDDFDDTLVAIDTYNCDLHFK	GRSpPQPPAEEDEDDFDDTLVAIDTYNCDLHFK	GRSpPQPPAEEDEDDFDDTLVAIDTYNCDLHFK	GRSpPQPPAEEDEDDFDDTLVAIDTYNCDLHFK	GRSpPQPPAEEDEDDFDDTLVAIDTYNCDLHFK
QE3_191209_OPL1025_FR_U2OS_TiOx_A.18928.18928.2	LPDSpDDDEDEETAIQR	LPDSpDDDEDEETAIQR	LPDSpDDDEDEETAIQR	LPDSpDDDEDEETAIQR	LPDSpDDDEDEETAIQR	LPDSpDDDEDEETAIQR	LPDSpDDDEDEETAIQR	LPDSpDDDEDEETAIQR
QE3_191209_OPL1025_FR_U2OS_TiOx_A.12932.12932.2	AGGGGGLGAGSpPALSGGQGR	AGGGGGLGAGSpPALSGGQGR	AGGGGGLGAGSpPALSGGQGR	AGGGGGLGAGSpPALSGGQGR	AGGGGGLGAGSpPALSGGQGR	AGGGGGLGAGSpPALSGGQGR	AGGGGGLGAGSpPALSGGQGR	AGGGGGLGAGSpPALSGGQGR
QE3_191209_OPL1025_FR_U2OS_TiOx_B.46236.46236.4	VGEDEDGSpDEEVVHNEDIHFEPIVSLPEVEVK	VGEDEDGSpDEEVVHNEDIHFEPIVSLPEVEVK	VGEDEDGSpDEEVVHNEDIHFEPIVSLPEVEVK	VGEDEDGSpDEEVVHNEDIHFEPIVSLPEVEVK	VGEDEDGSpDEEVVHNEDIHFEPIVSLPEVEVK	VGEDEDGSpDEEVVHNEDIHFEPIVSLPEVEVK	VGEDEDGSpDEEVVHNEDIHFEPIVSLPEVEVK	VGEDEDGSpDEEVVHNEDIHFEPIVSLPEVEVK
QE3_191209_OPL1025_FR_U2OS_TiOx_B.48344.48344.4	CGSGPVHISGQHLVAVEEDAESpEDEEEEDVKLLSISGK	CGSGPVHISGQHLVAVEEDAESpEDEEEEDVKLLSISGK	CGSGPVHISGQHLVAVEEDAESpEDEEEEDVKLLSISGK	CGSGPVHISGQHLVAVEEDAESpEDEEEEDVKLLSISGK	CGSGPVHISGQHLVAVEEDAESpEDEEEEDVKLLSISGK	CGSGPVHISGQHLVAVEEDAESpEDEEEEDVKLLSISGK	CGSGPVHISGQHLVAVEEDAESpEDEEEEDVKLLSISGK	CGSGPVHISGQHLVAVEEDAESpEDEEEEDVKLLSISGK
QE3_191209_OPL1025_FR_U2OS_TiOx_B.30111.30111.3	AFVEDSpEDEDGAGEGGSSLLQK	AFVEDSpEDEDGAGEGGSSLLQK	AFVEDSpEDEDGAGEGGSSLLQK	AFVEDSpEDEDGAGEGGSSLLQK	AFVEDSpEDEDGAGEGGSSLLQK	AFVEDSpEDEDGAGEGGSSLLQK	AFVEDSpEDEDGAGEGGSSLLQK	AFVEDSpEDEDGAGEGGSSLLQK
QE3_191209_OPL1025_FR_U2OS_TiOx_B.30974.30974.5	AKSpPQPPVEEEDEHFDDTVVCLDTYNCDLHFK	AKSpPQPPVEEEDEHFDDTVVCLDTYNCDLHFK	AKSpPQPPVEEEDEHFDDTVVCLDTYNCDLHFK	AKSpPQPPVEEEDEHFDDTVVCLDTYNCDLHFK	AKSpPQPPVEEEDEHFDDTVVCLDTYNCDLHFK	AKSpPQPPVEEEDEHFDDTVVCLDTYNCDLHFK	AKSpPQPPVEEEDEHFDDTVVCLDTYNCDLHFK	AKSpPQPPVEEEDEHFDDTVVCLDTYNCDLHFK
QE3_191209_OPL1025_FR_U2OS_TiOx_B.50908.50908.3	EEGSpDIEDEDMEELLNDTR	EEGSpDIEDEDMEELLNDTR	EEGSpDIEDEDMEELLNDTR	EEGSpDIEDEDMEELLNDTR	EEGSpDIEDEDMEELLNDTR	EEGSpDIEDEDMEELLNDTR	EEGSpDIEDEDMEELLNDTR	EEGSpDIEDEDMEELLNDTR
QE3_191209_OPL1025_FR_U2OS_TiOx_B.9623.9623.3	SHTpSEGAHLDITPNSGAAGNSAGPK	SHTpSEGAHLDITPNSGAAGNSAGPK	SHTpSEGAHLDITPNSGAAGNSAGPK	SHTpSEGAHLDITPNSGAAGNSAGPK	SHTpSEGAHLDITPNSGAAGNSAGPK	SHTpSEGAHLDITPNSGAAGNSAGPK	SHTpSEGAHLDITPNSGAAGNSAGPK	SHTpSEGAHLDITPNSGAAGNSAGPK
QE3_191209_OPL1025_FR_U2OS_TiOx_A.31881.31881.3	AESpPAEKVPEESVLPLVQK	AESpPAEKVPEESVLPLVQK	AESpPAEKVPEESVLPLVQK	AESpPAEKVPEESVLPLVQK	AESpPAEKVPEESVLPLVQK	AESpPAEKVPEESVLPLVQK	AESpPAEKVPEESVLPLVQK	AESpPAEKVPEESVLPLVQK
QE3_191209_OPL1025_FR_U2OS_TiOx_A.31948.31948.2	EADDDEEVDDNIPEMPSpPK	EADDDEEVDDNIPEMPSpPK	EADDDEEVDDNIPEMPSpPK	EADDDEEVDDNIPEMPSpPK	EADDDEEVDDNIPEMPSpPK	EADDDEEVDDNIPEMPSpPK	EADDDEEVDDNIPEMPSpPK	EADDDEEVDDNIPEMPSpPK
QE3_191209_OPL1025_FR_U2OS_TiOx_A.30992.30992.4	SKKGGEFDEFVNDDTpDDDLPISK	SKKGGEFDEFVNDDTpDDDLPISK	SKKGGEFDEFVNDDTpDDDLPISK	SKKGGEFDEFVNDDTpDDDLPISK	SKKGGEFDEFVNDDTpDDDLPISK	SKKGGEFDEFVNDDTpDDDLPISK	SKKGGEFDEFVNDDTpDDDLPISK	SKKGGEFDEFVNDDTpDDDLPISK
QE3_191209_OPL1025_FR_U2OS_TiOx_A.12138.12138.2	EGNTTEDDFPSSpPGNGNK	EGNTTEDDFPSSpPGNGNK	EGNTTEDDFPSSpPGNGNK	EGNTTEDDFPSSpPGNGNK	EGNTTEDDFPSSpPGNGNK	EGNTTEDDFPSSpPGNGNK	EGNTTEDDFPSSpPGNGNK	EGNTTEDDFPSSpPGNGNK
QE3_191209_OPL1025_FR_U2OS_TiOx_C.20367.20367.4	GLKEGMNPSYDEYADSpDEDQHDAYLER	GLKEGMNPSYDEYADSpDEDQHDAYLER	GLKEGMNPSYDEYADSpDEDQHDAYLER	GLKEGMNPSYDEYADSpDEDQHDAYLER	GLKEGMNPSYDEYADSpDEDQHDAYLER	GLKEGMNPSYDEYADSpDEDQHDAYLER	GLKEGMNPSYDEYADSpDEDQHDAYLER	GLKEGMNPSYDEYADSpDEDQHDAYLER
QE3_191209_OPL1025_FR_U2OS_TiOx_C.25506.25506.3	HGSpGADSDYENTQSGDPLLGLEGKR	HGSpGADSDYENTQSGDPLLGLEGKR	HGSpGADSDYENTQSGDPLLGLEGKR	HGSpGADSDYENTQSGDPLLGLEGKR	HGSpGADSDYENTQSGDPLLGLEGKR	HGSpGADSDYENTQSGDPLLGLEGKR	HGSpGADSDYENTQSGDPLLGLEGKR	HGSpGADSDYENTQSGDPLLGLEGKR
QE3_191209_OPL1025_FR_U2OS_TiOx_B.31555.31555.3	DGDSYDPYDFSpDTEEEMPQVHTPK	DGDSYDPYDFSpDTEEEMPQVHTPK	DGDSYDPYDFSpDTEEEMPQVHTPK	DGDSYDPYDFSpDTEEEMPQVHTPK	DGDSYDPYDFSpDTEEEMPQVHTPK	DGDSYDPYDFSpDTEEEMPQVHTPK	DGDSYDPYDFSpDTEEEMPQVHTPK	DGDSYDPYDFSpDTEEEMPQVHTPK
QE3_191209_OPL1025_FR_U2OS_TiOx_C.25601.25601.3	GPPDFSSDEEREPTpPVLGSGAAAAGR	GPPDFSSDEEREPTpPVLGSGAAAAGR	GPPDFSSDEEREPTpPVLGSGAAAAGR	GPPDFSSDEEREPTpPVLGSGAAAAGR	GPPDFSSDEEREPTpPVLGSGAAAAGR	GPPDFSSDEEREPTpPVLGSGAAAAGR	GPPDFSSDEEREPTpPVLGSGAAAAGR	GPPDFSSDEEREPTpPVLGSGAAAAGR
QE3_191209_OPL1025_FR_U2OS_TiOx_B.22280.22280.4	LKCGSGPVHISGQHLVAVEEDAESpEDEEEEDVK	LKCGSGPVHISGQHLVAVEEDAESpEDEEEEDVK	LKCGSGPVHISGQHLVAVEEDAESpEDEEEEDVK	LKCGSGPVHISGQHLVAVEEDAESpEDEEEEDVK	LKCGSGPVHISGQHLVAVEEDAESpEDEEEEDVK	LKCGSGPVHISGQHLVAVEEDAESpEDEEEEDVK	LKCGSGPVHISGQHLVAVEEDAESpEDEEEEDVK	LKCGSGPVHISGQHLVAVEEDAESpEDEEEEDVK
QE3_191209_OPL1025_FR_U2OS_TiOx_B.46580.46580.3	RVVLGDGVQLPPGDYSTTpPGGTLFSTTpPGGTR	RVVLGDGVQLPPGDYSTTpPGGTLFSTTpPGGTR	RVVLGDGVQLPPGDYSTTpPGGTLFSTTpPGGTR	RVVLGDGVQLPPGDYSTTpPGGTLFSTTpPGGTR	RVVLGDGVQLPPGDYSTTpPGGTLFSTTpPGGTR	RVVLGDGVQLPPGDYSTTpPGGTLFSTTpPGGTR	RVVLGDGVQLPPGDYSTTpPGGTLFSTTpPGGTR	RVVLGDGVQLPPGDYSTTpPGGTLFSTTpPGGTR
QE3_191209_OPL1025_FR_U2OS_TiOx_A.36348.36348.2	DWEDDSpDEDMSNFDR	DWEDDSpDEDMSNFDR	NA	NA	DWEDDSpDEDMSNFDR	DWEDDSpDEDMSNFDR	DWEDDSpDEDMSNFDR	DWEDDSpDEDMSNFDR
QE3_191209_OPL1025_FR_U2OS_TiOx_A.36421.36421.2	NPYLLSpEEEDDDVDGDVNVEK	NPYLLSpEEEDDDVDGDVNVEK	NPYLLSpEEEDDDVDGDVNVEK	NPYLLSpEEEDDDVDGDVNVEK	NPYLLSpEEEDDDVDGDVNVEK	NPYLLSpEEEDDDVDGDVNVEK	NPYLLSpEEEDDDVDGDVNVEK	NPYLLSpEEEDDDVDGDVNVEK
QE3_191209_OPL1025_FR_U2OS_TiOx_C.39446.39446.2	NINMDNDLEVLTSSpPTR	NINMDNDLEVLTSSpPTR	NINMDNDLEVLTSSpPTR	NINMDNDLEVLTSSpPTR	NINMDNDLEVLTSSpPTR	NINMDNDLEVLTSSpPTR	NINMDNDLEVLTSSpPTR	NINMDNDLEVLTSSpPTR
QE3_191209_OPL1025_FR_U2OS_TiOx_B.31307.31307.4	LGIAVIHGEAQDAESDLVDGRHSpPPMVR	LGIAVIHGEAQDAESDLVDGRHSpPPMVR	LGIAVIHGEAQDAESDLVDGRHSpPPMVR	LGIAVIHGEAQDAESDLVDGRHSpPPMVR	LGIAVIHGEAQDAESDLVDGRHSpPPMVR	LGIAVIHGEAQDAESDLVDGRHSpPPMVR	LGIAVIHGEAQDAESDLVDGRHSpPPMVR	LGIAVIHGEAQDAESDLVDGRHSpPPMVR
QE3_191209_OPL1025_FR_U2OS_TiOx_B.31778.31778.3	DSQDASAEQSpDHDDEVASLASASGGFGTK	DSQDASAEQSpDHDDEVASLASASGGFGTK	DSQDASAEQSpDHDDEVASLASASGGFGTK	DSQDASAEQSpDHDDEVASLASASGGFGTK	DSQDASAEQSpDHDDEVASLASASGGFGTK	DSQDASAEQSpDHDDEVASLASASGGFGTK	DSQDASAEQSpDHDDEVASLASASGGFGTK	DSQDASAEQSpDHDDEVASLASASGGFGTK
QE3_191209_OPL1025_FR_U2OS_TiOx_B.45219.45219.3	ILEPDDFLDDLDDEDYEEDTpPKRR	ILEPDDFLDDLDDEDYEEDTpPKRR	ILEPDDFLDDLDDEDYEEDTpPKRR	ILEPDDFLDDLDDEDYEEDTpPKRR	ILEPDDFLDDLDDEDYEEDTpPKRR	ILEPDDFLDDLDDEDYEEDTpPKRR	ILEPDDFLDDLDDEDYEEDTpPKRR	ILEPDDFLDDLDDEDYEEDTpPKRR
QE3_191209_OPL1025_FR_U2OS_TiOx_A.16063.16063.4	VHEPPREDAAPTKPAPPAPPPPQNLQPESDAPQQPGSSpPR	NA	VHEPPREDAAPTKPAPPAPPPPQNLQPESDAPQQPGSSpPR	NA	VHEPPREDAAPTKPAPPAPPPPQNLQPESDAPQQPGSSpPR	VHEPPREDAAPTKPAPPAPPPPQNLQPESDAPQQPGSSpPR	VHEPPREDAAPTKPAPPAPPPPQNLQPESDAPQQPGSSpPR	NA
QE3_191209_OPL1025_FR_U2OS_TiOx_A.31033.31033.3	HTFSGVASVESpSSGEAFHVGK	NA	HTFSGVASVESpSSGEAFHVGK	HTFSGVASVESpSSGEAFHVGK	HTFSGVASVESpSSGEAFHVGK	HTFSGVASVESpSSGEAFHVGK	HTFSGVASVESpSSGEAFHVGK	HTFSGVASVESpSSGEAFHVGK
QE3_191209_OPL1025_FR_U2OS_TiOx_B.50554.50554.3	DTEEPLPVKESDQTLAALLSpPK	DTEEPLPVKESDQTLAALLSpPK	DTEEPLPVKESDQTLAALLSpPK	DTEEPLPVKESDQTLAALLSpPK	DTEEPLPVKESDQTLAALLSpPK	DTEEPLPVKESDQTLAALLSpPK	DTEEPLPVKESDQTLAALLSpPK	DTEEPLPVKESDQTLAALLSpPK
QE3_191209_OPL1025_FR_U2OS_TiOx_B.35363.35363.3	QNSpLGCIGECGVDSGFEAPR	QNSpLGCIGECGVDSGFEAPR	QNSpLGCIGECGVDSGFEAPR	QNSpLGCIGECGVDSGFEAPR	QNSpLGCIGECGVDSGFEAPR	QNSpLGCIGECGVDSGFEAPR	QNSpLGCIGECGVDSGFEAPR	QNSpLGCIGECGVDSGFEAPR
QE3_191209_OPL1025_FR_U2OS_TiOx_B.29053.29053.3	SASpPDDDLGSSNWEAADLGNEERK	SASpPDDDLGSSNWEAADLGNEERK	SASpPDDDLGSSNWEAADLGNEERK	SASpPDDDLGSSNWEAADLGNEERK	SASpPDDDLGSSNWEAADLGNEERK	SASpPDDDLGSSNWEAADLGNEERK	SASpPDDDLGSSNWEAADLGNEERK	SASpPDDDLGSSNWEAADLGNEERK
QE3_191209_OPL1025_FR_U2OS_TiOx_B.49131.49131.3	ALESpPERPFLAILGGAK	ALESpPERPFLAILGGAK	ALESpPERPFLAILGGAK	ALESpPERPFLAILGGAK	ALESpPERPFLAILGGAK	ALESpPERPFLAILGGAK	ALESpPERPFLAILGGAK	ALESpPERPFLAILGGAK
QE3_191209_OPL1025_FR_U2OS_TiOx_C.21012.21012.3	TQSpSASLAASYAAQQHPQAAASYR	TQSpSASLAASYAAQQHPQAAASYR	TQSpSASLAASYAAQQHPQAAASYR	TQSpSASLAASYAAQQHPQAAASYR	TQSpSASLAASYAAQQHPQAAASYR	TQSpSASLAASYAAQQHPQAAASYR	TQSpSASLAASYAAQQHPQAAASYR	TQSpSASLAASYAAQQHPQAAASYR
QE3_191209_OPL1025_FR_U2OS_TiOx_C.17470.17470.4	KQPPVSPGTALVGSQKEPSEVPTpPK	KQPPVSPGTALVGSQKEPSEVPTpPK	KQPPVSPGTALVGSQKEPSEVPTpPK	KQPPVSPGTALVGSQKEPSEVPTpPK	KQPPVSPGTALVGSQKEPSEVPTpPK	KQPPVSPGTALVGSQKEPSEVPTpPK	KQPPVSPGTALVGSQKEPSEVPTpPK	KQPPVSPGTALVGSQKEPSEVPTpPK
QE3_191209_OPL1025_FR_U2OS_TiOx_B.7244.7244.3	KTVEDEDQDSpEEEKDNDSYIK	KTVEDEDQDSpEEEKDNDSYIK	KTVEDEDQDSpEEEKDNDSYIK	KTVEDEDQDSpEEEKDNDSYIK	KTVEDEDQDSpEEEKDNDSYIK	KTVEDEDQDSpEEEKDNDSYIK	KTVEDEDQDSpEEEKDNDSYIK	KTVEDEDQDSpEEEKDNDSYIK
QE3_191209_OPL1025_FR_U2OS_TiOx_A.25222.25222.2	HTFSGVASVESpSSGEAFHVGK	HTFSGVASVESpSSGEAFHVGK	HTFSGVASVESpSSGEAFHVGK	HTFSGVASVESpSSGEAFHVGK	HTFSGVASVESpSSGEAFHVGK	HTFSGVASVESpSSGEAFHVGK	HTFSGVASVESpSSGEAFHVGK	HTFSGVASVESpSSGEAFHVGK
QE3_191209_OPL1025_FR_U2OS_TiOx_C.36045.36045.2	MPQDGSpDDEDEEWPTLEK	MPQDGSpDDEDEEWPTLEK	MPQDGSpDDEDEEWPTLEK	MPQDGSpDDEDEEWPTLEK	MPQDGSpDDEDEEWPTLEK	MPQDGSpDDEDEEWPTLEK	MPQDGSpDDEDEEWPTLEK	MPQDGSpDDEDEEWPTLEK
QE3_191209_OPL1025_FR_U2OS_TiOx_C.39276.39276.3	GRLTpPSPDIIVLSDNEASSpPR	GRLTpPSPDIIVLSDNEASSpPR	GRLTpPSPDIIVLSDNEASSpPR	GRLTpPSPDIIVLSDNEASSpPR	GRLTpPSPDIIVLSDNEASSpPR	NA	GRLTpPSPDIIVLSDNEASSpPR	GRLTpPSPDIIVLSDNEASSpPR
QE3_191209_OPL1025_FR_U2OS_TiOx_A.31196.31196.3	ASTASpPCNNNINAATAVALQEPR	ASTASpPCNNNINAATAVALQEPR	ASTASpPCNNNINAATAVALQEPR	ASTASpPCNNNINAATAVALQEPR	ASTASpPCNNNINAATAVALQEPR	ASTASpPCNNNINAATAVALQEPR	ASTASpPCNNNINAATAVALQEPR	ASTASpPCNNNINAATAVALQEPR
QE3_191209_OPL1025_FR_U2OS_TiOx_C.36503.36503.3	SASpPDDDLGSSNWEAADLGNEER	SASpPDDDLGSSNWEAADLGNEER	SASpPDDDLGSSNWEAADLGNEER	SASpPDDDLGSSNWEAADLGNEER	SASpPDDDLGSSNWEAADLGNEER	SASpPDDDLGSSNWEAADLGNEER	SASpPDDDLGSSNWEAADLGNEER	SASpPDDDLGSSNWEAADLGNEER
QE3_191209_OPL1025_FR_U2OS_TiOx_C.45665.45665.3	VEMGTSSQNDVDMSWIPQETLNQINKASpPR	VEMGTSSQNDVDMSWIPQETLNQINKASpPR	NA	NA	VEMGTSSQNDVDMSWIPQETLNQINKASpPR	VEMGTSSQNDVDMSWIPQETLNQINKASpPR	VEMGTSSQNDVDMSWIPQETLNQINKASpPR	VEMGTSSQNDVDMSWIPQETLNQINKASpPR
QE3_191209_OPL1025_FR_U2OS_TiOx_A.39834.39834.4	CGSGPVHISGQHLVAVEEDAESpEDEEEEDVKLLSISGK	CGSGPVHISGQHLVAVEEDAESpEDEEEEDVKLLSISGK	CGSGPVHISGQHLVAVEEDAESpEDEEEEDVKLLSISGK	CGSGPVHISGQHLVAVEEDAESpEDEEEEDVKLLSISGK	CGSGPVHISGQHLVAVEEDAESpEDEEEEDVKLLSISGK	CGSGPVHISGQHLVAVEEDAESpEDEEEEDVKLLSISGK	CGSGPVHISGQHLVAVEEDAESpEDEEEEDVKLLSISGK	CGSGPVHISGQHLVAVEEDAESpEDEEEEDVKLLSISGK
QE3_191209_OPL1025_FR_U2OS_TiOx_A.25197.25197.2	CGSpPSDSSTTEEMEVAVSK	CGSpPSDSSTTEEMEVAVSK	CGSpPSDSSTTEEMEVAVSK	CGSpPSDSSTTEEMEVAVSK	CGSpPSDSSTTEEMEVAVSK	CGSpPSDSSTTEEMEVAVSK	CGSpPSDSSTTEEMEVAVSK	CGSpPSDSSTTEEMEVAVSK
QE3_191209_OPL1025_FR_U2OS_TiOx_A.18153.18153.4	IVRGDQPAASGDSpDDDEPPPLPR	IVRGDQPAASGDSpDDDEPPPLPR	IVRGDQPAASGDSpDDDEPPPLPR	IVRGDQPAASGDSpDDDEPPPLPR	IVRGDQPAASGDSpDDDEPPPLPR	IVRGDQPAASGDSpDDDEPPPLPR	IVRGDQPAASGDSpDDDEPPPLPR	IVRGDQPAASGDSpDDDEPPPLPR
QE3_191209_OPL1025_FR_U2OS_TiOx_C.13910.13910.2	SSGSPYGGGYGSpGGGSGGYGSR	SSGSPYGGGYGSpGGGSGGYGSR	SSGSPYGGGYGSpGGGSGGYGSR	SSGSPYGGGYGSpGGGSGGYGSR	SSGSPYGGGYGSpGGGSGGYGSR	SSGSPYGGGYGSpGGGSGGYGSR	SSGSPYGGGYGSpGGGSGGYGSR	SSGSPYGGGYGSpGGGSGGYGSR
QE3_191209_OPL1025_FR_U2OS_TiOx_A.45999.45999.4	VEMGTSSQNDVDMSWIPQETLNQINKASpPR	VEMGTSSQNDVDMSWIPQETLNQINKASpPR	VEMGTSSQNDVDMSWIPQETLNQINKASpPR	VEMGTSSQNDVDMSWIPQETLNQINKASpPR	VEMGTSSQNDVDMSWIPQETLNQINKASpPR	VEMGTSSQNDVDMSWIPQETLNQINKASpPR	VEMGTSSQNDVDMSWIPQETLNQINKASpPR	VEMGTSSQNDVDMSWIPQETLNQINKASpPR
QE3_191209_OPL1025_FR_U2OS_TiOx_B.48878.48878.3	NKPLSpPIKLTPTSVLDYFGTGSVQR	NKPLSpPIKLTPTSVLDYFGTGSVQR	NKPLSpPIKLTPTSVLDYFGTGSVQR	NKPLSpPIKLTPTSVLDYFGTGSVQR	NKPLSpPIKLTPTSVLDYFGTGSVQR	NKPLSpPIKLTPTSVLDYFGTGSVQR	NKPLSpPIKLTPTSVLDYFGTGSVQR	NKPLSpPIKLTPTSVLDYFGTGSVQR
QE3_191209_OPL1025_FR_U2OS_TiOx_A.29130.29130.4	RPTPNDDTLDEGVGLVHSNIATEHIPSpPAK	RPTPNDDTLDEGVGLVHSNIATEHIPSpPAK	RPTPNDDTLDEGVGLVHSNIATEHIPSpPAK	RPTPNDDTLDEGVGLVHSNIATEHIPSpPAK	RPTPNDDTLDEGVGLVHSNIATEHIPSpPAK	RPTPNDDTLDEGVGLVHSNIATEHIPSpPAK	RPTPNDDTLDEGVGLVHSNIATEHIPSpPAK	RPTPNDDTLDEGVGLVHSNIATEHIPSpPAK
QE3_191209_OPL1025_FR_U2OS_TiOx_B.46427.46427.3	GISEDSHLESLQDVGQSAAPTFMISpPETVTGTGK	GISEDSHLESLQDVGQSAAPTFMISpPETVTGTGK	GISEDSHLESLQDVGQSAAPTFMISpPETVTGTGK	GISEDSHLESLQDVGQSAAPTFMISpPETVTGTGK	GISEDSHLESLQDVGQSAAPTFMISpPETVTGTGK	GISEDSHLESLQDVGQSAAPTFMISpPETVTGTGK	GISEDSHLESLQDVGQSAAPTFMISpPETVTGTGK	GISEDSHLESLQDVGQSAAPTFMISpPETVTGTGK
QE3_191209_OPL1025_FR_U2OS_TiOx_B.18508.18508.3	IVRGDQPAASGDSpDDDEPPPLPR	IVRGDQPAASGDSpDDDEPPPLPR	IVRGDQPAASGDSpDDDEPPPLPR	IVRGDQPAASGDSpDDDEPPPLPR	IVRGDQPAASGDSpDDDEPPPLPR	IVRGDQPAASGDSpDDDEPPPLPR	IVRGDQPAASGDSpDDDEPPPLPR	IVRGDQPAASGDSpDDDEPPPLPR
QE3_191209_OPL1025_FR_U2OS_TiOx_A.38388.38388.4	AKSpPQPPVEEEDEHFDDTVVCLDTYNCDLHFK	AKSpPQPPVEEEDEHFDDTVVCLDTYNCDLHFK	NA	NA	AKSpPQPPVEEEDEHFDDTVVCLDTYNCDLHFK	AKSpPQPPVEEEDEHFDDTVVCLDTYNCDLHFK	AKSpPQPPVEEEDEHFDDTVVCLDTYNCDLHFK	AKSpPQPPVEEEDEHFDDTVVCLDTYNCDLHFK
QE3_191209_OPL1025_FR_U2OS_TiOx_C.42819.42819.3	QMNMSpPPPGNAGPVIMSIEEK	QMNMSpPPPGNAGPVIMSIEEK	QMNMSpPPPGNAGPVIMSIEEK	QMNMSpPPPGNAGPVIMSIEEK	QMNMSpPPPGNAGPVIMSIEEK	QMNMSpPPPGNAGPVIMSIEEK	QMNMSpPPPGNAGPVIMSIEEK	QMNMSpPPPGNAGPVIMSIEEK
QE3_191209_OPL1025_FR_U2OS_TiOx_B.20930.20930.2	NGVIQHTGAAAEEFNDDTpD	NGVIQHTGAAAEEFNDDTpD	NGVIQHTGAAAEEFNDDTpD	NGVIQHTGAAAEEFNDDTpD	NGVIQHTGAAAEEFNDDTpD	NGVIQHTGAAAEEFNDDTpD	NGVIQHTGAAAEEFNDDTpD	NGVIQHTGAAAEEFNDDTpD
QE3_191209_OPL1025_FR_U2OS_TiOx_C.14387.14387.3	GADAGSSGGTGPTEGYSpPPAASTR	GADAGSSGGTGPTEGYSpPPAASTR	GADAGSSGGTGPTEGYSpPPAASTR	GADAGSSGGTGPTEGYSpPPAASTR	GADAGSSGGTGPTEGYSpPPAASTR	GADAGSSGGTGPTEGYSpPPAASTR	GADAGSSGGTGPTEGYSpPPAASTR	GADAGSSGGTGPTEGYSpPPAASTR
QE3_191209_OPL1025_FR_U2OS_TiOx_B.38402.38402.3	RGSpFDATGSGFSMTFSSSSYSSSGYGR	RGSpFDATGSGFSMTFSSSSYSSSGYGR	RGSpFDATGSGFSMTFSSSSYSSSGYGR	RGSpFDATGSGFSMTFSSSSYSSSGYGR	RGSpFDATGSGFSMTFSSSSYSSSGYGR	RGSpFDATGSGFSMTFSSSSYSSSGYGR	RGSpFDATGSGFSMTFSSSSYSSSGYGR	RGSpFDATGSGFSMTFSSSSYSSSGYGR
QE3_191209_OPL1025_FR_U2OS_TiOx_A.22877.22877.2	KVVDYSQFQESpDDADEDYGR	KVVDYSQFQESpDDADEDYGR	KVVDYSQFQESpDDADEDYGR	KVVDYSQFQESpDDADEDYGR	KVVDYSQFQESpDDADEDYGR	KVVDYSQFQESpDDADEDYGR	KVVDYSQFQESpDDADEDYGR	KVVDYSQFQESpDDADEDYGR
QE3_191209_OPL1025_FR_U2OS_TiOx_C.16756.16756.3	GNAEGSpSpDEEGKLVIDEPAKEK	GNAEGSpSpDEEGKLVIDEPAKEK	GNAEGSpSpDEEGKLVIDEPAKEK	GNAEGSpSpDEEGKLVIDEPAKEK	GNAEGSpSpDEEGKLVIDEPAKEK	GNAEGSpSpDEEGKLVIDEPAKEK	GNAEGSpSpDEEGKLVIDEPAKEK	GNAEGSpSpDEEGKLVIDEPAKEK
QE3_191209_OPL1025_FR_U2OS_TiOx_C.29934.29934.3	GSAPHSESDLPEQEEEILGSpDDDEQEDPNDYCK	GSAPHSESDLPEQEEEILGSpDDDEQEDPNDYCK	GSAPHSESDLPEQEEEILGSpDDDEQEDPNDYCK	GSAPHSESDLPEQEEEILGSpDDDEQEDPNDYCK	GSAPHSESDLPEQEEEILGSpDDDEQEDPNDYCK	GSAPHSESDLPEQEEEILGSpDDDEQEDPNDYCK	GSAPHSESDLPEQEEEILGSpDDDEQEDPNDYCK	GSAPHSESDLPEQEEEILGSpDDDEQEDPNDYCK
QE3_191209_OPL1025_FR_U2OS_TiOx_A.20336.20336.2	TTWGDGGENSpPCNVVSK	TTWGDGGENSpPCNVVSK	TTWGDGGENSpPCNVVSK	TTWGDGGENSpPCNVVSK	TTWGDGGENSpPCNVVSK	TTWGDGGENSpPCNVVSK	TTWGDGGENSpPCNVVSK	TTWGDGGENSpPCNVVSK
QE3_191209_OPL1025_FR_U2OS_TiOx_A.38668.38668.4	CGSGPVHISGQHLVAVEEDAESpEDEEEEDVKLLSISGK	CGSGPVHISGQHLVAVEEDAESpEDEEEEDVKLLSISGK	NA	NA	CGSGPVHISGQHLVAVEEDAESpEDEEEEDVKLLSISGK	CGSGPVHISGQHLVAVEEDAESpEDEEEEDVKLLSISGK	CGSGPVHISGQHLVAVEEDAESpEDEEEEDVKLLSISGK	CGSGPVHISGQHLVAVEEDAESpEDEEEEDVKLLSISGK
QE3_191209_OPL1025_FR_U2OS_TiOx_B.26673.26673.2	VLGSpEGEEEDEALSpPAK	VLGSpEGEEEDEALSpPAK	VLGSpEGEEEDEALSpPAK	VLGSpEGEEEDEALSpPAK	VLGSpEGEEEDEALSpPAK	VLGSpEGEEEDEALSpPAK	VLGSpEGEEEDEALSpPAK	VLGSpEGEEEDEALSpPAK
QE3_191209_OPL1025_FR_U2OS_TiOx_C.47060.47060.3	MGAPESGLAEYLFDKHTLGDSpDNES	MGAPESGLAEYLFDKHTLGDSpDNES	MGAPESGLAEYLFDKHTLGDSpDNES	MGAPESGLAEYLFDKHTLGDSpDNES	MGAPESGLAEYLFDKHTLGDSpDNES	MGAPESGLAEYLFDKHTLGDSpDNES	NA	NA
QE3_191209_OPL1025_FR_U2OS_TiOx_B.13397.13397.3	EKLQEEGGGSpDEEETGSpPSEDGMQSAR	EKLQEEGGGSpDEEETGSpPSEDGMQSAR	EKLQEEGGGSpDEEETGSpPSEDGMQSAR	EKLQEEGGGSpDEEETGSpPSEDGMQSAR	EKLQEEGGGSpDEEETGSpPSEDGMQSAR	EKLQEEGGGSpDEEETGSpPSEDGMQSAR	EKLQEEGGGSpDEEETGSpPSEDGMQSAR	EKLQEEGGGSpDEEETGSpPSEDGMQSAR
QE3_191209_OPL1025_FR_U2OS_TiOx_A.37807.37807.4	AKSpPQPPVEEEDEHFDDTVVCLDTYNCDLHFK	AKSpPQPPVEEEDEHFDDTVVCLDTYNCDLHFK	NA	NA	AKSpPQPPVEEEDEHFDDTVVCLDTYNCDLHFK	AKSpPQPPVEEEDEHFDDTVVCLDTYNCDLHFK	AKSpPQPPVEEEDEHFDDTVVCLDTYNCDLHFK	AKSpPQPPVEEEDEHFDDTVVCLDTYNCDLHFK
QE3_191209_OPL1025_FR_U2OS_TiOx_C.39119.39119.5	AKSpPQPPVEEEDEHFDDTVVCLDTYNCDLHFK	AKSpPQPPVEEEDEHFDDTVVCLDTYNCDLHFK	AKSpPQPPVEEEDEHFDDTVVCLDTYNCDLHFK	AKSpPQPPVEEEDEHFDDTVVCLDTYNCDLHFK	AKSpPQPPVEEEDEHFDDTVVCLDTYNCDLHFK	AKSpPQPPVEEEDEHFDDTVVCLDTYNCDLHFK	AKSpPQPPVEEEDEHFDDTVVCLDTYNCDLHFK	AKSpPQPPVEEEDEHFDDTVVCLDTYNCDLHFK
QE3_191209_OPL1025_FR_U2OS_TiOx_C.8462.8462.2	SQSpPAASDCSSSSSSASLPSSGR	SQSpPAASDCSSSSSSASLPSSGR	SQSpPAASDCSSSSSSASLPSSGR	SQSpPAASDCSSSSSSASLPSSGR	SQSpPAASDCSSSSSSASLPSSGR	SQSpPAASDCSSSSSSASLPSSGR	SQSpPAASDCSSSSSSASLPSSGR	SQSpPAASDCSSSSSSASLPSSGR
QE3_191209_OPL1025_FR_U2OS_TiOx_A.41998.41998.4	RKPVLPALTINPTIAEGPSpPTSEGASEANLVDLQK	RKPVLPALTINPTIAEGPSpPTSEGASEANLVDLQK	RKPVLPALTINPTIAEGPSpPTSEGASEANLVDLQK	RKPVLPALTINPTIAEGPSpPTSEGASEANLVDLQK	RKPVLPALTINPTIAEGPSpPTSEGASEANLVDLQK	RKPVLPALTINPTIAEGPSpPTSEGASEANLVDLQK	RKPVLPALTINPTIAEGPSpPTSEGASEANLVDLQK	RKPVLPALTINPTIAEGPSpPTSEGASEANLVDLQK
QE3_191209_OPL1025_FR_U2OS_TiOx_B.5454.5454.3	SHHAPMSpPGSSGGGGQPLAR	SHHAPMSpPGSSGGGGQPLAR	SHHAPMSpPGSSGGGGQPLAR	SHHAPMSpPGSSGGGGQPLAR	SHHAPMSpPGSSGGGGQPLAR	SHHAPMSpPGSSGGGGQPLAR	SHHAPMSpPGSSGGGGQPLAR	SHHAPMSpPGSSGGGGQPLAR
QE3_191209_OPL1025_FR_U2OS_TiOx_B.24356.24356.3	HKAEEVEDETVELDVSpDEEMAR	HKAEEVEDETVELDVSpDEEMAR	HKAEEVEDETVELDVSpDEEMAR	HKAEEVEDETVELDVSpDEEMAR	HKAEEVEDETVELDVSpDEEMAR	HKAEEVEDETVELDVSpDEEMAR	HKAEEVEDETVELDVSpDEEMAR	HKAEEVEDETVELDVSpDEEMAR
QE3_191209_OPL1025_FR_U2OS_TiOx_B.24100.24100.3	HTTFEQPVFSVSKQSpPPISTSK	HTTFEQPVFSVSKQSpPPISTSK	HTTFEQPVFSVSKQSpPPISTSK	HTTFEQPVFSVSKQSpPPISTSK	HTTFEQPVFSVSKQSpPPISTSK	HTTFEQPVFSVSKQSpPPISTSK	HTTFEQPVFSVSKQSpPPISTSK	HTTFEQPVFSVSKQSpPPISTSK
QE3_191209_OPL1025_FR_U2OS_TiOx_B.25930.25930.3	CPFPAGAALACCSpEDEEDDEEHEGGGSR	CPFPAGAALACCSpEDEEDDEEHEGGGSR	CPFPAGAALACCSpEDEEDDEEHEGGGSR	CPFPAGAALACCSpEDEEDDEEHEGGGSR	CPFPAGAALACCSpEDEEDDEEHEGGGSR	CPFPAGAALACCSpEDEEDDEEHEGGGSR	CPFPAGAALACCSpEDEEDDEEHEGGGSR	CPFPAGAALACCSpEDEEDDEEHEGGGSR
QE3_191209_OPL1025_FR_U2OS_TiOx_B.46363.46363.4	AKSpPQPPVEEEDEHFDDTVVCLDTYNCDLHFK	AKSpPQPPVEEEDEHFDDTVVCLDTYNCDLHFK	AKSpPQPPVEEEDEHFDDTVVCLDTYNCDLHFK	AKSpPQPPVEEEDEHFDDTVVCLDTYNCDLHFK	AKSpPQPPVEEEDEHFDDTVVCLDTYNCDLHFK	AKSpPQPPVEEEDEHFDDTVVCLDTYNCDLHFK	AKSpPQPPVEEEDEHFDDTVVCLDTYNCDLHFK	AKSpPQPPVEEEDEHFDDTVVCLDTYNCDLHFK
QE3_191209_OPL1025_FR_U2OS_TiOx_A.21065.21065.2	YRIQEQESpSpGEEDSDLSPEER	YRIQEQESpSpGEEDSDLSPEER	YRIQEQESpSpGEEDSDLSPEER	YRIQEQESpSpGEEDSDLSPEER	YRIQEQESpSpGEEDSDLSPEER	YRIQEQESpSpGEEDSDLSPEER	YRIQEQESpSpGEEDSDLSPEER	YRIQEQESpSpGEEDSDLSPEER
QE3_191209_OPL1025_FR_U2OS_TiOx_B.22902.22902.3	VADPDHDHTGFLTEYpVATR	VADPDHDHTGFLTEYpVATR	VADPDHDHTGFLTEYpVATR	VADPDHDHTGFLTEYpVATR	VADPDHDHTGFLTEYpVATR	VADPDHDHTGFLTEYpVATR	VADPDHDHTGFLTEYpVATR	VADPDHDHTGFLTEYpVATR
QE3_191209_OPL1025_FR_U2OS_TiOx_B.37562.37562.3	GDLSpDVEEEEEEEMDVDEATGAVKK	GDLSpDVEEEEEEEMDVDEATGAVKK	GDLSpDVEEEEEEEMDVDEATGAVKK	GDLSpDVEEEEEEEMDVDEATGAVKK	GDLSpDVEEEEEEEMDVDEATGAVKK	GDLSpDVEEEEEEEMDVDEATGAVKK	GDLSpDVEEEEEEEMDVDEATGAVKK	GDLSpDVEEEEEEEMDVDEATGAVKK
QE3_191209_OPL1025_FR_U2OS_TiOx_C.44264.44264.3	AMDNHSpDSpEEELAAFCPQLDDSTVAR	AMDNHSpDSpEEELAAFCPQLDDSTVAR	AMDNHSpDSpEEELAAFCPQLDDSTVAR	AMDNHSpDSpEEELAAFCPQLDDSTVAR	AMDNHSpDSpEEELAAFCPQLDDSTVAR	AMDNHSpDSpEEELAAFCPQLDDSTVAR	AMDNHSpDSpEEELAAFCPQLDDSTVAR	AMDNHSpDSpEEELAAFCPQLDDSTVAR
QE3_191209_OPL1025_FR_U2OS_TiOx_C.9861.9861.3	AQNEFKDEAQSLSHSpPK	AQNEFKDEAQSLSHSpPK	AQNEFKDEAQSLSHSpPK	AQNEFKDEAQSLSHSpPK	AQNEFKDEAQSLSHSpPK	AQNEFKDEAQSLSHSpPK	AQNEFKDEAQSLSHSpPK	AQNEFKDEAQSLSHSpPK
QE3_191209_OPL1025_FR_U2OS_TiOx_C.21899.21899.3	FGESEEVEMEVESpDEEDDKQEK	FGESEEVEMEVESpDEEDDKQEK	FGESEEVEMEVESpDEEDDKQEK	FGESEEVEMEVESpDEEDDKQEK	FGESEEVEMEVESpDEEDDKQEK	FGESEEVEMEVESpDEEDDKQEK	FGESEEVEMEVESpDEEDDKQEK	FGESEEVEMEVESpDEEDDKQEK
QE3_191209_OPL1025_FR_U2OS_TiOx_B.50720.50720.3	KGELMENDQDAMEYSpSpEEEEVDLQTALTGYQTK	KGELMENDQDAMEYSpSpEEEEVDLQTALTGYQTK	KGELMENDQDAMEYSpSpEEEEVDLQTALTGYQTK	KGELMENDQDAMEYSpSpEEEEVDLQTALTGYQTK	KGELMENDQDAMEYSpSpEEEEVDLQTALTGYQTK	KGELMENDQDAMEYSpSpEEEEVDLQTALTGYQTK	KGELMENDQDAMEYSpSpEEEEVDLQTALTGYQTK	KGELMENDQDAMEYSpSpEEEEVDLQTALTGYQTK
QE3_191209_OPL1025_FR_U2OS_TiOx_C.24270.24270.3	HTFSGVASVESpSSGEAFHVGK	HTFSGVASVESpSSGEAFHVGK	HTFSGVASVESpSSGEAFHVGK	HTFSGVASVESpSSGEAFHVGK	HTFSGVASVESpSSGEAFHVGK	HTFSGVASVESpSSGEAFHVGK	HTFSGVASVESpSSGEAFHVGK	HTFSGVASVESpSSGEAFHVGK
QE3_191209_OPL1025_FR_U2OS_TiOx_C.21900.21900.4	TGGIGDSRPPSFHPHAGGGSpQENLDNDTETDSLVSAQR	TGGIGDSRPPSFHPHAGGGSpQENLDNDTETDSLVSAQR	TGGIGDSRPPSFHPHAGGGSpQENLDNDTETDSLVSAQR	TGGIGDSRPPSFHPHAGGGSpQENLDNDTETDSLVSAQR	TGGIGDSRPPSFHPHAGGGSpQENLDNDTETDSLVSAQR	TGGIGDSRPPSFHPHAGGGSpQENLDNDTETDSLVSAQR	TGGIGDSRPPSFHPHAGGGSpQENLDNDTETDSLVSAQR	TGGIGDSRPPSFHPHAGGGSpQENLDNDTETDSLVSAQR
QE3_191209_OPL1025_FR_U2OS_TiOx_B.19406.19406.2	KGSpSGNASEVSVACLTER	KGSpSGNASEVSVACLTER	KGSpSGNASEVSVACLTER	KGSpSGNASEVSVACLTER	KGSpSGNASEVSVACLTER	KGSpSGNASEVSVACLTER	KGSpSGNASEVSVACLTER	KGSpSGNASEVSVACLTER
QE3_191209_OPL1025_FR_U2OS_TiOx_A.44285.44285.4	LAAFADALEFADEEKESpPVEFTGHK	LAAFADALEFADEEKESpPVEFTGHK	LAAFADALEFADEEKESpPVEFTGHK	LAAFADALEFADEEKESpPVEFTGHK	LAAFADALEFADEEKESpPVEFTGHK	LAAFADALEFADEEKESpPVEFTGHK	LAAFADALEFADEEKESpPVEFTGHK	LAAFADALEFADEEKESpPVEFTGHK
QE3_191209_OPL1025_FR_U2OS_TiOx_C.15380.15380.3	SSLGQSpASpETEEDTVSVSKK	SSLGQSpASpETEEDTVSVSKK	SSLGQSpASpETEEDTVSVSKK	SSLGQSpASpETEEDTVSVSKK	SSLGQSpASpETEEDTVSVSKK	SSLGQSpASpETEEDTVSVSKK	SSLGQSpASpETEEDTVSVSKK	SSLGQSpASpETEEDTVSVSKK
QE3_191209_OPL1025_FR_U2OS_TiOx_A.20672.20672.2	STIGVMVTASpHNPEEDNGVK	STIGVMVTASpHNPEEDNGVK	STIGVMVTASpHNPEEDNGVK	STIGVMVTASpHNPEEDNGVK	STIGVMVTASpHNPEEDNGVK	STIGVMVTASpHNPEEDNGVK	STIGVMVTASpHNPEEDNGVK	STIGVMVTASpHNPEEDNGVK
QE3_191209_OPL1025_FR_U2OS_TiOx_B.14673.14673.4	HPGAHQGNLASGLHSNAIASPGSpPSLGR	HPGAHQGNLASGLHSNAIASPGSpPSLGR	HPGAHQGNLASGLHSNAIASPGSpPSLGR	HPGAHQGNLASGLHSNAIASPGSpPSLGR	HPGAHQGNLASGLHSNAIASPGSpPSLGR	HPGAHQGNLASGLHSNAIASPGSpPSLGR	HPGAHQGNLASGLHSNAIASPGSpPSLGR	HPGAHQGNLASGLHSNAIASPGSpPSLGR
QE3_191209_OPL1025_FR_U2OS_TiOx_B.21087.21087.3	AASpPPRPLLSNASATPVGR	AASpPPRPLLSNASATPVGR	NA	NA	AASpPPRPLLSNASATPVGR	AASpPPRPLLSNASATPVGR	AASpPPRPLLSNASATPVGR	AASpPPRPLLSNASATPVGR
QE3_191209_OPL1025_FR_U2OS_TiOx_C.38639.38639.4	CGSGPVHISGQHLVAVEEDAESpEDEEEEDVKLLSISGK	CGSGPVHISGQHLVAVEEDAESpEDEEEEDVKLLSISGK	NA	NA	CGSGPVHISGQHLVAVEEDAESpEDEEEEDVKLLSISGK	CGSGPVHISGQHLVAVEEDAESpEDEEEEDVKLLSISGK	CGSGPVHISGQHLVAVEEDAESpEDEEEEDVKLLSISGK	CGSGPVHISGQHLVAVEEDAESpEDEEEEDVKLLSISGK
QE3_191209_OPL1025_FR_U2OS_TiOx_A.30315.30315.3	MQNNSSpPSISPNTSFTSDGSPSPLGGIKR	MQNNSSpPSISPNTSFTSDGSPSPLGGIKR	MQNNSSpPSISPNTSFTSDGSPSPLGGIKR	MQNNSSpPSISPNTSFTSDGSPSPLGGIKR	MQNNSSpPSISPNTSFTSDGSPSPLGGIKR	MQNNSSpPSISPNTSFTSDGSPSPLGGIKR	MQNNSSpPSISPNTSFTSDGSPSPLGGIKR	MQNNSSpPSISPNTSFTSDGSPSPLGGIKR
QE3_191209_OPL1025_FR_U2OS_TiOx_C.47644.47644.3	AYSpQEEITQGFEETGDTLYAPYSTHFQLQNQPPQK	AYSpQEEITQGFEETGDTLYAPYSTHFQLQNQPPQK	AYSpQEEITQGFEETGDTLYAPYSTHFQLQNQPPQK	AYSpQEEITQGFEETGDTLYAPYSTHFQLQNQPPQK	AYSpQEEITQGFEETGDTLYAPYSTHFQLQNQPPQK	AYSpQEEITQGFEETGDTLYAPYSTHFQLQNQPPQK	AYSpQEEITQGFEETGDTLYAPYSTHFQLQNQPPQK	AYSpQEEITQGFEETGDTLYAPYSTHFQLQNQPPQK
QE3_191209_OPL1025_FR_U2OS_TiOx_C.44794.44794.3	KQFKDLFDLNSpSpEEDDTEGFSER	KQFKDLFDLNSpSpEEDDTEGFSER	KQFKDLFDLNSpSpEEDDTEGFSER	KQFKDLFDLNSpSpEEDDTEGFSER	KQFKDLFDLNSpSpEEDDTEGFSER	KQFKDLFDLNSpSpEEDDTEGFSER	KQFKDLFDLNSpSpEEDDTEGFSER	KQFKDLFDLNSpSpEEDDTEGFSER
QE3_191209_OPL1025_FR_U2OS_TiOx_B.3113.3113.4	RAHTpPTPGIYMGRPTHSGGGGGGGGGGGGGGGGR	RAHTpPTPGIYMGRPTHSGGGGGGGGGGGGGGGGR	RAHTpPTPGIYMGRPTHSGGGGGGGGGGGGGGGGR	RAHTpPTPGIYMGRPTHSGGGGGGGGGGGGGGGGR	RAHTpPTPGIYMGRPTHSGGGGGGGGGGGGGGGGR	RAHTpPTPGIYMGRPTHSGGGGGGGGGGGGGGGGR	RAHTpPTPGIYMGRPTHSGGGGGGGGGGGGGGGGR	RAHTpPTPGIYMGRPTHSGGGGGGGGGGGGGGGGR
QE3_191209_OPL1025_FR_U2OS_TiOx_B.37988.37988.3	MQNNSSPSISpPNTSFTSDGSPSPLGGIK	MQNNSSPSISpPNTSFTSDGSPSPLGGIK	NA	NA	MQNNSSPSISpPNTSFTSDGSPSPLGGIK	MQNNSSPSISpPNTSFTSDGSPSPLGGIK	MQNNSSPSISpPNTSFTSDGSPSPLGGIK	MQNNSSPSISpPNTSFTSDGSPSPLGGIK
QE3_191209_OPL1025_FR_U2OS_TiOx_C.23820.23820.4	SKDHFGLEGDEESTMLEDSVSpPKK	SKDHFGLEGDEESTMLEDSVSpPKK	SKDHFGLEGDEESTMLEDSVSpPKK	SKDHFGLEGDEESTMLEDSVSpPKK	SKDHFGLEGDEESTMLEDSVSpPKK	SKDHFGLEGDEESTMLEDSVSpPKK	SKDHFGLEGDEESTMLEDSVSpPKK	SKDHFGLEGDEESTMLEDSVSpPKK
QE3_191209_OPL1025_FR_U2OS_TiOx_A.51219.51219.2	EEGSpDIEDEDMEELLNDTR	EEGSpDIEDEDMEELLNDTR	EEGSpDIEDEDMEELLNDTR	EEGSpDIEDEDMEELLNDTR	EEGSpDIEDEDMEELLNDTR	EEGSpDIEDEDMEELLNDTR	EEGSpDIEDEDMEELLNDTR	EEGSpDIEDEDMEELLNDTR
QE3_191209_OPL1025_FR_U2OS_TiOx_B.52723.52723.2	KEESpEESpDDDMGFGLFD	KEESpEESpDDDMGFGLFD	KEESpEESpDDDMGFGLFD	KEESpEESpDDDMGFGLFD	NA	KEESpEESpDDDMGFGLFD	NA	KEESpEESpDDDMGFGLFD
QE3_191209_OPL1025_FR_U2OS_TiOx_B.39614.39614.2	NINMDNDLEVLTSSpPTR	NINMDNDLEVLTSSpPTR	NINMDNDLEVLTSSpPTR	NINMDNDLEVLTSSpPTR	NINMDNDLEVLTSSpPTR	NINMDNDLEVLTSSpPTR	NINMDNDLEVLTSSpPTR	NINMDNDLEVLTSSpPTR
QE3_191209_OPL1025_FR_U2OS_TiOx_B.43267.43267.2	LVSFHDDSpDEDLLHI	LVSFHDDSpDEDLLHI	LVSFHDDSpDEDLLHI	LVSFHDDSpDEDLLHI	LVSFHDDSpDEDLLHI	LVSFHDDSpDEDLLHI	LVSFHDDSpDEDLLHI	LVSFHDDSpDEDLLHI
QE3_191209_OPL1025_FR_U2OS_TiOx_A.28494.28494.3	HTFSGVASVESpSSGEAFHVGK	HTFSGVASVESpSSGEAFHVGK	NA	NA	HTFSGVASVESpSSGEAFHVGK	HTFSGVASVESpSSGEAFHVGK	HTFSGVASVESpSSGEAFHVGK	HTFSGVASVESpSSGEAFHVGK
QE3_191209_OPL1025_FR_U2OS_TiOx_A.19904.19904.2	LQQGAGLESpPQGQPEPGAASpPQR	LQQGAGLESpPQGQPEPGAASpPQR	LQQGAGLESpPQGQPEPGAASpPQR	LQQGAGLESpPQGQPEPGAASpPQR	LQQGAGLESpPQGQPEPGAASpPQR	LQQGAGLESpPQGQPEPGAASpPQR	LQQGAGLESpPQGQPEPGAASpPQR	LQQGAGLESpPQGQPEPGAASpPQR
QE3_191209_OPL1025_FR_U2OS_TiOx_C.39072.39072.2	ALASNTSFFSGCSpPIEEEAH	ALASNTSFFSGCSpPIEEEAH	ALASNTSFFSGCSpPIEEEAH	ALASNTSFFSGCSpPIEEEAH	ALASNTSFFSGCSpPIEEEAH	ALASNTSFFSGCSpPIEEEAH	ALASNTSFFSGCSpPIEEEAH	ALASNTSFFSGCSpPIEEEAH
QE3_191209_OPL1025_FR_U2OS_TiOx_A.23789.23789.3	EGMNPSYDEYADSpDEDQHDAYLER	EGMNPSYDEYADSpDEDQHDAYLER	EGMNPSYDEYADSpDEDQHDAYLER	EGMNPSYDEYADSpDEDQHDAYLER	EGMNPSYDEYADSpDEDQHDAYLER	EGMNPSYDEYADSpDEDQHDAYLER	EGMNPSYDEYADSpDEDQHDAYLER	EGMNPSYDEYADSpDEDQHDAYLER
QE3_191209_OPL1025_FR_U2OS_TiOx_A.3573.3573.2	KAEQGSpEEEGEGEEEEEEGGESK	KAEQGSpEEEGEGEEEEEEGGESK	KAEQGSpEEEGEGEEEEEEGGESK	KAEQGSpEEEGEGEEEEEEGGESK	KAEQGSpEEEGEGEEEEEEGGESK	KAEQGSpEEEGEGEEEEEEGGESK	KAEQGSpEEEGEGEEEEEEGGESK	KAEQGSpEEEGEGEEEEEEGGESK
QE3_191209_OPL1025_FR_U2OS_TiOx_A.32520.32520.3	VQGEAVSNIQENTQTPTVQEESpEEEEVDETGVEVK	VQGEAVSNIQENTQTPTVQEESpEEEEVDETGVEVK	VQGEAVSNIQENTQTPTVQEESpEEEEVDETGVEVK	VQGEAVSNIQENTQTPTVQEESpEEEEVDETGVEVK	VQGEAVSNIQENTQTPTVQEESpEEEEVDETGVEVK	VQGEAVSNIQENTQTPTVQEESpEEEEVDETGVEVK	VQGEAVSNIQENTQTPTVQEESpEEEEVDETGVEVK	VQGEAVSNIQENTQTPTVQEESpEEEEVDETGVEVK
QE3_191209_OPL1025_FR_U2OS_TiOx_C.44764.44764.3	ANSpFVGTAQYVSPELLTEK	ANSpFVGTAQYVSPELLTEK	ANSpFVGTAQYVSPELLTEK	ANSpFVGTAQYVSPELLTEK	ANSpFVGTAQYVSPELLTEK	ANSpFVGTAQYVSPELLTEK	ANSpFVGTAQYVSPELLTEK	ANSpFVGTAQYVSPELLTEK
QE3_191209_OPL1025_FR_U2OS_TiOx_B.28983.28983.4	KKAENAEGQTPAIGPDGEPLDETSQMSpDLPVK	KKAENAEGQTPAIGPDGEPLDETSQMSpDLPVK	KKAENAEGQTPAIGPDGEPLDETSQMSpDLPVK	KKAENAEGQTPAIGPDGEPLDETSQMSpDLPVK	KKAENAEGQTPAIGPDGEPLDETSQMSpDLPVK	KKAENAEGQTPAIGPDGEPLDETSQMSpDLPVK	KKAENAEGQTPAIGPDGEPLDETSQMSpDLPVK	KKAENAEGQTPAIGPDGEPLDETSQMSpDLPVK
QE3_191209_OPL1025_FR_U2OS_TiOx_B.51950.51950.2	KEESpEESpDDDMGFGLFD	KEESpEESpDDDMGFGLFD	NA	NA	NA	KEESpEESpDDDMGFGLFD	KEESpEESpDDDMGFGLFD	KEESpEESpDDDMGFGLFD
QE3_191209_OPL1025_FR_U2OS_TiOx_A.28257.28257.4	FLETpDSpEEEQEEVNEKKTAEEEELAEEK	FLETpDSpEEEQEEVNEKKTAEEEELAEEK	FLETpDSpEEEQEEVNEKKTAEEEELAEEK	FLETpDSpEEEQEEVNEKKTAEEEELAEEK	FLETpDSpEEEQEEVNEKKTAEEEELAEEK	FLETpDSpEEEQEEVNEKKTAEEEELAEEK	FLETpDSpEEEQEEVNEKKTAEEEELAEEK	FLETpDSpEEEQEEVNEKKTAEEEELAEEK
QE3_191209_OPL1025_FR_U2OS_TiOx_A.52135.52135.3	IFLDLDTpDDDLNSDDYEYEDEAK	IFLDLDTpDDDLNSDDYEYEDEAK	IFLDLDTpDDDLNSDDYEYEDEAK	IFLDLDTpDDDLNSDDYEYEDEAK	IFLDLDTpDDDLNSDDYEYEDEAK	IFLDLDTpDDDLNSDDYEYEDEAK	IFLDLDTpDDDLNSDDYEYEDEAK	IFLDLDTpDDDLNSDDYEYEDEAK
QE3_191209_OPL1025_FR_U2OS_TiOx_C.26422.26422.2	ILEGDNGMDSpDMEEEADDGSK	ILEGDNGMDSpDMEEEADDGSK	ILEGDNGMDSpDMEEEADDGSK	ILEGDNGMDSpDMEEEADDGSK	ILEGDNGMDSpDMEEEADDGSK	ILEGDNGMDSpDMEEEADDGSK	ILEGDNGMDSpDMEEEADDGSK	ILEGDNGMDSpDMEEEADDGSK
QE3_191209_OPL1025_FR_U2OS_TiOx_B.22596.22596.3	SDEEDEDSpDFGEEQRDCYLK	SDEEDEDSpDFGEEQRDCYLK	SDEEDEDSpDFGEEQRDCYLK	SDEEDEDSpDFGEEQRDCYLK	SDEEDEDSpDFGEEQRDCYLK	SDEEDEDSpDFGEEQRDCYLK	SDEEDEDSpDFGEEQRDCYLK	SDEEDEDSpDFGEEQRDCYLK
QE3_191209_OPL1025_FR_U2OS_TiOx_B.41353.41353.3	IGPPSpPGDDEEEAAAAAGAPAAAGATGDLASAQLGGAPNR	IGPPSpPGDDEEEAAAAAGAPAAAGATGDLASAQLGGAPNR	IGPPSpPGDDEEEAAAAAGAPAAAGATGDLASAQLGGAPNR	IGPPSpPGDDEEEAAAAAGAPAAAGATGDLASAQLGGAPNR	IGPPSpPGDDEEEAAAAAGAPAAAGATGDLASAQLGGAPNR	IGPPSpPGDDEEEAAAAAGAPAAAGATGDLASAQLGGAPNR	IGPPSpPGDDEEEAAAAAGAPAAAGATGDLASAQLGGAPNR	IGPPSpPGDDEEEAAAAAGAPAAAGATGDLASAQLGGAPNR
QE3_191209_OPL1025_FR_U2OS_TiOx_B.48199.48199.3	DYEIESQNPLASpPTNTLLGSAK	DYEIESQNPLASpPTNTLLGSAK	DYEIESQNPLASpPTNTLLGSAK	DYEIESQNPLASpPTNTLLGSAK	DYEIESQNPLASpPTNTLLGSAK	DYEIESQNPLASpPTNTLLGSAK	DYEIESQNPLASpPTNTLLGSAK	DYEIESQNPLASpPTNTLLGSAK
QE3_191209_OPL1025_FR_U2OS_TiOx_A.51109.51109.3	GLFSpDEEDSEDLFSSQSASNLK	GLFSpDEEDSEDLFSSQSASNLK	GLFSpDEEDSEDLFSSQSASNLK	GLFSpDEEDSEDLFSSQSASNLK	GLFSpDEEDSEDLFSSQSASNLK	GLFSpDEEDSEDLFSSQSASNLK	GLFSpDEEDSEDLFSSQSASNLK	GLFSpDEEDSEDLFSSQSASNLK
QE3_191209_OPL1025_FR_U2OS_TiOx_C.40096.40096.2	TLSVAAAFNEDEDSpEPEEMPPEAK	TLSVAAAFNEDEDSpEPEEMPPEAK	TLSVAAAFNEDEDSpEPEEMPPEAK	TLSVAAAFNEDEDSpEPEEMPPEAK	TLSVAAAFNEDEDSpEPEEMPPEAK	TLSVAAAFNEDEDSpEPEEMPPEAK	TLSVAAAFNEDEDSpEPEEMPPEAK	TLSVAAAFNEDEDSpEPEEMPPEAK
QE3_191209_OPL1025_FR_U2OS_TiOx_A.30440.30440.2	AGEQQLSpEPEDMEMEAGDTDDPPR	AGEQQLSpEPEDMEMEAGDTDDPPR	AGEQQLSpEPEDMEMEAGDTDDPPR	AGEQQLSpEPEDMEMEAGDTDDPPR	AGEQQLSpEPEDMEMEAGDTDDPPR	AGEQQLSpEPEDMEMEAGDTDDPPR	AGEQQLSpEPEDMEMEAGDTDDPPR	AGEQQLSpEPEDMEMEAGDTDDPPR
QE3_191209_OPL1025_FR_U2OS_TiOx_B.38274.38274.3	VKASpPITNDGEDEFVPSpDGLDKDEYTFSPGK	VKASpPITNDGEDEFVPSpDGLDKDEYTFSPGK	VKASpPITNDGEDEFVPSpDGLDKDEYTFSPGK	VKASpPITNDGEDEFVPSpDGLDKDEYTFSPGK	VKASpPITNDGEDEFVPSpDGLDKDEYTFSPGK	VKASpPITNDGEDEFVPSpDGLDKDEYTFSPGK	VKASpPITNDGEDEFVPSpDGLDKDEYTFSPGK	VKASpPITNDGEDEFVPSpDGLDKDEYTFSPGK
QE3_191209_OPL1025_FR_U2OS_TiOx_C.47657.47657.2	AYSpFCGTVEYMAPEVVNR	AYSpFCGTVEYMAPEVVNR	AYSpFCGTVEYMAPEVVNR	AYSpFCGTVEYMAPEVVNR	AYSpFCGTVEYMAPEVVNR	AYSpFCGTVEYMAPEVVNR	AYSpFCGTVEYMAPEVVNR	AYSpFCGTVEYMAPEVVNR
QE3_191209_OPL1025_FR_U2OS_TiOx_B.53005.53005.3	CGSGPVHISGQHLVAVEEDAESpEDEEEEDVK	CGSGPVHISGQHLVAVEEDAESpEDEEEEDVK	CGSGPVHISGQHLVAVEEDAESpEDEEEEDVK	CGSGPVHISGQHLVAVEEDAESpEDEEEEDVK	CGSGPVHISGQHLVAVEEDAESpEDEEEEDVK	CGSGPVHISGQHLVAVEEDAESpEDEEEEDVK	CGSGPVHISGQHLVAVEEDAESpEDEEEEDVK	CGSGPVHISGQHLVAVEEDAESpEDEEEEDVK
QE3_191209_OPL1025_FR_U2OS_TiOx_A.4277.4277.2	HSLDSpDEEEDDDDGGSSK	HSLDSpDEEEDDDDGGSSK	HSLDSpDEEEDDDDGGSSK	HSLDSpDEEEDDDDGGSSK	HSLDSpDEEEDDDDGGSSK	HSLDSpDEEEDDDDGGSSK	HSLDSpDEEEDDDDGGSSK	HSLDSpDEEEDDDDGGSSK
QE3_191209_OPL1025_FR_U2OS_TiOx_A.40128.40128.4	AKSpPQPPVEEEDEHFDDTVVCLDTYNCDLHFK	AKSpPQPPVEEEDEHFDDTVVCLDTYNCDLHFK	AKSpPQPPVEEEDEHFDDTVVCLDTYNCDLHFK	AKSpPQPPVEEEDEHFDDTVVCLDTYNCDLHFK	AKSpPQPPVEEEDEHFDDTVVCLDTYNCDLHFK	AKSpPQPPVEEEDEHFDDTVVCLDTYNCDLHFK	AKSpPQPPVEEEDEHFDDTVVCLDTYNCDLHFK	AKSpPQPPVEEEDEHFDDTVVCLDTYNCDLHFK
QE3_191209_OPL1025_FR_U2OS_TiOx_C.38349.38349.4	CGSGPVHISGQHLVAVEEDAESpEDEEEEDVKLLSISGK	CGSGPVHISGQHLVAVEEDAESpEDEEEEDVKLLSISGK	NA	NA	CGSGPVHISGQHLVAVEEDAESpEDEEEEDVKLLSISGK	CGSGPVHISGQHLVAVEEDAESpEDEEEEDVKLLSISGK	CGSGPVHISGQHLVAVEEDAESpEDEEEEDVKLLSISGK	CGSGPVHISGQHLVAVEEDAESpEDEEEEDVKLLSISGK
QE3_191209_OPL1025_FR_U2OS_TiOx_A.10485.10485.3	AEQGSpEEEGEGEEEEEEGGESKADDPYAHLSKK	AEQGSpEEEGEGEEEEEEGGESKADDPYAHLSKK	NA	NA	AEQGSpEEEGEGEEEEEEGGESKADDPYAHLSKK	AEQGSpEEEGEGEEEEEEGGESKADDPYAHLSKK	AEQGSpEEEGEGEEEEEEGGESKADDPYAHLSKK	AEQGSpEEEGEGEEEEEEGGESKADDPYAHLSKK
QE3_191209_OPL1025_FR_U2OS_TiOx_C.38921.38921.4	CGSGPVHISGQHLVAVEEDAESpEDEEEEDVKLLSISGK	CGSGPVHISGQHLVAVEEDAESpEDEEEEDVKLLSISGK	CGSGPVHISGQHLVAVEEDAESpEDEEEEDVKLLSISGK	CGSGPVHISGQHLVAVEEDAESpEDEEEEDVKLLSISGK	CGSGPVHISGQHLVAVEEDAESpEDEEEEDVKLLSISGK	CGSGPVHISGQHLVAVEEDAESpEDEEEEDVKLLSISGK	CGSGPVHISGQHLVAVEEDAESpEDEEEEDVKLLSISGK	CGSGPVHISGQHLVAVEEDAESpEDEEEEDVKLLSISGK
QE3_191209_OPL1025_FR_U2OS_TiOx_A.42671.42671.4	GISEDSHLESLQDVGQSAAPTFMISpPETVTGTGK	GISEDSHLESLQDVGQSAAPTFMISpPETVTGTGK	NA	NA	GISEDSHLESLQDVGQSAAPTFMISpPETVTGTGK	GISEDSHLESLQDVGQSAAPTFMISpPETVTGTGK	GISEDSHLESLQDVGQSAAPTFMISpPETVTGTGK	GISEDSHLESLQDVGQSAAPTFMISpPETVTGTGK
QE3_191209_OPL1025_FR_U2OS_TiOx_B.39342.39342.4	CGSGPVHISGQHLVAVEEDAESpEDEEEEDVKLLSISGK	CGSGPVHISGQHLVAVEEDAESpEDEEEEDVKLLSISGK	CGSGPVHISGQHLVAVEEDAESpEDEEEEDVKLLSISGK	CGSGPVHISGQHLVAVEEDAESpEDEEEEDVKLLSISGK	CGSGPVHISGQHLVAVEEDAESpEDEEEEDVKLLSISGK	CGSGPVHISGQHLVAVEEDAESpEDEEEEDVKLLSISGK	CGSGPVHISGQHLVAVEEDAESpEDEEEEDVKLLSISGK	CGSGPVHISGQHLVAVEEDAESpEDEEEEDVKLLSISGK
QE3_191209_OPL1025_FR_U2OS_TiOx_B.3182.3182.4	TKFASpDDEHDEHDENGATGPVKR	TKFASpDDEHDEHDENGATGPVKR	TKFASpDDEHDEHDENGATGPVKR	TKFASpDDEHDEHDENGATGPVKR	TKFASpDDEHDEHDENGATGPVKR	TKFASpDDEHDEHDENGATGPVKR	TKFASpDDEHDEHDENGATGPVKR	TKFASpDDEHDEHDENGATGPVKR
QE3_191209_OPL1025_FR_U2OS_TiOx_B.17371.17371.4	RPNEDSpDEDEEKGAVVPPVHDIYR	RPNEDSpDEDEEKGAVVPPVHDIYR	RPNEDSpDEDEEKGAVVPPVHDIYR	RPNEDSpDEDEEKGAVVPPVHDIYR	RPNEDSpDEDEEKGAVVPPVHDIYR	RPNEDSpDEDEEKGAVVPPVHDIYR	RPNEDSpDEDEEKGAVVPPVHDIYR	RPNEDSpDEDEEKGAVVPPVHDIYR
QE3_191209_OPL1025_FR_U2OS_TiOx_B.29055.29055.3	SKDHFGLEGDEESTMLEDSVSpPK	SKDHFGLEGDEESTMLEDSVSpPK	SKDHFGLEGDEESTMLEDSVSpPK	SKDHFGLEGDEESTMLEDSVSpPK	SKDHFGLEGDEESTMLEDSVSpPK	SKDHFGLEGDEESTMLEDSVSpPK	SKDHFGLEGDEESTMLEDSVSpPK	SKDHFGLEGDEESTMLEDSVSpPK
QE3_191209_OPL1025_FR_U2OS_TiOx_A.39698.39698.2	NINMDNDLEVLTSSpPTR	NINMDNDLEVLTSSpPTR	NINMDNDLEVLTSSpPTR	NINMDNDLEVLTSSpPTR	NINMDNDLEVLTSSpPTR	NINMDNDLEVLTSSpPTR	NINMDNDLEVLTSSpPTR	NINMDNDLEVLTSSpPTR
QE3_191209_OPL1025_FR_U2OS_TiOx_C.33103.33103.3	SKSpPPKVPIVIQDDSLPAGPPPQIR	SKSpPPKVPIVIQDDSLPAGPPPQIR	SKSpPPKVPIVIQDDSLPAGPPPQIR	SKSpPPKVPIVIQDDSLPAGPPPQIR	SKSpPPKVPIVIQDDSLPAGPPPQIR	SKSpPPKVPIVIQDDSLPAGPPPQIR	SKSpPPKVPIVIQDDSLPAGPPPQIR	SKSpPPKVPIVIQDDSLPAGPPPQIR
QE3_191209_OPL1025_FR_U2OS_TiOx_A.16301.16301.3	RGPNYTSGYGTNSELSNPSpETESER	RGPNYTSGYGTNSELSNPSpETESER	RGPNYTSGYGTNSELSNPSpETESER	RGPNYTSGYGTNSELSNPSpETESER	RGPNYTSGYGTNSELSNPSpETESER	RGPNYTSGYGTNSELSNPSpETESER	RGPNYTSGYGTNSELSNPSpETESER	RGPNYTSGYGTNSELSNPSpETESER
QE3_191209_OPL1025_FR_U2OS_TiOx_B.41138.41138.4	AKSpPQPPVEEEDEHFDDTVVCLDTYNCDLHFK	AKSpPQPPVEEEDEHFDDTVVCLDTYNCDLHFK	AKSpPQPPVEEEDEHFDDTVVCLDTYNCDLHFK	AKSpPQPPVEEEDEHFDDTVVCLDTYNCDLHFK	AKSpPQPPVEEEDEHFDDTVVCLDTYNCDLHFK	AKSpPQPPVEEEDEHFDDTVVCLDTYNCDLHFK	AKSpPQPPVEEEDEHFDDTVVCLDTYNCDLHFK	AKSpPQPPVEEEDEHFDDTVVCLDTYNCDLHFK
QE3_191209_OPL1025_FR_U2OS_TiOx_C.49515.49515.4	KTSFDQDSpDVDIFPSDFPTEPPSLPR	KTSFDQDSpDVDIFPSDFPTEPPSLPR	KTSFDQDSpDVDIFPSDFPTEPPSLPR	KTSFDQDSpDVDIFPSDFPTEPPSLPR	KTSFDQDSpDVDIFPSDFPTEPPSLPR	KTSFDQDSpDVDIFPSDFPTEPPSLPR	KTSFDQDSpDVDIFPSDFPTEPPSLPR	KTSFDQDSpDVDIFPSDFPTEPPSLPR
QE3_191209_OPL1025_FR_U2OS_TiOx_C.14766.14766.2	SEEDNEIESpEEEVQPK	SEEDNEIESpEEEVQPK	SEEDNEIESpEEEVQPK	SEEDNEIESpEEEVQPK	SEEDNEIESpEEEVQPK	SEEDNEIESpEEEVQPK	SEEDNEIESpEEEVQPK	SEEDNEIESpEEEVQPK
QE3_191209_OPL1025_FR_U2OS_TiOx_C.41865.41865.3	GYSSLDQSPDEKPLVALDTDSpDDDFDMSR	GYSSLDQSPDEKPLVALDTDSpDDDFDMSR	GYSSLDQSPDEKPLVALDTDSpDDDFDMSR	GYSSLDQSPDEKPLVALDTDSpDDDFDMSR	GYSSLDQSPDEKPLVALDTDSpDDDFDMSR	GYSSLDQSPDEKPLVALDTDSpDDDFDMSR	GYSSLDQSPDEKPLVALDTDSpDDDFDMSR	GYSSLDQSPDEKPLVALDTDSpDDDFDMSR
QE3_191209_OPL1025_FR_U2OS_TiOx_C.20204.20204.3	AGEPNSpPDAEEANSPDVTAGCDPAGVHPPR	AGEPNSpPDAEEANSPDVTAGCDPAGVHPPR	AGEPNSpPDAEEANSPDVTAGCDPAGVHPPR	AGEPNSpPDAEEANSPDVTAGCDPAGVHPPR	AGEPNSpPDAEEANSPDVTAGCDPAGVHPPR	AGEPNSpPDAEEANSPDVTAGCDPAGVHPPR	AGEPNSpPDAEEANSPDVTAGCDPAGVHPPR	AGEPNSpPDAEEANSPDVTAGCDPAGVHPPR
QE3_191209_OPL1025_FR_U2OS_TiOx_C.47143.47143.3	RVVLGDGVQLPPGDYSTTpPGGTLFSTTpPGGTR	RVVLGDGVQLPPGDYSTTpPGGTLFSTTpPGGTR	RVVLGDGVQLPPGDYSTTpPGGTLFSTTpPGGTR	RVVLGDGVQLPPGDYSTTpPGGTLFSTTpPGGTR	RVVLGDGVQLPPGDYSTTpPGGTLFSTTpPGGTR	RVVLGDGVQLPPGDYSTTpPGGTLFSTTpPGGTR	RVVLGDGVQLPPGDYSTTpPGGTLFSTTpPGGTR	RVVLGDGVQLPPGDYSTTpPGGTLFSTTpPGGTR
QE3_191209_OPL1025_FR_U2OS_TiOx_C.20139.20139.2	SSSVGSSSSYPISpPAVSR	SSSVGSSSSYPISpPAVSR	SSSVGSSSSYPISpPAVSR	SSSVGSSSSYPISpPAVSR	SSSVGSSSSYPISpPAVSR	SSSVGSSSSYPISpPAVSR	SSSVGSSSSYPISpPAVSR	SSSVGSSSSYPISpPAVSR
QE3_191209_OPL1025_FR_U2OS_TiOx_A.53901.53901.2	KEESpEESpDDDMGFGLFD	KEESpEESpDDDMGFGLFD	KEESpEESpDDDMGFGLFD	KEESpEESpDDDMGFGLFD	NA	NA	KEESpEESpDDDMGFGLFD	KEESpEESpDDDMGFGLFD
QE3_191209_OPL1025_FR_U2OS_TiOx_C.38654.38654.3	ESEDSETQPFDTHLEAYGPCLSpPPR	ESEDSETQPFDTHLEAYGPCLSpPPR	ESEDSETQPFDTHLEAYGPCLSpPPR	ESEDSETQPFDTHLEAYGPCLSpPPR	ESEDSETQPFDTHLEAYGPCLSpPPR	ESEDSETQPFDTHLEAYGPCLSpPPR	ESEDSETQPFDTHLEAYGPCLSpPPR	ESEDSETQPFDTHLEAYGPCLSpPPR
QE3_191209_OPL1025_FR_U2OS_TiOx_C.16708.16708.3	RTSpMGGTQQQFVEGVR	RTSpMGGTQQQFVEGVR	RTSpMGGTQQQFVEGVR	RTSpMGGTQQQFVEGVR	RTSpMGGTQQQFVEGVR	RTSpMGGTQQQFVEGVR	RTSpMGGTQQQFVEGVR	RTSpMGGTQQQFVEGVR
QE3_191209_OPL1025_FR_U2OS_TiOx_C.27216.27216.3	GPPDFSSpDEEREPTPVLGSGAAAAGR	GPPDFSSpDEEREPTPVLGSGAAAAGR	GPPDFSSpDEEREPTPVLGSGAAAAGR	GPPDFSSpDEEREPTPVLGSGAAAAGR	GPPDFSSpDEEREPTPVLGSGAAAAGR	GPPDFSSpDEEREPTPVLGSGAAAAGR	GPPDFSSpDEEREPTPVLGSGAAAAGR	GPPDFSSpDEEREPTPVLGSGAAAAGR
QE3_191209_OPL1025_FR_U2OS_TiOx_A.35222.35222.4	ERPISMINEASNYNVTSDYAVHPMSpPVGR	ERPISMINEASNYNVTSDYAVHPMSpPVGR	ERPISMINEASNYNVTSDYAVHPMSpPVGR	ERPISMINEASNYNVTSDYAVHPMSpPVGR	ERPISMINEASNYNVTSDYAVHPMSpPVGR	ERPISMINEASNYNVTSDYAVHPMSpPVGR	ERPISMINEASNYNVTSDYAVHPMSpPVGR	ERPISMINEASNYNVTSDYAVHPMSpPVGR
QE3_191209_OPL1025_FR_U2OS_TiOx_C.52402.52402.2	KEESpEESpDDDMGFGLFD	KEESpEESpDDDMGFGLFD	KEESpEESpDDDMGFGLFD	KEESpEESpDDDMGFGLFD	NA	NA	KEESpEESpDDDMGFGLFD	KEESpEESpDDDMGFGLFD
QE3_191209_OPL1025_FR_U2OS_TiOx_B.16458.16458.2	GTENGVNGTLTSNVADSpPR	GTENGVNGTLTSNVADSpPR	GTENGVNGTLTSNVADSpPR	GTENGVNGTLTSNVADSpPR	GTENGVNGTLTSNVADSpPR	GTENGVNGTLTSNVADSpPR	GTENGVNGTLTSNVADSpPR	GTENGVNGTLTSNVADSpPR
QE3_191209_OPL1025_FR_U2OS_TiOx_C.35763.35763.2	DWEDDSpDEDMSNFDR	DWEDDSpDEDMSNFDR	NA	NA	DWEDDSpDEDMSNFDR	DWEDDSpDEDMSNFDR	DWEDDSpDEDMSNFDR	DWEDDSpDEDMSNFDR
QE3_191209_OPL1025_FR_U2OS_TiOx_A.30682.30682.3	ESPRPLQLPGAEGPAISpDGEEGGGEPGAGGGAAGAAGAGR	ESPRPLQLPGAEGPAISpDGEEGGGEPGAGGGAAGAAGAGR	ESPRPLQLPGAEGPAISpDGEEGGGEPGAGGGAAGAAGAGR	ESPRPLQLPGAEGPAISpDGEEGGGEPGAGGGAAGAAGAGR	ESPRPLQLPGAEGPAISpDGEEGGGEPGAGGGAAGAAGAGR	ESPRPLQLPGAEGPAISpDGEEGGGEPGAGGGAAGAAGAGR	ESPRPLQLPGAEGPAISpDGEEGGGEPGAGGGAAGAAGAGR	ESPRPLQLPGAEGPAISpDGEEGGGEPGAGGGAAGAAGAGR
QE3_191209_OPL1025_FR_U2OS_TiOx_B.30471.30471.3	SpVEDDEEGHLICQSGDVLSAR	SpVEDDEEGHLICQSGDVLSAR	SpVEDDEEGHLICQSGDVLSAR	SpVEDDEEGHLICQSGDVLSAR	SpVEDDEEGHLICQSGDVLSAR	SpVEDDEEGHLICQSGDVLSAR	SpVEDDEEGHLICQSGDVLSAR	SpVEDDEEGHLICQSGDVLSAR
QE3_191209_OPL1025_FR_U2OS_TiOx_A.49909.49909.3	SpMDSSDLSDGAVTLQEYLELKK	SpMDSSDLSDGAVTLQEYLELKK	NA	NA	SpMDSSDLSDGAVTLQEYLELKK	SpMDSSDLSDGAVTLQEYLELKK	SpMDSSDLSDGAVTLQEYLELKK	SpMDSSDLSDGAVTLQEYLELKK
QE3_191209_OPL1025_FR_U2OS_TiOx_C.3418.3418.3	KAEQGSpEEEGEGEEEEEEGGESK	KAEQGSpEEEGEGEEEEEEGGESK	KAEQGSpEEEGEGEEEEEEGGESK	KAEQGSpEEEGEGEEEEEEGGESK	KAEQGSpEEEGEGEEEEEEGGESK	KAEQGSpEEEGEGEEEEEEGGESK	KAEQGSpEEEGEGEEEEEEGGESK	KAEQGSpEEEGEGEEEEEEGGESK
QE3_191209_OPL1025_FR_U2OS_TiOx_B.35710.35710.3	LCDFGSASHVADNDITPYpLVSR	LCDFGSASHVADNDITPYpLVSR	LCDFGSASHVADNDITPYpLVSR	LCDFGSASHVADNDITPYpLVSR	LCDFGSASHVADNDITPYpLVSR	LCDFGSASHVADNDITPYpLVSR	LCDFGSASHVADNDITPYpLVSR	LCDFGSASHVADNDITPYpLVSR
QE3_191209_OPL1025_FR_U2OS_TiOx_B.38632.38632.3	GQPGNAYDGAGQPSAAYLSMSQGAVANANSTpPPPYER	GQPGNAYDGAGQPSAAYLSMSQGAVANANSTpPPPYER	GQPGNAYDGAGQPSAAYLSMSQGAVANANSTpPPPYER	GQPGNAYDGAGQPSAAYLSMSQGAVANANSTpPPPYER	GQPGNAYDGAGQPSAAYLSMSQGAVANANSTpPPPYER	GQPGNAYDGAGQPSAAYLSMSQGAVANANSTpPPPYER	GQPGNAYDGAGQPSAAYLSMSQGAVANANSTpPPPYER	GQPGNAYDGAGQPSAAYLSMSQGAVANANSTpPPPYER
QE3_191209_OPL1025_FR_U2OS_TiOx_A.14743.14743.2	VMDSpDEDDDY	VMDSpDEDDDY	NA	NA	NA	NA	VMDSpDEDDDY	VMDSpDEDDDY
QE3_191209_OPL1025_FR_U2OS_TiOx_C.27267.27267.3	VADPDHDHTGFLTpEYpVATR	VADPDHDHTGFLTpEYpVATR	VADPDHDHTGFLTpEYpVATR	VADPDHDHTGFLTpEYpVATR	VADPDHDHTGFLTpEYpVATR	VADPDHDHTGFLTpEYpVATR	VADPDHDHTGFLTpEYpVATR	VADPDHDHTGFLTpEYpVATR
QE3_191209_OPL1025_FR_U2OS_TiOx_C.5805.5805.3	GAGDGSpDEEVDGKADGAEAKPAE	GAGDGSpDEEVDGKADGAEAKPAE	GAGDGSpDEEVDGKADGAEAKPAE	GAGDGSpDEEVDGKADGAEAKPAE	GAGDGSpDEEVDGKADGAEAKPAE	GAGDGSpDEEVDGKADGAEAKPAE	GAGDGSpDEEVDGKADGAEAKPAE	GAGDGSpDEEVDGKADGAEAKPAE
QE3_191209_OPL1025_FR_U2OS_TiOx_B.18186.18186.4	KQPPVSPGTALVGSpQKEPSEVPTPK	KQPPVSPGTALVGSpQKEPSEVPTPK	KQPPVSPGTALVGSpQKEPSEVPTPK	KQPPVSPGTALVGSpQKEPSEVPTPK	KQPPVSPGTALVGSpQKEPSEVPTPK	KQPPVSPGTALVGSpQKEPSEVPTPK	KQPPVSPGTALVGSpQKEPSEVPTPK	KQPPVSPGTALVGSpQKEPSEVPTPK
QE3_191209_OPL1025_FR_U2OS_TiOx_A.44869.44869.2	ANSpFVGTAQYVSPELLTEK	ANSpFVGTAQYVSPELLTEK	ANSpFVGTAQYVSPELLTEK	ANSpFVGTAQYVSPELLTEK	ANSpFVGTAQYVSPELLTEK	ANSpFVGTAQYVSPELLTEK	ANSpFVGTAQYVSPELLTEK	ANSpFVGTAQYVSPELLTEK
QE3_191209_OPL1025_FR_U2OS_TiOx_C.41004.41004.4	AKSpPQPPVEEEDEHFDDTVVCLDTYNCDLHFK	AKSpPQPPVEEEDEHFDDTVVCLDTYNCDLHFK	AKSpPQPPVEEEDEHFDDTVVCLDTYNCDLHFK	AKSpPQPPVEEEDEHFDDTVVCLDTYNCDLHFK	AKSpPQPPVEEEDEHFDDTVVCLDTYNCDLHFK	AKSpPQPPVEEEDEHFDDTVVCLDTYNCDLHFK	AKSpPQPPVEEEDEHFDDTVVCLDTYNCDLHFK	AKSpPQPPVEEEDEHFDDTVVCLDTYNCDLHFK
QE3_191209_OPL1025_FR_U2OS_TiOx_B.3994.3994.3	FASpDDEHDEHDENGATGPVKR	FASpDDEHDEHDENGATGPVKR	FASpDDEHDEHDENGATGPVKR	FASpDDEHDEHDENGATGPVKR	FASpDDEHDEHDENGATGPVKR	FASpDDEHDEHDENGATGPVKR	FASpDDEHDEHDENGATGPVKR	FASpDDEHDEHDENGATGPVKR
QE3_191209_OPL1025_FR_U2OS_TiOx_A.11411.11411.2	EEASpDDDMEGDEAVVR	EEASpDDDMEGDEAVVR	EEASpDDDMEGDEAVVR	EEASpDDDMEGDEAVVR	EEASpDDDMEGDEAVVR	EEASpDDDMEGDEAVVR	EEASpDDDMEGDEAVVR	EEASpDDDMEGDEAVVR
QE3_191209_OPL1025_FR_U2OS_TiOx_A.32504.32504.3	KKTEFLDLDNSPLSPPSpPR	KKTEFLDLDNSPLSPPSpPR	KKTEFLDLDNSPLSPPSpPR	KKTEFLDLDNSPLSPPSpPR	KKTEFLDLDNSPLSPPSpPR	KKTEFLDLDNSPLSPPSpPR	KKTEFLDLDNSPLSPPSpPR	KKTEFLDLDNSPLSPPSpPR
QE3_191209_OPL1025_FR_U2OS_TiOx_B.43456.43456.3	VEMGTSSQNDVDMSWIPQETLNQINKASpPR	VEMGTSSQNDVDMSWIPQETLNQINKASpPR	VEMGTSSQNDVDMSWIPQETLNQINKASpPR	VEMGTSSQNDVDMSWIPQETLNQINKASpPR	VEMGTSSQNDVDMSWIPQETLNQINKASpPR	VEMGTSSQNDVDMSWIPQETLNQINKASpPR	VEMGTSSQNDVDMSWIPQETLNQINKASpPR	VEMGTSSQNDVDMSWIPQETLNQINKASpPR
QE3_191209_OPL1025_FR_U2OS_TiOx_C.21250.21250.3	GDQPAASGDSpDDDEPPPLPR	GDQPAASGDSpDDDEPPPLPR	GDQPAASGDSpDDDEPPPLPR	GDQPAASGDSpDDDEPPPLPR	GDQPAASGDSpDDDEPPPLPR	GDQPAASGDSpDDDEPPPLPR	GDQPAASGDSpDDDEPPPLPR	GDQPAASGDSpDDDEPPPLPR
QE3_191209_OPL1025_FR_U2OS_TiOx_B.51908.51908.2	KEESEESpDDDMGFGLFD	KEESEESpDDDMGFGLFD	KEESEESpDDDMGFGLFD	KEESEESpDDDMGFGLFD	NA	NA	KEESEESpDDDMGFGLFD	KEESEESpDDDMGFGLFD
QE3_191209_OPL1025_FR_U2OS_TiOx_C.49654.49654.3	KLDDQSpEDEALELEGPLITPGSGSIYSSPGLYSK	KLDDQSpEDEALELEGPLITPGSGSIYSSPGLYSK	KLDDQSpEDEALELEGPLITPGSGSIYSSPGLYSK	KLDDQSpEDEALELEGPLITPGSGSIYSSPGLYSK	KLDDQSpEDEALELEGPLITPGSGSIYSSPGLYSK	KLDDQSpEDEALELEGPLITPGSGSIYSSPGLYSK	KLDDQSpEDEALELEGPLITPGSGSIYSSPGLYSK	KLDDQSpEDEALELEGPLITPGSGSIYSSPGLYSK
QE3_191209_OPL1025_FR_U2OS_TiOx_A.22576.22576.2	KVVDYSQFQESpDDADEDYGR	KVVDYSQFQESpDDADEDYGR	KVVDYSQFQESpDDADEDYGR	KVVDYSQFQESpDDADEDYGR	KVVDYSQFQESpDDADEDYGR	KVVDYSQFQESpDDADEDYGR	KVVDYSQFQESpDDADEDYGR	KVVDYSQFQESpDDADEDYGR
QE3_191209_OPL1025_FR_U2OS_TiOx_B.46300.46300.3	LDEYLNSPLPDEIDENSpMEDIKFSTR	LDEYLNSPLPDEIDENSpMEDIKFSTR	LDEYLNSPLPDEIDENSpMEDIKFSTR	LDEYLNSPLPDEIDENSpMEDIKFSTR	LDEYLNSPLPDEIDENSpMEDIKFSTR	LDEYLNSPLPDEIDENSpMEDIKFSTR	LDEYLNSPLPDEIDENSpMEDIKFSTR	LDEYLNSPLPDEIDENSpMEDIKFSTR
QE3_191209_OPL1025_FR_U2OS_TiOx_B.22215.22215.3	FGESEEVEMEVESpDEEDDKQEK	FGESEEVEMEVESpDEEDDKQEK	FGESEEVEMEVESpDEEDDKQEK	FGESEEVEMEVESpDEEDDKQEK	FGESEEVEMEVESpDEEDDKQEK	FGESEEVEMEVESpDEEDDKQEK	FGESEEVEMEVESpDEEDDKQEK	FGESEEVEMEVESpDEEDDKQEK
QE3_191209_OPL1025_FR_U2OS_TiOx_C.23978.23978.3	HTFSGVASVESpSSGEAFHVGK	HTFSGVASVESpSSGEAFHVGK	HTFSGVASVESpSSGEAFHVGK	HTFSGVASVESpSSGEAFHVGK	HTFSGVASVESpSSGEAFHVGK	HTFSGVASVESpSSGEAFHVGK	HTFSGVASVESpSSGEAFHVGK	HTFSGVASVESpSSGEAFHVGK
QE3_191209_OPL1025_FR_U2OS_TiOx_A.53100.53100.2	KEESpEESpDDDMGFGLFD	KEESpEESpDDDMGFGLFD	KEESpEESpDDDMGFGLFD	KEESpEESpDDDMGFGLFD	NA	KEESpEESpDDDMGFGLFD	NA	KEESpEESpDDDMGFGLFD
QE3_191209_OPL1025_FR_U2OS_TiOx_C.6604.6604.2	KLEKEEEEGISQESpSEEEQ	KLEKEEEEGISQESpSEEEQ	NA	NA	KLEKEEEEGISQESpSEEEQ	KLEKEEEEGISQESpSEEEQ	KLEKEEEEGISQESpSEEEQ	KLEKEEEEGISQESpSEEEQ
QE3_191209_OPL1025_FR_U2OS_TiOx_A.21312.21312.2	HTFSGVASVESSSpGEAFHVGK	HTFSGVASVESSSpGEAFHVGK	HTFSGVASVESSSpGEAFHVGK	HTFSGVASVESSSpGEAFHVGK	HTFSGVASVESSSpGEAFHVGK	HTFSGVASVESSSpGEAFHVGK	HTFSGVASVESSSpGEAFHVGK	HTFSGVASVESSSpGEAFHVGK
QE3_191209_OPL1025_FR_U2OS_TiOx_A.51526.51526.5	AKSpPQPPVEEEDEHFDDTVVCLDTYNCDLHFK	AKSpPQPPVEEEDEHFDDTVVCLDTYNCDLHFK	AKSpPQPPVEEEDEHFDDTVVCLDTYNCDLHFK	AKSpPQPPVEEEDEHFDDTVVCLDTYNCDLHFK	AKSpPQPPVEEEDEHFDDTVVCLDTYNCDLHFK	AKSpPQPPVEEEDEHFDDTVVCLDTYNCDLHFK	AKSpPQPPVEEEDEHFDDTVVCLDTYNCDLHFK	AKSpPQPPVEEEDEHFDDTVVCLDTYNCDLHFK
QE3_191209_OPL1025_FR_U2OS_TiOx_A.25705.25705.3	RSSTSGDTpEEEEEEEVVPFSSDEQK	NA	RSSTSGDTpEEEEEEEVVPFSSDEQK	RSSTSGDTpEEEEEEEVVPFSSDEQK	RSSTSGDTpEEEEEEEVVPFSSDEQK	NA	RSSTSGDTpEEEEEEEVVPFSSDEQK	NA
QE3_191209_OPL1025_FR_U2OS_TiOx_B.37809.37809.2	VLLGFSSDESpDVEASPR	VLLGFSSDESpDVEASPR	VLLGFSSDESpDVEASPR	VLLGFSSDESpDVEASPR	VLLGFSSDESpDVEASPR	VLLGFSSDESpDVEASPR	VLLGFSSDESpDVEASPR	VLLGFSSDESpDVEASPR
QE3_191209_OPL1025_FR_U2OS_TiOx_A.40748.40748.3	EYEEDDILASpDDPSSIEQYENTR	EYEEDDILASpDDPSSIEQYENTR	EYEEDDILASpDDPSSIEQYENTR	EYEEDDILASpDDPSSIEQYENTR	EYEEDDILASpDDPSSIEQYENTR	EYEEDDILASpDDPSSIEQYENTR	EYEEDDILASpDDPSSIEQYENTR	EYEEDDILASpDDPSSIEQYENTR
QE3_191209_OPL1025_FR_U2OS_TiOx_B.38629.38629.5	CGSGPVHISGQHLVAVEEDAESpEDEEEEDVKLLSISGK	CGSGPVHISGQHLVAVEEDAESpEDEEEEDVKLLSISGK	NA	NA	CGSGPVHISGQHLVAVEEDAESpEDEEEEDVKLLSISGK	CGSGPVHISGQHLVAVEEDAESpEDEEEEDVKLLSISGK	CGSGPVHISGQHLVAVEEDAESpEDEEEEDVKLLSISGK	CGSGPVHISGQHLVAVEEDAESpEDEEEEDVKLLSISGK
QE3_191209_OPL1025_FR_U2OS_TiOx_A.39239.39239.4	AKSpPQPPVEEEDEHFDDTVVCLDTYNCDLHFK	AKSpPQPPVEEEDEHFDDTVVCLDTYNCDLHFK	AKSpPQPPVEEEDEHFDDTVVCLDTYNCDLHFK	AKSpPQPPVEEEDEHFDDTVVCLDTYNCDLHFK	AKSpPQPPVEEEDEHFDDTVVCLDTYNCDLHFK	AKSpPQPPVEEEDEHFDDTVVCLDTYNCDLHFK	AKSpPQPPVEEEDEHFDDTVVCLDTYNCDLHFK	AKSpPQPPVEEEDEHFDDTVVCLDTYNCDLHFK
QE3_191209_OPL1025_FR_U2OS_TiOx_A.49566.49566.5	AKSpPQPPVEEEDEHFDDTVVCLDTYNCDLHFK	AKSpPQPPVEEEDEHFDDTVVCLDTYNCDLHFK	AKSpPQPPVEEEDEHFDDTVVCLDTYNCDLHFK	AKSpPQPPVEEEDEHFDDTVVCLDTYNCDLHFK	AKSpPQPPVEEEDEHFDDTVVCLDTYNCDLHFK	AKSpPQPPVEEEDEHFDDTVVCLDTYNCDLHFK	AKSpPQPPVEEEDEHFDDTVVCLDTYNCDLHFK	AKSpPQPPVEEEDEHFDDTVVCLDTYNCDLHFK
QE3_191209_OPL1025_FR_U2OS_TiOx_B.20516.20516.3	NNSpNTCNIENELEDSRK	NNSpNTCNIENELEDSRK	NNSpNTCNIENELEDSRK	NNSpNTCNIENELEDSRK	NNSpNTCNIENELEDSRK	NNSpNTCNIENELEDSRK	NNSpNTCNIENELEDSRK	NNSpNTCNIENELEDSRK
QE3_191209_OPL1025_FR_U2OS_TiOx_A.33207.33207.3	SKSpPPKVPIVIQDDSLPAGPPPQIR	SKSpPPKVPIVIQDDSLPAGPPPQIR	SKSpPPKVPIVIQDDSLPAGPPPQIR	SKSpPPKVPIVIQDDSLPAGPPPQIR	SKSpPPKVPIVIQDDSLPAGPPPQIR	SKSpPPKVPIVIQDDSLPAGPPPQIR	SKSpPPKVPIVIQDDSLPAGPPPQIR	SKSpPPKVPIVIQDDSLPAGPPPQIR
QE3_191209_OPL1025_FR_U2OS_TiOx_A.43604.43604.4	AKSpPQPPVEEEDEHFDDTVVCLDTYNCDLHFK	AKSpPQPPVEEEDEHFDDTVVCLDTYNCDLHFK	AKSpPQPPVEEEDEHFDDTVVCLDTYNCDLHFK	AKSpPQPPVEEEDEHFDDTVVCLDTYNCDLHFK	AKSpPQPPVEEEDEHFDDTVVCLDTYNCDLHFK	AKSpPQPPVEEEDEHFDDTVVCLDTYNCDLHFK	AKSpPQPPVEEEDEHFDDTVVCLDTYNCDLHFK	AKSpPQPPVEEEDEHFDDTVVCLDTYNCDLHFK
QE3_191209_OPL1025_FR_U2OS_TiOx_B.8650.8650.3	KVEEEQEADEEDVSpEEEAESK	KVEEEQEADEEDVSpEEEAESK	KVEEEQEADEEDVSpEEEAESK	KVEEEQEADEEDVSpEEEAESK	KVEEEQEADEEDVSpEEEAESK	KVEEEQEADEEDVSpEEEAESK	KVEEEQEADEEDVSpEEEAESK	KVEEEQEADEEDVSpEEEAESK
QE3_191209_OPL1025_FR_U2OS_TiOx_A.29097.29097.3	SpGGDGGDEVEGSGVGAGEGETVQHFPLAR	SpGGDGGDEVEGSGVGAGEGETVQHFPLAR	SpGGDGGDEVEGSGVGAGEGETVQHFPLAR	SpGGDGGDEVEGSGVGAGEGETVQHFPLAR	SpGGDGGDEVEGSGVGAGEGETVQHFPLAR	SpGGDGGDEVEGSGVGAGEGETVQHFPLAR	NA	NA
QE3_191209_OPL1025_FR_U2OS_TiOx_B.49145.49145.3	NKPLSpPIKLTPTSVLDYFGTGSVQR	NKPLSpPIKLTPTSVLDYFGTGSVQR	NKPLSpPIKLTPTSVLDYFGTGSVQR	NKPLSpPIKLTPTSVLDYFGTGSVQR	NKPLSpPIKLTPTSVLDYFGTGSVQR	NKPLSpPIKLTPTSVLDYFGTGSVQR	NKPLSpPIKLTPTSVLDYFGTGSVQR	NKPLSpPIKLTPTSVLDYFGTGSVQR
QE3_191209_OPL1025_FR_U2OS_TiOx_C.35030.35030.3	YMAENPTAGVVQEEEEDNLEYDSpDGNPIAPTKK	YMAENPTAGVVQEEEEDNLEYDSpDGNPIAPTKK	YMAENPTAGVVQEEEEDNLEYDSpDGNPIAPTKK	YMAENPTAGVVQEEEEDNLEYDSpDGNPIAPTKK	YMAENPTAGVVQEEEEDNLEYDSpDGNPIAPTKK	YMAENPTAGVVQEEEEDNLEYDSpDGNPIAPTKK	YMAENPTAGVVQEEEEDNLEYDSpDGNPIAPTKK	YMAENPTAGVVQEEEEDNLEYDSpDGNPIAPTKK
QE3_191209_OPL1025_FR_U2OS_TiOx_B.28443.28443.3	LKGQEDSLASAVDAATEQKTCDSpD	LKGQEDSLASAVDAATEQKTCDSpD	LKGQEDSLASAVDAATEQKTCDSpD	LKGQEDSLASAVDAATEQKTCDSpD	LKGQEDSLASAVDAATEQKTCDSpD	LKGQEDSLASAVDAATEQKTCDSpD	LKGQEDSLASAVDAATEQKTCDSpD	LKGQEDSLASAVDAATEQKTCDSpD
QE3_191209_OPL1025_FR_U2OS_TiOx_C.36537.36537.3	KIVEPEVVGESpDSpEVEGDAWR	KIVEPEVVGESpDSpEVEGDAWR	KIVEPEVVGESpDSpEVEGDAWR	KIVEPEVVGESpDSpEVEGDAWR	KIVEPEVVGESpDSpEVEGDAWR	KIVEPEVVGESpDSpEVEGDAWR	KIVEPEVVGESpDSpEVEGDAWR	KIVEPEVVGESpDSpEVEGDAWR
QE3_191209_OPL1025_FR_U2OS_TiOx_B.33160.33160.3	GPPDFSpSpDEEREPTPVLGSGAAAAGR	GPPDFSpSpDEEREPTPVLGSGAAAAGR	GPPDFSpSpDEEREPTPVLGSGAAAAGR	GPPDFSpSpDEEREPTPVLGSGAAAAGR	GPPDFSpSpDEEREPTPVLGSGAAAAGR	GPPDFSpSpDEEREPTPVLGSGAAAAGR	GPPDFSpSpDEEREPTPVLGSGAAAAGR	GPPDFSpSpDEEREPTPVLGSGAAAAGR
QE3_191209_OPL1025_FR_U2OS_TiOx_C.3458.3458.2	KAEQGSpEEEGEGEEEEEEGGESK	KAEQGSpEEEGEGEEEEEEGGESK	KAEQGSpEEEGEGEEEEEEGGESK	KAEQGSpEEEGEGEEEEEEGGESK	KAEQGSpEEEGEGEEEEEEGGESK	KAEQGSpEEEGEGEEEEEEGGESK	KAEQGSpEEEGEGEEEEEEGGESK	KAEQGSpEEEGEGEEEEEEGGESK
QE3_191209_OPL1025_FR_U2OS_TiOx_A.13986.13986.2	SSGSPYGGGYGSpGGGSGGYGSR	SSGSPYGGGYGSpGGGSGGYGSR	SSGSPYGGGYGSpGGGSGGYGSR	SSGSPYGGGYGSpGGGSGGYGSR	SSGSPYGGGYGSpGGGSGGYGSR	SSGSPYGGGYGSpGGGSGGYGSR	SSGSPYGGGYGSpGGGSGGYGSR	SSGSPYGGGYGSpGGGSGGYGSR
QE3_191209_OPL1025_FR_U2OS_TiOx_B.49465.49465.4	FSEMMNNMGGDEDVDLPEVDGADDDSQDSpDDEKMPDLE	FSEMMNNMGGDEDVDLPEVDGADDDSQDSpDDEKMPDLE	FSEMMNNMGGDEDVDLPEVDGADDDSQDSpDDEKMPDLE	FSEMMNNMGGDEDVDLPEVDGADDDSQDSpDDEKMPDLE	NA	NA	FSEMMNNMGGDEDVDLPEVDGADDDSQDSpDDEKMPDLE	FSEMMNNMGGDEDVDLPEVDGADDDSQDSpDDEKMPDLE
QE3_191209_OPL1025_FR_U2OS_TiOx_C.33728.33728.2	YQPLASTASpDNDFVTPEPR	YQPLASTASpDNDFVTPEPR	YQPLASTASpDNDFVTPEPR	YQPLASTASpDNDFVTPEPR	YQPLASTASpDNDFVTPEPR	YQPLASTASpDNDFVTPEPR	YQPLASTASpDNDFVTPEPR	YQPLASTASpDNDFVTPEPR
QE3_191209_OPL1025_FR_U2OS_TiOx_B.42568.42568.3	AMDNHSpDSpEEELAAFCPQLDDSTVAR	AMDNHSpDSpEEELAAFCPQLDDSTVAR	AMDNHSpDSpEEELAAFCPQLDDSTVAR	AMDNHSpDSpEEELAAFCPQLDDSTVAR	AMDNHSpDSpEEELAAFCPQLDDSTVAR	AMDNHSpDSpEEELAAFCPQLDDSTVAR	AMDNHSpDSpEEELAAFCPQLDDSTVAR	AMDNHSpDSpEEELAAFCPQLDDSTVAR
QE3_191209_OPL1025_FR_U2OS_TiOx_C.8455.8455.3	SQSpPAASDCSSSSSSASLPSSGR	SQSpPAASDCSSSSSSASLPSSGR	SQSpPAASDCSSSSSSASLPSSGR	SQSpPAASDCSSSSSSASLPSSGR	SQSpPAASDCSSSSSSASLPSSGR	SQSpPAASDCSSSSSSASLPSSGR	SQSpPAASDCSSSSSSASLPSSGR	SQSpPAASDCSSSSSSASLPSSGR
QE3_191209_OPL1025_FR_U2OS_TiOx_A.43310.43310.2	LVSFHDDSpDEDLLHI	LVSFHDDSpDEDLLHI	LVSFHDDSpDEDLLHI	LVSFHDDSpDEDLLHI	LVSFHDDSpDEDLLHI	LVSFHDDSpDEDLLHI	LVSFHDDSpDEDLLHI	LVSFHDDSpDEDLLHI
QE3_191209_OPL1025_FR_U2OS_TiOx_A.51135.51135.4	AKSpPQPPVEEEDEHFDDTVVCLDTYNCDLHFK	AKSpPQPPVEEEDEHFDDTVVCLDTYNCDLHFK	AKSpPQPPVEEEDEHFDDTVVCLDTYNCDLHFK	AKSpPQPPVEEEDEHFDDTVVCLDTYNCDLHFK	AKSpPQPPVEEEDEHFDDTVVCLDTYNCDLHFK	AKSpPQPPVEEEDEHFDDTVVCLDTYNCDLHFK	AKSpPQPPVEEEDEHFDDTVVCLDTYNCDLHFK	AKSpPQPPVEEEDEHFDDTVVCLDTYNCDLHFK
QE3_191209_OPL1025_FR_U2OS_TiOx_B.14426.14426.3	LLKEGEEPTVYSpDEEEPKDESAR	LLKEGEEPTVYSpDEEEPKDESAR	NA	NA	LLKEGEEPTVYSpDEEEPKDESAR	LLKEGEEPTVYSpDEEEPKDESAR	LLKEGEEPTVYSpDEEEPKDESAR	LLKEGEEPTVYSpDEEEPKDESAR
QE3_191209_OPL1025_FR_U2OS_TiOx_C.6555.6555.4	APPQTHLPSGASSGTGSASATHGGGSpPPGTR	APPQTHLPSGASSGTGSASATHGGGSpPPGTR	APPQTHLPSGASSGTGSASATHGGGSpPPGTR	APPQTHLPSGASSGTGSASATHGGGSpPPGTR	APPQTHLPSGASSGTGSASATHGGGSpPPGTR	APPQTHLPSGASSGTGSASATHGGGSpPPGTR	APPQTHLPSGASSGTGSASATHGGGSpPPGTR	APPQTHLPSGASSGTGSASATHGGGSpPPGTR
QE3_191209_OPL1025_FR_U2OS_TiOx_A.38946.38946.4	AKSpPQPPVEEEDEHFDDTVVCLDTYNCDLHFK	AKSpPQPPVEEEDEHFDDTVVCLDTYNCDLHFK	AKSpPQPPVEEEDEHFDDTVVCLDTYNCDLHFK	AKSpPQPPVEEEDEHFDDTVVCLDTYNCDLHFK	AKSpPQPPVEEEDEHFDDTVVCLDTYNCDLHFK	AKSpPQPPVEEEDEHFDDTVVCLDTYNCDLHFK	AKSpPQPPVEEEDEHFDDTVVCLDTYNCDLHFK	AKSpPQPPVEEEDEHFDDTVVCLDTYNCDLHFK
QE3_191209_OPL1025_FR_U2OS_TiOx_B.32186.32186.3	TESpPATAAETASEELDNR	TESpPATAAETASEELDNR	TESpPATAAETASEELDNR	TESpPATAAETASEELDNR	TESpPATAAETASEELDNR	TESpPATAAETASEELDNR	TESpPATAAETASEELDNR	TESpPATAAETASEELDNR
QE3_191209_OPL1025_FR_U2OS_TiOx_A.46896.46896.4	LLEDSpDSpEDEAAPSPLQPALRPNPTAILDEAPKPK	LLEDSpDSpEDEAAPSPLQPALRPNPTAILDEAPKPK	LLEDSpDSpEDEAAPSPLQPALRPNPTAILDEAPKPK	LLEDSpDSpEDEAAPSPLQPALRPNPTAILDEAPKPK	LLEDSpDSpEDEAAPSPLQPALRPNPTAILDEAPKPK	LLEDSpDSpEDEAAPSPLQPALRPNPTAILDEAPKPK	LLEDSpDSpEDEAAPSPLQPALRPNPTAILDEAPKPK	LLEDSpDSpEDEAAPSPLQPALRPNPTAILDEAPKPK
QE3_191209_OPL1025_FR_U2OS_TiOx_C.47785.47785.4	DSLLDGHFVLATLSDTDSHSQDLGSpPER	DSLLDGHFVLATLSDTDSHSQDLGSpPER	DSLLDGHFVLATLSDTDSHSQDLGSpPER	DSLLDGHFVLATLSDTDSHSQDLGSpPER	DSLLDGHFVLATLSDTDSHSQDLGSpPER	DSLLDGHFVLATLSDTDSHSQDLGSpPER	DSLLDGHFVLATLSDTDSHSQDLGSpPER	DSLLDGHFVLATLSDTDSHSQDLGSpPER
QE3_191209_OPL1025_FR_U2OS_TiOx_B.50692.50692.2	RASpLSDLTDLEDIEGLTVR	RASpLSDLTDLEDIEGLTVR	RASpLSDLTDLEDIEGLTVR	RASpLSDLTDLEDIEGLTVR	RASpLSDLTDLEDIEGLTVR	RASpLSDLTDLEDIEGLTVR	RASpLSDLTDLEDIEGLTVR	RASpLSDLTDLEDIEGLTVR
QE3_191209_OPL1025_FR_U2OS_TiOx_A.24316.24316.3	HKAEEVEDETVELDVSpDEEMAR	HKAEEVEDETVELDVSpDEEMAR	HKAEEVEDETVELDVSpDEEMAR	HKAEEVEDETVELDVSpDEEMAR	HKAEEVEDETVELDVSpDEEMAR	HKAEEVEDETVELDVSpDEEMAR	HKAEEVEDETVELDVSpDEEMAR	HKAEEVEDETVELDVSpDEEMAR
QE3_191209_OPL1025_FR_U2OS_TiOx_B.18685.18685.4	KASpPEPPDSAEGALKLGEEQQR	KASpPEPPDSAEGALKLGEEQQR	KASpPEPPDSAEGALKLGEEQQR	KASpPEPPDSAEGALKLGEEQQR	KASpPEPPDSAEGALKLGEEQQR	KASpPEPPDSAEGALKLGEEQQR	KASpPEPPDSAEGALKLGEEQQR	KASpPEPPDSAEGALKLGEEQQR
QE3_191209_OPL1025_FR_U2OS_TiOx_A.29222.29222.2	VADAKGDSpESpEEDEDLEVPVPSR	VADAKGDSpESpEEDEDLEVPVPSR	VADAKGDSpESpEEDEDLEVPVPSR	VADAKGDSpESpEEDEDLEVPVPSR	VADAKGDSpESpEEDEDLEVPVPSR	VADAKGDSpESpEEDEDLEVPVPSR	VADAKGDSpESpEEDEDLEVPVPSR	VADAKGDSpESpEEDEDLEVPVPSR
QE3_191209_OPL1025_FR_U2OS_TiOx_C.45955.45955.4	GISEDSHLESLQDVGQSAAPTFMISpPETVTGTGK	GISEDSHLESLQDVGQSAAPTFMISpPETVTGTGK	GISEDSHLESLQDVGQSAAPTFMISpPETVTGTGK	GISEDSHLESLQDVGQSAAPTFMISpPETVTGTGK	GISEDSHLESLQDVGQSAAPTFMISpPETVTGTGK	GISEDSHLESLQDVGQSAAPTFMISpPETVTGTGK	GISEDSHLESLQDVGQSAAPTFMISpPETVTGTGK	GISEDSHLESLQDVGQSAAPTFMISpPETVTGTGK
QE3_191209_OPL1025_FR_U2OS_TiOx_A.38619.38619.3	ESEDSETQPFDTHLEAYGPCLSpPPR	ESEDSETQPFDTHLEAYGPCLSpPPR	ESEDSETQPFDTHLEAYGPCLSpPPR	ESEDSETQPFDTHLEAYGPCLSpPPR	ESEDSETQPFDTHLEAYGPCLSpPPR	ESEDSETQPFDTHLEAYGPCLSpPPR	ESEDSETQPFDTHLEAYGPCLSpPPR	ESEDSETQPFDTHLEAYGPCLSpPPR
QE3_191209_OPL1025_FR_U2OS_TiOx_C.19838.19838.3	SYLEGSSpDNQLKDSESTPVDDR	SYLEGSSpDNQLKDSESTPVDDR	SYLEGSSpDNQLKDSESTPVDDR	SYLEGSSpDNQLKDSESTPVDDR	SYLEGSSpDNQLKDSESTPVDDR	SYLEGSSpDNQLKDSESTPVDDR	SYLEGSSpDNQLKDSESTPVDDR	SYLEGSSpDNQLKDSESTPVDDR
QE3_191209_OPL1025_FR_U2OS_TiOx_C.10427.10427.3	KQQHVISTEEGDMMETNSpTpDDEKSTAK	KQQHVISTEEGDMMETNSpTpDDEKSTAK	KQQHVISTEEGDMMETNSpTpDDEKSTAK	KQQHVISTEEGDMMETNSpTpDDEKSTAK	KQQHVISTEEGDMMETNSpTpDDEKSTAK	KQQHVISTEEGDMMETNSpTpDDEKSTAK	KQQHVISTEEGDMMETNSpTpDDEKSTAK	KQQHVISTEEGDMMETNSpTpDDEKSTAK
QE3_191209_OPL1025_FR_U2OS_TiOx_A.26943.26943.3	EGMNPSYDEYADSpDEDQHDAYLER	EGMNPSYDEYADSpDEDQHDAYLER	EGMNPSYDEYADSpDEDQHDAYLER	EGMNPSYDEYADSpDEDQHDAYLER	EGMNPSYDEYADSpDEDQHDAYLER	EGMNPSYDEYADSpDEDQHDAYLER	EGMNPSYDEYADSpDEDQHDAYLER	EGMNPSYDEYADSpDEDQHDAYLER
QE3_191209_OPL1025_FR_U2OS_TiOx_A.21072.21072.3	NGVIQHTGAAAEEFNDDTpD	NGVIQHTGAAAEEFNDDTpD	NGVIQHTGAAAEEFNDDTpD	NGVIQHTGAAAEEFNDDTpD	NA	NA	NGVIQHTGAAAEEFNDDTpD	NGVIQHTGAAAEEFNDDTpD
QE3_191209_OPL1025_FR_U2OS_TiOx_B.32064.32064.3	LGPGRPLPTFPTSECTSpDVEPDTR	LGPGRPLPTFPTSECTSpDVEPDTR	LGPGRPLPTFPTSECTSpDVEPDTR	LGPGRPLPTFPTSECTSpDVEPDTR	LGPGRPLPTFPTSECTSpDVEPDTR	LGPGRPLPTFPTSECTSpDVEPDTR	LGPGRPLPTFPTSECTSpDVEPDTR	LGPGRPLPTFPTSECTSpDVEPDTR
QE3_191209_OPL1025_FR_U2OS_TiOx_B.50902.50902.4	AKSpPQPPVEEEDEHFDDTVVCLDTYNCDLHFK	AKSpPQPPVEEEDEHFDDTVVCLDTYNCDLHFK	AKSpPQPPVEEEDEHFDDTVVCLDTYNCDLHFK	AKSpPQPPVEEEDEHFDDTVVCLDTYNCDLHFK	AKSpPQPPVEEEDEHFDDTVVCLDTYNCDLHFK	AKSpPQPPVEEEDEHFDDTVVCLDTYNCDLHFK	AKSpPQPPVEEEDEHFDDTVVCLDTYNCDLHFK	AKSpPQPPVEEEDEHFDDTVVCLDTYNCDLHFK
QE3_191209_OPL1025_FR_U2OS_TiOx_A.10163.10163.3	NQVEEDAEDSpGEADDEEKPEIHKPGQNSFSK	NQVEEDAEDSpGEADDEEKPEIHKPGQNSFSK	NQVEEDAEDSpGEADDEEKPEIHKPGQNSFSK	NQVEEDAEDSpGEADDEEKPEIHKPGQNSFSK	NQVEEDAEDSpGEADDEEKPEIHKPGQNSFSK	NQVEEDAEDSpGEADDEEKPEIHKPGQNSFSK	NQVEEDAEDSpGEADDEEKPEIHKPGQNSFSK	NQVEEDAEDSpGEADDEEKPEIHKPGQNSFSK
QE3_191209_OPL1025_FR_U2OS_TiOx_C.48070.48070.3	NKELYEINPPEISEEIIGSpPIPEPR	NKELYEINPPEISEEIIGSpPIPEPR	NKELYEINPPEISEEIIGSpPIPEPR	NKELYEINPPEISEEIIGSpPIPEPR	NKELYEINPPEISEEIIGSpPIPEPR	NKELYEINPPEISEEIIGSpPIPEPR	NKELYEINPPEISEEIIGSpPIPEPR	NKELYEINPPEISEEIIGSpPIPEPR
QE3_191209_OPL1025_FR_U2OS_TiOx_B.42460.42460.3	RNDDISpELEDLSELEDLKDAK	RNDDISpELEDLSELEDLKDAK	RNDDISpELEDLSELEDLKDAK	RNDDISpELEDLSELEDLKDAK	RNDDISpELEDLSELEDLKDAK	RNDDISpELEDLSELEDLKDAK	RNDDISpELEDLSELEDLKDAK	RNDDISpELEDLSELEDLKDAK
QE3_191209_OPL1025_FR_U2OS_TiOx_B.47787.47787.4	ADDFPVRDDPSpDVTpDEDEGPAEPPPPPKLPLPAFR	ADDFPVRDDPSpDVTpDEDEGPAEPPPPPKLPLPAFR	ADDFPVRDDPSpDVTpDEDEGPAEPPPPPKLPLPAFR	ADDFPVRDDPSpDVTpDEDEGPAEPPPPPKLPLPAFR	ADDFPVRDDPSpDVTpDEDEGPAEPPPPPKLPLPAFR	ADDFPVRDDPSpDVTpDEDEGPAEPPPPPKLPLPAFR	ADDFPVRDDPSpDVTpDEDEGPAEPPPPPKLPLPAFR	ADDFPVRDDPSpDVTpDEDEGPAEPPPPPKLPLPAFR
QE3_191209_OPL1025_FR_U2OS_TiOx_C.42433.42433.2	ATGGLCLLGAYADSpDDDDNDVSEK	ATGGLCLLGAYADSpDDDDNDVSEK	NA	NA	ATGGLCLLGAYADSpDDDDNDVSEK	ATGGLCLLGAYADSpDDDDNDVSEK	ATGGLCLLGAYADSpDDDDNDVSEK	ATGGLCLLGAYADSpDDDDNDVSEK
QE3_191209_OPL1025_FR_U2OS_TiOx_C.48651.48651.3	HTFSGVASVESpSSGEAFHVGK	HTFSGVASpVESSSGEAFHVGK	HTFSGVASVESpSSGEAFHVGK	HTFSGVASVESpSSGEAFHVGK	HTFSGVASVESpSSGEAFHVGK	HTFSGVASVESpSSGEAFHVGK	HTFSGVASVESpSSGEAFHVGK	HTFSGVASVESpSSGEAFHVGK
QE3_191209_OPL1025_FR_U2OS_TiOx_C.42896.42896.4	QNEPGLQTEDVQKPPLQMDNSVFLDDDSpNQPMPVSR	QNEPGLQTEDVQKPPLQMDNSVFLDDDSpNQPMPVSR	QNEPGLQTEDVQKPPLQMDNSVFLDDDSpNQPMPVSR	QNEPGLQTEDVQKPPLQMDNSVFLDDDSpNQPMPVSR	QNEPGLQTEDVQKPPLQMDNSVFLDDDSpNQPMPVSR	QNEPGLQTEDVQKPPLQMDNSVFLDDDSpNQPMPVSR	QNEPGLQTEDVQKPPLQMDNSVFLDDDSpNQPMPVSR	QNEPGLQTEDVQKPPLQMDNSVFLDDDSpNQPMPVSR
QE3_191209_OPL1025_FR_U2OS_TiOx_C.12911.12911.2	VEEEQEADEEDVSpEEEAESK	VEEEQEADEEDVSpEEEAESK	VEEEQEADEEDVSpEEEAESK	VEEEQEADEEDVSpEEEAESK	VEEEQEADEEDVSpEEEAESK	VEEEQEADEEDVSpEEEAESK	VEEEQEADEEDVSpEEEAESK	VEEEQEADEEDVSpEEEAESK
QE3_191209_OPL1025_FR_U2OS_TiOx_A.33097.33097.3	YMAENPTAGVVQEEEEDNLEYDSpDGNPIAPTKK	YMAENPTAGVVQEEEEDNLEYDSpDGNPIAPTKK	YMAENPTAGVVQEEEEDNLEYDSpDGNPIAPTKK	YMAENPTAGVVQEEEEDNLEYDSpDGNPIAPTKK	YMAENPTAGVVQEEEEDNLEYDSpDGNPIAPTKK	YMAENPTAGVVQEEEEDNLEYDSpDGNPIAPTKK	YMAENPTAGVVQEEEEDNLEYDSpDGNPIAPTKK	YMAENPTAGVVQEEEEDNLEYDSpDGNPIAPTKK
QE3_191209_OPL1025_FR_U2OS_TiOx_C.4226.4226.3	GMKDDKEEEEDGTGSpPQLNNR	GMKDDKEEEEDGTGSpPQLNNR	GMKDDKEEEEDGTGSpPQLNNR	GMKDDKEEEEDGTGSpPQLNNR	GMKDDKEEEEDGTGSpPQLNNR	GMKDDKEEEEDGTGSpPQLNNR	GMKDDKEEEEDGTGSpPQLNNR	GMKDDKEEEEDGTGSpPQLNNR
QE3_191209_OPL1025_FR_U2OS_TiOx_A.32907.32907.3	SKSpPPKVPIVIQDDSLPAGPPPQIR	SKSpPPKVPIVIQDDSLPAGPPPQIR	SKSpPPKVPIVIQDDSLPAGPPPQIR	SKSpPPKVPIVIQDDSLPAGPPPQIR	SKSpPPKVPIVIQDDSLPAGPPPQIR	SKSpPPKVPIVIQDDSLPAGPPPQIR	SKSpPPKVPIVIQDDSLPAGPPPQIR	SKSpPPKVPIVIQDDSLPAGPPPQIR
QE3_191209_OPL1025_FR_U2OS_TiOx_A.54657.54657.2	KEESpEESpDDDMGFGLFD	KEESpEESpDDDMGFGLFD	NA	NA	NA	NA	KEESpEESpDDDMGFGLFD	KEESpEESpDDDMGFGLFD
QE3_191209_OPL1025_FR_U2OS_TiOx_A.20093.20093.2	DSENLASpPSEYPENGER	DSENLASpPSEYPENGER	DSENLASpPSEYPENGER	DSENLASpPSEYPENGER	DSENLASpPSEYPENGER	DSENLASpPSEYPENGER	DSENLASpPSEYPENGER	DSENLASpPSEYPENGER
QE3_191209_OPL1025_FR_U2OS_TiOx_A.27105.27105.2	GGGQSVQFTDIETLKQESpPNGSR	GGGQSVQFTDIETLKQESpPNGSR	GGGQSVQFTDIETLKQESpPNGSR	GGGQSVQFTDIETLKQESpPNGSR	GGGQSVQFTDIETLKQESpPNGSR	GGGQSVQFTDIETLKQESpPNGSR	GGGQSVQFTDIETLKQESpPNGSR	GGGQSVQFTDIETLKQESpPNGSR
QE3_191209_OPL1025_FR_U2OS_TiOx_B.51411.51411.3	TGSpPGDAPERPPLCDFSEGLSAPMDFYR	TGSpPGDAPERPPLCDFSEGLSAPMDFYR	TGSpPGDAPERPPLCDFSEGLSAPMDFYR	TGSpPGDAPERPPLCDFSEGLSAPMDFYR	TGSpPGDAPERPPLCDFSEGLSAPMDFYR	TGSpPGDAPERPPLCDFSEGLSAPMDFYR	TGSpPGDAPERPPLCDFSEGLSAPMDFYR	TGSpPGDAPERPPLCDFSEGLSAPMDFYR
QE3_191209_OPL1025_FR_U2OS_TiOx_B.3888.3888.2	FASpDDEHDEHDENGATGPVKR	FASpDDEHDEHDENGATGPVKR	FASpDDEHDEHDENGATGPVKR	FASpDDEHDEHDENGATGPVKR	FASpDDEHDEHDENGATGPVKR	FASpDDEHDEHDENGATGPVKR	FASpDDEHDEHDENGATGPVKR	FASpDDEHDEHDENGATGPVKR
QE3_191209_OPL1025_FR_U2OS_TiOx_A.17190.17190.2	HYEDGYPGGSDNYGSpLSR	HYEDGYPGGSDNYGSpLSR	HYEDGYPGGSDNYGSpLSR	HYEDGYPGGSDNYGSpLSR	HYEDGYPGGSDNYGSpLSR	HYEDGYPGGSDNYGSpLSR	HYEDGYPGGSDNYGSpLSR	HYEDGYPGGSDNYGSpLSR
QE3_191209_OPL1025_FR_U2OS_TiOx_C.9133.9133.2	KLEKEEEEGISpQESpSEEEQ	KLEKEEEEGISpQESpSEEEQ	KLEKEEEEGISpQESpSEEEQ	KLEKEEEEGISpQESpSEEEQ	KLEKEEEEGISpQESpSEEEQ	KLEKEEEEGISpQESpSEEEQ	KLEKEEEEGISpQESpSEEEQ	KLEKEEEEGISpQESpSEEEQ
QE3_191209_OPL1025_FR_U2OS_TiOx_A.31694.31694.3	MDRTpPPPPTLSpPAAITVGR	MDRTpPPPPTLSpPAAITVGR	MDRTpPPPPTLSpPAAITVGR	MDRTpPPPPTLSpPAAITVGR	MDRTpPPPPTLSpPAAITVGR	MDRTpPPPPTLSpPAAITVGR	MDRTpPPPPTLSpPAAITVGR	MDRTpPPPPTLSpPAAITVGR
QE3_191209_OPL1025_FR_U2OS_TiOx_B.21508.21508.3	QGHRPLSQSpIVEAGSVGQTDLNK	QGHRPLSQSpIVEAGSVGQTDLNK	QGHRPLSQSpIVEAGSVGQTDLNK	NA	QGHRPLSQSpIVEAGSVGQTDLNK	QGHRPLSQSpIVEAGSVGQTDLNK	QGHRPLSQSpIVEAGSVGQTDLNK	NA
QE3_191209_OPL1025_FR_U2OS_TiOx_C.25159.25159.2	LLVDSQGLSGCSpPR	LLVDSQGLSGCSpPR	LLVDSQGLSGCSpPR	LLVDSQGLSGCSpPR	LLVDSQGLSGCSpPR	LLVDSQGLSGCSpPR	LLVDSQGLSGCSpPR	LLVDSQGLSGCSpPR
QE3_191209_OPL1025_FR_U2OS_TiOx_C.36649.36649.3	SLTDPSQESHTEAISpDAETSSSDISFSGIATR	SLTDPSQESHTEAISpDAETSSSDISFSGIATR	SLTDPSQESHTEAISpDAETSSSDISFSGIATR	SLTDPSQESHTEAISpDAETSSSDISFSGIATR	SLTDPSQESHTEAISpDAETSSSDISFSGIATR	SLTDPSQESHTEAISpDAETSSSDISFSGIATR	SLTDPSQESHTEAISpDAETSSSDISFSGIATR	SLTDPSQESHTEAISpDAETSSSDISFSGIATR
QE3_191209_OPL1025_FR_U2OS_TiOx_A.9254.9254.2	GGGSGGGEESpEGEEVDED	GGGSGGGEESpEGEEVDED	NA	NA	NA	GGGSGGGEESpEGEEVDED	GGGSGGGEESpEGEEVDED	GGGSGGGEESpEGEEVDED
QE3_191209_OPL1025_FR_U2OS_TiOx_A.39349.39349.3	RGSpFDATGSGFSMTFSSSSYSSSGYGR	RGSpFDATGSGFSMTFSSSSYSSSGYGR	RGSpFDATGSGFSMTFSSSSYSSSGYGR	RGSpFDATGSGFSMTFSSSSYSSSGYGR	RGSpFDATGSGFSMTFSSSSYSSSGYGR	RGSpFDATGSGFSMTFSSSSYSSSGYGR	RGSpFDATGSGFSMTFSSSSYSSSGYGR	RGSpFDATGSGFSMTFSSSSYSSSGYGR
QE3_191209_OPL1025_FR_U2OS_TiOx_C.37695.37695.2	VLLGFSSDESpDVEASPR	VLLGFSSDESpDVEASPR	VLLGFSSDESpDVEASPR	VLLGFSSDESpDVEASPR	VLLGFSSDESpDVEASPR	VLLGFSSDESpDVEASPR	VLLGFSSDESpDVEASPR	VLLGFSSDESpDVEASPR
QE3_191209_OPL1025_FR_U2OS_TiOx_C.31750.31750.4	CGSGPVHISGQHLVAVEEDAESpEDEEEEDVKLLSISGKR	CGSGPVHISGQHLVAVEEDAESpEDEEEEDVKLLSISGKR	CGSGPVHISGQHLVAVEEDAESpEDEEEEDVKLLSISGKR	CGSGPVHISGQHLVAVEEDAESpEDEEEEDVKLLSISGKR	CGSGPVHISGQHLVAVEEDAESpEDEEEEDVKLLSISGKR	CGSGPVHISGQHLVAVEEDAESpEDEEEEDVKLLSISGKR	CGSGPVHISGQHLVAVEEDAESpEDEEEEDVKLLSISGKR	CGSGPVHISGQHLVAVEEDAESpEDEEEEDVKLLSISGKR
QE3_191209_OPL1025_FR_U2OS_TiOx_C.41129.41129.5	AKSpPQPPVEEEDEHFDDTVVCLDTYNCDLHFK	AKSpPQPPVEEEDEHFDDTVVCLDTYNCDLHFK	NA	NA	AKSpPQPPVEEEDEHFDDTVVCLDTYNCDLHFK	AKSpPQPPVEEEDEHFDDTVVCLDTYNCDLHFK	AKSpPQPPVEEEDEHFDDTVVCLDTYNCDLHFK	AKSpPQPPVEEEDEHFDDTVVCLDTYNCDLHFK
QE3_191209_OPL1025_FR_U2OS_TiOx_A.42646.42646.3	AMDNHSpDSpEEELAAFCPQLDDSTVAR	AMDNHSpDSpEEELAAFCPQLDDSTVAR	AMDNHSpDSpEEELAAFCPQLDDSTVAR	AMDNHSpDSpEEELAAFCPQLDDSTVAR	AMDNHSpDSpEEELAAFCPQLDDSTVAR	AMDNHSpDSpEEELAAFCPQLDDSTVAR	AMDNHSpDSpEEELAAFCPQLDDSTVAR	AMDNHSpDSpEEELAAFCPQLDDSTVAR
QE3_191209_OPL1025_FR_U2OS_TiOx_A.10870.10870.3	KMLGEDSpDEEEEMDTSER	KMLGEDSpDEEEEMDTSER	KMLGEDSpDEEEEMDTSER	KMLGEDSpDEEEEMDTSER	KMLGEDSpDEEEEMDTSER	KMLGEDSpDEEEEMDTSER	KMLGEDSpDEEEEMDTSER	KMLGEDSpDEEEEMDTSER
QE3_191209_OPL1025_FR_U2OS_TiOx_C.22293.22293.2	VGDSTPVSEKPVSAAVDANASESpP	VGDSTPVSEKPVSAAVDANASESpP	VGDSTPVSEKPVSAAVDANASESpP	VGDSTPVSEKPVSAAVDANASESpP	VGDSTPVSEKPVSAAVDANASESpP	VGDSTPVSEKPVSAAVDANASESpP	VGDSTPVSEKPVSAAVDANASESpP	VGDSTPVSEKPVSAAVDANASESpP
QE3_191209_OPL1025_FR_U2OS_TiOx_C.24321.24321.3	MEREDSpSpEEEEEEIDDEEIER	MEREDSpSpEEEEEEIDDEEIER	MEREDSpSpEEEEEEIDDEEIER	MEREDSpSpEEEEEEIDDEEIER	MEREDSpSpEEEEEEIDDEEIER	MEREDSpSpEEEEEEIDDEEIER	MEREDSpSpEEEEEEIDDEEIER	MEREDSpSpEEEEEEIDDEEIER
QE3_191209_OPL1025_FR_U2OS_TiOx_C.10046.10046.4	SLSpPGAASSSSGDGDGKEGLEEPKGPR	SLSpPGAASSSSGDGDGKEGLEEPKGPR	SLSpPGAASSSSGDGDGKEGLEEPKGPR	SLSpPGAASSSSGDGDGKEGLEEPKGPR	SLSpPGAASSSSGDGDGKEGLEEPKGPR	SLSpPGAASSSSGDGDGKEGLEEPKGPR	SLSpPGAASSSSGDGDGKEGLEEPKGPR	SLSpPGAASSSSGDGDGKEGLEEPKGPR
QE3_191209_OPL1025_FR_U2OS_TiOx_B.32111.32111.2	EADDDEEVDDNIPEMPSpPK	EADDDEEVDDNIPEMPSpPK	EADDDEEVDDNIPEMPSpPK	EADDDEEVDDNIPEMPSpPK	EADDDEEVDDNIPEMPSpPK	EADDDEEVDDNIPEMPSpPK	EADDDEEVDDNIPEMPSpPK	EADDDEEVDDNIPEMPSpPK
QE3_191209_OPL1025_FR_U2OS_TiOx_A.46221.46221.4	SSHYGGSpLPNVNQIGSGLAEFQSPLHSPLDSSR	SSHYGGSpLPNVNQIGSGLAEFQSPLHSPLDSSR	SSHYGGSpLPNVNQIGSGLAEFQSPLHSPLDSSR	SSHYGGSpLPNVNQIGSGLAEFQSPLHSPLDSSR	SSHYGGSpLPNVNQIGSGLAEFQSPLHSPLDSSR	SSHYGGSpLPNVNQIGSGLAEFQSPLHSPLDSSR	SSHYGGSpLPNVNQIGSGLAEFQSPLHSPLDSSR	SSHYGGSpLPNVNQIGSGLAEFQSPLHSPLDSSR
QE3_191209_OPL1025_FR_U2OS_TiOx_A.46040.46040.2	DITDPLSLNTCTDEGHVVLASpPLK	DITDPLSLNTCTDEGHVVLASpPLK	DITDPLSLNTCTDEGHVVLASpPLK	DITDPLSLNTCTDEGHVVLASpPLK	DITDPLSLNTCTDEGHVVLASpPLK	DITDPLSLNTCTDEGHVVLASpPLK	DITDPLSLNTCTDEGHVVLASpPLK	DITDPLSLNTCTDEGHVVLASpPLK
QE3_191209_OPL1025_FR_U2OS_TiOx_C.12914.12914.3	NTSAEKELSSPISpPK	NTSAEKELSSPISpPK	NTSAEKELSSPISpPK	NTSAEKELSSPISpPK	NTSAEKELSSPISpPK	NTSAEKELSSPISpPK	NTSAEKELSSPISpPK	NTSAEKELSSPISpPK
QE3_191209_OPL1025_FR_U2OS_TiOx_B.39897.39897.2	TLEEVVMAEEEDEGTDRPGSpPA	TLEEVVMAEEEDEGTDRPGSpPA	TLEEVVMAEEEDEGTDRPGSpPA	TLEEVVMAEEEDEGTDRPGSpPA	TLEEVVMAEEEDEGTDRPGSpPA	TLEEVVMAEEEDEGTDRPGSpPA	TLEEVVMAEEEDEGTDRPGSpPA	TLEEVVMAEEEDEGTDRPGSpPA
QE3_191209_OPL1025_FR_U2OS_TiOx_A.51938.51938.3	HTFSGVASVESpSSGEAFHVGK	HTFSGVASpVESSSGEAFHVGK	HTFSGVASVESpSSGEAFHVGK	HTFSGVASVESpSSGEAFHVGK	HTFSGVASVESpSSGEAFHVGK	HTFSGVASVESpSSGEAFHVGK	HTFSGVASVESpSSGEAFHVGK	HTFSGVASVESpSSGEAFHVGK
QE3_191209_OPL1025_FR_U2OS_TiOx_B.50035.50035.3	KTSFDQDSpDVDIFPSDFPTEPPSLPR	KTSFDQDSpDVDIFPSDFPTEPPSLPR	KTSFDQDSpDVDIFPSDFPTEPPSLPR	KTSFDQDSpDVDIFPSDFPTEPPSLPR	KTSFDQDSpDVDIFPSDFPTEPPSLPR	KTSFDQDSpDVDIFPSDFPTEPPSLPR	KTSFDQDSpDVDIFPSDFPTEPPSLPR	KTSFDQDSpDVDIFPSDFPTEPPSLPR
QE3_191209_OPL1025_FR_U2OS_TiOx_A.42517.42517.3	QICLVMLETLSQSpPQGR	QICLVMLETLSQSpPQGR	QICLVMLETLSQSpPQGR	QICLVMLETLSQSpPQGR	QICLVMLETLSQSpPQGR	QICLVMLETLSQSpPQGR	QICLVMLETLSQSpPQGR	QICLVMLETLSQSpPQGR
QE3_191209_OPL1025_FR_U2OS_TiOx_A.6231.6231.2	GADNDGSpGSESGYTTPK	GADNDGSpGSESGYTTPK	GADNDGSpGSESGYTTPK	GADNDGSpGSESGYTTPK	GADNDGSpGSESGYTTPK	GADNDGSpGSESGYTTPK	GADNDGSpGSESGYTTPK	GADNDGSpGSESGYTTPK
QE3_191209_OPL1025_FR_U2OS_TiOx_A.24652.24652.2	NFVFHTLSpPVKAEAAK	NFVFHTLSpPVKAEAAK	NFVFHTLSpPVKAEAAK	NFVFHTLSpPVKAEAAK	NFVFHTLSpPVKAEAAK	NFVFHTLSpPVKAEAAK	NFVFHTLSpPVKAEAAK	NFVFHTLSpPVKAEAAK
QE3_191209_OPL1025_FR_U2OS_TiOx_A.28800.28800.3	HTFSGVASpVESpSSGEAFHVGK	HTFSGVASpVESpSSGEAFHVGK	HTFSGVASpVESpSSGEAFHVGK	HTFSGVASpVESpSSGEAFHVGK	HTFSGVASpVESpSSGEAFHVGK	HTFSGVASpVESpSSGEAFHVGK	HTFSGVASpVESpSSGEAFHVGK	HTFSGVASpVESpSSGEAFHVGK
QE3_191209_OPL1025_FR_U2OS_TiOx_A.37081.37081.2	SLSpSPTVTLSAPLEGAK	SLSpSPTVTLSAPLEGAK	SLSpSPTVTLSAPLEGAK	SLSpSPTVTLSAPLEGAK	SLSpSPTVTLSAPLEGAK	SLSpSPTVTLSAPLEGAK	SLSpSPTVTLSAPLEGAK	SLSpSPTVTLSAPLEGAK
QE3_191209_OPL1025_FR_U2OS_TiOx_C.43343.43343.4	AKSpPQPPVEEEDEHFDDTVVCLDTYNCDLHFK	AKSpPQPPVEEEDEHFDDTVVCLDTYNCDLHFK	AKSpPQPPVEEEDEHFDDTVVCLDTYNCDLHFK	AKSpPQPPVEEEDEHFDDTVVCLDTYNCDLHFK	AKSpPQPPVEEEDEHFDDTVVCLDTYNCDLHFK	AKSpPQPPVEEEDEHFDDTVVCLDTYNCDLHFK	AKSpPQPPVEEEDEHFDDTVVCLDTYNCDLHFK	AKSpPQPPVEEEDEHFDDTVVCLDTYNCDLHFK
QE3_191209_OPL1025_FR_U2OS_TiOx_A.31132.31132.3	IFFDTpDDDDDMPHSTSR	IFFDTpDDDDDMPHSTSR	IFFDTpDDDDDMPHSTSR	IFFDTpDDDDDMPHSTSR	IFFDTpDDDDDMPHSTSR	IFFDTpDDDDDMPHSTSR	IFFDTpDDDDDMPHSTSR	IFFDTpDDDDDMPHSTSR
QE3_191209_OPL1025_FR_U2OS_TiOx_C.33278.33278.3	MLAESpDESpGDEESVSQTDKTELQNTLR	MLAESpDESpGDEESVSQTDKTELQNTLR	MLAESpDESpGDEESVSQTDKTELQNTLR	MLAESpDESpGDEESVSQTDKTELQNTLR	MLAESpDESpGDEESVSQTDKTELQNTLR	MLAESpDESpGDEESVSQTDKTELQNTLR	MLAESpDESpGDEESVSQTDKTELQNTLR	MLAESpDESpGDEESVSQTDKTELQNTLR
QE3_191209_OPL1025_FR_U2OS_TiOx_C.31133.31133.5	LGIAVIHGEAQDAESDLVDGRHSpPPMVR	LGIAVIHGEAQDAESDLVDGRHSpPPMVR	LGIAVIHGEAQDAESDLVDGRHSpPPMVR	LGIAVIHGEAQDAESDLVDGRHSpPPMVR	LGIAVIHGEAQDAESDLVDGRHSpPPMVR	LGIAVIHGEAQDAESDLVDGRHSpPPMVR	LGIAVIHGEAQDAESDLVDGRHSpPPMVR	LGIAVIHGEAQDAESDLVDGRHSpPPMVR
QE3_191209_OPL1025_FR_U2OS_TiOx_A.41982.41982.4	SKSpPLPPEEEAKDEEEDQTLVNLDTYTSDLHFQVSK	SKSpPLPPEEEAKDEEEDQTLVNLDTYTSDLHFQVSK	SKSpPLPPEEEAKDEEEDQTLVNLDTYTSDLHFQVSK	SKSpPLPPEEEAKDEEEDQTLVNLDTYTSDLHFQVSK	SKSpPLPPEEEAKDEEEDQTLVNLDTYTSDLHFQVSK	SKSpPLPPEEEAKDEEEDQTLVNLDTYTSDLHFQVSK	SKSpPLPPEEEAKDEEEDQTLVNLDTYTSDLHFQVSK	SKSpPLPPEEEAKDEEEDQTLVNLDTYTSDLHFQVSK
QE3_191209_OPL1025_FR_U2OS_TiOx_B.23445.23445.3	EVDQDDEENSpEEDEMDSGTMVR	EVDQDDEENSpEEDEMDSGTMVR	EVDQDDEENSpEEDEMDSGTMVR	EVDQDDEENSpEEDEMDSGTMVR	EVDQDDEENSpEEDEMDSGTMVR	EVDQDDEENSpEEDEMDSGTMVR	EVDQDDEENSpEEDEMDSGTMVR	EVDQDDEENSpEEDEMDSGTMVR
QE3_191209_OPL1025_FR_U2OS_TiOx_C.46876.46876.3	DEKKEESpEESpDDDMGFGLFD	DEKKEESpEESpDDDMGFGLFD	DEKKEESpEESpDDDMGFGLFD	DEKKEESpEESpDDDMGFGLFD	NA	NA	DEKKEESpEESpDDDMGFGLFD	DEKKEESpEESpDDDMGFGLFD
QE3_191209_OPL1025_FR_U2OS_TiOx_B.15839.15839.3	ELSKEDLSPAFDHSpPNK	ELSKEDLSPAFDHSpPNK	ELSKEDLSPAFDHSpPNK	ELSKEDLSPAFDHSpPNK	ELSKEDLSPAFDHSpPNK	ELSKEDLSPAFDHSpPNK	ELSKEDLSPAFDHSpPNK	ELSKEDLSPAFDHSpPNK
QE3_191209_OPL1025_FR_U2OS_TiOx_C.25793.25793.4	SHSpVSAVDGLEDKLDNFKK	SHSpVSAVDGLEDKLDNFKK	SHSpVSAVDGLEDKLDNFKK	SHSpVSAVDGLEDKLDNFKK	SHSpVSAVDGLEDKLDNFKK	SHSpVSAVDGLEDKLDNFKK	SHSpVSAVDGLEDKLDNFKK	SHSpVSAVDGLEDKLDNFKK
QE3_191209_OPL1025_FR_U2OS_TiOx_B.27014.27014.2	GGGQSVQFTDIETLKQESpPNGSR	GGGQSVQFTDIETLKQESpPNGSR	GGGQSVQFTDIETLKQESpPNGSR	GGGQSVQFTDIETLKQESpPNGSR	GGGQSVQFTDIETLKQESpPNGSR	GGGQSVQFTDIETLKQESpPNGSR	GGGQSVQFTDIETLKQESpPNGSR	GGGQSVQFTDIETLKQESpPNGSR
QE3_191209_OPL1025_FR_U2OS_TiOx_C.27007.27007.4	CGSGPVHISGQHLVAVEEDAESpEDEEEEDVK	CGSGPVHISGQHLVAVEEDAESpEDEEEEDVK	CGSGPVHISGQHLVAVEEDAESpEDEEEEDVK	CGSGPVHISGQHLVAVEEDAESpEDEEEEDVK	NA	CGSGPVHISGQHLVAVEEDAESpEDEEEEDVK	CGSGPVHISGQHLVAVEEDAESpEDEEEEDVK	CGSGPVHISGQHLVAVEEDAESpEDEEEEDVK
QE3_191209_OPL1025_FR_U2OS_TiOx_C.51308.51308.4	TVSLGAGAKDELHIVEAEAMNYEGSpPIKVTLATLK	TVSLGAGAKDELHIVEAEAMNYEGSpPIKVTLATLK	TVSLGAGAKDELHIVEAEAMNYEGSpPIKVTLATLK	TVSLGAGAKDELHIVEAEAMNYEGSpPIKVTLATLK	TVSLGAGAKDELHIVEAEAMNYEGSpPIKVTLATLK	TVSLGAGAKDELHIVEAEAMNYEGSpPIKVTLATLK	TVSLGAGAKDELHIVEAEAMNYEGSpPIKVTLATLK	TVSLGAGAKDELHIVEAEAMNYEGSpPIKVTLATLK
QE3_191209_OPL1025_FR_U2OS_TiOx_A.22080.22080.3	FGESEEVEMEVESpDEEDDKQEK	FGESEEVEMEVESpDEEDDKQEK	FGESEEVEMEVESpDEEDDKQEK	FGESEEVEMEVESpDEEDDKQEK	FGESEEVEMEVESpDEEDDKQEK	FGESEEVEMEVESpDEEDDKQEK	FGESEEVEMEVESpDEEDDKQEK	FGESEEVEMEVESpDEEDDKQEK
QE3_191209_OPL1025_FR_U2OS_TiOx_B.15791.15791.3	GPTSTSIDNIDGTpPVRDER	GPTSTSIDNIDGTpPVRDER	GPTSTSIDNIDGTpPVRDER	GPTSTSIDNIDGTpPVRDER	GPTSTSIDNIDGTpPVRDER	GPTSTSIDNIDGTpPVRDER	GPTSTSIDNIDGTpPVRDER	GPTSTSIDNIDGTpPVRDER
QE3_191209_OPL1025_FR_U2OS_TiOx_C.35761.35761.2	MPQDGSpDDEDEEWPTLEK	MPQDGSpDDEDEEWPTLEK	MPQDGSpDDEDEEWPTLEK	MPQDGSpDDEDEEWPTLEK	MPQDGSpDDEDEEWPTLEK	MPQDGSpDDEDEEWPTLEK	MPQDGSpDDEDEEWPTLEK	MPQDGSpDDEDEEWPTLEK
QE3_191209_OPL1025_FR_U2OS_TiOx_B.25227.25227.2	LLVDSQGLSGCSpPR	LLVDSQGLSGCSpPR	LLVDSQGLSGCSpPR	LLVDSQGLSGCSpPR	LLVDSQGLSGCSpPR	LLVDSQGLSGCSpPR	LLVDSQGLSGCSpPR	LLVDSQGLSGCSpPR
QE3_191209_OPL1025_FR_U2OS_TiOx_B.29694.29694.3	HTFSGVASVESpSpSGEAFHVGK	NA	HTFSGVASVESpSpSGEAFHVGK	HTFSGVASVESpSpSGEAFHVGK	HTFSGVASVESpSpSGEAFHVGK	HTFSGVASVESpSpSGEAFHVGK	HTFSGVASVESpSpSGEAFHVGK	HTFSGVASVESpSpSGEAFHVGK
QE3_191209_OPL1025_FR_U2OS_TiOx_A.47504.47504.3	GIPLATGDTSpPEPELLPGAPLPPPKEVINGNIK	GIPLATGDTSpPEPELLPGAPLPPPKEVINGNIK	GIPLATGDTSpPEPELLPGAPLPPPKEVINGNIK	GIPLATGDTSpPEPELLPGAPLPPPKEVINGNIK	GIPLATGDTSpPEPELLPGAPLPPPKEVINGNIK	GIPLATGDTSpPEPELLPGAPLPPPKEVINGNIK	GIPLATGDTSpPEPELLPGAPLPPPKEVINGNIK	GIPLATGDTSpPEPELLPGAPLPPPKEVINGNIK
QE3_191209_OPL1025_FR_U2OS_TiOx_C.33572.33572.3	DDDDIDLFGSpDDEEESEEAKR	DDDDIDLFGSpDDEEESEEAKR	DDDDIDLFGSpDDEEESEEAKR	DDDDIDLFGSpDDEEESEEAKR	DDDDIDLFGSpDDEEESEEAKR	DDDDIDLFGSpDDEEESEEAKR	DDDDIDLFGSpDDEEESEEAKR	DDDDIDLFGSpDDEEESEEAKR
QE3_191209_OPL1025_FR_U2OS_TiOx_C.47660.47660.3	ALEAELDAQHLSETFDNIDNLSpPK	ALEAELDAQHLSETFDNIDNLSpPK	ALEAELDAQHLSETFDNIDNLSpPK	ALEAELDAQHLSETFDNIDNLSpPK	ALEAELDAQHLSETFDNIDNLSpPK	ALEAELDAQHLSETFDNIDNLSpPK	ALEAELDAQHLSETFDNIDNLSpPK	ALEAELDAQHLSETFDNIDNLSpPK
QE3_191209_OPL1025_FR_U2OS_TiOx_C.19391.19391.2	KGSpSGNASEVSVACLTER	KGSpSGNASEVSVACLTER	KGSpSGNASEVSVACLTER	KGSpSGNASEVSVACLTER	KGSpSGNASEVSVACLTER	KGSpSGNASEVSVACLTER	KGSpSGNASEVSVACLTER	KGSpSGNASEVSVACLTER
QE3_191209_OPL1025_FR_U2OS_TiOx_A.43518.43518.2	VEEESTGDPFGFDSpDDESLPVSSK	VEEESTGDPFGFDSpDDESLPVSSK	VEEESTGDPFGFDSpDDESLPVSSK	VEEESTGDPFGFDSpDDESLPVSSK	VEEESTGDPFGFDSpDDESLPVSSK	VEEESTGDPFGFDSpDDESLPVSSK	VEEESTGDPFGFDSpDDESLPVSSK	VEEESTGDPFGFDSpDDESLPVSSK
QE3_191209_OPL1025_FR_U2OS_TiOx_B.48833.48833.4	CGSGPVHISGQHLVAVEEDAESpEDEEEEDVK	CGSGPVHISGQHLVAVEEDAESpEDEEEEDVK	CGSGPVHISGQHLVAVEEDAESpEDEEEEDVK	CGSGPVHISGQHLVAVEEDAESpEDEEEEDVK	CGSGPVHISGQHLVAVEEDAESpEDEEEEDVK	CGSGPVHISGQHLVAVEEDAESpEDEEEEDVK	CGSGPVHISGQHLVAVEEDAESpEDEEEEDVK	CGSGPVHISGQHLVAVEEDAESpEDEEEEDVK
QE3_191209_OPL1025_FR_U2OS_TiOx_B.22152.22152.3	ELEEEEENSpDEDELDSHTMVK	ELEEEEENSpDEDELDSHTMVK	ELEEEEENSpDEDELDSHTMVK	ELEEEEENSpDEDELDSHTMVK	ELEEEEENSpDEDELDSHTMVK	ELEEEEENSpDEDELDSHTMVK	ELEEEEENSpDEDELDSHTMVK	ELEEEEENSpDEDELDSHTMVK
QE3_191209_OPL1025_FR_U2OS_TiOx_B.42517.42517.3	KDSpLPDADLASCGSLSQSSASFFTPR	KDSpLPDADLASCGSLSQSSASFFTPR	KDSpLPDADLASCGSLSQSSASFFTPR	KDSpLPDADLASCGSLSQSSASFFTPR	KDSpLPDADLASCGSLSQSSASFFTPR	KDSpLPDADLASCGSLSQSSASFFTPR	KDSpLPDADLASCGSLSQSSASFFTPR	KDSpLPDADLASCGSLSQSSASFFTPR
QE3_191209_OPL1025_FR_U2OS_TiOx_B.27220.27220.3	KLPPPPPQAPPEEENESpEPEEPSGVEGAAFQSR	KLPPPPPQAPPEEENESpEPEEPSGVEGAAFQSR	KLPPPPPQAPPEEENESpEPEEPSGVEGAAFQSR	KLPPPPPQAPPEEENESpEPEEPSGVEGAAFQSR	KLPPPPPQAPPEEENESpEPEEPSGVEGAAFQSR	KLPPPPPQAPPEEENESpEPEEPSGVEGAAFQSR	KLPPPPPQAPPEEENESpEPEEPSGVEGAAFQSR	KLPPPPPQAPPEEENESpEPEEPSGVEGAAFQSR
QE3_191209_OPL1025_FR_U2OS_TiOx_C.14377.14377.3	TSQCSSPSLSASPGSpPTRPQIR	TSQCSSPSLSASPGSpPTRPQIR	TSQCSSPSLSASPGSpPTRPQIR	TSQCSSPSLSASPGSpPTRPQIR	TSQCSSPSLSASPGSpPTRPQIR	TSQCSSPSLSASPGSpPTRPQIR	TSQCSSPSLSASPGSpPTRPQIR	TSQCSSPSLSASPGSpPTRPQIR
QE3_191209_OPL1025_FR_U2OS_TiOx_A.43403.43403.5	AKSpPQPPVEEEDEHFDDTVVCLDTYNCDLHFK	AKSpPQPPVEEEDEHFDDTVVCLDTYNCDLHFK	AKSpPQPPVEEEDEHFDDTVVCLDTYNCDLHFK	AKSpPQPPVEEEDEHFDDTVVCLDTYNCDLHFK	AKSpPQPPVEEEDEHFDDTVVCLDTYNCDLHFK	AKSpPQPPVEEEDEHFDDTVVCLDTYNCDLHFK	AKSpPQPPVEEEDEHFDDTVVCLDTYNCDLHFK	AKSpPQPPVEEEDEHFDDTVVCLDTYNCDLHFK
QE3_191209_OPL1025_FR_U2OS_TiOx_A.10653.10653.2	SHSpQASLAGPGPVDPSNR	SHSpQASLAGPGPVDPSNR	SHSpQASLAGPGPVDPSNR	SHSpQASLAGPGPVDPSNR	SHSpQASLAGPGPVDPSNR	SHSpQASLAGPGPVDPSNR	SHSpQASLAGPGPVDPSNR	SHSpQASLAGPGPVDPSNR
QE3_191209_OPL1025_FR_U2OS_TiOx_A.35754.35754.3	SpHNNFVAILDLPEGEHQYK	SpHNNFVAILDLPEGEHQYK	SpHNNFVAILDLPEGEHQYK	SpHNNFVAILDLPEGEHQYK	SpHNNFVAILDLPEGEHQYK	SpHNNFVAILDLPEGEHQYK	SpHNNFVAILDLPEGEHQYK	SpHNNFVAILDLPEGEHQYK
QE3_191209_OPL1025_FR_U2OS_TiOx_C.51586.51586.2	KEESpEESpDDDMGFGLFD	KEESpEESpDDDMGFGLFD	NA	NA	NA	NA	NA	KEESpEESpDDDMGFGLFD
QE3_191209_OPL1025_FR_U2OS_TiOx_B.22471.22471.2	KVVDYSQFQESpDDADEDYGR	KVVDYSQFQESpDDADEDYGR	KVVDYSQFQESpDDADEDYGR	KVVDYSQFQESpDDADEDYGR	KVVDYSQFQESpDDADEDYGR	KVVDYSQFQESpDDADEDYGR	KVVDYSQFQESpDDADEDYGR	KVVDYSQFQESpDDADEDYGR
QE3_191209_OPL1025_FR_U2OS_TiOx_C.22029.22029.4	ISQSAPVKQPPPLAPQSpPQGGVMGGSNSNQQQQMR	ISQSAPVKQPPPLAPQSpPQGGVMGGSNSNQQQQMR	ISQSAPVKQPPPLAPQSpPQGGVMGGSNSNQQQQMR	ISQSAPVKQPPPLAPQSpPQGGVMGGSNSNQQQQMR	ISQSAPVKQPPPLAPQSpPQGGVMGGSNSNQQQQMR	ISQSAPVKQPPPLAPQSpPQGGVMGGSNSNQQQQMR	ISQSAPVKQPPPLAPQSpPQGGVMGGSNSNQQQQMR	ISQSAPVKQPPPLAPQSpPQGGVMGGSNSNQQQQMR
QE3_191209_OPL1025_FR_U2OS_TiOx_A.28096.28096.3	KPPAPPSpPVQSpQSPSTNWSpPAVPVKK	KPPAPPSpPVQSQSpPSTNWSpPAVPVKK	KPPAPPSpPVQSpQSPSTNWSpPAVPVKK	NA	KPPAPPSpPVQSpQSPSTNWSpPAVPVKK	KPPAPPSpPVQSpQSPSTNWSpPAVPVKK	KPPAPPSpPVQSpQSPSTNWSpPAVPVKK	NA
QE3_191209_OPL1025_FR_U2OS_TiOx_A.42487.42487.2	QICLVMLETLSQSpPQGR	QICLVMLETLSQSpPQGR	QICLVMLETLSQSpPQGR	QICLVMLETLSQSpPQGR	QICLVMLETLSQSpPQGR	QICLVMLETLSQSpPQGR	QICLVMLETLSQSpPQGR	QICLVMLETLSQSpPQGR
QE3_191209_OPL1025_FR_U2OS_TiOx_C.40366.40366.2	TLSVAAAFNEDEDSpEPEEMPPEAK	TLSVAAAFNEDEDSpEPEEMPPEAK	TLSVAAAFNEDEDSpEPEEMPPEAK	TLSVAAAFNEDEDSpEPEEMPPEAK	TLSVAAAFNEDEDSpEPEEMPPEAK	TLSVAAAFNEDEDSpEPEEMPPEAK	TLSVAAAFNEDEDSpEPEEMPPEAK	TLSVAAAFNEDEDSpEPEEMPPEAK
QE3_191209_OPL1025_FR_U2OS_TiOx_B.29149.29149.4	LGIAVIHGEAQDAESDLVDGRHSpPPMVR	LGIAVIHGEAQDAESDLVDGRHSpPPMVR	LGIAVIHGEAQDAESDLVDGRHSpPPMVR	LGIAVIHGEAQDAESDLVDGRHSpPPMVR	LGIAVIHGEAQDAESDLVDGRHSpPPMVR	LGIAVIHGEAQDAESDLVDGRHSpPPMVR	LGIAVIHGEAQDAESDLVDGRHSpPPMVR	LGIAVIHGEAQDAESDLVDGRHSpPPMVR
QE3_191209_OPL1025_FR_U2OS_TiOx_C.41622.41622.4	RKPVLPALTINPTIAEGPSpPTSEGASEANLVDLQK	RKPVLPALTINPTIAEGPSpPTSEGASEANLVDLQK	RKPVLPALTINPTIAEGPSpPTSEGASEANLVDLQK	RKPVLPALTINPTIAEGPSpPTSEGASEANLVDLQK	RKPVLPALTINPTIAEGPSpPTSEGASEANLVDLQK	RKPVLPALTINPTIAEGPSpPTSEGASEANLVDLQK	RKPVLPALTINPTIAEGPSpPTSEGASEANLVDLQK	RKPVLPALTINPTIAEGPSpPTSEGASEANLVDLQK
QE3_191209_OPL1025_FR_U2OS_TiOx_A.10370.10370.2	EIQNGNLHESpDSESVPR	EIQNGNLHESpDSESVPR	EIQNGNLHESpDSESVPR	EIQNGNLHESpDSESVPR	EIQNGNLHESpDSESVPR	EIQNGNLHESpDSESVPR	EIQNGNLHESpDSESVPR	EIQNGNLHESpDSESVPR
QE3_191209_OPL1025_FR_U2OS_TiOx_B.10638.10638.3	KMLGEDSpDEEEEMDTSERK	KMLGEDSpDEEEEMDTSERK	KMLGEDSpDEEEEMDTSERK	KMLGEDSpDEEEEMDTSERK	KMLGEDSpDEEEEMDTSERK	KMLGEDSpDEEEEMDTSERK	KMLGEDSpDEEEEMDTSERK	KMLGEDSpDEEEEMDTSERK
QE3_191209_OPL1025_FR_U2OS_TiOx_B.39812.39812.3	AKSpPQPPVEEEDEHFDDTVVCLDTYNCDLHFK	AKSpPQPPVEEEDEHFDDTVVCLDTYNCDLHFK	AKSpPQPPVEEEDEHFDDTVVCLDTYNCDLHFK	AKSpPQPPVEEEDEHFDDTVVCLDTYNCDLHFK	AKSpPQPPVEEEDEHFDDTVVCLDTYNCDLHFK	AKSpPQPPVEEEDEHFDDTVVCLDTYNCDLHFK	AKSpPQPPVEEEDEHFDDTVVCLDTYNCDLHFK	AKSpPQPPVEEEDEHFDDTVVCLDTYNCDLHFK
QE3_191209_OPL1025_FR_U2OS_TiOx_A.50016.50016.4	KTSFDQDSpDVDIFPSDFPTEPPSLPR	KTSFDQDSpDVDIFPSDFPTEPPSLPR	KTSFDQDSpDVDIFPSDFPTEPPSLPR	KTSFDQDSpDVDIFPSDFPTEPPSLPR	KTSFDQDSpDVDIFPSDFPTEPPSLPR	KTSFDQDSpDVDIFPSDFPTEPPSLPR	KTSFDQDSpDVDIFPSDFPTEPPSLPR	KTSFDQDSpDVDIFPSDFPTEPPSLPR
QE3_191209_OPL1025_FR_U2OS_TiOx_B.25145.25145.2	SQDADSpPGSSGAPENLTFK	SQDADSpPGSSGAPENLTFK	SQDADSpPGSSGAPENLTFK	SQDADSpPGSSGAPENLTFK	SQDADSpPGSSGAPENLTFK	SQDADSpPGSSGAPENLTFK	SQDADSpPGSSGAPENLTFK	SQDADSpPGSSGAPENLTFK
QE3_191209_OPL1025_FR_U2OS_TiOx_A.45914.45914.4	AKSpPQPPVEEEDEHFDDTVVCLDTYNCDLHFK	AKSpPQPPVEEEDEHFDDTVVCLDTYNCDLHFK	AKSpPQPPVEEEDEHFDDTVVCLDTYNCDLHFK	AKSpPQPPVEEEDEHFDDTVVCLDTYNCDLHFK	AKSpPQPPVEEEDEHFDDTVVCLDTYNCDLHFK	AKSpPQPPVEEEDEHFDDTVVCLDTYNCDLHFK	AKSpPQPPVEEEDEHFDDTVVCLDTYNCDLHFK	AKSpPQPPVEEEDEHFDDTVVCLDTYNCDLHFK
QE3_191209_OPL1025_FR_U2OS_TiOx_B.45781.45781.4	AKSpPQPPVEEEDEHFDDTVVCLDTYNCDLHFK	AKSpPQPPVEEEDEHFDDTVVCLDTYNCDLHFK	AKSpPQPPVEEEDEHFDDTVVCLDTYNCDLHFK	AKSpPQPPVEEEDEHFDDTVVCLDTYNCDLHFK	AKSpPQPPVEEEDEHFDDTVVCLDTYNCDLHFK	AKSpPQPPVEEEDEHFDDTVVCLDTYNCDLHFK	AKSpPQPPVEEEDEHFDDTVVCLDTYNCDLHFK	AKSpPQPPVEEEDEHFDDTVVCLDTYNCDLHFK
QE3_191209_OPL1025_FR_U2OS_TiOx_A.25206.25206.3	HTFSGVASVESpSSGEAFHVGK	HTFSGVASpVESSSGEAFHVGK	HTFSGVASVESpSSGEAFHVGK	HTFSGVASVESpSSGEAFHVGK	HTFSGVASVESpSSGEAFHVGK	HTFSGVASVESpSSGEAFHVGK	HTFSGVASVESpSSGEAFHVGK	HTFSGVASVESpSSGEAFHVGK
QE3_191209_OPL1025_FR_U2OS_TiOx_B.39412.39412.2	GAEAFGDSpEEDGEDVFEVEK	GAEAFGDSpEEDGEDVFEVEK	GAEAFGDSpEEDGEDVFEVEK	GAEAFGDSpEEDGEDVFEVEK	GAEAFGDSpEEDGEDVFEVEK	GAEAFGDSpEEDGEDVFEVEK	GAEAFGDSpEEDGEDVFEVEK	GAEAFGDSpEEDGEDVFEVEK
QE3_191209_OPL1025_FR_U2OS_TiOx_A.12441.12441.2	EGNTTEDDFPSSpPGNGNK	EGNTTEDDFPSSpPGNGNK	EGNTTEDDFPSSpPGNGNK	EGNTTEDDFPSSpPGNGNK	EGNTTEDDFPSSpPGNGNK	EGNTTEDDFPSSpPGNGNK	EGNTTEDDFPSSpPGNGNK	EGNTTEDDFPSSpPGNGNK
QE3_191209_OPL1025_FR_U2OS_TiOx_A.39056.39056.2	HGSpGADSpDYENTQSGDPLLGLEGK	HGSpGADSpDYENTQSGDPLLGLEGK	HGSpGADSpDYENTQSGDPLLGLEGK	HGSpGADSpDYENTQSGDPLLGLEGK	HGSpGADSpDYENTQSGDPLLGLEGK	HGSpGADSpDYENTQSGDPLLGLEGK	HGSpGADSpDYENTQSGDPLLGLEGK	HGSpGADSpDYENTQSGDPLLGLEGK
QE3_191209_OPL1025_FR_U2OS_TiOx_C.33104.33104.4	LKCGSGPVHISGQHLVAVEEDAESpEDEEEEDVKLLSISGK	LKCGSGPVHISGQHLVAVEEDAESpEDEEEEDVKLLSISGK	LKCGSGPVHISGQHLVAVEEDAESpEDEEEEDVKLLSISGK	LKCGSGPVHISGQHLVAVEEDAESpEDEEEEDVKLLSISGK	LKCGSGPVHISGQHLVAVEEDAESpEDEEEEDVKLLSISGK	LKCGSGPVHISGQHLVAVEEDAESpEDEEEEDVKLLSISGK	LKCGSGPVHISGQHLVAVEEDAESpEDEEEEDVKLLSISGK	LKCGSGPVHISGQHLVAVEEDAESpEDEEEEDVKLLSISGK
QE3_191209_OPL1025_FR_U2OS_TiOx_C.4417.4417.3	LHRIETpDEEESCDNAHGDANQPAR	LHRIETpDEEESCDNAHGDANQPAR	LHRIETpDEEESCDNAHGDANQPAR	LHRIETpDEEESCDNAHGDANQPAR	LHRIETpDEEESCDNAHGDANQPAR	LHRIETpDEEESCDNAHGDANQPAR	LHRIETpDEEESCDNAHGDANQPAR	LHRIETpDEEESCDNAHGDANQPAR
QE3_191209_OPL1025_FR_U2OS_TiOx_A.52531.52531.2	KEESpEESpDDDMGFGLFD	KEESpEESpDDDMGFGLFD	KEESpEESpDDDMGFGLFD	KEESpEESpDDDMGFGLFD	NA	NA	KEESpEESpDDDMGFGLFD	KEESpEESpDDDMGFGLFD
QE3_191209_OPL1025_FR_U2OS_TiOx_A.24476.24476.3	TAHNSEADLEESFNEHELEPSSpPK	TAHNSEADLEESFNEHELEPSSpPK	TAHNSEADLEESFNEHELEPSSpPK	TAHNSEADLEESFNEHELEPSSpPK	TAHNSEADLEESFNEHELEPSSpPK	TAHNSEADLEESFNEHELEPSSpPK	TAHNSEADLEESFNEHELEPSSpPK	TAHNSEADLEESFNEHELEPSSpPK
QE3_191209_OPL1025_FR_U2OS_TiOx_A.48168.48168.3	DSLLDGHFVLATLSDTDSHSQDLGSpPER	DSLLDGHFVLATLSDTDSHSQDLGSpPER	DSLLDGHFVLATLSDTDSHSQDLGSpPER	DSLLDGHFVLATLSDTDSHSQDLGSpPER	DSLLDGHFVLATLSDTDSHSQDLGSpPER	DSLLDGHFVLATLSDTDSHSQDLGSpPER	DSLLDGHFVLATLSDTDSHSQDLGSpPER	DSLLDGHFVLATLSDTDSHSQDLGSpPER
QE3_191209_OPL1025_FR_U2OS_TiOx_B.21249.21249.3	GDQPAASGDSpDDDEPPPLPR	GDQPAASGDSpDDDEPPPLPR	GDQPAASGDSpDDDEPPPLPR	GDQPAASGDSpDDDEPPPLPR	GDQPAASGDSpDDDEPPPLPR	GDQPAASGDSpDDDEPPPLPR	GDQPAASGDSpDDDEPPPLPR	GDQPAASGDSpDDDEPPPLPR
QE3_191209_OPL1025_FR_U2OS_TiOx_A.39511.39511.2	GAEAFGDSpEEDGEDVFEVEK	GAEAFGDSpEEDGEDVFEVEK	GAEAFGDSpEEDGEDVFEVEK	GAEAFGDSpEEDGEDVFEVEK	GAEAFGDSpEEDGEDVFEVEK	GAEAFGDSpEEDGEDVFEVEK	GAEAFGDSpEEDGEDVFEVEK	GAEAFGDSpEEDGEDVFEVEK
QE3_191209_OPL1025_FR_U2OS_TiOx_C.51287.51287.3	TSSpVPEYVYNLHLVENDFVGGR	TSSpVPEYVYNLHLVENDFVGGR	TSSpVPEYVYNLHLVENDFVGGR	TSSpVPEYVYNLHLVENDFVGGR	TSSpVPEYVYNLHLVENDFVGGR	TSSpVPEYVYNLHLVENDFVGGR	TSSpVPEYVYNLHLVENDFVGGR	TSSpVPEYVYNLHLVENDFVGGR
QE3_191209_OPL1025_FR_U2OS_TiOx_A.22416.22416.2	HGLLLPASpPVR	HGLLLPASpPVR	HGLLLPASpPVR	HGLLLPASpPVR	HGLLLPASpPVR	HGLLLPASpPVR	HGLLLPASpPVR	HGLLLPASpPVR
QE3_191209_OPL1025_FR_U2OS_TiOx_B.31056.31056.3	IFFDTpDDDDDMPHSTSR	IFFDTpDDDDDMPHSTSR	IFFDTpDDDDDMPHSTSR	IFFDTpDDDDDMPHSTSR	IFFDTpDDDDDMPHSTSR	IFFDTpDDDDDMPHSTSR	IFFDTpDDDDDMPHSTSR	IFFDTpDDDDDMPHSTSR
QE3_191209_OPL1025_FR_U2OS_TiOx_B.48720.48720.3	KEEENADSpDDEGELQDLLSQDWR	KEEENADSpDDEGELQDLLSQDWR	KEEENADSpDDEGELQDLLSQDWR	KEEENADSpDDEGELQDLLSQDWR	KEEENADSpDDEGELQDLLSQDWR	KEEENADSpDDEGELQDLLSQDWR	KEEENADSpDDEGELQDLLSQDWR	KEEENADSpDDEGELQDLLSQDWR
QE3_191209_OPL1025_FR_U2OS_TiOx_B.19322.19322.3	KLSVPTpSpDEEDEVPAPKPR	KLSVPTpSpDEEDEVPAPKPR	KLSVPTpSpDEEDEVPAPKPR	KLSVPTpSpDEEDEVPAPKPR	KLSVPTpSpDEEDEVPAPKPR	KLSVPTpSpDEEDEVPAPKPR	KLSVPTpSpDEEDEVPAPKPR	KLSVPTpSpDEEDEVPAPKPR
QE3_191209_OPL1025_FR_U2OS_TiOx_B.32923.32923.3	MPQDGSpDDEDEEWPTLEK	MPQDGSpDDEDEEWPTLEK	MPQDGSpDDEDEEWPTLEK	MPQDGSpDDEDEEWPTLEK	MPQDGSpDDEDEEWPTLEK	MPQDGSpDDEDEEWPTLEK	MPQDGSpDDEDEEWPTLEK	MPQDGSpDDEDEEWPTLEK
QE3_191209_OPL1025_FR_U2OS_TiOx_C.41863.41863.4	AKSpPQPPVEEEDEHFDDTVVCLDTYNCDLHFK	AKSpPQPPVEEEDEHFDDTVVCLDTYNCDLHFK	AKSpPQPPVEEEDEHFDDTVVCLDTYNCDLHFK	AKSpPQPPVEEEDEHFDDTVVCLDTYNCDLHFK	AKSpPQPPVEEEDEHFDDTVVCLDTYNCDLHFK	AKSpPQPPVEEEDEHFDDTVVCLDTYNCDLHFK	AKSpPQPPVEEEDEHFDDTVVCLDTYNCDLHFK	AKSpPQPPVEEEDEHFDDTVVCLDTYNCDLHFK
QE3_191209_OPL1025_FR_U2OS_TiOx_A.49504.49504.4	GDMSpDEDDENEFFDAPEIITMPENLGHKR	GDMSpDEDDENEFFDAPEIITMPENLGHKR	NA	NA	GDMSpDEDDENEFFDAPEIITMPENLGHKR	GDMSpDEDDENEFFDAPEIITMPENLGHKR	GDMSpDEDDENEFFDAPEIITMPENLGHKR	GDMSpDEDDENEFFDAPEIITMPENLGHKR
QE3_191209_OPL1025_FR_U2OS_TiOx_B.10599.10599.3	SHSpQASLAGPGPVDPSNR	SHSpQASLAGPGPVDPSNR	SHSpQASLAGPGPVDPSNR	SHSpQASLAGPGPVDPSNR	SHSpQASLAGPGPVDPSNR	SHSpQASLAGPGPVDPSNR	SHSpQASLAGPGPVDPSNR	SHSpQASLAGPGPVDPSNR
QE3_191209_OPL1025_FR_U2OS_TiOx_C.18975.18975.3	VVDYSQFQESpDDADEDYGRDSGPPTKK	VVDYSQFQESpDDADEDYGRDSGPPTKK	VVDYSQFQESpDDADEDYGRDSGPPTKK	VVDYSQFQESpDDADEDYGRDSGPPTKK	VVDYSQFQESpDDADEDYGRDSGPPTKK	VVDYSQFQESpDDADEDYGRDSGPPTKK	VVDYSQFQESpDDADEDYGRDSGPPTKK	VVDYSQFQESpDDADEDYGRDSGPPTKK
QE3_191209_OPL1025_FR_U2OS_TiOx_B.24423.24423.2	VLDTSSLTQSpAPASpPTNK	VLDTSSLTQSpAPASpPTNK	VLDTSSLTQSpAPASpPTNK	VLDTSSLTQSpAPASpPTNK	VLDTSSLTQSpAPASpPTNK	VLDTSSLTQSpAPASpPTNK	VLDTSSLTQSpAPASpPTNK	VLDTSSLTQSpAPASpPTNK
QE3_191209_OPL1025_FR_U2OS_TiOx_C.50562.50562.3	EEGSpDIEDEDMEELLNDTR	EEGSpDIEDEDMEELLNDTR	EEGSpDIEDEDMEELLNDTR	EEGSpDIEDEDMEELLNDTR	EEGSpDIEDEDMEELLNDTR	EEGSpDIEDEDMEELLNDTR	EEGSpDIEDEDMEELLNDTR	EEGSpDIEDEDMEELLNDTR
QE3_191209_OPL1025_FR_U2OS_TiOx_A.37861.37861.2	AIGGIILTASpHNPGGPNGDFGIK	AIGGIILTASpHNPGGPNGDFGIK	AIGGIILTASpHNPGGPNGDFGIK	AIGGIILTASpHNPGGPNGDFGIK	AIGGIILTASpHNPGGPNGDFGIK	AIGGIILTASpHNPGGPNGDFGIK	AIGGIILTASpHNPGGPNGDFGIK	AIGGIILTASpHNPGGPNGDFGIK
QE3_191209_OPL1025_FR_U2OS_TiOx_A.38419.38419.2	IQQFDDGGSpDEEDIWEEK	IQQFDDGGSpDEEDIWEEK	IQQFDDGGSpDEEDIWEEK	IQQFDDGGSpDEEDIWEEK	IQQFDDGGSpDEEDIWEEK	IQQFDDGGSpDEEDIWEEK	IQQFDDGGSpDEEDIWEEK	IQQFDDGGSpDEEDIWEEK
QE3_191209_OPL1025_FR_U2OS_TiOx_B.3134.3134.3	GMKDDKEEEEDGTGSpPQLNNR	GMKDDKEEEEDGTGSpPQLNNR	GMKDDKEEEEDGTGSpPQLNNR	GMKDDKEEEEDGTGSpPQLNNR	GMKDDKEEEEDGTGSpPQLNNR	GMKDDKEEEEDGTGSpPQLNNR	GMKDDKEEEEDGTGSpPQLNNR	GMKDDKEEEEDGTGSpPQLNNR
QE3_191209_OPL1025_FR_U2OS_TiOx_C.20368.20368.2	FNDSpEGDDTpEETEDYR	FNDSpEGDDTpEETEDYR	FNDSpEGDDTpEETEDYR	FNDSpEGDDTpEETEDYR	FNDSpEGDDTpEETEDYR	FNDSpEGDDTpEETEDYR	FNDSpEGDDTpEETEDYR	FNDSpEGDDTpEETEDYR
QE3_191209_OPL1025_FR_U2OS_TiOx_C.13401.13401.2	EEGEDSMAQEEKEETGDDSpD	EEGEDSMAQEEKEETGDDSpD	EEGEDSMAQEEKEETGDDSpD	EEGEDSMAQEEKEETGDDSpD	EEGEDSMAQEEKEETGDDSpD	EEGEDSMAQEEKEETGDDSpD	EEGEDSMAQEEKEETGDDSpD	EEGEDSMAQEEKEETGDDSpD
QE3_191209_OPL1025_FR_U2OS_TiOx_A.28374.28374.2	NSADDEELTpNDSpLTLSQSK	NSADDEELTpNDSpLTLSQSK	NSADDEELTpNDSpLTLSQSK	NSADDEELTpNDSpLTLSQSK	NSADDEELTpNDSpLTLSQSK	NSADDEELTpNDSpLTLSQSK	NSADDEELTpNDSpLTLSQSK	NSADDEELTpNDSpLTLSQSK
QE3_191209_OPL1025_FR_U2OS_TiOx_B.44247.44247.2	SLVQDSLSTNSSDLVAPSpPDAFR	SLVQDSLSTNSSDLVAPSpPDAFR	SLVQDSLSTNSSDLVAPSpPDAFR	SLVQDSLSTNSSDLVAPSpPDAFR	SLVQDSLSTNSSDLVAPSpPDAFR	SLVQDSLSTNSSDLVAPSpPDAFR	SLVQDSLSTNSSDLVAPSpPDAFR	SLVQDSLSTNSSDLVAPSpPDAFR
QE3_191209_OPL1025_FR_U2OS_TiOx_A.27532.27532.3	FLESAAADFSpDEDEDDDVDGREK	FLESAAADFSpDEDEDDDVDGREK	FLESAAADFSpDEDEDDDVDGREK	FLESAAADFSpDEDEDDDVDGREK	FLESAAADFSpDEDEDDDVDGREK	FLESAAADFSpDEDEDDDVDGREK	FLESAAADFSpDEDEDDDVDGREK	FLESAAADFSpDEDEDDDVDGREK
QE3_191209_OPL1025_FR_U2OS_TiOx_A.34163.34163.3	KLGDVSpPTQIDVSQFGSFKEDTK	KLGDVSpPTQIDVSQFGSFKEDTK	KLGDVSpPTQIDVSQFGSFKEDTK	KLGDVSpPTQIDVSQFGSFKEDTK	KLGDVSpPTQIDVSQFGSFKEDTK	KLGDVSpPTQIDVSQFGSFKEDTK	KLGDVSpPTQIDVSQFGSFKEDTK	KLGDVSpPTQIDVSQFGSFKEDTK
QE3_191209_OPL1025_FR_U2OS_TiOx_B.8371.8371.3	AGAGMITQHSSNASpPINR	AGAGMITQHSSNASpPINR	AGAGMITQHSSNASpPINR	AGAGMITQHSSNASpPINR	AGAGMITQHSSNASpPINR	AGAGMITQHSSNASpPINR	AGAGMITQHSSNASpPINR	AGAGMITQHSSNASpPINR
QE3_191209_OPL1025_FR_U2OS_TiOx_C.37727.37727.2	CSSpLGDLLGEGPR	CSSpLGDLLGEGPR	CSSpLGDLLGEGPR	CSSpLGDLLGEGPR	CSSpLGDLLGEGPR	CSSpLGDLLGEGPR	CSSpLGDLLGEGPR	CSSpLGDLLGEGPR
QE3_191209_OPL1025_FR_U2OS_TiOx_A.42533.42533.3	AGPDLPSLPSHALEDEGWAAAAPSpPGSAR	AGPDLPSLPSHALEDEGWAAAAPSpPGSAR	AGPDLPSLPSHALEDEGWAAAAPSpPGSAR	AGPDLPSLPSHALEDEGWAAAAPSpPGSAR	AGPDLPSLPSHALEDEGWAAAAPSpPGSAR	AGPDLPSLPSHALEDEGWAAAAPSpPGSAR	AGPDLPSLPSHALEDEGWAAAAPSpPGSAR	AGPDLPSLPSHALEDEGWAAAAPSpPGSAR
QE3_191209_OPL1025_FR_U2OS_TiOx_A.36427.36427.4	KPATpPAEDDEDDDIDLFGSpDNEEEDKEAAQLR	KPATpPAEDDEDDDIDLFGSpDNEEEDKEAAQLR	KPATpPAEDDEDDDIDLFGSpDNEEEDKEAAQLR	KPATpPAEDDEDDDIDLFGSpDNEEEDKEAAQLR	KPATpPAEDDEDDDIDLFGSpDNEEEDKEAAQLR	KPATpPAEDDEDDDIDLFGSpDNEEEDKEAAQLR	KPATpPAEDDEDDDIDLFGSpDNEEEDKEAAQLR	KPATpPAEDDEDDDIDLFGSpDNEEEDKEAAQLR
QE3_191209_OPL1025_FR_U2OS_TiOx_B.13831.13831.2	KPVTVSPTTPTSpPTEGEAS	KPVTVSPTTPTSpPTEGEAS	KPVTVSPTTPTSpPTEGEAS	KPVTVSPTTPTSpPTEGEAS	KPVTVSPTTPTSpPTEGEAS	KPVTVSPTTPTSpPTEGEAS	KPVTVSPTTPTSpPTEGEAS	KPVTVSPTTPTSpPTEGEAS
QE3_191209_OPL1025_FR_U2OS_TiOx_C.38524.38524.3	RGSpFDATGSGFSMTFSSSSYSSSGYGR	RGSpFDATGSGFSMTFSSSSYSSSGYGR	RGSpFDATGSGFSMTFSSSSYSSSGYGR	RGSpFDATGSGFSMTFSSSSYSSSGYGR	RGSpFDATGSGFSMTFSSSSYSSSGYGR	RGSpFDATGSGFSMTFSSSSYSSSGYGR	RGSpFDATGSGFSMTFSSSSYSSSGYGR	RGSpFDATGSGFSMTFSSSSYSSSGYGR
QE3_191209_OPL1025_FR_U2OS_TiOx_A.25451.25451.3	RPTPNDDTLDEGVGLVHSNIATEHIPSpPAKK	RPTPNDDTLDEGVGLVHSNIATEHIPSpPAKK	RPTPNDDTLDEGVGLVHSNIATEHIPSpPAKK	RPTPNDDTLDEGVGLVHSNIATEHIPSpPAKK	RPTPNDDTLDEGVGLVHSNIATEHIPSpPAKK	RPTPNDDTLDEGVGLVHSNIATEHIPSpPAKK	RPTPNDDTLDEGVGLVHSNIATEHIPSpPAKK	RPTPNDDTLDEGVGLVHSNIATEHIPSpPAKK
QE3_191209_OPL1025_FR_U2OS_TiOx_C.12595.12595.2	VEEEQEADEEDVSpEEEAESK	VEEEQEADEEDVSpEEEAESK	VEEEQEADEEDVSpEEEAESK	VEEEQEADEEDVSpEEEAESK	VEEEQEADEEDVSpEEEAESK	VEEEQEADEEDVSpEEEAESK	VEEEQEADEEDVSpEEEAESK	VEEEQEADEEDVSpEEEAESK
QE3_191209_OPL1025_FR_U2OS_TiOx_C.24529.24529.3	NWTEDMEGGISSpPVKK	NWTEDMEGGISSpPVKK	NWTEDMEGGISSpPVKK	NWTEDMEGGISSpPVKK	NWTEDMEGGISSpPVKK	NWTEDMEGGISSpPVKK	NWTEDMEGGISSpPVKK	NWTEDMEGGISSpPVKK
QE3_191209_OPL1025_FR_U2OS_TiOx_A.31498.31498.3	TQTpPPLGQTPQLGLK	TQTpPPLGQTPQLGLK	TQTpPPLGQTPQLGLK	TQTpPPLGQTPQLGLK	TQTpPPLGQTPQLGLK	TQTpPPLGQTPQLGLK	TQTpPPLGQTPQLGLK	TQTpPPLGQTPQLGLK
QE3_191209_OPL1025_FR_U2OS_TiOx_A.19400.19400.2	TWDDDSpDPESETDPDAQAK	TWDDDSpDPESETDPDAQAK	TWDDDSpDPESETDPDAQAK	TWDDDSpDPESETDPDAQAK	TWDDDSpDPESETDPDAQAK	TWDDDSpDPESETDPDAQAK	TWDDDSpDPESETDPDAQAK	TWDDDSpDPESETDPDAQAK
QE3_191209_OPL1025_FR_U2OS_TiOx_A.45679.45679.3	VEMGTSSQNDVDMSWIPQETLNQINKASpPR	VEMGTSSQNDVDMSWIPQETLNQINKASpPR	VEMGTSSQNDVDMSWIPQETLNQINKASpPR	VEMGTSSQNDVDMSWIPQETLNQINKASpPR	VEMGTSSQNDVDMSWIPQETLNQINKASpPR	VEMGTSSQNDVDMSWIPQETLNQINKASpPR	VEMGTSSQNDVDMSWIPQETLNQINKASpPR	VEMGTSSQNDVDMSWIPQETLNQINKASpPR
QE3_191209_OPL1025_FR_U2OS_TiOx_A.12766.12766.3	QSQQPMKPISpPVKDPVSPASQK	QSQQPMKPISpPVKDPVSPASQK	QSQQPMKPISpPVKDPVSPASQK	QSQQPMKPISpPVKDPVSPASQK	QSQQPMKPISpPVKDPVSPASQK	QSQQPMKPISpPVKDPVSPASQK	QSQQPMKPISpPVKDPVSPASQK	QSQQPMKPISpPVKDPVSPASQK
QE3_191209_OPL1025_FR_U2OS_TiOx_B.27112.27112.3	CGSGPVHISGQHLVAVEEDAESpEDEEEEDVK	CGSGPVHISGQHLVAVEEDAESpEDEEEEDVK	CGSGPVHISGQHLVAVEEDAESpEDEEEEDVK	CGSGPVHISGQHLVAVEEDAESpEDEEEEDVK	CGSGPVHISGQHLVAVEEDAESpEDEEEEDVK	CGSGPVHISGQHLVAVEEDAESpEDEEEEDVK	CGSGPVHISGQHLVAVEEDAESpEDEEEEDVK	CGSGPVHISGQHLVAVEEDAESpEDEEEEDVK
QE3_191209_OPL1025_FR_U2OS_TiOx_A.40906.40906.5	AKSpPQPPVEEEDEHFDDTVVCLDTYNCDLHFK	AKSpPQPPVEEEDEHFDDTVVCLDTYNCDLHFK	AKSpPQPPVEEEDEHFDDTVVCLDTYNCDLHFK	AKSpPQPPVEEEDEHFDDTVVCLDTYNCDLHFK	AKSpPQPPVEEEDEHFDDTVVCLDTYNCDLHFK	AKSpPQPPVEEEDEHFDDTVVCLDTYNCDLHFK	AKSpPQPPVEEEDEHFDDTVVCLDTYNCDLHFK	AKSpPQPPVEEEDEHFDDTVVCLDTYNCDLHFK
QE3_191209_OPL1025_FR_U2OS_TiOx_A.45556.45556.3	KVQVAALQASpPPLDQDDRAFEVMDEFDGR	KVQVAALQASpPPLDQDDRAFEVMDEFDGR	KVQVAALQASpPPLDQDDRAFEVMDEFDGR	KVQVAALQASpPPLDQDDRAFEVMDEFDGR	KVQVAALQASpPPLDQDDRAFEVMDEFDGR	KVQVAALQASpPPLDQDDRAFEVMDEFDGR	KVQVAALQASpPPLDQDDRAFEVMDEFDGR	KVQVAALQASpPPLDQDDRAFEVMDEFDGR
QE3_191209_OPL1025_FR_U2OS_TiOx_A.5667.5667.2	FASpDDEHDEHDENGATGPVK	FASpDDEHDEHDENGATGPVK	FASpDDEHDEHDENGATGPVK	FASpDDEHDEHDENGATGPVK	FASpDDEHDEHDENGATGPVK	FASpDDEHDEHDENGATGPVK	FASpDDEHDEHDENGATGPVK	FASpDDEHDEHDENGATGPVK
QE3_191209_OPL1025_FR_U2OS_TiOx_B.44604.44604.3	TMIISpPERLDPFADGGKTpPDPK	TMIISpPERLDPFADGGKTpPDPK	TMIISpPERLDPFADGGKTpPDPK	TMIISpPERLDPFADGGKTpPDPK	TMIISpPERLDPFADGGKTpPDPK	TMIISpPERLDPFADGGKTpPDPK	TMIISpPERLDPFADGGKTpPDPK	TMIISpPERLDPFADGGKTpPDPK
QE3_191209_OPL1025_FR_U2OS_TiOx_B.47540.47540.3	LDEYLNSPLPDEIDENSpMEDIK	LDEYLNSPLPDEIDENSpMEDIK	LDEYLNSPLPDEIDENSpMEDIK	LDEYLNSPLPDEIDENSpMEDIK	LDEYLNSPLPDEIDENSpMEDIK	LDEYLNSPLPDEIDENSpMEDIK	LDEYLNSPLPDEIDENSpMEDIK	LDEYLNSPLPDEIDENSpMEDIK
QE3_191209_OPL1025_FR_U2OS_TiOx_B.28202.28202.4	QLPALDGSLMGPESpPPAQEEEAPVSpPHKKPAPQK	QLPALDGSLMGPESpPPAQEEEAPVSpPHKKPAPQK	QLPALDGSLMGPESpPPAQEEEAPVSpPHKKPAPQK	QLPALDGSLMGPESpPPAQEEEAPVSpPHKKPAPQK	QLPALDGSLMGPESpPPAQEEEAPVSpPHKKPAPQK	QLPALDGSLMGPESpPPAQEEEAPVSpPHKKPAPQK	QLPALDGSLMGPESpPPAQEEEAPVSpPHKKPAPQK	QLPALDGSLMGPESpPPAQEEEAPVSpPHKKPAPQK
QE3_191209_OPL1025_FR_U2OS_TiOx_A.27840.27840.3	KADSpEEERDDVSTLGSMLPAK	KADSpEEERDDVSTLGSMLPAK	KADSpEEERDDVSTLGSMLPAK	KADSpEEERDDVSTLGSMLPAK	KADSpEEERDDVSTLGSMLPAK	KADSpEEERDDVSTLGSMLPAK	KADSpEEERDDVSTLGSMLPAK	KADSpEEERDDVSTLGSMLPAK
QE3_191209_OPL1025_FR_U2OS_TiOx_B.52150.52150.2	KEESpEESpDDDMGFGLFD	KEESpEESpDDDMGFGLFD	KEESpEESpDDDMGFGLFD	KEESpEESpDDDMGFGLFD	NA	KEESpEESpDDDMGFGLFD	NA	KEESpEESpDDDMGFGLFD
QE3_191209_OPL1025_FR_U2OS_TiOx_A.34180.34180.3	TPQEAIMDGTEIAVSpPR	TPQEAIMDGTEIAVSpPR	TPQEAIMDGTEIAVSpPR	TPQEAIMDGTEIAVSpPR	TPQEAIMDGTEIAVSpPR	TPQEAIMDGTEIAVSpPR	TPQEAIMDGTEIAVSpPR	TPQEAIMDGTEIAVSpPR
QE3_191209_OPL1025_FR_U2OS_TiOx_C.36047.36047.2	DWEDDSpDEDMSNFDR	DWEDDSpDEDMSNFDR	NA	NA	DWEDDSpDEDMSNFDR	DWEDDSpDEDMSNFDR	DWEDDSpDEDMSNFDR	DWEDDSpDEDMSNFDR
QE3_191209_OPL1025_FR_U2OS_TiOx_B.30827.30827.3	HTFSGVASVESpSSGEAFHVGK	HTFSGVASVESpSSGEAFHVGK	HTFSGVASVESpSSGEAFHVGK	HTFSGVASVESpSSGEAFHVGK	HTFSGVASVESpSSGEAFHVGK	HTFSGVASVESpSSGEAFHVGK	HTFSGVASVESpSSGEAFHVGK	HTFSGVASVESpSSGEAFHVGK
QE3_191209_OPL1025_FR_U2OS_TiOx_B.12748.12748.3	NTSAEKELSSPISpPK	NTSAEKELSSPISpPK	NTSAEKELSSPISpPK	NTSAEKELSSPISpPK	NTSAEKELSSPISpPK	NTSAEKELSSPISpPK	NTSAEKELSSPISpPK	NTSAEKELSSPISpPK
QE3_191209_OPL1025_FR_U2OS_TiOx_A.48336.48336.3	DYEIESQNPLASpPTNTLLGSAK	DYEIESQNPLASpPTNTLLGSAK	DYEIESQNPLASpPTNTLLGSAK	DYEIESQNPLASpPTNTLLGSAK	DYEIESQNPLASpPTNTLLGSAK	DYEIESQNPLASpPTNTLLGSAK	DYEIESQNPLASpPTNTLLGSAK	DYEIESQNPLASpPTNTLLGSAK
QE3_191209_OPL1025_FR_U2OS_TiOx_C.3212.3212.3	GMKDDKEEEEDGTGSpPQLNNR	GMKDDKEEEEDGTGSpPQLNNR	GMKDDKEEEEDGTGSpPQLNNR	GMKDDKEEEEDGTGSpPQLNNR	GMKDDKEEEEDGTGSpPQLNNR	GMKDDKEEEEDGTGSpPQLNNR	GMKDDKEEEEDGTGSpPQLNNR	GMKDDKEEEEDGTGSpPQLNNR
QE3_191209_OPL1025_FR_U2OS_TiOx_B.4285.4285.2	KMEESpDEEAVQAK	KMEESpDEEAVQAK	KMEESpDEEAVQAK	KMEESpDEEAVQAK	KMEESpDEEAVQAK	KMEESpDEEAVQAK	KMEESpDEEAVQAK	KMEESpDEEAVQAK
QE3_191209_OPL1025_FR_U2OS_TiOx_C.28761.28761.2	ISYIPDEEVSSpPSPPQR	ISYIPDEEVSSpPSPPQR	ISYIPDEEVSSpPSPPQR	ISYIPDEEVSSpPSPPQR	ISYIPDEEVSSpPSPPQR	ISYIPDEEVSSpPSPPQR	ISYIPDEEVSSpPSPPQR	ISYIPDEEVSSpPSPPQR
QE3_191209_OPL1025_FR_U2OS_TiOx_A.12414.12414.2	KVMDSpDEDDDY	KVMDSpDEDDDY	KVMDSpDEDDDY	KVMDSpDEDDDY	NA	NA	KVMDSpDEDDDY	KVMDSpDEDDDY
QE3_191209_OPL1025_FR_U2OS_TiOx_A.24634.24634.4	HTFSGVASVESpSSGEAFHVGK	NA	HTFSGVASVESpSSGEAFHVGK	HTFSGVASpVESSSGEAFHVGK	HTFSGVASVESpSSGEAFHVGK	HTFSGVASVESpSSGEAFHVGK	HTFSGVASVESpSSGEAFHVGK	HTFSGVASpVESSSGEAFHVGK
QE3_191209_OPL1025_FR_U2OS_TiOx_A.5828.5828.3	GDQCCYSHSpPPTPR	GDQCCYSHSpPPTPR	GDQCCYSHSpPPTPR	GDQCCYSHSpPPTPR	GDQCCYSHSpPPTPR	GDQCCYSHSpPPTPR	GDQCCYSHSpPPTPR	GDQCCYSHSpPPTPR
QE3_191209_OPL1025_FR_U2OS_TiOx_C.21786.21786.3	NMGGPYGGGNYGPGGSGGSpGGYGGR	NMGGPYGGGNYGPGGSGGSpGGYGGR	NMGGPYGGGNYGPGGSGGSpGGYGGR	NMGGPYGGGNYGPGGSGGSpGGYGGR	NMGGPYGGGNYGPGGSGGSpGGYGGR	NMGGPYGGGNYGPGGSGGSpGGYGGR	NMGGPYGGGNYGPGGSGGSpGGYGGR	NMGGPYGGGNYGPGGSGGSpGGYGGR
QE3_191209_OPL1025_FR_U2OS_TiOx_C.33570.33570.3	MLAESpDESpGDEESVSQTDKTELQNTLR	MLAESpDESpGDEESVSQTDKTELQNTLR	MLAESpDESpGDEESVSQTDKTELQNTLR	MLAESpDESpGDEESVSQTDKTELQNTLR	MLAESpDESpGDEESVSQTDKTELQNTLR	MLAESpDESpGDEESVSQTDKTELQNTLR	MLAESpDESpGDEESVSQTDKTELQNTLR	MLAESpDESpGDEESVSQTDKTELQNTLR
QE3_191209_OPL1025_FR_U2OS_TiOx_A.17726.17726.2	QLLDSpDEEQEEDEGR	QLLDSpDEEQEEDEGR	QLLDSpDEEQEEDEGR	QLLDSpDEEQEEDEGR	QLLDSpDEEQEEDEGR	QLLDSpDEEQEEDEGR	QLLDSpDEEQEEDEGR	QLLDSpDEEQEEDEGR
QE3_191209_OPL1025_FR_U2OS_TiOx_B.45121.45121.3	HTFSGVASVESpSSGEAFHVGK	HTFSGVASVESpSSGEAFHVGK	HTFSGVASVESpSSGEAFHVGK	HTFSGVASVESpSSGEAFHVGK	HTFSGVASVESpSSGEAFHVGK	HTFSGVASVESpSSGEAFHVGK	HTFSGVASVESpSSGEAFHVGK	HTFSGVASVESpSSGEAFHVGK
QE3_191209_OPL1025_FR_U2OS_TiOx_A.20928.20928.2	VLDTSSLTQSAPASpPTNK	VLDTSSLTQSAPASpPTNK	VLDTSSLTQSAPASpPTNK	VLDTSSLTQSAPASpPTNK	VLDTSSLTQSAPASpPTNK	VLDTSSLTQSAPASpPTNK	VLDTSSLTQSAPASpPTNK	VLDTSSLTQSAPASpPTNK
QE3_191209_OPL1025_FR_U2OS_TiOx_C.30352.30352.3	SYSpPYDYQPCLAGPNQDFHSK	SYSpPYDYQPCLAGPNQDFHSK	SYSpPYDYQPCLAGPNQDFHSK	SYSpPYDYQPCLAGPNQDFHSK	SYSpPYDYQPCLAGPNQDFHSK	SYSpPYDYQPCLAGPNQDFHSK	SYSpPYDYQPCLAGPNQDFHSK	SYSpPYDYQPCLAGPNQDFHSK
QE3_191209_OPL1025_FR_U2OS_TiOx_C.12405.12405.3	SpYEDLTESEDGAASGDSHK	SpYEDLTESEDGAASGDSHK	SpYEDLTESEDGAASGDSHK	SpYEDLTESEDGAASGDSHK	SpYEDLTESEDGAASGDSHK	SpYEDLTESEDGAASGDSHK	SpYEDLTESEDGAASGDSHK	SpYEDLTESEDGAASGDSHK
QE3_191209_OPL1025_FR_U2OS_TiOx_B.18463.18463.4	SKDHFGLEGDEESTMLEDSVSpPKK	SKDHFGLEGDEESTMLEDSVSpPKK	SKDHFGLEGDEESTMLEDSVSpPKK	SKDHFGLEGDEESTMLEDSVSpPKK	NA	SKDHFGLEGDEESTMLEDSVSpPKK	SKDHFGLEGDEESTMLEDSVSpPKK	SKDHFGLEGDEESTMLEDSVSpPKK
QE3_191209_OPL1025_FR_U2OS_TiOx_A.21663.21663.3	DMESpPTKLDVTLAK	DMESpPTKLDVTLAK	DMESpPTKLDVTLAK	DMESpPTKLDVTLAK	DMESpPTKLDVTLAK	DMESpPTKLDVTLAK	DMESpPTKLDVTLAK	DMESpPTKLDVTLAK
QE3_191209_OPL1025_FR_U2OS_TiOx_A.38389.38389.3	AKSpPQPPVEEEDEHFDDTVVCLDTYNCDLHFK	AKSpPQPPVEEEDEHFDDTVVCLDTYNCDLHFK	AKSpPQPPVEEEDEHFDDTVVCLDTYNCDLHFK	AKSpPQPPVEEEDEHFDDTVVCLDTYNCDLHFK	AKSpPQPPVEEEDEHFDDTVVCLDTYNCDLHFK	AKSpPQPPVEEEDEHFDDTVVCLDTYNCDLHFK	AKSpPQPPVEEEDEHFDDTVVCLDTYNCDLHFK	AKSpPQPPVEEEDEHFDDTVVCLDTYNCDLHFK
QE3_191209_OPL1025_FR_U2OS_TiOx_B.20354.20354.3	KPYRIESpDEEEDFENVGK	KPYRIESpDEEEDFENVGK	KPYRIESpDEEEDFENVGK	KPYRIESpDEEEDFENVGK	KPYRIESpDEEEDFENVGK	KPYRIESpDEEEDFENVGK	KPYRIESpDEEEDFENVGK	KPYRIESpDEEEDFENVGK
QE3_191209_OPL1025_FR_U2OS_TiOx_A.23304.23304.4	EGMNPSYDEYADSpDEDQHDAYLER	EGMNPSYDEYADSpDEDQHDAYLER	EGMNPSYDEYADSpDEDQHDAYLER	EGMNPSYDEYADSpDEDQHDAYLER	EGMNPSYDEYADSpDEDQHDAYLER	EGMNPSYDEYADSpDEDQHDAYLER	EGMNPSYDEYADSpDEDQHDAYLER	EGMNPSYDEYADSpDEDQHDAYLER
QE3_191209_OPL1025_FR_U2OS_TiOx_A.33380.33380.3	MDRTpPPPPTLSpPAAITVGR	MDRTpPPPPTLSpPAAITVGR	NA	NA	MDRTpPPPPTLSpPAAITVGR	MDRTpPPPPTLSpPAAITVGR	MDRTpPPPPTLSpPAAITVGR	MDRTpPPPPTLSpPAAITVGR
QE3_191209_OPL1025_FR_U2OS_TiOx_B.44828.44828.2	ANSpFVGTAQYVSPELLTEK	ANSpFVGTAQYVSPELLTEK	ANSpFVGTAQYVSPELLTEK	ANSpFVGTAQYVSPELLTEK	ANSpFVGTAQYVSPELLTEK	ANSpFVGTAQYVSPELLTEK	ANSpFVGTAQYVSPELLTEK	ANSpFVGTAQYVSPELLTEK
QE3_191209_OPL1025_FR_U2OS_TiOx_A.22612.22612.2	GYYSPYSVSGSpGSTAGSR	GYYSPYSVSGSGSpTAGSR	GYYSPYSVSGSpGSTAGSR	NA	GYYSPYSVSGSpGSTAGSR	GYYSPYSVSGSpGSTAGSR	GYYSPYSVSGSpGSTAGSR	GYYSPYSVSGSpGSTAGSR
QE3_191209_OPL1025_FR_U2OS_TiOx_B.48529.48529.3	RVVLGDGVQLPPGDYSTTpPGGTLFSTTpPGGTR	RVVLGDGVQLPPGDYSTTpPGGTLFSTTpPGGTR	RVVLGDGVQLPPGDYSTTpPGGTLFSTTpPGGTR	RVVLGDGVQLPPGDYSTTpPGGTLFSTTpPGGTR	RVVLGDGVQLPPGDYSTTpPGGTLFSTTpPGGTR	RVVLGDGVQLPPGDYSTTpPGGTLFSTTpPGGTR	RVVLGDGVQLPPGDYSTTpPGGTLFSTTpPGGTR	RVVLGDGVQLPPGDYSTTpPGGTLFSTTpPGGTR
QE3_191209_OPL1025_FR_U2OS_TiOx_B.5246.5246.3	RVTQHESpDNENEIQIQNK	RVTQHESpDNENEIQIQNK	RVTQHESpDNENEIQIQNK	RVTQHESpDNENEIQIQNK	RVTQHESpDNENEIQIQNK	RVTQHESpDNENEIQIQNK	RVTQHESpDNENEIQIQNK	RVTQHESpDNENEIQIQNK
QE3_191209_OPL1025_FR_U2OS_TiOx_A.2959.2959.3	KVEEEGSpPGDPDHEASTQGR	KVEEEGSpPGDPDHEASTQGR	KVEEEGSpPGDPDHEASTQGR	KVEEEGSpPGDPDHEASTQGR	KVEEEGSpPGDPDHEASTQGR	KVEEEGSpPGDPDHEASTQGR	KVEEEGSpPGDPDHEASTQGR	KVEEEGSpPGDPDHEASTQGR
QE3_191209_OPL1025_FR_U2OS_TiOx_B.24397.24397.2	MEREDSpSpEEEEEEIDDEEIER	MEREDSpSpEEEEEEIDDEEIER	MEREDSpSpEEEEEEIDDEEIER	MEREDSpSpEEEEEEIDDEEIER	MEREDSpSpEEEEEEIDDEEIER	MEREDSpSpEEEEEEIDDEEIER	MEREDSpSpEEEEEEIDDEEIER	MEREDSpSpEEEEEEIDDEEIER
QE3_191209_OPL1025_FR_U2OS_TiOx_C.34998.34998.3	HTFSGVASVESpSSGEAFHVGK	HTFSGVASVESpSSGEAFHVGK	HTFSGVASVESpSSGEAFHVGK	HTFSGVASVESpSSGEAFHVGK	HTFSGVASVESpSSGEAFHVGK	HTFSGVASVESpSSGEAFHVGK	HTFSGVASVESpSSGEAFHVGK	HTFSGVASVESpSSGEAFHVGK
QE3_191209_OPL1025_FR_U2OS_TiOx_A.37905.37905.2	VLLGFSSDESpDVEASPR	VLLGFSSDESpDVEASPR	VLLGFSSDESpDVEASPR	VLLGFSSDESpDVEASPR	VLLGFSSDESpDVEASPR	VLLGFSSDESpDVEASPR	VLLGFSSDESpDVEASPR	VLLGFSSDESpDVEASPR
QE3_191209_OPL1025_FR_U2OS_TiOx_C.43925.43925.4	AKSpPQPPVEEEDEHFDDTVVCLDTYNCDLHFK	AKSpPQPPVEEEDEHFDDTVVCLDTYNCDLHFK	AKSpPQPPVEEEDEHFDDTVVCLDTYNCDLHFK	AKSpPQPPVEEEDEHFDDTVVCLDTYNCDLHFK	AKSpPQPPVEEEDEHFDDTVVCLDTYNCDLHFK	AKSpPQPPVEEEDEHFDDTVVCLDTYNCDLHFK	AKSpPQPPVEEEDEHFDDTVVCLDTYNCDLHFK	AKSpPQPPVEEEDEHFDDTVVCLDTYNCDLHFK
QE3_191209_OPL1025_FR_U2OS_TiOx_C.37393.37393.3	WLKEAEEESpSpGGEEEDEDENIEVVYSK	WLKEAEEESpSpGGEEEDEDENIEVVYSK	WLKEAEEESpSpGGEEEDEDENIEVVYSK	WLKEAEEESpSpGGEEEDEDENIEVVYSK	WLKEAEEESpSpGGEEEDEDENIEVVYSK	WLKEAEEESpSpGGEEEDEDENIEVVYSK	WLKEAEEESpSpGGEEEDEDENIEVVYSK	WLKEAEEESpSpGGEEEDEDENIEVVYSK
QE3_191209_OPL1025_FR_U2OS_TiOx_C.17151.17151.3	GYNHGQGSYSYSNSYNSpPGGGGGSDYNYESK	GYNHGQGSYSYSNSYNSpPGGGGGSDYNYESK	GYNHGQGSYSYSNSYNSpPGGGGGSDYNYESK	GYNHGQGSYSYSNSYNSpPGGGGGSDYNYESK	GYNHGQGSYSYSNSYNSpPGGGGGSDYNYESK	GYNHGQGSYSYSNSYNSpPGGGGGSDYNYESK	GYNHGQGSYSYSNSYNSpPGGGGGSDYNYESK	GYNHGQGSYSYSNSYNSpPGGGGGSDYNYESK
QE3_191209_OPL1025_FR_U2OS_TiOx_B.33891.33891.4	KIEEAMDGSETpPQLFTVLPEKR	KIEEAMDGSETpPQLFTVLPEKR	KIEEAMDGSETpPQLFTVLPEKR	KIEEAMDGSETpPQLFTVLPEKR	KIEEAMDGSETpPQLFTVLPEKR	KIEEAMDGSETpPQLFTVLPEKR	KIEEAMDGSETpPQLFTVLPEKR	KIEEAMDGSETpPQLFTVLPEKR
QE3_191209_OPL1025_FR_U2OS_TiOx_B.39116.39116.3	SNSpAPLIHGLSDTSPVFQAEAPSAR	SNSpAPLIHGLSDTSPVFQAEAPSAR	SNSpAPLIHGLSDTSPVFQAEAPSAR	SNSpAPLIHGLSDTSPVFQAEAPSAR	SNSpAPLIHGLSDTSPVFQAEAPSAR	SNSpAPLIHGLSDTSPVFQAEAPSAR	SNSpAPLIHGLSDTSPVFQAEAPSAR	SNSpAPLIHGLSDTSPVFQAEAPSAR
QE3_191209_OPL1025_FR_U2OS_TiOx_C.23979.23979.3	KPPAPPSpPVQSQSpPSTNWSPAVPVKK	KPPAPPSpPVQSQSpPSTNWSPAVPVKK	KPPAPPSpPVQSQSpPSTNWSPAVPVKK	KPPAPPSpPVQSQSpPSTNWSPAVPVKK	KPPAPPSpPVQSQSpPSTNWSPAVPVKK	KPPAPPSpPVQSQSpPSTNWSPAVPVKK	KPPAPPSpPVQSQSpPSTNWSPAVPVKK	KPPAPPSpPVQSQSpPSTNWSPAVPVKK
QE3_191209_OPL1025_FR_U2OS_TiOx_C.19086.19086.3	SRSpPHEAGFCVYLK	SRSpPHEAGFCVYLK	SRSpPHEAGFCVYLK	SRSpPHEAGFCVYLK	SRSpPHEAGFCVYLK	SRSpPHEAGFCVYLK	SRSpPHEAGFCVYLK	SRSpPHEAGFCVYLK
QE3_191209_OPL1025_FR_U2OS_TiOx_C.20738.20738.2	VLDTSSLTQSAPASpPTNK	VLDTSSLTQSAPASpPTNK	VLDTSSLTQSAPASpPTNK	VLDTSSLTQSAPASpPTNK	VLDTSSLTQSAPASpPTNK	VLDTSSLTQSAPASpPTNK	VLDTSSLTQSAPASpPTNK	VLDTSSLTQSAPASpPTNK
QE3_191209_OPL1025_FR_U2OS_TiOx_A.28672.28672.3	THDHQLESSLSpPVEVFAK	THDHQLESSLSpPVEVFAK	THDHQLESSLSpPVEVFAK	THDHQLESSLSpPVEVFAK	THDHQLESSLSpPVEVFAK	THDHQLESSLSpPVEVFAK	THDHQLESSLSpPVEVFAK	THDHQLESSLSpPVEVFAK
QE3_191209_OPL1025_FR_U2OS_TiOx_B.51159.51159.4	AKSpPQPPVEEEDEHFDDTVVCLDTYNCDLHFK	AKSpPQPPVEEEDEHFDDTVVCLDTYNCDLHFK	AKSpPQPPVEEEDEHFDDTVVCLDTYNCDLHFK	AKSpPQPPVEEEDEHFDDTVVCLDTYNCDLHFK	AKSpPQPPVEEEDEHFDDTVVCLDTYNCDLHFK	AKSpPQPPVEEEDEHFDDTVVCLDTYNCDLHFK	AKSpPQPPVEEEDEHFDDTVVCLDTYNCDLHFK	AKSpPQPPVEEEDEHFDDTVVCLDTYNCDLHFK
QE3_191209_OPL1025_FR_U2OS_TiOx_A.31248.31248.3	GVSpQEKEAQISSAIVSSVQSK	GVSpQEKEAQISSAIVSSVQSK	GVSpQEKEAQISSAIVSSVQSK	GVSpQEKEAQISSAIVSSVQSK	GVSpQEKEAQISSAIVSSVQSK	GVSpQEKEAQISSAIVSSVQSK	GVSpQEKEAQISSAIVSSVQSK	GVSpQEKEAQISSAIVSSVQSK
QE3_191209_OPL1025_FR_U2OS_TiOx_C.49409.49409.3	KTSFDQDSpDVDIFPSDFPTEPPSLPR	KTSFDQDSpDVDIFPSDFPTEPPSLPR	KTSFDQDSpDVDIFPSDFPTEPPSLPR	KTSFDQDSpDVDIFPSDFPTEPPSLPR	KTSFDQDSpDVDIFPSDFPTEPPSLPR	KTSFDQDSpDVDIFPSDFPTEPPSLPR	KTSFDQDSpDVDIFPSDFPTEPPSLPR	KTSFDQDSpDVDIFPSDFPTEPPSLPR
QE3_191209_OPL1025_FR_U2OS_TiOx_C.41572.41572.4	AKSpPQPPVEEEDEHFDDTVVCLDTYNCDLHFK	AKSpPQPPVEEEDEHFDDTVVCLDTYNCDLHFK	AKSpPQPPVEEEDEHFDDTVVCLDTYNCDLHFK	AKSpPQPPVEEEDEHFDDTVVCLDTYNCDLHFK	AKSpPQPPVEEEDEHFDDTVVCLDTYNCDLHFK	AKSpPQPPVEEEDEHFDDTVVCLDTYNCDLHFK	AKSpPQPPVEEEDEHFDDTVVCLDTYNCDLHFK	AKSpPQPPVEEEDEHFDDTVVCLDTYNCDLHFK
QE3_191209_OPL1025_FR_U2OS_TiOx_C.49016.49016.3	GDMSpDEDDENEFFDAPEIITMPENLGHKR	GDMSpDEDDENEFFDAPEIITMPENLGHKR	GDMSpDEDDENEFFDAPEIITMPENLGHKR	GDMSpDEDDENEFFDAPEIITMPENLGHKR	GDMSpDEDDENEFFDAPEIITMPENLGHKR	GDMSpDEDDENEFFDAPEIITMPENLGHKR	GDMSpDEDDENEFFDAPEIITMPENLGHKR	GDMSpDEDDENEFFDAPEIITMPENLGHKR
QE3_191209_OPL1025_FR_U2OS_TiOx_C.39212.39212.4	CGSGPVHISGQHLVAVEEDAESpEDEEEEDVKLLSISGK	CGSGPVHISGQHLVAVEEDAESpEDEEEEDVKLLSISGK	CGSGPVHISGQHLVAVEEDAESpEDEEEEDVKLLSISGK	CGSGPVHISGQHLVAVEEDAESpEDEEEEDVKLLSISGK	CGSGPVHISGQHLVAVEEDAESpEDEEEEDVKLLSISGK	CGSGPVHISGQHLVAVEEDAESpEDEEEEDVKLLSISGK	CGSGPVHISGQHLVAVEEDAESpEDEEEEDVKLLSISGK	CGSGPVHISGQHLVAVEEDAESpEDEEEEDVKLLSISGK
QE3_191209_OPL1025_FR_U2OS_TiOx_B.6562.6562.2	KKGDDSpDEEDLCISNK	KKGDDSpDEEDLCISNK	KKGDDSpDEEDLCISNK	KKGDDSpDEEDLCISNK	KKGDDSpDEEDLCISNK	KKGDDSpDEEDLCISNK	KKGDDSpDEEDLCISNK	KKGDDSpDEEDLCISNK
QE3_191209_OPL1025_FR_U2OS_TiOx_C.3580.3580.3	GSKSpPAKVSDGGSSSTDFK	GSKSpPAKVSDGGSSSTDFK	GSKSpPAKVSDGGSSSTDFK	GSKSpPAKVSDGGSSSTDFK	GSKSpPAKVSDGGSSSTDFK	GSKSpPAKVSDGGSSSTDFK	GSKSpPAKVSDGGSSSTDFK	GSKSpPAKVSDGGSSSTDFK
QE3_191209_OPL1025_FR_U2OS_TiOx_A.33552.33552.3	MLAESpDESpGDEESVSQTDKTELQNTLR	MLAESpDESpGDEESVSQTDKTELQNTLR	MLAESpDESpGDEESVSQTDKTELQNTLR	MLAESpDESpGDEESVSQTDKTELQNTLR	MLAESpDESpGDEESVSQTDKTELQNTLR	MLAESpDESpGDEESVSQTDKTELQNTLR	MLAESpDESpGDEESVSQTDKTELQNTLR	MLAESpDESpGDEESVSQTDKTELQNTLR
QE3_191209_OPL1025_FR_U2OS_TiOx_A.19728.19728.2	SPSpDSSTASTPVAEQIER	SPSpDSSTASTPVAEQIER	SPSpDSSTASTPVAEQIER	SPSpDSSTASTPVAEQIER	SPSpDSSTASTPVAEQIER	SPSpDSSTASTPVAEQIER	SPSpDSSTASTPVAEQIER	SPSpDSSTASTPVAEQIER
QE3_191209_OPL1025_FR_U2OS_TiOx_A.32715.32715.3	DAPSLEEVEGHVADGSpATEMGTTK	DAPSLEEVEGHVADGSpATEMGTTK	DAPSLEEVEGHVADGSpATEMGTTK	DAPSLEEVEGHVADGSpATEMGTTK	DAPSLEEVEGHVADGSpATEMGTTK	DAPSLEEVEGHVADGSpATEMGTTK	DAPSLEEVEGHVADGSpATEMGTTK	DAPSLEEVEGHVADGSpATEMGTTK
QE3_191209_OPL1025_FR_U2OS_TiOx_B.27334.27334.3	SFSKEELMSSpDLEETAGSTSIPK	SFSKEELMSSpDLEETAGSTSIPK	SFSKEELMSSpDLEETAGSTSIPK	SFSKEELMSSpDLEETAGSTSIPK	SFSKEELMSSpDLEETAGSTSIPK	SFSKEELMSSpDLEETAGSTSIPK	SFSKEELMSSpDLEETAGSTSIPK	SFSKEELMSSpDLEETAGSTSIPK
QE3_191209_OPL1025_FR_U2OS_TiOx_A.19132.19132.2	KRESpESpESDETPPAAPQLIK	KRESpESpESDETPPAAPQLIK	KRESpESpESDETPPAAPQLIK	KRESpESpESDETPPAAPQLIK	KRESpESpESDETPPAAPQLIK	KRESpESpESDETPPAAPQLIK	KRESpESpESDETPPAAPQLIK	KRESpESpESDETPPAAPQLIK
QE3_191209_OPL1025_FR_U2OS_TiOx_A.49953.49953.3	LPPTFFCGVCSpDTDEDNGNGEDFQSELQK	LPPTFFCGVCSpDTDEDNGNGEDFQSELQK	LPPTFFCGVCSpDTDEDNGNGEDFQSELQK	LPPTFFCGVCSpDTDEDNGNGEDFQSELQK	LPPTFFCGVCSpDTDEDNGNGEDFQSELQK	LPPTFFCGVCSpDTDEDNGNGEDFQSELQK	LPPTFFCGVCSpDTDEDNGNGEDFQSELQK	LPPTFFCGVCSpDTDEDNGNGEDFQSELQK
QE3_191209_OPL1025_FR_U2OS_TiOx_B.50522.50522.3	ASpPATQPPPLLPPSATGPDATVGGPAPTPLLPPSATASVK	ASpPATQPPPLLPPSATGPDATVGGPAPTPLLPPSATASVK	ASpPATQPPPLLPPSATGPDATVGGPAPTPLLPPSATASVK	ASpPATQPPPLLPPSATGPDATVGGPAPTPLLPPSATASVK	ASpPATQPPPLLPPSATGPDATVGGPAPTPLLPPSATASVK	ASpPATQPPPLLPPSATGPDATVGGPAPTPLLPPSATASVK	ASpPATQPPPLLPPSATGPDATVGGPAPTPLLPPSATASVK	ASpPATQPPPLLPPSATGPDATVGGPAPTPLLPPSATASVK
QE3_191209_OPL1025_FR_U2OS_TiOx_B.35310.35310.2	KLSpLGQYDNDAGGQLPFSK	KLSpLGQYDNDAGGQLPFSK	KLSpLGQYDNDAGGQLPFSK	KLSpLGQYDNDAGGQLPFSK	KLSpLGQYDNDAGGQLPFSK	KLSpLGQYDNDAGGQLPFSK	KLSpLGQYDNDAGGQLPFSK	KLSpLGQYDNDAGGQLPFSK
QE3_191209_OPL1025_FR_U2OS_TiOx_B.26462.26462.3	VPSpYDSFDSEDYPAALPNHKPK	VPSpYDSFDSEDYPAALPNHKPK	VPSpYDSFDSEDYPAALPNHKPK	VPSpYDSFDSEDYPAALPNHKPK	VPSpYDSFDSEDYPAALPNHKPK	VPSpYDSFDSEDYPAALPNHKPK	VPSpYDSFDSEDYPAALPNHKPK	VPSpYDSFDSEDYPAALPNHKPK
QE3_191209_OPL1025_FR_U2OS_TiOx_C.4130.4130.3	STVTGERQSpGDGQESTEPVENK	STVTGERQSpGDGQESTEPVENK	STVTGERQSpGDGQESTEPVENK	STVTGERQSpGDGQESTEPVENK	STVTGERQSpGDGQESTEPVENK	STVTGERQSpGDGQESTEPVENK	STVTGERQSpGDGQESTEPVENK	STVTGERQSpGDGQESTEPVENK
QE3_191209_OPL1025_FR_U2OS_TiOx_B.49709.49709.5	CGSGPVHISGQHLVAVEEDAESpEDEEEEDVKLLSISGK	CGSGPVHISGQHLVAVEEDAESpEDEEEEDVKLLSISGK	CGSGPVHISGQHLVAVEEDAESpEDEEEEDVKLLSISGK	CGSGPVHISGQHLVAVEEDAESpEDEEEEDVKLLSISGK	CGSGPVHISGQHLVAVEEDAESpEDEEEEDVKLLSISGK	CGSGPVHISGQHLVAVEEDAESpEDEEEEDVKLLSISGK	CGSGPVHISGQHLVAVEEDAESpEDEEEEDVKLLSISGK	CGSGPVHISGQHLVAVEEDAESpEDEEEEDVKLLSISGK
QE3_191209_OPL1025_FR_U2OS_TiOx_A.49118.49118.2	MCDFGISGYLVDSpVAK	MCDFGISGYLVDSpVAK	MCDFGISGYLVDSpVAK	MCDFGISGYLVDSpVAK	MCDFGISGYLVDSpVAK	MCDFGISGYLVDSpVAK	MCDFGISGYLVDSpVAK	MCDFGISGYLVDSpVAK
QE3_191209_OPL1025_FR_U2OS_TiOx_B.29345.29345.3	SKDHFGLEGDEESTMLEDSVSpPK	SKDHFGLEGDEESTMLEDSVSpPK	SKDHFGLEGDEESTMLEDSVSpPK	SKDHFGLEGDEESTMLEDSVSpPK	SKDHFGLEGDEESTMLEDSVSpPK	SKDHFGLEGDEESTMLEDSVSpPK	SKDHFGLEGDEESTMLEDSVSpPK	SKDHFGLEGDEESTMLEDSVSpPK
QE3_191209_OPL1025_FR_U2OS_TiOx_A.23665.23665.3	RISHSLYSGIEGLDESpPSR	RISHSLYSGIEGLDESpPSR	RISHSLYSGIEGLDESpPSR	RISHSLYSGIEGLDESpPSR	RISHSLYSGIEGLDESpPSR	RISHSLYSGIEGLDESpPSR	RISHSLYSGIEGLDESpPSR	RISHSLYSGIEGLDESpPSR
QE3_191209_OPL1025_FR_U2OS_TiOx_A.48266.48266.2	AYSpFCGTVEYMAPEVVNR	AYSpFCGTVEYMAPEVVNR	AYSpFCGTVEYMAPEVVNR	AYSpFCGTVEYMAPEVVNR	AYSpFCGTVEYMAPEVVNR	AYSpFCGTVEYMAPEVVNR	AYSpFCGTVEYMAPEVVNR	AYSpFCGTVEYMAPEVVNR
QE3_191209_OPL1025_FR_U2OS_TiOx_B.3148.3148.3	RDSpSSHEETPGSHPLYGHGECK	RDSpSSHEETPGSHPLYGHGECK	RDSpSSHEETPGSHPLYGHGECK	RDSpSSHEETPGSHPLYGHGECK	RDSpSSHEETPGSHPLYGHGECK	RDSpSSHEETPGSHPLYGHGECK	RDSpSSHEETPGSHPLYGHGECK	RDSpSSHEETPGSHPLYGHGECK
QE3_191209_OPL1025_FR_U2OS_TiOx_A.16423.16423.3	RNSpVERPAEPVAGAATPSLVEQQK	RNSpVERPAEPVAGAATPSLVEQQK	RNSpVERPAEPVAGAATPSLVEQQK	RNSpVERPAEPVAGAATPSLVEQQK	RNSpVERPAEPVAGAATPSLVEQQK	RNSpVERPAEPVAGAATPSLVEQQK	RNSpVERPAEPVAGAATPSLVEQQK	RNSpVERPAEPVAGAATPSLVEQQK
QE3_191209_OPL1025_FR_U2OS_TiOx_C.39609.39609.3	TLEEVVMAEEEDEGTDRPGSpPA	TLEEVVMAEEEDEGTDRPGSpPA	TLEEVVMAEEEDEGTDRPGSpPA	TLEEVVMAEEEDEGTDRPGSpPA	TLEEVVMAEEEDEGTDRPGSpPA	TLEEVVMAEEEDEGTDRPGSpPA	TLEEVVMAEEEDEGTDRPGSpPA	TLEEVVMAEEEDEGTDRPGSpPA
QE3_191209_OPL1025_FR_U2OS_TiOx_B.23992.23992.4	GLKEGMNPSYDEYADSpDEDQHDAYLER	GLKEGMNPSYDEYADSpDEDQHDAYLER	GLKEGMNPSYDEYADSpDEDQHDAYLER	GLKEGMNPSYDEYADSpDEDQHDAYLER	GLKEGMNPSYDEYADSpDEDQHDAYLER	GLKEGMNPSYDEYADSpDEDQHDAYLER	GLKEGMNPSYDEYADSpDEDQHDAYLER	GLKEGMNPSYDEYADSpDEDQHDAYLER
QE3_191209_OPL1025_FR_U2OS_TiOx_A.51281.51281.3	QVETEEAGVVTTATASVNLKVSpPK	QVETEEAGVVTTATASVNLKVSpPK	QVETEEAGVVTTATASVNLKVSpPK	QVETEEAGVVTTATASVNLKVSpPK	QVETEEAGVVTTATASVNLKVSpPK	QVETEEAGVVTTATASVNLKVSpPK	QVETEEAGVVTTATASVNLKVSpPK	QVETEEAGVVTTATASVNLKVSpPK
QE3_191209_OPL1025_FR_U2OS_TiOx_B.24469.24469.4	CGSGPVHISGQHLVAVEEDAESpEDEEEEDVK	CGSGPVHISGQHLVAVEEDAESpEDEEEEDVK	CGSGPVHISGQHLVAVEEDAESpEDEEEEDVK	CGSGPVHISGQHLVAVEEDAESpEDEEEEDVK	CGSGPVHISGQHLVAVEEDAESpEDEEEEDVK	CGSGPVHISGQHLVAVEEDAESpEDEEEEDVK	CGSGPVHISGQHLVAVEEDAESpEDEEEEDVK	CGSGPVHISGQHLVAVEEDAESpEDEEEEDVK
QE3_191209_OPL1025_FR_U2OS_TiOx_A.8157.8157.3	SKSpEEAHAEDSVMDHHFR	SKSpEEAHAEDSVMDHHFR	SKSpEEAHAEDSVMDHHFR	SKSpEEAHAEDSVMDHHFR	SKSpEEAHAEDSVMDHHFR	SKSpEEAHAEDSVMDHHFR	SKSpEEAHAEDSVMDHHFR	SKSpEEAHAEDSVMDHHFR
QE3_191209_OPL1025_FR_U2OS_TiOx_B.53119.53119.2	KEESpEESpDDDMGFGLFD	KEESpEESpDDDMGFGLFD	KEESpEESpDDDMGFGLFD	KEESpEESpDDDMGFGLFD	NA	NA	KEESpEESpDDDMGFGLFD	KEESpEESpDDDMGFGLFD
QE3_191209_OPL1025_FR_U2OS_TiOx_B.26141.26141.3	NALPPVLTTVNGQSpPPEHSAPAK	NALPPVLTTVNGQSpPPEHSAPAK	NALPPVLTTVNGQSpPPEHSAPAK	NALPPVLTTVNGQSpPPEHSAPAK	NALPPVLTTVNGQSpPPEHSAPAK	NALPPVLTTVNGQSpPPEHSAPAK	NALPPVLTTVNGQSpPPEHSAPAK	NALPPVLTTVNGQSpPPEHSAPAK
QE3_191209_OPL1025_FR_U2OS_TiOx_A.48069.48069.3	GIPLATGDTSpPEPELLPGAPLPPPKEVINGNIK	GIPLATGDTSpPEPELLPGAPLPPPKEVINGNIK	GIPLATGDTSpPEPELLPGAPLPPPKEVINGNIK	GIPLATGDTSpPEPELLPGAPLPPPKEVINGNIK	GIPLATGDTSpPEPELLPGAPLPPPKEVINGNIK	GIPLATGDTSpPEPELLPGAPLPPPKEVINGNIK	GIPLATGDTSpPEPELLPGAPLPPPKEVINGNIK	GIPLATGDTSpPEPELLPGAPLPPPKEVINGNIK
QE3_191209_OPL1025_FR_U2OS_TiOx_A.4002.4002.2	TNSMSSSGLGSpPNR	TNSMSSSGLGSpPNR	TNSMSSSGLGSpPNR	TNSMSSSGLGSpPNR	TNSMSSSGLGSpPNR	TNSMSSSGLGSpPNR	TNSMSSSGLGSpPNR	TNSMSSSGLGSpPNR
QE3_191209_OPL1025_FR_U2OS_TiOx_C.28395.28395.4	LKNGFPHPEPDCNPSEAASEESNSpEIEQEIPVEQK	LKNGFPHPEPDCNPSEAASEESNSpEIEQEIPVEQK	LKNGFPHPEPDCNPSEAASEESNSpEIEQEIPVEQK	LKNGFPHPEPDCNPSEAASEESNSpEIEQEIPVEQK	LKNGFPHPEPDCNPSEAASEESNSpEIEQEIPVEQK	LKNGFPHPEPDCNPSEAASEESNSpEIEQEIPVEQK	LKNGFPHPEPDCNPSEAASEESNSpEIEQEIPVEQK	LKNGFPHPEPDCNPSEAASEESNSpEIEQEIPVEQK
QE3_191209_OPL1025_FR_U2OS_TiOx_C.15192.15192.2	GLAEVQQDGEAEEGATSpDGEK	GLAEVQQDGEAEEGATSpDGEK	GLAEVQQDGEAEEGATSpDGEK	GLAEVQQDGEAEEGATSpDGEK	GLAEVQQDGEAEEGATSpDGEK	GLAEVQQDGEAEEGATSpDGEK	GLAEVQQDGEAEEGATSpDGEK	GLAEVQQDGEAEEGATSpDGEK
QE3_191209_OPL1025_FR_U2OS_TiOx_C.17071.17071.2	AGEEDEGEEDSpDSDYEISAK	AGEEDEGEEDSpDSDYEISAK	AGEEDEGEEDSpDSDYEISAK	AGEEDEGEEDSpDSDYEISAK	AGEEDEGEEDSpDSDYEISAK	AGEEDEGEEDSpDSDYEISAK	AGEEDEGEEDSpDSDYEISAK	AGEEDEGEEDSpDSDYEISAK
QE3_191209_OPL1025_FR_U2OS_TiOx_C.52591.52591.2	KEESpEESpDDDMGFGLFD	KEESpEESpDDDMGFGLFD	KEESpEESpDDDMGFGLFD	KEESpEESpDDDMGFGLFD	NA	NA	KEESpEESpDDDMGFGLFD	KEESpEESpDDDMGFGLFD
QE3_191209_OPL1025_FR_U2OS_TiOx_B.19370.19370.2	VLGSEGEEEDEALSpPAK	VLGSEGEEEDEALSpPAK	VLGSEGEEEDEALSpPAK	VLGSEGEEEDEALSpPAK	VLGSEGEEEDEALSpPAK	VLGSEGEEEDEALSpPAK	VLGSEGEEEDEALSpPAK	VLGSEGEEEDEALSpPAK
QE3_191209_OPL1025_FR_U2OS_TiOx_A.25014.25014.3	FGESEEVEMEVESpDEEDDKQEK	FGESEEVEMEVESpDEEDDKQEK	FGESEEVEMEVESpDEEDDKQEK	FGESEEVEMEVESpDEEDDKQEK	FGESEEVEMEVESpDEEDDKQEK	FGESEEVEMEVESpDEEDDKQEK	FGESEEVEMEVESpDEEDDKQEK	FGESEEVEMEVESpDEEDDKQEK
QE3_191209_OPL1025_FR_U2OS_TiOx_C.23356.23356.2	HTFSGVASVESpSSGEAFHVGK	HTFSGVASVESpSSGEAFHVGK	HTFSGVASVESpSSGEAFHVGK	HTFSGVASVESpSSGEAFHVGK	HTFSGVASVESpSSGEAFHVGK	HTFSGVASVESpSSGEAFHVGK	HTFSGVASVESpSSGEAFHVGK	HTFSGVASVESpSSGEAFHVGK
QE3_191209_OPL1025_FR_U2OS_TiOx_B.43617.43617.2	NMPGLSAATLASLGGTSSpR	NMPGLSAATLASLGGTSSpR	NMPGLSAATLASLGGTSSpR	NMPGLSAATLASLGGTSSpR	NMPGLSAATLASLGGTSSpR	NMPGLSAATLASLGGTSSpR	NMPGLSAATLASLGGTSSpR	NMPGLSAATLASLGGTSSpR
QE3_191209_OPL1025_FR_U2OS_TiOx_B.26705.26705.2	DWEDDSpDEDMSNFDR	DWEDDSpDEDMSNFDR	NA	NA	DWEDDSpDEDMSNFDR	DWEDDSpDEDMSNFDR	DWEDDSpDEDMSNFDR	DWEDDSpDEDMSNFDR
QE3_191209_OPL1025_FR_U2OS_TiOx_A.2833.2833.2	CDSSPDSpAEDVRK	CDSSPDSpAEDVRK	CDSSPDSpAEDVRK	CDSSPDSpAEDVRK	CDSSPDSpAEDVRK	CDSSPDSpAEDVRK	CDSSPDSpAEDVRK	CDSSPDSpAEDVRK
QE3_191209_OPL1025_FR_U2OS_TiOx_B.26446.26446.3	NALPPVLTTVNGQSpPPEHSAPAK	NALPPVLTTVNGQSpPPEHSAPAK	NALPPVLTTVNGQSpPPEHSAPAK	NALPPVLTTVNGQSpPPEHSAPAK	NALPPVLTTVNGQSpPPEHSAPAK	NALPPVLTTVNGQSpPPEHSAPAK	NALPPVLTTVNGQSpPPEHSAPAK	NALPPVLTTVNGQSpPPEHSAPAK
QE3_191209_OPL1025_FR_U2OS_TiOx_B.36702.36702.3	KIVEPEVVGESpDSpEVEGDAWR	KIVEPEVVGESpDSpEVEGDAWR	KIVEPEVVGESpDSpEVEGDAWR	KIVEPEVVGESpDSpEVEGDAWR	KIVEPEVVGESpDSpEVEGDAWR	KIVEPEVVGESpDSpEVEGDAWR	KIVEPEVVGESpDSpEVEGDAWR	KIVEPEVVGESpDSpEVEGDAWR
QE3_191209_OPL1025_FR_U2OS_TiOx_A.22000.22000.2	GYYSpPYSVSGSGSTAGSR	GYYSpPYSVSGSGSTAGSR	GYYSpPYSVSGSGSTAGSR	GYYSpPYSVSGSGSTAGSR	GYYSpPYSVSGSGSTAGSR	GYYSpPYSVSGSGSTAGSR	GYYSpPYSVSGSGSTAGSR	GYYSpPYSVSGSGSTAGSR
QE3_191209_OPL1025_FR_U2OS_TiOx_C.2812.2812.2	VNGDDHHEEDMDMSpD	VNGDDHHEEDMDMSpD	NA	NA	NA	NA	VNGDDHHEEDMDMSpD	VNGDDHHEEDMDMSpD
QE3_191209_OPL1025_FR_U2OS_TiOx_B.35801.35801.2	GGSISVQVNSIKFDSpE	GGSISVQVNSIKFDSpE	GGSISVQVNSIKFDSpE	GGSISVQVNSIKFDSpE	GGSISVQVNSIKFDSpE	GGSISVQVNSIKFDSpE	GGSISVQVNSIKFDSpE	GGSISVQVNSIKFDSpE
QE3_191209_OPL1025_FR_U2OS_TiOx_C.39196.39196.4	AKSpPQPPVEEEDEHFDDTVVCLDTYNCDLHFK	AKSpPQPPVEEEDEHFDDTVVCLDTYNCDLHFK	NA	NA	AKSpPQPPVEEEDEHFDDTVVCLDTYNCDLHFK	AKSpPQPPVEEEDEHFDDTVVCLDTYNCDLHFK	AKSpPQPPVEEEDEHFDDTVVCLDTYNCDLHFK	AKSpPQPPVEEEDEHFDDTVVCLDTYNCDLHFK
QE3_191209_OPL1025_FR_U2OS_TiOx_C.48309.48309.3	ATLDEEDLVDSpLSpEGDAYPNGLQVNFHSPR	ATLDEEDLVDSpLSpEGDAYPNGLQVNFHSPR	ATLDEEDLVDSpLSpEGDAYPNGLQVNFHSPR	ATLDEEDLVDSpLSpEGDAYPNGLQVNFHSPR	ATLDEEDLVDSpLSpEGDAYPNGLQVNFHSPR	ATLDEEDLVDSpLSpEGDAYPNGLQVNFHSPR	ATLDEEDLVDSpLSpEGDAYPNGLQVNFHSPR	ATLDEEDLVDSpLSpEGDAYPNGLQVNFHSPR
QE3_191209_OPL1025_FR_U2OS_TiOx_C.30355.30355.3	YMSpFTDKSAEDYNSSNALNVK	YMSpFTDKSAEDYNSSNALNVK	YMSpFTDKSAEDYNSSNALNVK	YMSpFTDKSAEDYNSSNALNVK	YMSpFTDKSAEDYNSSNALNVK	YMSpFTDKSAEDYNSSNALNVK	YMSpFTDKSAEDYNSSNALNVK	YMSpFTDKSAEDYNSSNALNVK
QE3_191209_OPL1025_FR_U2OS_TiOx_A.14434.14434.2	HSCSPMGDGDPEAMEESpPR	HSCSPMGDGDPEAMEESpPR	HSCSPMGDGDPEAMEESpPR	HSCSPMGDGDPEAMEESpPR	HSCSPMGDGDPEAMEESpPR	HSCSPMGDGDPEAMEESpPR	HSCSPMGDGDPEAMEESpPR	HSCSPMGDGDPEAMEESpPR
QE3_191209_OPL1025_FR_U2OS_TiOx_C.36881.36881.2	SLSpSPTVTLSAPLEGAK	SLSpSPTVTLSAPLEGAK	SLSpSPTVTLSAPLEGAK	SLSpSPTVTLSAPLEGAK	SLSpSPTVTLSAPLEGAK	SLSpSPTVTLSAPLEGAK	SLSpSPTVTLSAPLEGAK	SLSpSPTVTLSAPLEGAK
QE3_191209_OPL1025_FR_U2OS_TiOx_C.15710.15710.2	FNDSpEGDDTEETEDYR	FNDSpEGDDTEETEDYR	FNDSpEGDDTEETEDYR	FNDSpEGDDTEETEDYR	FNDSpEGDDTEETEDYR	FNDSpEGDDTEETEDYR	FNDSpEGDDTEETEDYR	FNDSpEGDDTEETEDYR
QE3_191209_OPL1025_FR_U2OS_TiOx_C.40719.40719.4	AKSpPQPPVEEEDEHFDDTVVCLDTYNCDLHFK	AKSpPQPPVEEEDEHFDDTVVCLDTYNCDLHFK	AKSpPQPPVEEEDEHFDDTVVCLDTYNCDLHFK	AKSpPQPPVEEEDEHFDDTVVCLDTYNCDLHFK	AKSpPQPPVEEEDEHFDDTVVCLDTYNCDLHFK	AKSpPQPPVEEEDEHFDDTVVCLDTYNCDLHFK	AKSpPQPPVEEEDEHFDDTVVCLDTYNCDLHFK	AKSpPQPPVEEEDEHFDDTVVCLDTYNCDLHFK
QE3_191209_OPL1025_FR_U2OS_TiOx_C.29923.29923.2	ISYIPDEEVSSPSpPPQR	ISYIPDEEVSSPSpPPQR	ISYIPDEEVSSPSpPPQR	ISYIPDEEVSSPSpPPQR	ISYIPDEEVSSPSpPPQR	ISYIPDEEVSSPSpPPQR	ISYIPDEEVSSPSpPPQR	ISYIPDEEVSSPSpPPQR
QE3_191209_OPL1025_FR_U2OS_TiOx_A.11517.11517.3	TEAQDLCRASpPEPPGPESSSR	TEAQDLCRASpPEPPGPESSSR	TEAQDLCRASpPEPPGPESSSR	TEAQDLCRASpPEPPGPESSSR	TEAQDLCRASpPEPPGPESSSR	TEAQDLCRASpPEPPGPESSSR	TEAQDLCRASpPEPPGPESSSR	TEAQDLCRASpPEPPGPESSSR
QE3_191209_OPL1025_FR_U2OS_TiOx_C.35592.35592.3	LCDFGSASHVADNDITPYpLVSR	LCDFGSASHVADNDITPYpLVSR	LCDFGSASHVADNDITPYpLVSR	LCDFGSASHVADNDITPYpLVSR	LCDFGSASHVADNDITPYpLVSR	LCDFGSASHVADNDITPYpLVSR	LCDFGSASHVADNDITPYpLVSR	LCDFGSASHVADNDITPYpLVSR
QE3_191209_OPL1025_FR_U2OS_TiOx_B.14640.14640.2	WDQTADQTpPGATpPK	WDQTADQTpPGATpPK	WDQTADQTpPGATpPK	WDQTADQTpPGATpPK	WDQTADQTpPGATpPK	WDQTADQTpPGATpPK	WDQTADQTpPGATpPK	WDQTADQTpPGATpPK
QE3_191209_OPL1025_FR_U2OS_TiOx_C.22394.22394.3	KVQVAALQASpPPLDQDDR	KVQVAALQASpPPLDQDDR	KVQVAALQASpPPLDQDDR	KVQVAALQASpPPLDQDDR	KVQVAALQASpPPLDQDDR	KVQVAALQASpPPLDQDDR	KVQVAALQASpPPLDQDDR	KVQVAALQASpPPLDQDDR
QE3_191209_OPL1025_FR_U2OS_TiOx_B.35579.35579.5	CGSGPVHISGQHLVAVEEDAESpEDEEEEDVKLLSISGK	CGSGPVHISGQHLVAVEEDAESpEDEEEEDVKLLSISGK	CGSGPVHISGQHLVAVEEDAESpEDEEEEDVKLLSISGK	CGSGPVHISGQHLVAVEEDAESpEDEEEEDVKLLSISGK	CGSGPVHISGQHLVAVEEDAESpEDEEEEDVKLLSISGK	CGSGPVHISGQHLVAVEEDAESpEDEEEEDVKLLSISGK	CGSGPVHISGQHLVAVEEDAESpEDEEEEDVKLLSISGK	CGSGPVHISGQHLVAVEEDAESpEDEEEEDVKLLSISGK
QE3_191209_OPL1025_FR_U2OS_TiOx_C.51553.51553.2	KEESEESpDDDMGFGLFD	KEESEESpDDDMGFGLFD	NA	NA	NA	NA	KEESEESpDDDMGFGLFD	KEESEESpDDDMGFGLFD
QE3_191209_OPL1025_FR_U2OS_TiOx_A.23827.23827.4	GGGSAAAAAAAAASGGGVSpPDNSIEHSDYR	GGGSAAAAAAAAASGGGVSpPDNSIEHSDYR	GGGSAAAAAAAAASGGGVSpPDNSIEHSDYR	GGGSAAAAAAAAASGGGVSpPDNSIEHSDYR	GGGSAAAAAAAAASGGGVSpPDNSIEHSDYR	GGGSAAAAAAAAASGGGVSpPDNSIEHSDYR	GGGSAAAAAAAAASGGGVSpPDNSIEHSDYR	GGGSAAAAAAAAASGGGVSpPDNSIEHSDYR
QE3_191209_OPL1025_FR_U2OS_TiOx_C.29143.29143.3	SSGEIVYCGQVFEKSpPLR	SSGEIVYCGQVFEKSpPLR	SSGEIVYCGQVFEKSpPLR	SSGEIVYCGQVFEKSpPLR	SSGEIVYCGQVFEKSpPLR	SSGEIVYCGQVFEKSpPLR	SSGEIVYCGQVFEKSpPLR	SSGEIVYCGQVFEKSpPLR
QE3_191209_OPL1025_FR_U2OS_TiOx_B.13919.13919.2	DGSKSpEDELDQASTPTDVR	DGSKSpEDELDQASTPTDVR	DGSKSpEDELDQASTPTDVR	DGSKSpEDELDQASTPTDVR	DGSKSpEDELDQASTPTDVR	DGSKSpEDELDQASTPTDVR	DGSKSpEDELDQASTPTDVR	DGSKSpEDELDQASTPTDVR
QE3_191209_OPL1025_FR_U2OS_TiOx_A.32861.32861.3	MPQDGSpDDEDEEWPTLEK	MPQDGSpDDEDEEWPTLEK	MPQDGSpDDEDEEWPTLEK	MPQDGSpDDEDEEWPTLEK	MPQDGSpDDEDEEWPTLEK	MPQDGSpDDEDEEWPTLEK	MPQDGSpDDEDEEWPTLEK	MPQDGSpDDEDEEWPTLEK
QE3_191209_OPL1025_FR_U2OS_TiOx_C.10664.10664.3	AGLGSpPERPPKTpSPGSpPR	AGLGSpPERPPKTSpPGSpPR	AGLGSpPERPPKTpSPGSpPR	AGLGSpPERPPKTSpPGSpPR	AGLGSpPERPPKTpSPGSpPR	AGLGSpPERPPKTSpPGSpPR	NA	NA
QE3_191209_OPL1025_FR_U2OS_TiOx_A.34148.34148.4	FEEESKEPVADEEEEDSpDDDVEPITEFR	FEEESKEPVADEEEEDSpDDDVEPITEFR	FEEESKEPVADEEEEDSpDDDVEPITEFR	FEEESKEPVADEEEEDSpDDDVEPITEFR	FEEESKEPVADEEEEDSpDDDVEPITEFR	FEEESKEPVADEEEEDSpDDDVEPITEFR	FEEESKEPVADEEEEDSpDDDVEPITEFR	FEEESKEPVADEEEEDSpDDDVEPITEFR
QE3_191209_OPL1025_FR_U2OS_TiOx_A.15626.15626.3	GTDTQTPAVLSpPSKTQATLKPK	GTDTQTPAVLSpPSKTQATLKPK	GTDTQTPAVLSpPSKTQATLKPK	GTDTQTPAVLSpPSKTQATLKPK	GTDTQTPAVLSpPSKTQATLKPK	GTDTQTPAVLSpPSKTQATLKPK	GTDTQTPAVLSpPSKTQATLKPK	GTDTQTPAVLSpPSKTQATLKPK
QE3_191209_OPL1025_FR_U2OS_TiOx_A.18331.18331.3	CQTAEADSpESpDHEVPEPESEMK	CQTAEADSpESpDHEVPEPESEMK	CQTAEADSpESpDHEVPEPESEMK	CQTAEADSpESpDHEVPEPESEMK	CQTAEADSpESpDHEVPEPESEMK	CQTAEADSpESpDHEVPEPESEMK	CQTAEADSpESpDHEVPEPESEMK	CQTAEADSpESpDHEVPEPESEMK
QE3_191209_OPL1025_FR_U2OS_TiOx_B.27333.27333.3	VADPDHDHTGFLTpEYpVATR	VADPDHDHTGFLTpEYpVATR	NA	NA	VADPDHDHTGFLTpEYpVATR	VADPDHDHTGFLTpEYpVATR	VADPDHDHTGFLTpEYpVATR	VADPDHDHTGFLTpEYpVATR
QE3_191209_OPL1025_FR_U2OS_TiOx_B.19252.19252.2	TWDDDSpDPESETDPDAQAK	TWDDDSpDPESETDPDAQAK	TWDDDSpDPESETDPDAQAK	TWDDDSpDPESETDPDAQAK	TWDDDSpDPESETDPDAQAK	TWDDDSpDPESETDPDAQAK	TWDDDSpDPESETDPDAQAK	TWDDDSpDPESETDPDAQAK
QE3_191209_OPL1025_FR_U2OS_TiOx_B.26028.26028.3	HTFSGVASVESpSSGEAFHVGK	HTFSGVASVESpSSGEAFHVGK	HTFSGVASVESpSSGEAFHVGK	HTFSGVASVESpSSGEAFHVGK	HTFSGVASVESpSSGEAFHVGK	HTFSGVASVESpSSGEAFHVGK	HTFSGVASVESpSSGEAFHVGK	HTFSGVASVESpSSGEAFHVGK
QE3_191209_OPL1025_FR_U2OS_TiOx_A.27224.27224.3	TGDLGIPPNPEDRSpPSpPEPIYNSEGKR	TGDLGIPPNPEDRSpPSpPEPIYNSEGKR	TGDLGIPPNPEDRSpPSpPEPIYNSEGKR	TGDLGIPPNPEDRSpPSpPEPIYNSEGKR	TGDLGIPPNPEDRSpPSpPEPIYNSEGKR	TGDLGIPPNPEDRSpPSpPEPIYNSEGKR	TGDLGIPPNPEDRSpPSpPEPIYNSEGKR	TGDLGIPPNPEDRSpPSpPEPIYNSEGKR
QE3_191209_OPL1025_FR_U2OS_TiOx_A.30543.30543.3	SpVEDDEEGHLICQSGDVLSAR	SpVEDDEEGHLICQSGDVLSAR	SpVEDDEEGHLICQSGDVLSAR	SpVEDDEEGHLICQSGDVLSAR	SpVEDDEEGHLICQSGDVLSAR	SpVEDDEEGHLICQSGDVLSAR	SpVEDDEEGHLICQSGDVLSAR	SpVEDDEEGHLICQSGDVLSAR
QE3_191209_OPL1025_FR_U2OS_TiOx_C.45633.45633.3	DITDPLSLNTCTDEGHVVLASpPLK	DITDPLSLNTCTDEGHVVLASpPLK	DITDPLSLNTCTDEGHVVLASpPLK	DITDPLSLNTCTDEGHVVLASpPLK	DITDPLSLNTCTDEGHVVLASpPLK	DITDPLSLNTCTDEGHVVLASpPLK	DITDPLSLNTCTDEGHVVLASpPLK	DITDPLSLNTCTDEGHVVLASpPLK
QE3_191209_OPL1025_FR_U2OS_TiOx_B.24987.24987.2	NSADDEELTNDSpLTLSQSK	NSADDEELTNDSpLTLSQSK	NSADDEELTNDSpLTLSQSK	NSADDEELTNDSpLTLSQSK	NSADDEELTNDSpLTLSQSK	NSADDEELTNDSpLTLSQSK	NSADDEELTNDSpLTLSQSK	NSADDEELTNDSpLTLSQSK
QE3_191209_OPL1025_FR_U2OS_TiOx_B.30414.30414.3	AFVEDSpEDEDGAGEGGSSLLQK	AFVEDSpEDEDGAGEGGSSLLQK	AFVEDSpEDEDGAGEGGSSLLQK	AFVEDSpEDEDGAGEGGSSLLQK	AFVEDSpEDEDGAGEGGSSLLQK	AFVEDSpEDEDGAGEGGSSLLQK	AFVEDSpEDEDGAGEGGSSLLQK	AFVEDSpEDEDGAGEGGSSLLQK
QE3_191209_OPL1025_FR_U2OS_TiOx_B.4159.4159.3	SEDESpETEDEEEKSQEDQEQK	SEDESpETEDEEEKSQEDQEQK	SEDESpETEDEEEKSQEDQEQK	SEDESpETEDEEEKSQEDQEQK	SEDESpETEDEEEKSQEDQEQK	SEDESpETEDEEEKSQEDQEQK	SEDESpETEDEEEKSQEDQEQK	SEDESpETEDEEEKSQEDQEQK
QE3_191209_OPL1025_FR_U2OS_TiOx_C.11589.11589.2	LAEDEGDSpEPEAVGQSR	LAEDEGDSpEPEAVGQSR	LAEDEGDSpEPEAVGQSR	LAEDEGDSpEPEAVGQSR	LAEDEGDSpEPEAVGQSR	LAEDEGDSpEPEAVGQSR	LAEDEGDSpEPEAVGQSR	LAEDEGDSpEPEAVGQSR
QE3_191209_OPL1025_FR_U2OS_TiOx_C.46208.46208.3	RGSpMFYDEDGDLAHEFYEETIVTK	RGSpMFYDEDGDLAHEFYEETIVTK	RGSpMFYDEDGDLAHEFYEETIVTK	RGSpMFYDEDGDLAHEFYEETIVTK	RGSpMFYDEDGDLAHEFYEETIVTK	RGSpMFYDEDGDLAHEFYEETIVTK	RGSpMFYDEDGDLAHEFYEETIVTK	RGSpMFYDEDGDLAHEFYEETIVTK
QE3_191209_OPL1025_FR_U2OS_TiOx_A.51348.51348.3	CGSGPVHISGQHLVAVEEDAESpEDEEEEDVK	CGSGPVHISGQHLVAVEEDAESpEDEEEEDVK	CGSGPVHISGQHLVAVEEDAESpEDEEEEDVK	CGSGPVHISGQHLVAVEEDAESpEDEEEEDVK	CGSGPVHISGQHLVAVEEDAESpEDEEEEDVK	CGSGPVHISGQHLVAVEEDAESpEDEEEEDVK	CGSGPVHISGQHLVAVEEDAESpEDEEEEDVK	CGSGPVHISGQHLVAVEEDAESpEDEEEEDVK
QE3_191209_OPL1025_FR_U2OS_TiOx_A.50362.50362.3	RGSpGDTSSLIDPDTSLSELRDIYDLK	RGSpGDTSSLIDPDTSLSELRDIYDLK	RGSpGDTSSLIDPDTSLSELRDIYDLK	RGSpGDTSSLIDPDTSLSELRDIYDLK	RGSpGDTSSLIDPDTSLSELRDIYDLK	RGSpGDTSSLIDPDTSLSELRDIYDLK	RGSpGDTSSLIDPDTSLSELRDIYDLK	RGSpGDTSSLIDPDTSLSELRDIYDLK
QE3_191209_OPL1025_FR_U2OS_TiOx_A.7427.7427.3	RRDSpDGVDGFEAEGK	RRDSpDGVDGFEAEGK	RRDSpDGVDGFEAEGK	RRDSpDGVDGFEAEGK	RRDSpDGVDGFEAEGK	RRDSpDGVDGFEAEGK	RRDSpDGVDGFEAEGK	RRDSpDGVDGFEAEGK
QE3_191209_OPL1025_FR_U2OS_TiOx_A.54222.54222.2	KEESpEESpDDDMGFGLFD	KEESpEESpDDDMGFGLFD	NA	NA	NA	NA	KEESpEESpDDDMGFGLFD	KEESpEESpDDDMGFGLFD
QE3_191209_OPL1025_FR_U2OS_TiOx_C.40496.40496.3	TCFSpPNRVIGLSSDLQQVGGASAR	TCFSpPNRVIGLSSDLQQVGGASAR	TCFSpPNRVIGLSSDLQQVGGASAR	TCFSpPNRVIGLSSDLQQVGGASAR	TCFSpPNRVIGLSSDLQQVGGASAR	TCFSpPNRVIGLSSDLQQVGGASAR	TCFSpPNRVIGLSSDLQQVGGASAR	TCFSpPNRVIGLSSDLQQVGGASAR
QE3_191209_OPL1025_FR_U2OS_TiOx_B.6527.6527.4	APPQTHLPSGASSGTGSASATHGGGSpPPGTR	APPQTHLPSGASSGTGSASATHGGGSpPPGTR	APPQTHLPSGASSGTGSASATHGGGSpPPGTR	APPQTHLPSGASSGTGSASATHGGGSpPPGTR	APPQTHLPSGASSGTGSASATHGGGSpPPGTR	APPQTHLPSGASSGTGSASATHGGGSpPPGTR	APPQTHLPSGASSGTGSASATHGGGSpPPGTR	APPQTHLPSGASSGTGSASATHGGGSpPPGTR
QE3_191209_OPL1025_FR_U2OS_TiOx_C.20320.20320.3	GLKEGMNPSYDEYADSpDEDQHDAYLER	GLKEGMNPSYDEYADSpDEDQHDAYLER	GLKEGMNPSYDEYADSpDEDQHDAYLER	GLKEGMNPSYDEYADSpDEDQHDAYLER	GLKEGMNPSYDEYADSpDEDQHDAYLER	GLKEGMNPSYDEYADSpDEDQHDAYLER	GLKEGMNPSYDEYADSpDEDQHDAYLER	GLKEGMNPSYDEYADSpDEDQHDAYLER
QE3_191209_OPL1025_FR_U2OS_TiOx_B.33927.33927.3	KIEEAMDGSETpPQLFTVLPEKR	KIEEAMDGSETpPQLFTVLPEKR	KIEEAMDGSETpPQLFTVLPEKR	KIEEAMDGSETpPQLFTVLPEKR	KIEEAMDGSETpPQLFTVLPEKR	KIEEAMDGSETpPQLFTVLPEKR	KIEEAMDGSETpPQLFTVLPEKR	KIEEAMDGSETpPQLFTVLPEKR
QE3_191209_OPL1025_FR_U2OS_TiOx_A.48466.48466.3	AGPDLPSLPSHALEDEGWAAAAPSpPGSpAR	AGPDLPSLPSHALEDEGWAAAAPSpPGSpAR	AGPDLPSLPSHALEDEGWAAAAPSpPGSpAR	AGPDLPSLPSHALEDEGWAAAAPSpPGSpAR	AGPDLPSLPSHALEDEGWAAAAPSpPGSpAR	AGPDLPSLPSHALEDEGWAAAAPSpPGSpAR	AGPDLPSLPSHALEDEGWAAAAPSpPGSpAR	AGPDLPSLPSHALEDEGWAAAAPSpPGSpAR
QE3_191209_OPL1025_FR_U2OS_TiOx_B.51240.51240.4	GGPEGVAAQAVASAASAGPADAEMEEIFDDASpPGKQK	GGPEGVAAQAVASAASAGPADAEMEEIFDDASpPGKQK	GGPEGVAAQAVASAASAGPADAEMEEIFDDASpPGKQK	GGPEGVAAQAVASAASAGPADAEMEEIFDDASpPGKQK	GGPEGVAAQAVASAASAGPADAEMEEIFDDASpPGKQK	GGPEGVAAQAVASAASAGPADAEMEEIFDDASpPGKQK	GGPEGVAAQAVASAASAGPADAEMEEIFDDASpPGKQK	GGPEGVAAQAVASAASAGPADAEMEEIFDDASpPGKQK
QE3_191209_OPL1025_FR_U2OS_TiOx_B.46033.46033.5	AKSpPQPPVEEEDEHFDDTVVCLDTYNCDLHFK	AKSpPQPPVEEEDEHFDDTVVCLDTYNCDLHFK	AKSpPQPPVEEEDEHFDDTVVCLDTYNCDLHFK	AKSpPQPPVEEEDEHFDDTVVCLDTYNCDLHFK	AKSpPQPPVEEEDEHFDDTVVCLDTYNCDLHFK	AKSpPQPPVEEEDEHFDDTVVCLDTYNCDLHFK	AKSpPQPPVEEEDEHFDDTVVCLDTYNCDLHFK	AKSpPQPPVEEEDEHFDDTVVCLDTYNCDLHFK
QE3_191209_OPL1025_FR_U2OS_TiOx_A.7952.7952.3	KQSpFDDNDSpEELEDKDSK	KQSpFDDNDSpEELEDKDSK	KQSpFDDNDSpEELEDKDSK	KQSpFDDNDSpEELEDKDSK	KQSpFDDNDSpEELEDKDSK	KQSpFDDNDSpEELEDKDSK	KQSpFDDNDSpEELEDKDSK	KQSpFDDNDSpEELEDKDSK
QE3_191209_OPL1025_FR_U2OS_TiOx_B.17257.17257.3	EKGPTTGEGALDLSDVHSpPPKSpPEGK	EKGPTTGEGALDLSDVHSpPPKSpPEGK	EKGPTTGEGALDLSDVHSpPPKSpPEGK	EKGPTTGEGALDLSDVHSpPPKSpPEGK	EKGPTTGEGALDLSDVHSpPPKSpPEGK	EKGPTTGEGALDLSDVHSpPPKSpPEGK	EKGPTTGEGALDLSDVHSpPPKSpPEGK	EKGPTTGEGALDLSDVHSpPPKSpPEGK
QE3_191209_OPL1025_FR_U2OS_TiOx_B.25898.25898.4	SHSpVSAVDGLEDKLDNFKK	SHSpVSAVDGLEDKLDNFKK	SHSpVSAVDGLEDKLDNFKK	SHSpVSAVDGLEDKLDNFKK	SHSpVSAVDGLEDKLDNFKK	SHSpVSAVDGLEDKLDNFKK	SHSpVSAVDGLEDKLDNFKK	SHSpVSAVDGLEDKLDNFKK
QE3_191209_OPL1025_FR_U2OS_TiOx_C.51242.51242.5	AKSpPQPPVEEEDEHFDDTVVCLDTYNCDLHFK	AKSpPQPPVEEEDEHFDDTVVCLDTYNCDLHFK	AKSpPQPPVEEEDEHFDDTVVCLDTYNCDLHFK	AKSpPQPPVEEEDEHFDDTVVCLDTYNCDLHFK	AKSpPQPPVEEEDEHFDDTVVCLDTYNCDLHFK	AKSpPQPPVEEEDEHFDDTVVCLDTYNCDLHFK	AKSpPQPPVEEEDEHFDDTVVCLDTYNCDLHFK	AKSpPQPPVEEEDEHFDDTVVCLDTYNCDLHFK
QE3_191209_OPL1025_FR_U2OS_TiOx_C.6313.6313.2	VQEHEDSpGDSpEVENEAK	VQEHEDSpGDSpEVENEAK	VQEHEDSpGDSpEVENEAK	VQEHEDSpGDSpEVENEAK	VQEHEDSpGDSpEVENEAK	VQEHEDSpGDSpEVENEAK	VQEHEDSpGDSpEVENEAK	VQEHEDSpGDSpEVENEAK
QE3_191209_OPL1025_FR_U2OS_TiOx_A.18587.18587.3	IVRGDQPAASGDSpDDDEPPPLPR	IVRGDQPAASGDSpDDDEPPPLPR	IVRGDQPAASGDSpDDDEPPPLPR	IVRGDQPAASGDSpDDDEPPPLPR	IVRGDQPAASGDSpDDDEPPPLPR	IVRGDQPAASGDSpDDDEPPPLPR	IVRGDQPAASGDSpDDDEPPPLPR	IVRGDQPAASGDSpDDDEPPPLPR
QE3_191209_OPL1025_FR_U2OS_TiOx_B.22452.22452.3	KVQVAALQASpPPLDQDDR	KVQVAALQASpPPLDQDDR	KVQVAALQASpPPLDQDDR	KVQVAALQASpPPLDQDDR	KVQVAALQASpPPLDQDDR	KVQVAALQASpPPLDQDDR	KVQVAALQASpPPLDQDDR	KVQVAALQASpPPLDQDDR
QE3_191209_OPL1025_FR_U2OS_TiOx_C.53692.53692.2	KEESpEESpDDDMGFGLFD	KEESpEESpDDDMGFGLFD	KEESpEESpDDDMGFGLFD	KEESpEESpDDDMGFGLFD	NA	KEESpEESpDDDMGFGLFD	KEESpEESpDDDMGFGLFD	KEESpEESpDDDMGFGLFD
QE3_191209_OPL1025_FR_U2OS_TiOx_B.22295.22295.2	VGDSTPVSEKPVSAAVDANASESpP	VGDSTPVSEKPVSAAVDANASESpP	VGDSTPVSEKPVSAAVDANASESpP	VGDSTPVSEKPVSAAVDANASESpP	VGDSTPVSEKPVSAAVDANASESpP	VGDSTPVSEKPVSAAVDANASESpP	VGDSTPVSEKPVSAAVDANASESpP	VGDSTPVSEKPVSAAVDANASESpP
QE3_191209_OPL1025_FR_U2OS_TiOx_B.21334.21334.3	SPPVLGSAAASpPVHLK	SPPVLGSAAASpPVHLK	SPPVLGSAAASpPVHLK	SPPVLGSAAASpPVHLK	SPPVLGSAAASpPVHLK	SPPVLGSAAASpPVHLK	SPPVLGSAAASpPVHLK	SPPVLGSAAASpPVHLK
QE3_191209_OPL1025_FR_U2OS_TiOx_B.32679.32679.3	DAPSLEEVEGHVADGSpATEMGTTK	DAPSLEEVEGHVADGSpATEMGTTK	DAPSLEEVEGHVADGSpATEMGTTK	DAPSLEEVEGHVADGSpATEMGTTK	DAPSLEEVEGHVADGSpATEMGTTK	DAPSLEEVEGHVADGSpATEMGTTK	DAPSLEEVEGHVADGSpATEMGTTK	DAPSLEEVEGHVADGSpATEMGTTK
QE3_191209_OPL1025_FR_U2OS_TiOx_B.53958.53958.2	KEESpEESpDDDMGFGLFD	KEESpEESpDDDMGFGLFD	KEESpEESpDDDMGFGLFD	KEESpEESpDDDMGFGLFD	NA	NA	KEESpEESpDDDMGFGLFD	KEESpEESpDDDMGFGLFD
QE3_191209_OPL1025_FR_U2OS_TiOx_A.26668.26668.2	ILEGDNGMDSpDMEEEADDGSK	ILEGDNGMDSpDMEEEADDGSK	ILEGDNGMDSpDMEEEADDGSK	ILEGDNGMDSpDMEEEADDGSK	ILEGDNGMDSpDMEEEADDGSK	ILEGDNGMDSpDMEEEADDGSK	ILEGDNGMDSpDMEEEADDGSK	ILEGDNGMDSpDMEEEADDGSK
QE3_191209_OPL1025_FR_U2OS_TiOx_A.24139.24139.3	EGETQGVAFEHESPADFQNSQSpPVQDQDKSQLSGR	EGETQGVAFEHESPADFQNSQSpPVQDQDKSQLSGR	EGETQGVAFEHESPADFQNSQSpPVQDQDKSQLSGR	EGETQGVAFEHESPADFQNSQSpPVQDQDKSQLSGR	EGETQGVAFEHESPADFQNSQSpPVQDQDKSQLSGR	EGETQGVAFEHESPADFQNSQSpPVQDQDKSQLSGR	EGETQGVAFEHESPADFQNSQSpPVQDQDKSQLSGR	EGETQGVAFEHESPADFQNSQSpPVQDQDKSQLSGR
QE3_191209_OPL1025_FR_U2OS_TiOx_B.12715.12715.3	KAGLASpPEEEDAVGKEPLK	KAGLASpPEEEDAVGKEPLK	KAGLASpPEEEDAVGKEPLK	KAGLASpPEEEDAVGKEPLK	KAGLASpPEEEDAVGKEPLK	KAGLASpPEEEDAVGKEPLK	KAGLASpPEEEDAVGKEPLK	KAGLASpPEEEDAVGKEPLK
QE3_191209_OPL1025_FR_U2OS_TiOx_B.47950.47950.2	AYSpFCGTVEYMAPEVVNR	AYSpFCGTVEYMAPEVVNR	AYSpFCGTVEYMAPEVVNR	AYSpFCGTVEYMAPEVVNR	AYSpFCGTVEYMAPEVVNR	AYSpFCGTVEYMAPEVVNR	AYSpFCGTVEYMAPEVVNR	AYSpFCGTVEYMAPEVVNR
QE3_191209_OPL1025_FR_U2OS_TiOx_C.46729.46729.3	RPQRATpSpNVFAMFDQSQIQEFK	RPQRATpSpNVFAMFDQSQIQEFK	RPQRATpSpNVFAMFDQSQIQEFK	RPQRATpSpNVFAMFDQSQIQEFK	RPQRATpSpNVFAMFDQSQIQEFK	RPQRATpSpNVFAMFDQSQIQEFK	RPQRATpSpNVFAMFDQSQIQEFK	RPQRATpSpNVFAMFDQSQIQEFK
QE3_191209_OPL1025_FR_U2OS_TiOx_A.5574.5574.2	RGDSpESpEEDEQDSEEVR	RGDSpESpEEDEQDSEEVR	RGDSpESpEEDEQDSEEVR	RGDSpESpEEDEQDSEEVR	RGDSpESpEEDEQDSEEVR	RGDSpESpEEDEQDSEEVR	RGDSpESpEEDEQDSEEVR	RGDSpESpEEDEQDSEEVR
QE3_191209_OPL1025_FR_U2OS_TiOx_B.42002.42002.3	GYSSLDQSPDEKPLVALDTDSpDDDFDMSR	GYSSLDQSPDEKPLVALDTDSpDDDFDMSR	GYSSLDQSPDEKPLVALDTDSpDDDFDMSR	GYSSLDQSPDEKPLVALDTDSpDDDFDMSR	GYSSLDQSPDEKPLVALDTDSpDDDFDMSR	GYSSLDQSPDEKPLVALDTDSpDDDFDMSR	GYSSLDQSPDEKPLVALDTDSpDDDFDMSR	GYSSLDQSPDEKPLVALDTDSpDDDFDMSR
QE3_191209_OPL1025_FR_U2OS_TiOx_B.45910.45910.3	YSVLNNDDYFADVSpPLRATSPSpK	NA	YSVLNNDDYFADVSpPLRATSPSpK	YSVLNNDDYFADVSpPLRATSpPSK	YSVLNNDDYFADVSpPLRATSPSpK	NA	YSVLNNDDYFADVSpPLRATSPSpK	NA
QE3_191209_OPL1025_FR_U2OS_TiOx_A.23709.23709.3	HTFSGVASVESpSSGEAFHVGK	HTFSGVASVESpSSGEAFHVGK	HTFSGVASVESpSSGEAFHVGK	HTFSGVASVESpSSGEAFHVGK	HTFSGVASVESpSSGEAFHVGK	HTFSGVASVESpSSGEAFHVGK	HTFSGVASVESpSSGEAFHVGK	HTFSGVASVESpSSGEAFHVGK
QE3_191209_OPL1025_FR_U2OS_TiOx_B.13057.13057.3	SGGGTGEEPGSpQGLNGEAGPEDSTR	SGGGTGEEPGSpQGLNGEAGPEDSTR	SGGGTGEEPGSpQGLNGEAGPEDSTR	SGGGTGEEPGSpQGLNGEAGPEDSTR	SGGGTGEEPGSpQGLNGEAGPEDSTR	SGGGTGEEPGSpQGLNGEAGPEDSTR	SGGGTGEEPGSpQGLNGEAGPEDSTR	SGGGTGEEPGSpQGLNGEAGPEDSTR
QE3_191209_OPL1025_FR_U2OS_TiOx_A.18121.18121.4	KQPPVSPGTALVGSpQKEPSEVPTPK	KQPPVSPGTALVGSpQKEPSEVPTPK	KQPPVSPGTALVGSpQKEPSEVPTPK	KQPPVSPGTALVGSpQKEPSEVPTPK	KQPPVSPGTALVGSpQKEPSEVPTPK	KQPPVSPGTALVGSpQKEPSEVPTPK	KQPPVSPGTALVGSpQKEPSEVPTPK	KQPPVSPGTALVGSpQKEPSEVPTPK
QE3_191209_OPL1025_FR_U2OS_TiOx_C.27987.27987.4	QEEEQDLDGEKGPSSEGPEEEDGEGFSFKYSpPGK	QEEEQDLDGEKGPSSEGPEEEDGEGFSFKYSpPGK	QEEEQDLDGEKGPSSEGPEEEDGEGFSFKYSpPGK	QEEEQDLDGEKGPSSEGPEEEDGEGFSFKYSpPGK	QEEEQDLDGEKGPSSEGPEEEDGEGFSFKYSpPGK	QEEEQDLDGEKGPSSEGPEEEDGEGFSFKYSpPGK	QEEEQDLDGEKGPSSEGPEEEDGEGFSFKYSpPGK	QEEEQDLDGEKGPSSEGPEEEDGEGFSFKYSpPGK
QE3_191209_OPL1025_FR_U2OS_TiOx_A.19793.19793.2	AQSpSPAAPASLSAPEPASQAR	AQSpSPAAPASLSAPEPASQAR	AQSpSPAAPASLSAPEPASQAR	AQSpSPAAPASLSAPEPASQAR	AQSpSPAAPASLSAPEPASQAR	AQSpSPAAPASLSAPEPASQAR	AQSpSPAAPASLSAPEPASQAR	AQSpSPAAPASLSAPEPASQAR
QE3_191209_OPL1025_FR_U2OS_TiOx_A.36818.36818.3	HSTSGTpDEGEDGDEPDDGSNDVVDLLPR	HSTSGTpDEGEDGDEPDDGSNDVVDLLPR	NA	NA	HSTSGTpDEGEDGDEPDDGSNDVVDLLPR	HSTSGTpDEGEDGDEPDDGSNDVVDLLPR	HSTSGTpDEGEDGDEPDDGSNDVVDLLPR	HSTSGTpDEGEDGDEPDDGSNDVVDLLPR
QE3_191209_OPL1025_FR_U2OS_TiOx_C.26005.26005.3	SQLDDHPESpDDEENFIDANDDEDMEK	SQLDDHPESpDDEENFIDANDDEDMEK	SQLDDHPESpDDEENFIDANDDEDMEK	SQLDDHPESpDDEENFIDANDDEDMEK	SQLDDHPESpDDEENFIDANDDEDMEK	SQLDDHPESpDDEENFIDANDDEDMEK	SQLDDHPESpDDEENFIDANDDEDMEK	SQLDDHPESpDDEENFIDANDDEDMEK
QE3_191209_OPL1025_FR_U2OS_TiOx_C.24561.24561.5	CGSGPVHISGQHLVAVEEDAESpEDEEEEDVK	CGSGPVHISGQHLVAVEEDAESpEDEEEEDVK	CGSGPVHISGQHLVAVEEDAESpEDEEEEDVK	CGSGPVHISGQHLVAVEEDAESpEDEEEEDVK	CGSGPVHISGQHLVAVEEDAESpEDEEEEDVK	CGSGPVHISGQHLVAVEEDAESpEDEEEEDVK	CGSGPVHISGQHLVAVEEDAESpEDEEEEDVK	CGSGPVHISGQHLVAVEEDAESpEDEEEEDVK
QE3_191209_OPL1025_FR_U2OS_TiOx_A.24902.24902.3	HTFSGVASVESpSSGEAFHVGK	NA	HTFSGVASVESpSSGEAFHVGK	HTFSGVASVESpSSGEAFHVGK	HTFSGVASVESpSSGEAFHVGK	HTFSGVASVESpSSGEAFHVGK	HTFSGVASVESpSSGEAFHVGK	HTFSGVASVESpSSGEAFHVGK
QE3_191209_OPL1025_FR_U2OS_TiOx_C.52327.52327.3	HTFSGVASVESpSSGEAFHVGK	HTFSGVASpVESSSGEAFHVGK	HTFSGVASVESpSSGEAFHVGK	HTFSGVASVESpSSGEAFHVGK	HTFSGVASVESpSSGEAFHVGK	HTFSGVASVESpSSGEAFHVGK	HTFSGVASVESpSSGEAFHVGK	HTFSGVASVESpSSGEAFHVGK
QE3_191209_OPL1025_FR_U2OS_TiOx_C.33937.33937.3	FGIHVYQFPECDSpDEDEDFKQQDR	FGIHVYQFPECDSpDEDEDFKQQDR	FGIHVYQFPECDSpDEDEDFKQQDR	FGIHVYQFPECDSpDEDEDFKQQDR	FGIHVYQFPECDSpDEDEDFKQQDR	FGIHVYQFPECDSpDEDEDFKQQDR	FGIHVYQFPECDSpDEDEDFKQQDR	FGIHVYQFPECDSpDEDEDFKQQDR
QE3_191209_OPL1025_FR_U2OS_TiOx_B.23669.23669.3	EGMNPSYDEYADSpDEDQHDAYLER	EGMNPSYDEYADSpDEDQHDAYLER	EGMNPSYDEYADSpDEDQHDAYLER	EGMNPSYDEYADSpDEDQHDAYLER	EGMNPSYDEYADSpDEDQHDAYLER	EGMNPSYDEYADSpDEDQHDAYLER	EGMNPSYDEYADSpDEDQHDAYLER	EGMNPSYDEYADSpDEDQHDAYLER
QE3_191209_OPL1025_FR_U2OS_TiOx_C.18062.18062.4	KQPPVSPGTALVGSpQKEPSEVPTPK	KQPPVSPGTALVGSpQKEPSEVPTPK	KQPPVSPGTALVGSpQKEPSEVPTPK	KQPPVSPGTALVGSpQKEPSEVPTPK	KQPPVSPGTALVGSpQKEPSEVPTPK	KQPPVSPGTALVGSpQKEPSEVPTPK	KQPPVSPGTALVGSpQKEPSEVPTPK	KQPPVSPGTALVGSpQKEPSEVPTPK
QE3_191209_OPL1025_FR_U2OS_TiOx_A.51877.51877.3	KSpPESEILSLHLLVEELR	KSpPESEILSLHLLVEELR	KSpPESEILSLHLLVEELR	KSpPESEILSLHLLVEELR	KSpPESEILSLHLLVEELR	KSpPESEILSLHLLVEELR	KSpPESEILSLHLLVEELR	KSpPESEILSLHLLVEELR
QE3_191209_OPL1025_FR_U2OS_TiOx_A.6647.6647.3	KKGDDSpDEEDLCISNK	KKGDDSpDEEDLCISNK	KKGDDSpDEEDLCISNK	KKGDDSpDEEDLCISNK	KKGDDSpDEEDLCISNK	KKGDDSpDEEDLCISNK	KKGDDSpDEEDLCISNK	KKGDDSpDEEDLCISNK
QE3_191209_OPL1025_FR_U2OS_TiOx_B.24583.24583.3	SLGYHGSSYSPEGVEPVSpPVSSPSLTHDK	SLGYHGSSYSPEGVEPVSpPVSSPSLTHDK	SLGYHGSSYSPEGVEPVSpPVSSPSLTHDK	SLGYHGSSYSPEGVEPVSpPVSSPSLTHDK	SLGYHGSSYSPEGVEPVSpPVSSPSLTHDK	SLGYHGSSYSPEGVEPVSpPVSSPSLTHDK	SLGYHGSSYSPEGVEPVSpPVSSPSLTHDK	SLGYHGSSYSPEGVEPVSpPVSSPSLTHDK
QE3_191209_OPL1025_FR_U2OS_TiOx_C.35210.35210.3	RSSpDPALIGLSTSVSDSNFSSEEPSR	RSSpDPALIGLSTSVSDSNFSSEEPSR	RSSpDPALIGLSTSVSDSNFSSEEPSR	RSSpDPALIGLSTSVSDSNFSSEEPSR	RSSpDPALIGLSTSVSDSNFSSEEPSR	RSSpDPALIGLSTSVSDSNFSSEEPSR	RSSpDPALIGLSTSVSDSNFSSEEPSR	RSSpDPALIGLSTSVSDSNFSSEEPSR
QE3_191209_OPL1025_FR_U2OS_TiOx_B.52743.52743.4	AKSpPQPPVEEEDEHFDDTVVCLDTYNCDLHFK	AKSpPQPPVEEEDEHFDDTVVCLDTYNCDLHFK	NA	NA	AKSpPQPPVEEEDEHFDDTVVCLDTYNCDLHFK	AKSpPQPPVEEEDEHFDDTVVCLDTYNCDLHFK	AKSpPQPPVEEEDEHFDDTVVCLDTYNCDLHFK	AKSpPQPPVEEEDEHFDDTVVCLDTYNCDLHFK
QE3_191209_OPL1025_FR_U2OS_TiOx_B.28618.28618.2	VVDYSQFQESpDDADEDYGR	VVDYSQFQESpDDADEDYGR	VVDYSQFQESpDDADEDYGR	VVDYSQFQESpDDADEDYGR	VVDYSQFQESpDDADEDYGR	VVDYSQFQESpDDADEDYGR	VVDYSQFQESpDDADEDYGR	VVDYSQFQESpDDADEDYGR
QE3_191209_OPL1025_FR_U2OS_TiOx_A.39653.39653.2	TDQGILVTNQDACALASSVSSpPVK	TDQGILVTNQDACALASSVSSpPVK	TDQGILVTNQDACALASSVSSpPVK	TDQGILVTNQDACALASSVSSpPVK	TDQGILVTNQDACALASSVSSpPVK	TDQGILVTNQDACALASSVSSpPVK	TDQGILVTNQDACALASSVSSpPVK	TDQGILVTNQDACALASSVSSpPVK
QE3_191209_OPL1025_FR_U2OS_TiOx_A.54751.54751.2	KEESpEESpDDDMGFGLFD	KEESpEESpDDDMGFGLFD	NA	NA	NA	KEESpEESpDDDMGFGLFD	KEESpEESpDDDMGFGLFD	KEESpEESpDDDMGFGLFD
QE3_191209_OPL1025_FR_U2OS_TiOx_B.47271.47271.3	GEIEFEVVYVAPEVDSpDDENVEYEDESGHR	GEIEFEVVYVAPEVDSpDDENVEYEDESGHR	GEIEFEVVYVAPEVDSpDDENVEYEDESGHR	GEIEFEVVYVAPEVDSpDDENVEYEDESGHR	GEIEFEVVYVAPEVDSpDDENVEYEDESGHR	GEIEFEVVYVAPEVDSpDDENVEYEDESGHR	GEIEFEVVYVAPEVDSpDDENVEYEDESGHR	GEIEFEVVYVAPEVDSpDDENVEYEDESGHR
QE3_191209_OPL1025_FR_U2OS_TiOx_B.3230.3230.5	TKFASpDDEHDEHDENGATGPVKR	TKFASpDDEHDEHDENGATGPVKR	TKFASpDDEHDEHDENGATGPVKR	TKFASpDDEHDEHDENGATGPVKR	TKFASpDDEHDEHDENGATGPVKR	TKFASpDDEHDEHDENGATGPVKR	TKFASpDDEHDEHDENGATGPVKR	TKFASpDDEHDEHDENGATGPVKR
QE3_191209_OPL1025_FR_U2OS_TiOx_C.11351.11351.4	CAPSAGSpPAAAVGRESpPGAAATSSSGPQAQQHR	CAPSAGSpPAAAVGRESpPGAAATSSSGPQAQQHR	CAPSAGSpPAAAVGRESpPGAAATSSSGPQAQQHR	CAPSAGSpPAAAVGRESpPGAAATSSSGPQAQQHR	CAPSAGSpPAAAVGRESpPGAAATSSSGPQAQQHR	CAPSAGSpPAAAVGRESpPGAAATSSSGPQAQQHR	CAPSAGSpPAAAVGRESpPGAAATSSSGPQAQQHR	CAPSAGSpPAAAVGRESpPGAAATSSSGPQAQQHR
QE3_191209_OPL1025_FR_U2OS_TiOx_B.6594.6594.2	KVMDSpDEDDDY	KVMDSpDEDDDY	KVMDSpDEDDDY	KVMDSpDEDDDY	NA	NA	KVMDSpDEDDDY	KVMDSpDEDDDY
QE3_191209_OPL1025_FR_U2OS_TiOx_B.35259.35259.4	CGSGPVHISGQHLVAVEEDAESpEDEEEEDVKLLSISGK	CGSGPVHISGQHLVAVEEDAESpEDEEEEDVKLLSISGK	NA	NA	CGSGPVHISGQHLVAVEEDAESpEDEEEEDVKLLSISGK	CGSGPVHISGQHLVAVEEDAESpEDEEEEDVKLLSISGK	CGSGPVHISGQHLVAVEEDAESpEDEEEEDVKLLSISGK	CGSGPVHISGQHLVAVEEDAESpEDEEEEDVKLLSISGK
QE3_191209_OPL1025_FR_U2OS_TiOx_A.35782.35782.3	HTFSGVASVESpSSGEAFHVGK	HTFSGVASpVESSSGEAFHVGK	HTFSGVASVESpSSGEAFHVGK	HTFSGVASVESpSSGEAFHVGK	HTFSGVASVESpSSGEAFHVGK	HTFSGVASVESpSSGEAFHVGK	HTFSGVASVESpSSGEAFHVGK	HTFSGVASVESpSSGEAFHVGK
QE3_191209_OPL1025_FR_U2OS_TiOx_A.33213.33213.3	KPATPAEDDEDDDIDLFGSpDNEEEDKEAAQLR	KPATPAEDDEDDDIDLFGSpDNEEEDKEAAQLR	KPATPAEDDEDDDIDLFGSpDNEEEDKEAAQLR	KPATPAEDDEDDDIDLFGSpDNEEEDKEAAQLR	KPATPAEDDEDDDIDLFGSpDNEEEDKEAAQLR	KPATPAEDDEDDDIDLFGSpDNEEEDKEAAQLR	KPATPAEDDEDDDIDLFGSpDNEEEDKEAAQLR	KPATPAEDDEDDDIDLFGSpDNEEEDKEAAQLR
QE3_191209_OPL1025_FR_U2OS_TiOx_A.20317.20317.4	AGEPNSpPDAEEANSPDVTAGCDPAGVHPPR	AGEPNSpPDAEEANSPDVTAGCDPAGVHPPR	AGEPNSpPDAEEANSPDVTAGCDPAGVHPPR	AGEPNSpPDAEEANSPDVTAGCDPAGVHPPR	AGEPNSpPDAEEANSPDVTAGCDPAGVHPPR	AGEPNSpPDAEEANSPDVTAGCDPAGVHPPR	AGEPNSpPDAEEANSPDVTAGCDPAGVHPPR	AGEPNSpPDAEEANSPDVTAGCDPAGVHPPR
QE3_191209_OPL1025_FR_U2OS_TiOx_A.33443.33443.3	GPPDFSpSpDEEREPTPVLGSGAAAAGR	GPPDFSpSpDEEREPTPVLGSGAAAAGR	GPPDFSpSpDEEREPTPVLGSGAAAAGR	GPPDFSpSpDEEREPTPVLGSGAAAAGR	GPPDFSpSpDEEREPTPVLGSGAAAAGR	GPPDFSpSpDEEREPTPVLGSGAAAAGR	GPPDFSpSpDEEREPTPVLGSGAAAAGR	GPPDFSpSpDEEREPTPVLGSGAAAAGR
QE3_191209_OPL1025_FR_U2OS_TiOx_C.39702.39702.5	AKSpPQPPVEEEDEHFDDTVVCLDTYNCDLHFK	AKSpPQPPVEEEDEHFDDTVVCLDTYNCDLHFK	AKSpPQPPVEEEDEHFDDTVVCLDTYNCDLHFK	AKSpPQPPVEEEDEHFDDTVVCLDTYNCDLHFK	AKSpPQPPVEEEDEHFDDTVVCLDTYNCDLHFK	AKSpPQPPVEEEDEHFDDTVVCLDTYNCDLHFK	AKSpPQPPVEEEDEHFDDTVVCLDTYNCDLHFK	AKSpPQPPVEEEDEHFDDTVVCLDTYNCDLHFK
QE3_191209_OPL1025_FR_U2OS_TiOx_A.3375.3375.5	TKFASpDDEHDEHDENGATGPVKR	TKFASpDDEHDEHDENGATGPVKR	TKFASpDDEHDEHDENGATGPVKR	TKFASpDDEHDEHDENGATGPVKR	TKFASpDDEHDEHDENGATGPVKR	TKFASpDDEHDEHDENGATGPVKR	TKFASpDDEHDEHDENGATGPVKR	TKFASpDDEHDEHDENGATGPVKR
QE3_191209_OPL1025_FR_U2OS_TiOx_A.41003.41003.3	HTFSGVASVESpSSGEAFHVGK	NA	HTFSGVASVESpSSGEAFHVGK	HTFSGVASVESpSSGEAFHVGK	HTFSGVASVESpSSGEAFHVGK	HTFSGVASVESpSSGEAFHVGK	HTFSGVASVESpSSGEAFHVGK	HTFSGVASVESpSSGEAFHVGK
QE3_191209_OPL1025_FR_U2OS_TiOx_A.44755.44755.3	TNTNVNCPIECFMPLDVQADREDSpRE	TNTNVNCPIECFMPLDVQADREDSpRE	TNTNVNCPIECFMPLDVQADREDSpRE	TNTNVNCPIECFMPLDVQADREDSpRE	TNTNVNCPIECFMPLDVQADREDSpRE	TNTNVNCPIECFMPLDVQADREDSpRE	TNTNVNCPIECFMPLDVQADREDSpRE	TNTNVNCPIECFMPLDVQADREDSpRE
QE3_191209_OPL1025_FR_U2OS_TiOx_C.29541.29541.3	SQLDDHPESpDDEENFIDANDDEDMEK	SQLDDHPESpDDEENFIDANDDEDMEK	SQLDDHPESpDDEENFIDANDDEDMEK	SQLDDHPESpDDEENFIDANDDEDMEK	SQLDDHPESpDDEENFIDANDDEDMEK	SQLDDHPESpDDEENFIDANDDEDMEK	SQLDDHPESpDDEENFIDANDDEDMEK	SQLDDHPESpDDEENFIDANDDEDMEK
QE3_191209_OPL1025_FR_U2OS_TiOx_C.12265.12265.2	SSGSpPYGGGYGSGGGSGGYGSR	SSGSpPYGGGYGSGGGSGGYGSR	SSGSpPYGGGYGSGGGSGGYGSR	SSGSpPYGGGYGSGGGSGGYGSR	SSGSpPYGGGYGSGGGSGGYGSR	SSGSpPYGGGYGSGGGSGGYGSR	SSGSpPYGGGYGSGGGSGGYGSR	SSGSpPYGGGYGSGGGSGGYGSR
QE3_191209_OPL1025_FR_U2OS_TiOx_A.15898.15898.2	DTSATSQSVNGSpPQAEQPSLESTSK	DTSATSQSVNGSpPQAEQPSLESTSK	DTSATSQSVNGSpPQAEQPSLESTSK	DTSATSQSVNGSpPQAEQPSLESTSK	DTSATSQSVNGSpPQAEQPSLESTSK	DTSATSQSVNGSpPQAEQPSLESTSK	DTSATSQSVNGSpPQAEQPSLESTSK	DTSATSQSVNGSpPQAEQPSLESTSK
QE3_191209_OPL1025_FR_U2OS_TiOx_B.21553.21553.3	GDQPAASGDSpDDDEPPPLPR	GDQPAASGDSpDDDEPPPLPR	GDQPAASGDSpDDDEPPPLPR	GDQPAASGDSpDDDEPPPLPR	GDQPAASGDSpDDDEPPPLPR	GDQPAASGDSpDDDEPPPLPR	GDQPAASGDSpDDDEPPPLPR	GDQPAASGDSpDDDEPPPLPR
QE3_191209_OPL1025_FR_U2OS_TiOx_B.17985.17985.3	QDNDTpGNEEQEEEEDDEEEMEEK	QDNDTpGNEEQEEEEDDEEEMEEK	QDNDTpGNEEQEEEEDDEEEMEEK	QDNDTpGNEEQEEEEDDEEEMEEK	QDNDTpGNEEQEEEEDDEEEMEEK	QDNDTpGNEEQEEEEDDEEEMEEK	QDNDTpGNEEQEEEEDDEEEMEEK	QDNDTpGNEEQEEEEDDEEEMEEK
QE3_191209_OPL1025_FR_U2OS_TiOx_A.5506.5506.2	NQGGYGGSSSSpSSYGSGR	NQGGYGGSSSSpSSYGSGR	NQGGYGGSSSSpSSYGSGR	NQGGYGGSSSSpSSYGSGR	NQGGYGGSSSSpSSYGSGR	NQGGYGGSSSSpSSYGSGR	NQGGYGGSSSSpSSYGSGR	NQGGYGGSSSSpSSYGSGR
QE3_191209_OPL1025_FR_U2OS_TiOx_B.39199.39199.3	HSSpISpPVRLPLNSSLGAELSR	HSSpISpPVRLPLNSSLGAELSR	HSSpISpPVRLPLNSSLGAELSR	HSSpISpPVRLPLNSSLGAELSR	HSSpISpPVRLPLNSSLGAELSR	HSSpISpPVRLPLNSSLGAELSR	HSSpISpPVRLPLNSSLGAELSR	HSSpISpPVRLPLNSSLGAELSR
QE3_191209_OPL1025_FR_U2OS_TiOx_C.32508.32508.3	GPPDFSpSpDEEREPTPVLGSGAAAAGR	GPPDFSpSpDEEREPTPVLGSGAAAAGR	GPPDFSpSpDEEREPTPVLGSGAAAAGR	GPPDFSpSpDEEREPTPVLGSGAAAAGR	GPPDFSpSpDEEREPTPVLGSGAAAAGR	GPPDFSpSpDEEREPTPVLGSGAAAAGR	GPPDFSpSpDEEREPTPVLGSGAAAAGR	GPPDFSpSpDEEREPTPVLGSGAAAAGR
QE3_191209_OPL1025_FR_U2OS_TiOx_C.29204.29204.3	SKDHFGLEGDEESTMLEDSVSpPK	SKDHFGLEGDEESTMLEDSVSpPK	SKDHFGLEGDEESTMLEDSVSpPK	SKDHFGLEGDEESTMLEDSVSpPK	SKDHFGLEGDEESTMLEDSVSpPK	SKDHFGLEGDEESTMLEDSVSpPK	SKDHFGLEGDEESTMLEDSVSpPK	SKDHFGLEGDEESTMLEDSVSpPK
QE3_191209_OPL1025_FR_U2OS_TiOx_A.43980.43980.2	KEESEESpDDDMGFGLFD	KEESEESpDDDMGFGLFD	KEESEESpDDDMGFGLFD	KEESEESpDDDMGFGLFD	NA	KEESEESpDDDMGFGLFD	KEESEESpDDDMGFGLFD	KEESEESpDDDMGFGLFD
QE3_191209_OPL1025_FR_U2OS_TiOx_C.27810.27810.3	KLPPPPPQAPPEEENESpEPEEPSGVEGAAFQSR	KLPPPPPQAPPEEENESpEPEEPSGVEGAAFQSR	KLPPPPPQAPPEEENESpEPEEPSGVEGAAFQSR	KLPPPPPQAPPEEENESpEPEEPSGVEGAAFQSR	KLPPPPPQAPPEEENESpEPEEPSGVEGAAFQSR	KLPPPPPQAPPEEENESpEPEEPSGVEGAAFQSR	KLPPPPPQAPPEEENESpEPEEPSGVEGAAFQSR	KLPPPPPQAPPEEENESpEPEEPSGVEGAAFQSR
QE3_191209_OPL1025_FR_U2OS_TiOx_B.34093.34093.4	RGSpDASDFDISEIQSVCSDVETVPQTHRPTPR	RGSpDASDFDISEIQSVCSDVETVPQTHRPTPR	RGSpDASDFDISEIQSVCSDVETVPQTHRPTPR	RGSpDASDFDISEIQSVCSDVETVPQTHRPTPR	RGSpDASDFDISEIQSVCSDVETVPQTHRPTPR	RGSpDASDFDISEIQSVCSDVETVPQTHRPTPR	RGSpDASDFDISEIQSVCSDVETVPQTHRPTPR	RGSpDASDFDISEIQSVCSDVETVPQTHRPTPR
QE3_191209_OPL1025_FR_U2OS_TiOx_C.20706.20706.3	KPPAPPSpPVQSQSPSTNWSPAVPVKK	KPPAPPSpPVQSQSPSTNWSPAVPVKK	KPPAPPSpPVQSQSPSTNWSPAVPVKK	KPPAPPSpPVQSQSPSTNWSPAVPVKK	KPPAPPSpPVQSQSPSTNWSPAVPVKK	KPPAPPSpPVQSQSPSTNWSPAVPVKK	KPPAPPSpPVQSQSPSTNWSPAVPVKK	KPPAPPSpPVQSQSPSTNWSPAVPVKK
QE3_191209_OPL1025_FR_U2OS_TiOx_C.21239.21239.3	GCDSpPDPDTSYVLTPHTEEK	GCDSpPDPDTSYVLTPHTEEK	GCDSpPDPDTSYVLTPHTEEK	GCDSpPDPDTSYVLTPHTEEK	GCDSpPDPDTSYVLTPHTEEK	GCDSpPDPDTSYVLTPHTEEK	GCDSpPDPDTSYVLTPHTEEK	GCDSpPDPDTSYVLTPHTEEK
QE3_191209_OPL1025_FR_U2OS_TiOx_C.4624.4624.3	KNGSTAVAESVASpPQK	KNGSTAVAESVASpPQK	KNGSTAVAESVASpPQK	KNGSTAVAESVASpPQK	KNGSTAVAESVASpPQK	KNGSTAVAESVASpPQK	KNGSTAVAESVASpPQK	KNGSTAVAESVASpPQK
QE3_191209_OPL1025_FR_U2OS_TiOx_C.37007.37007.3	HTFSGVASVESpSSGEAFHVGK	HTFSGVASVESpSSGEAFHVGK	HTFSGVASVESpSSGEAFHVGK	HTFSGVASVESpSSGEAFHVGK	HTFSGVASVESpSSGEAFHVGK	HTFSGVASVESpSSGEAFHVGK	HTFSGVASVESpSSGEAFHVGK	HTFSGVASVESpSSGEAFHVGK
QE3_191209_OPL1025_FR_U2OS_TiOx_C.18391.18391.3	AAHVPENSpDTEQDVLTVKPVR	AAHVPENSpDTEQDVLTVKPVR	AAHVPENSpDTEQDVLTVKPVR	AAHVPENSpDTEQDVLTVKPVR	AAHVPENSpDTEQDVLTVKPVR	AAHVPENSpDTEQDVLTVKPVR	AAHVPENSpDTEQDVLTVKPVR	AAHVPENSpDTEQDVLTVKPVR
QE3_191209_OPL1025_FR_U2OS_TiOx_A.48753.48753.4	AKSpPQPPVEEEDEHFDDTVVCLDTYNCDLHFK	AKSpPQPPVEEEDEHFDDTVVCLDTYNCDLHFK	AKSpPQPPVEEEDEHFDDTVVCLDTYNCDLHFK	AKSpPQPPVEEEDEHFDDTVVCLDTYNCDLHFK	AKSpPQPPVEEEDEHFDDTVVCLDTYNCDLHFK	AKSpPQPPVEEEDEHFDDTVVCLDTYNCDLHFK	AKSpPQPPVEEEDEHFDDTVVCLDTYNCDLHFK	AKSpPQPPVEEEDEHFDDTVVCLDTYNCDLHFK
QE3_191209_OPL1025_FR_U2OS_TiOx_A.3058.3058.3	RKSpQVNGEAGSYEMTNQHVK	RKSpQVNGEAGSYEMTNQHVK	RKSpQVNGEAGSYEMTNQHVK	RKSpQVNGEAGSYEMTNQHVK	RKSpQVNGEAGSYEMTNQHVK	RKSpQVNGEAGSYEMTNQHVK	RKSpQVNGEAGSYEMTNQHVK	RKSpQVNGEAGSYEMTNQHVK
QE3_191209_OPL1025_FR_U2OS_TiOx_C.26993.26993.2	EKEVDGLLTSEPMGSpPVSSK	EKEVDGLLTSEPMGSpPVSSK	EKEVDGLLTSEPMGSpPVSSK	EKEVDGLLTSEPMGSpPVSSK	EKEVDGLLTSEPMGSpPVSSK	EKEVDGLLTSEPMGSpPVSSK	EKEVDGLLTSEPMGSpPVSSK	EKEVDGLLTSEPMGSpPVSSK
QE3_191209_OPL1025_FR_U2OS_TiOx_C.28020.28020.3	HTFSGVASVESpSSGEAFHVGK	NA	HTFSGVASVESpSSGEAFHVGK	HTFSGVASVESpSSGEAFHVGK	HTFSGVASVESpSSGEAFHVGK	HTFSGVASVESpSSGEAFHVGK	HTFSGVASVESpSSGEAFHVGK	HTFSGVASVESpSSGEAFHVGK
QE3_191209_OPL1025_FR_U2OS_TiOx_A.5183.5183.3	RPDPDSpDEDEDYERER	RPDPDSpDEDEDYERER	RPDPDSpDEDEDYERER	RPDPDSpDEDEDYERER	RPDPDSpDEDEDYERER	RPDPDSpDEDEDYERER	RPDPDSpDEDEDYERER	RPDPDSpDEDEDYERER
QE3_191209_OPL1025_FR_U2OS_TiOx_C.33742.33742.3	KIEEAMDGSETpPQLFTVLPEKR	KIEEAMDGSETpPQLFTVLPEKR	KIEEAMDGSETpPQLFTVLPEKR	KIEEAMDGSETpPQLFTVLPEKR	KIEEAMDGSETpPQLFTVLPEKR	KIEEAMDGSETpPQLFTVLPEKR	KIEEAMDGSETpPQLFTVLPEKR	KIEEAMDGSETpPQLFTVLPEKR
QE3_191209_OPL1025_FR_U2OS_TiOx_C.45406.45406.4	DIDHETVVEEQIIGENSpPPDYSEYMTGK	DIDHETVVEEQIIGENSpPPDYSEYMTGK	NA	NA	DIDHETVVEEQIIGENSpPPDYSEYMTGK	DIDHETVVEEQIIGENSpPPDYSEYMTGK	DIDHETVVEEQIIGENSpPPDYSEYMTGK	DIDHETVVEEQIIGENSpPPDYSEYMTGK
QE3_191209_OPL1025_FR_U2OS_TiOx_C.43530.43530.3	MVIQGPSSpPQGEAMVTDVLEDQK	MVIQGPSSpPQGEAMVTDVLEDQK	MVIQGPSSpPQGEAMVTDVLEDQK	MVIQGPSSpPQGEAMVTDVLEDQK	MVIQGPSSpPQGEAMVTDVLEDQK	MVIQGPSSpPQGEAMVTDVLEDQK	MVIQGPSSpPQGEAMVTDVLEDQK	MVIQGPSSpPQGEAMVTDVLEDQK
QE3_191209_OPL1025_FR_U2OS_TiOx_B.32647.32647.4	KKTEFLDLDNSPLSPPSpPR	KKTEFLDLDNSPLSPPSpPR	KKTEFLDLDNSPLSPPSpPR	KKTEFLDLDNSPLSPPSpPR	KKTEFLDLDNSPLSPPSpPR	KKTEFLDLDNSPLSPPSpPR	KKTEFLDLDNSPLSPPSpPR	KKTEFLDLDNSPLSPPSpPR
QE3_191209_OPL1025_FR_U2OS_TiOx_B.17099.17099.2	HYEDGYPGGSDNYGSpLSR	HYEDGYPGGSDNYGSpLSR	HYEDGYPGGSDNYGSpLSR	HYEDGYPGGSDNYGSpLSR	HYEDGYPGGSDNYGSpLSR	HYEDGYPGGSDNYGSpLSR	HYEDGYPGGSDNYGSpLSR	HYEDGYPGGSDNYGSpLSR
QE3_191209_OPL1025_FR_U2OS_TiOx_A.49531.49531.4	CGSGPVHISGQHLVAVEEDAESpEDEEEEDVKLLSISGK	CGSGPVHISGQHLVAVEEDAESpEDEEEEDVKLLSISGK	CGSGPVHISGQHLVAVEEDAESpEDEEEEDVKLLSISGK	CGSGPVHISGQHLVAVEEDAESpEDEEEEDVKLLSISGK	CGSGPVHISGQHLVAVEEDAESpEDEEEEDVKLLSISGK	CGSGPVHISGQHLVAVEEDAESpEDEEEEDVKLLSISGK	CGSGPVHISGQHLVAVEEDAESpEDEEEEDVKLLSISGK	CGSGPVHISGQHLVAVEEDAESpEDEEEEDVKLLSISGK
QE3_191209_OPL1025_FR_U2OS_TiOx_A.34854.34854.3	HTFSGVASVESpSSGEAFHVGK	HTFSGVASVESpSSGEAFHVGK	HTFSGVASVESpSSGEAFHVGK	HTFSGVASVESpSSGEAFHVGK	HTFSGVASVESpSSGEAFHVGK	HTFSGVASVESpSSGEAFHVGK	HTFSGVASVESpSSGEAFHVGK	HTFSGVASVESpSSGEAFHVGK
QE3_191209_OPL1025_FR_U2OS_TiOx_A.24985.24985.3	ALEAASLSQHPPSLCISpDSpEEEEEERKK	ALEAASLSQHPPSLCISpDSpEEEEEERKK	ALEAASLSQHPPSLCISpDSpEEEEEERKK	ALEAASLSQHPPSLCISpDSpEEEEEERKK	ALEAASLSQHPPSLCISpDSpEEEEEERKK	ALEAASLSQHPPSLCISpDSpEEEEEERKK	ALEAASLSQHPPSLCISpDSpEEEEEERKK	ALEAASLSQHPPSLCISpDSpEEEEEERKK
QE3_191209_OPL1025_FR_U2OS_TiOx_A.3296.3296.2	VNGDDHHEEDMDMSpD	VNGDDHHEEDMDMSpD	NA	NA	NA	VNGDDHHEEDMDMSpD	VNGDDHHEEDMDMSpD	VNGDDHHEEDMDMSpD
QE3_191209_OPL1025_FR_U2OS_TiOx_B.10550.10550.2	SHSpQASLAGPGPVDPSNR	SHSpQASLAGPGPVDPSNR	SHSpQASLAGPGPVDPSNR	SHSpQASLAGPGPVDPSNR	SHSpQASLAGPGPVDPSNR	SHSpQASLAGPGPVDPSNR	SHSpQASLAGPGPVDPSNR	SHSpQASLAGPGPVDPSNR
QE3_191209_OPL1025_FR_U2OS_TiOx_B.24344.24344.3	DNEESEQPPVPGTpPTLR	DNEESEQPPVPGTpPTLR	DNEESEQPPVPGTpPTLR	DNEESEQPPVPGTpPTLR	DNEESEQPPVPGTpPTLR	DNEESEQPPVPGTpPTLR	DNEESEQPPVPGTpPTLR	DNEESEQPPVPGTpPTLR
QE3_191209_OPL1025_FR_U2OS_TiOx_A.34369.34369.4	FGIHVYQFPECDSpDEDEDFKQQDR	FGIHVYQFPECDSpDEDEDFKQQDR	FGIHVYQFPECDSpDEDEDFKQQDR	FGIHVYQFPECDSpDEDEDFKQQDR	FGIHVYQFPECDSpDEDEDFKQQDR	FGIHVYQFPECDSpDEDEDFKQQDR	FGIHVYQFPECDSpDEDEDFKQQDR	FGIHVYQFPECDSpDEDEDFKQQDR
QE3_191209_OPL1025_FR_U2OS_TiOx_B.44358.44358.3	SSSpPAPADIAQTVQEDLR	SSSpPAPADIAQTVQEDLR	SSSpPAPADIAQTVQEDLR	SSSpPAPADIAQTVQEDLR	SSSpPAPADIAQTVQEDLR	SSSpPAPADIAQTVQEDLR	SSSpPAPADIAQTVQEDLR	SSSpPAPADIAQTVQEDLR
QE3_191209_OPL1025_FR_U2OS_TiOx_A.7412.7412.2	KVMDSpDEDDDY	KVMDSpDEDDDY	KVMDSpDEDDDY	KVMDSpDEDDDY	NA	NA	KVMDSpDEDDDY	KVMDSpDEDDDY
QE3_191209_OPL1025_FR_U2OS_TiOx_B.31027.31027.4	SKKGGEFDEFVNDDTpDDDLPISK	SKKGGEFDEFVNDDTpDDDLPISK	SKKGGEFDEFVNDDTpDDDLPISK	SKKGGEFDEFVNDDTpDDDLPISK	SKKGGEFDEFVNDDTpDDDLPISK	SKKGGEFDEFVNDDTpDDDLPISK	SKKGGEFDEFVNDDTpDDDLPISK	SKKGGEFDEFVNDDTpDDDLPISK
QE3_191209_OPL1025_FR_U2OS_TiOx_B.5406.5406.3	QEKPAEKPAETPVATSpPTATDSTSGDSSR	QEKPAEKPAETPVATSpPTATDSTSGDSSR	QEKPAEKPAETPVATSpPTATDSTSGDSSR	QEKPAEKPAETPVATSpPTATDSTSGDSSR	QEKPAEKPAETPVATSpPTATDSTSGDSSR	QEKPAEKPAETPVATSpPTATDSTSGDSSR	QEKPAEKPAETPVATSpPTATDSTSGDSSR	QEKPAEKPAETPVATSpPTATDSTSGDSSR
QE3_191209_OPL1025_FR_U2OS_TiOx_A.50395.50395.3	DTEEPLPVKESDQTLAALLSpPK	DTEEPLPVKESDQTLAALLSpPK	DTEEPLPVKESDQTLAALLSpPK	DTEEPLPVKESDQTLAALLSpPK	DTEEPLPVKESDQTLAALLSpPK	DTEEPLPVKESDQTLAALLSpPK	DTEEPLPVKESDQTLAALLSpPK	DTEEPLPVKESDQTLAALLSpPK
QE3_191209_OPL1025_FR_U2OS_TiOx_B.49326.49326.3	ATSpNVFAMFDQSQIQEFK	ATSpNVFAMFDQSQIQEFK	ATSpNVFAMFDQSQIQEFK	ATSpNVFAMFDQSQIQEFK	ATSpNVFAMFDQSQIQEFK	ATSpNVFAMFDQSQIQEFK	ATSpNVFAMFDQSQIQEFK	ATSpNVFAMFDQSQIQEFK
QE3_191209_OPL1025_FR_U2OS_TiOx_C.50241.50241.4	AKSpPQPPVEEEDEHFDDTVVCLDTYNCDLHFK	AKSpPQPPVEEEDEHFDDTVVCLDTYNCDLHFK	AKSpPQPPVEEEDEHFDDTVVCLDTYNCDLHFK	AKSpPQPPVEEEDEHFDDTVVCLDTYNCDLHFK	AKSpPQPPVEEEDEHFDDTVVCLDTYNCDLHFK	AKSpPQPPVEEEDEHFDDTVVCLDTYNCDLHFK	AKSpPQPPVEEEDEHFDDTVVCLDTYNCDLHFK	AKSpPQPPVEEEDEHFDDTVVCLDTYNCDLHFK
QE3_191209_OPL1025_FR_U2OS_TiOx_C.3692.3692.2	METVSNASSSSNPSSpPGR	METVSNASSSSNPSSpPGR	METVSNASSSSNPSSpPGR	METVSNASSSSNPSSpPGR	METVSNASSSSNPSSpPGR	METVSNASSSSNPSSpPGR	METVSNASSSSNPSSpPGR	METVSNASSSSNPSSpPGR
QE3_191209_OPL1025_FR_U2OS_TiOx_C.10702.10702.3	SDAGLESpDTAMKKGETLR	SDAGLESpDTAMKKGETLR	SDAGLESpDTAMKKGETLR	SDAGLESpDTAMKKGETLR	SDAGLESpDTAMKKGETLR	SDAGLESpDTAMKKGETLR	SDAGLESpDTAMKKGETLR	SDAGLESpDTAMKKGETLR
QE3_191209_OPL1025_FR_U2OS_TiOx_B.39406.39406.4	AKSpPQPPVEEEDEHFDDTVVCLDTYNCDLHFK	AKSpPQPPVEEEDEHFDDTVVCLDTYNCDLHFK	AKSpPQPPVEEEDEHFDDTVVCLDTYNCDLHFK	AKSpPQPPVEEEDEHFDDTVVCLDTYNCDLHFK	AKSpPQPPVEEEDEHFDDTVVCLDTYNCDLHFK	AKSpPQPPVEEEDEHFDDTVVCLDTYNCDLHFK	AKSpPQPPVEEEDEHFDDTVVCLDTYNCDLHFK	AKSpPQPPVEEEDEHFDDTVVCLDTYNCDLHFK
QE3_191209_OPL1025_FR_U2OS_TiOx_C.49744.49744.3	DKPVYDELFYTLSpPINGK	DKPVYDELFYTLSpPINGK	DKPVYDELFYTLSpPINGK	DKPVYDELFYTLSpPINGK	DKPVYDELFYTLSpPINGK	DKPVYDELFYTLSpPINGK	DKPVYDELFYTLSpPINGK	DKPVYDELFYTLSpPINGK
QE3_191209_OPL1025_FR_U2OS_TiOx_A.7905.7905.3	LQEEGGGSpDEEETGSPSEDGMQSAR	LQEEGGGSpDEEETGSPSEDGMQSAR	LQEEGGGSpDEEETGSPSEDGMQSAR	LQEEGGGSpDEEETGSPSEDGMQSAR	LQEEGGGSpDEEETGSPSEDGMQSAR	LQEEGGGSpDEEETGSPSEDGMQSAR	LQEEGGGSpDEEETGSPSEDGMQSAR	LQEEGGGSpDEEETGSPSEDGMQSAR
QE3_191209_OPL1025_FR_U2OS_TiOx_B.29225.29225.3	SSGEIVYCGQVFEKSpPLR	SSGEIVYCGQVFEKSpPLR	SSGEIVYCGQVFEKSpPLR	SSGEIVYCGQVFEKSpPLR	SSGEIVYCGQVFEKSpPLR	SSGEIVYCGQVFEKSpPLR	SSGEIVYCGQVFEKSpPLR	SSGEIVYCGQVFEKSpPLR
QE3_191209_OPL1025_FR_U2OS_TiOx_B.21556.21556.3	DMESpPTKLDVTLAK	DMESpPTKLDVTLAK	DMESpPTKLDVTLAK	DMESpPTKLDVTLAK	DMESpPTKLDVTLAK	DMESpPTKLDVTLAK	DMESpPTKLDVTLAK	DMESpPTKLDVTLAK
QE3_191209_OPL1025_FR_U2OS_TiOx_A.8938.8938.4	RLEGTEHRQDNDTpGNEEQEEEEDDEEEMEEK	RLEGTEHRQDNDTpGNEEQEEEEDDEEEMEEK	RLEGTEHRQDNDTpGNEEQEEEEDDEEEMEEK	RLEGTEHRQDNDTpGNEEQEEEEDDEEEMEEK	RLEGTEHRQDNDTpGNEEQEEEEDDEEEMEEK	RLEGTEHRQDNDTpGNEEQEEEEDDEEEMEEK	RLEGTEHRQDNDTpGNEEQEEEEDDEEEMEEK	RLEGTEHRQDNDTpGNEEQEEEEDDEEEMEEK
QE3_191209_OPL1025_FR_U2OS_TiOx_C.46657.46657.2	SpMGYDDLDYGMMSDYGTAR	SpMGYDDLDYGMMSDYGTAR	SpMGYDDLDYGMMSDYGTAR	SpMGYDDLDYGMMSDYGTAR	SpMGYDDLDYGMMSDYGTAR	SpMGYDDLDYGMMSDYGTAR	SpMGYDDLDYGMMSDYGTAR	SpMGYDDLDYGMMSDYGTAR
QE3_191209_OPL1025_FR_U2OS_TiOx_C.11975.11975.2	EGNTTEDDFPSSpPGNGNK	EGNTTEDDFPSSpPGNGNK	EGNTTEDDFPSSpPGNGNK	EGNTTEDDFPSSpPGNGNK	EGNTTEDDFPSSpPGNGNK	EGNTTEDDFPSSpPGNGNK	EGNTTEDDFPSSpPGNGNK	EGNTTEDDFPSSpPGNGNK
QE3_191209_OPL1025_FR_U2OS_TiOx_A.30743.30743.3	HTFSGVASVESpSSGEAFHVGK	NA	HTFSGVASVESpSSGEAFHVGK	HTFSGVASVESpSSGEAFHVGK	HTFSGVASVESpSSGEAFHVGK	HTFSGVASVESpSSGEAFHVGK	HTFSGVASVESpSSGEAFHVGK	HTFSGVASVESpSSGEAFHVGK
QE3_191209_OPL1025_FR_U2OS_TiOx_C.49638.49638.2	KFVEWLQNAEEESpESpEGEEN	KFVEWLQNAEEESpESpEGEEN	KFVEWLQNAEEESpESpEGEEN	KFVEWLQNAEEESpESpEGEEN	NA	NA	KFVEWLQNAEEESpESpEGEEN	KFVEWLQNAEEESpESpEGEEN
QE3_191209_OPL1025_FR_U2OS_TiOx_A.25830.25830.2	HTFSGVASVESpSSGEAFHVGK	HTFSGVASVESpSSGEAFHVGK	HTFSGVASVESpSSGEAFHVGK	HTFSGVASVESpSSGEAFHVGK	HTFSGVASVESpSSGEAFHVGK	HTFSGVASVESpSSGEAFHVGK	HTFSGVASVESpSSGEAFHVGK	HTFSGVASVESpSSGEAFHVGK
QE3_191209_OPL1025_FR_U2OS_TiOx_B.15404.15404.3	LKETCVSGEDPTQGADLSpPDEK	LKETCVSGEDPTQGADLSpPDEK	LKETCVSGEDPTQGADLSpPDEK	LKETCVSGEDPTQGADLSpPDEK	LKETCVSGEDPTQGADLSpPDEK	LKETCVSGEDPTQGADLSpPDEK	LKETCVSGEDPTQGADLSpPDEK	LKETCVSGEDPTQGADLSpPDEK
QE3_191209_OPL1025_FR_U2OS_TiOx_A.35767.35767.3	LCDFGSASHVADNDITPYpLVSR	LCDFGSASHVADNDITPYpLVSR	LCDFGSASHVADNDITPYpLVSR	LCDFGSASHVADNDITPYpLVSR	LCDFGSASHVADNDITPYpLVSR	LCDFGSASHVADNDITPYpLVSR	LCDFGSASHVADNDITPYpLVSR	LCDFGSASHVADNDITPYpLVSR
QE3_191209_OPL1025_FR_U2OS_TiOx_C.17434.17434.3	GLRDSHSpSpEEDEASSQTDLSQTISK	GLRDSHSpSpEEDEASSQTDLSQTISK	GLRDSHSpSpEEDEASSQTDLSQTISK	GLRDSHSpSpEEDEASSQTDLSQTISK	GLRDSHSpSpEEDEASSQTDLSQTISK	GLRDSHSpSpEEDEASSQTDLSQTISK	GLRDSHSpSpEEDEASSQTDLSQTISK	GLRDSHSpSpEEDEASSQTDLSQTISK
QE3_191209_OPL1025_FR_U2OS_TiOx_A.31942.31942.3	HTFSGVASVESpSSGEAFHVGK	HTFSGVASVESpSSGEAFHVGK	HTFSGVASVESpSSGEAFHVGK	HTFSGVASVESpSSGEAFHVGK	HTFSGVASVESpSSGEAFHVGK	HTFSGVASVESpSSGEAFHVGK	HTFSGVASVESpSSGEAFHVGK	HTFSGVASVESpSSGEAFHVGK
QE3_191209_OPL1025_FR_U2OS_TiOx_A.13790.13790.3	IACDEEFSpDSpEDEGEGGRR	IACDEEFSpDSpEDEGEGGRR	IACDEEFSpDSpEDEGEGGRR	IACDEEFSpDSpEDEGEGGRR	IACDEEFSpDSpEDEGEGGRR	IACDEEFSpDSpEDEGEGGRR	IACDEEFSpDSpEDEGEGGRR	IACDEEFSpDSpEDEGEGGRR
QE3_191209_OPL1025_FR_U2OS_TiOx_A.53279.53279.2	KEESpEESpDDDMGFGLFD	KEESpEESpDDDMGFGLFD	KEESpEESpDDDMGFGLFD	KEESpEESpDDDMGFGLFD	NA	NA	KEESpEESpDDDMGFGLFD	KEESpEESpDDDMGFGLFD
QE3_191209_OPL1025_FR_U2OS_TiOx_B.12115.12115.2	QIDSpSpEEDDDEEDYDNDKR	QIDSpSpEEDDDEEDYDNDKR	QIDSpSpEEDDDEEDYDNDKR	QIDSpSpEEDDDEEDYDNDKR	QIDSpSpEEDDDEEDYDNDKR	QIDSpSpEEDDDEEDYDNDKR	QIDSpSpEEDDDEEDYDNDKR	QIDSpSpEEDDDEEDYDNDKR
QE3_191209_OPL1025_FR_U2OS_TiOx_C.49381.49381.3	SpMDSSDLSDGAVTLQEYLELKK	SpMDSSDLSDGAVTLQEYLELKK	NA	NA	SpMDSSDLSDGAVTLQEYLELKK	SpMDSSDLSDGAVTLQEYLELKK	SpMDSSDLSDGAVTLQEYLELKK	SpMDSSDLSDGAVTLQEYLELKK
QE3_191209_OPL1025_FR_U2OS_TiOx_C.40560.40560.5	AKSpPQPPVEEEDEHFDDTVVCLDTYNCDLHFK	AKSpPQPPVEEEDEHFDDTVVCLDTYNCDLHFK	NA	NA	AKSpPQPPVEEEDEHFDDTVVCLDTYNCDLHFK	AKSpPQPPVEEEDEHFDDTVVCLDTYNCDLHFK	AKSpPQPPVEEEDEHFDDTVVCLDTYNCDLHFK	AKSpPQPPVEEEDEHFDDTVVCLDTYNCDLHFK
QE3_191209_OPL1025_FR_U2OS_TiOx_B.48334.48334.3	AGPDLPSLPSHALEDEGWAAAAPSpPGSpAR	AGPDLPSLPSHALEDEGWAAAAPSpPGSpAR	AGPDLPSLPSHALEDEGWAAAAPSpPGSpAR	AGPDLPSLPSHALEDEGWAAAAPSpPGSpAR	AGPDLPSLPSHALEDEGWAAAAPSpPGSpAR	AGPDLPSLPSHALEDEGWAAAAPSpPGSpAR	AGPDLPSLPSHALEDEGWAAAAPSpPGSpAR	AGPDLPSLPSHALEDEGWAAAAPSpPGSpAR
QE3_191209_OPL1025_FR_U2OS_TiOx_A.10361.10361.2	ESSANNSVSpPSESLR	ESSANNSVSpPSESLR	ESSANNSVSpPSESLR	ESSANNSVSpPSESLR	ESSANNSVSpPSESLR	ESSANNSVSpPSESLR	ESSANNSVSpPSESLR	ESSANNSVSpPSESLR
QE3_191209_OPL1025_FR_U2OS_TiOx_A.25706.25706.3	RISpHSLYSGIEGLDESPSR	RISpHSLYSGIEGLDESPSR	RISpHSLYSGIEGLDESPSR	RISpHSLYSGIEGLDESPSR	RISpHSLYSGIEGLDESPSR	RISpHSLYSGIEGLDESPSR	RISpHSLYSGIEGLDESPSR	RISpHSLYSGIEGLDESPSR
QE3_191209_OPL1025_FR_U2OS_TiOx_A.50273.50273.2	KFVEWLQNAEEESpESpEGEEN	KFVEWLQNAEEESpESpEGEEN	KFVEWLQNAEEESpESpEGEEN	KFVEWLQNAEEESpESpEGEEN	NA	KFVEWLQNAEEESpESpEGEEN	KFVEWLQNAEEESpESpEGEEN	KFVEWLQNAEEESpESpEGEEN
QE3_191209_OPL1025_FR_U2OS_TiOx_A.18334.18334.3	FLETpDSpEEEQEEVNEKK	FLETpDSpEEEQEEVNEKK	FLETpDSpEEEQEEVNEKK	FLETpDSpEEEQEEVNEKK	FLETpDSpEEEQEEVNEKK	FLETpDSpEEEQEEVNEKK	FLETpDSpEEEQEEVNEKK	FLETpDSpEEEQEEVNEKK
QE3_191209_OPL1025_FR_U2OS_TiOx_A.22288.22288.3	VGDSTPVSEKPVSAAVDANASESpP	VGDSTPVSEKPVSAAVDANASESpP	VGDSTPVSEKPVSAAVDANASESpP	VGDSTPVSEKPVSAAVDANASESpP	NA	VGDSTPVSEKPVSAAVDANASESpP	VGDSTPVSEKPVSAAVDANASESpP	VGDSTPVSEKPVSAAVDANASESpP
QE3_191209_OPL1025_FR_U2OS_TiOx_B.34943.34943.2	SNSpVGIQDAFNDGSDSTFQK	SNSpVGIQDAFNDGSDSTFQK	SNSpVGIQDAFNDGSDSTFQK	SNSpVGIQDAFNDGSDSTFQK	SNSpVGIQDAFNDGSDSTFQK	SNSpVGIQDAFNDGSDSTFQK	SNSpVGIQDAFNDGSDSTFQK	SNSpVGIQDAFNDGSDSTFQK
QE3_191209_OPL1025_FR_U2OS_TiOx_C.2700.2700.2	KKEPAITSQNSpPEAR	KKEPAITSQNSpPEAR	KKEPAITSQNSpPEAR	KKEPAITSQNSpPEAR	KKEPAITSQNSpPEAR	KKEPAITSQNSpPEAR	KKEPAITSQNSpPEAR	KKEPAITSQNSpPEAR
QE3_191209_OPL1025_FR_U2OS_TiOx_C.24612.24612.2	NFVFHTLSpPVKAEAAK	NFVFHTLSpPVKAEAAK	NFVFHTLSpPVKAEAAK	NFVFHTLSpPVKAEAAK	NFVFHTLSpPVKAEAAK	NFVFHTLSpPVKAEAAK	NFVFHTLSpPVKAEAAK	NFVFHTLSpPVKAEAAK
QE3_191209_OPL1025_FR_U2OS_TiOx_C.37549.37549.3	RGSpFDATGSGFSMTFSSSSYSSSGYGR	RGSpFDATGSGFSMTFSSSSYSSSGYGR	RGSpFDATGSGFSMTFSSSSYSSSGYGR	RGSpFDATGSGFSMTFSSSSYSSSGYGR	RGSpFDATGSGFSMTFSSSSYSSSGYGR	RGSpFDATGSGFSMTFSSSSYSSSGYGR	RGSpFDATGSGFSMTFSSSSYSSSGYGR	RGSpFDATGSGFSMTFSSSSYSSSGYGR
QE3_191209_OPL1025_FR_U2OS_TiOx_A.38933.38933.3	MADHLEGLSpSpDDEETSTDITNFNLEKDR	MADHLEGLSpSpDDEETSTDITNFNLEKDR	MADHLEGLSpSpDDEETSTDITNFNLEKDR	MADHLEGLSpSpDDEETSTDITNFNLEKDR	MADHLEGLSpSpDDEETSTDITNFNLEKDR	MADHLEGLSpSpDDEETSTDITNFNLEKDR	MADHLEGLSpSpDDEETSTDITNFNLEKDR	MADHLEGLSpSpDDEETSTDITNFNLEKDR
QE3_191209_OPL1025_FR_U2OS_TiOx_A.39936.39936.3	SpPPKVPIVIQDDSLPAGPPPQIR	SpPPKVPIVIQDDSLPAGPPPQIR	SpPPKVPIVIQDDSLPAGPPPQIR	SpPPKVPIVIQDDSLPAGPPPQIR	SpPPKVPIVIQDDSLPAGPPPQIR	SpPPKVPIVIQDDSLPAGPPPQIR	SpPPKVPIVIQDDSLPAGPPPQIR	SpPPKVPIVIQDDSLPAGPPPQIR
QE3_191209_OPL1025_FR_U2OS_TiOx_B.6029.6029.2	GADNDGSpGSESGYTTPK	GADNDGSpGSESGYTTPK	GADNDGSpGSESGYTTPK	GADNDGSpGSESGYTTPK	GADNDGSpGSESGYTTPK	GADNDGSpGSESGYTTPK	GADNDGSpGSESGYTTPK	GADNDGSpGSESGYTTPK
QE3_191209_OPL1025_FR_U2OS_TiOx_A.45553.45553.3	STSpPFGIPEEASEMLEAKPK	STSpPFGIPEEASEMLEAKPK	STSpPFGIPEEASEMLEAKPK	STSpPFGIPEEASEMLEAKPK	STSpPFGIPEEASEMLEAKPK	STSpPFGIPEEASEMLEAKPK	STSpPFGIPEEASEMLEAKPK	STSpPFGIPEEASEMLEAKPK
QE3_191209_OPL1025_FR_U2OS_TiOx_B.44317.44317.2	YGVYEDENYEVGSpDDEEIPFK	YGVYEDENYEVGSpDDEEIPFK	YGVYEDENYEVGSpDDEEIPFK	YGVYEDENYEVGSpDDEEIPFK	YGVYEDENYEVGSpDDEEIPFK	YGVYEDENYEVGSpDDEEIPFK	YGVYEDENYEVGSpDDEEIPFK	YGVYEDENYEVGSpDDEEIPFK
QE3_191209_OPL1025_FR_U2OS_TiOx_A.31508.31508.2	QPNEGSSSQEEEGPSTSpPDAESLFR	QPNEGSSSQEEEGPSTSpPDAESLFR	QPNEGSSSQEEEGPSTSpPDAESLFR	QPNEGSSSQEEEGPSTSpPDAESLFR	QPNEGSSSQEEEGPSTSpPDAESLFR	QPNEGSSSQEEEGPSTSpPDAESLFR	QPNEGSSSQEEEGPSTSpPDAESLFR	QPNEGSSSQEEEGPSTSpPDAESLFR
QE3_191209_OPL1025_FR_U2OS_TiOx_A.31360.31360.3	AESpPTPGMAQGMEPGAGQEGAMFVHAR	AESpPTPGMAQGMEPGAGQEGAMFVHAR	AESpPTPGMAQGMEPGAGQEGAMFVHAR	AESpPTPGMAQGMEPGAGQEGAMFVHAR	AESpPTPGMAQGMEPGAGQEGAMFVHAR	AESpPTPGMAQGMEPGAGQEGAMFVHAR	AESpPTPGMAQGMEPGAGQEGAMFVHAR	AESpPTPGMAQGMEPGAGQEGAMFVHAR
QE3_191209_OPL1025_FR_U2OS_TiOx_C.19648.19648.2	AQSpSPAAPASLSAPEPASQAR	AQSpSPAAPASLSAPEPASQAR	AQSpSPAAPASLSAPEPASQAR	AQSpSPAAPASLSAPEPASQAR	AQSpSPAAPASLSAPEPASQAR	AQSpSPAAPASLSAPEPASQAR	AQSpSPAAPASLSAPEPASQAR	AQSpSPAAPASLSAPEPASQAR
QE3_191209_OPL1025_FR_U2OS_TiOx_A.15511.15511.3	LKETCVSGEDPTQGADLSpPDEK	LKETCVSGEDPTQGADLSpPDEK	LKETCVSGEDPTQGADLSpPDEK	LKETCVSGEDPTQGADLSpPDEK	LKETCVSGEDPTQGADLSpPDEK	LKETCVSGEDPTQGADLSpPDEK	LKETCVSGEDPTQGADLSpPDEK	LKETCVSGEDPTQGADLSpPDEK
QE3_191209_OPL1025_FR_U2OS_TiOx_B.6895.6895.3	QSSYSQQPYNNQGQQQNMESSGSpQGGR	QSSYSQQPYNNQGQQQNMESSGSpQGGR	QSSYSQQPYNNQGQQQNMESSGSpQGGR	QSSYSQQPYNNQGQQQNMESSGSpQGGR	QSSYSQQPYNNQGQQQNMESSGSpQGGR	QSSYSQQPYNNQGQQQNMESSGSpQGGR	QSSYSQQPYNNQGQQQNMESSGSpQGGR	QSSYSQQPYNNQGQQQNMESSGSpQGGR
QE3_191209_OPL1025_FR_U2OS_TiOx_B.17262.17262.2	SSLGQSpASETEEDTVSVSK	SSLGQSpASETEEDTVSVSK	SSLGQSpASETEEDTVSVSK	SSLGQSpASETEEDTVSVSK	SSLGQSpASETEEDTVSVSK	SSLGQSpASETEEDTVSVSK	SSLGQSpASETEEDTVSVSK	SSLGQSpASETEEDTVSVSK
QE3_191209_OPL1025_FR_U2OS_TiOx_A.16903.16903.3	NMGGPYGGGNYGPGGSGGSpGGYGGR	NMGGPYGGGNYGPGGSGGSpGGYGGR	NMGGPYGGGNYGPGGSGGSpGGYGGR	NMGGPYGGGNYGPGGSGGSpGGYGGR	NMGGPYGGGNYGPGGSGGSpGGYGGR	NMGGPYGGGNYGPGGSGGSpGGYGGR	NMGGPYGGGNYGPGGSGGSpGGYGGR	NMGGPYGGGNYGPGGSGGSpGGYGGR
QE3_191209_OPL1025_FR_U2OS_TiOx_C.29702.29702.3	HTFSGVASVESpSSGEAFHVGK	HTFSGVASVESpSSGEAFHVGK	HTFSGVASVESpSSGEAFHVGK	HTFSGVASVESpSSGEAFHVGK	HTFSGVASVESpSSGEAFHVGK	HTFSGVASVESpSSGEAFHVGK	HTFSGVASVESpSSGEAFHVGK	HTFSGVASVESpSSGEAFHVGK
QE3_191209_OPL1025_FR_U2OS_TiOx_B.50799.50799.3	QITQEEDDSpDEEVAPENFFSLPEK	QITQEEDDSpDEEVAPENFFSLPEK	QITQEEDDSpDEEVAPENFFSLPEK	QITQEEDDSpDEEVAPENFFSLPEK	QITQEEDDSpDEEVAPENFFSLPEK	QITQEEDDSpDEEVAPENFFSLPEK	QITQEEDDSpDEEVAPENFFSLPEK	QITQEEDDSpDEEVAPENFFSLPEK
QE3_191209_OPL1025_FR_U2OS_TiOx_A.35320.35320.2	KLSpLGQYDNDAGGQLPFSK	KLSpLGQYDNDAGGQLPFSK	KLSpLGQYDNDAGGQLPFSK	KLSpLGQYDNDAGGQLPFSK	KLSpLGQYDNDAGGQLPFSK	KLSpLGQYDNDAGGQLPFSK	KLSpLGQYDNDAGGQLPFSK	KLSpLGQYDNDAGGQLPFSK
QE3_191209_OPL1025_FR_U2OS_TiOx_B.52904.52904.2	KEESpEESpDDDMGFGLFD	KEESpEESpDDDMGFGLFD	NA	NA	NA	KEESpEESpDDDMGFGLFD	KEESpEESpDDDMGFGLFD	KEESpEESpDDDMGFGLFD
QE3_191209_OPL1025_FR_U2OS_TiOx_A.24622.24622.2	HTFSGVASVESSSpGEAFHVGK	HTFSGVASpVESSSGEAFHVGK	HTFSGVASVESSSpGEAFHVGK	NA	HTFSGVASVESSSpGEAFHVGK	NA	HTFSGVASVESSSpGEAFHVGK	HTFSGVASpVESSSGEAFHVGK
QE3_191209_OPL1025_FR_U2OS_TiOx_B.43486.43486.4	AKSpPQPPVEEEDEHFDDTVVCLDTYNCDLHFK	AKSpPQPPVEEEDEHFDDTVVCLDTYNCDLHFK	AKSpPQPPVEEEDEHFDDTVVCLDTYNCDLHFK	AKSpPQPPVEEEDEHFDDTVVCLDTYNCDLHFK	AKSpPQPPVEEEDEHFDDTVVCLDTYNCDLHFK	AKSpPQPPVEEEDEHFDDTVVCLDTYNCDLHFK	AKSpPQPPVEEEDEHFDDTVVCLDTYNCDLHFK	AKSpPQPPVEEEDEHFDDTVVCLDTYNCDLHFK
QE3_191209_OPL1025_FR_U2OS_TiOx_A.15325.15325.2	GLAEVQQDGEAEEGATSpDGEK	GLAEVQQDGEAEEGATSpDGEK	GLAEVQQDGEAEEGATSpDGEK	GLAEVQQDGEAEEGATSpDGEK	GLAEVQQDGEAEEGATSpDGEK	GLAEVQQDGEAEEGATSpDGEK	GLAEVQQDGEAEEGATSpDGEK	GLAEVQQDGEAEEGATSpDGEK
QE3_191209_OPL1025_FR_U2OS_TiOx_A.27776.27776.3	RFSpADEQFFSVGQAASSSAHSSK	RFSpADEQFFSVGQAASSSAHSSK	RFSpADEQFFSVGQAASSSAHSSK	RFSpADEQFFSVGQAASSSAHSSK	RFSpADEQFFSVGQAASSSAHSSK	RFSpADEQFFSVGQAASSSAHSSK	RFSpADEQFFSVGQAASSSAHSSK	RFSpADEQFFSVGQAASSSAHSSK
QE3_191209_OPL1025_FR_U2OS_TiOx_B.17506.17506.2	QLLDSpDEEQEEDEGR	QLLDSpDEEQEEDEGR	QLLDSpDEEQEEDEGR	QLLDSpDEEQEEDEGR	QLLDSpDEEQEEDEGR	QLLDSpDEEQEEDEGR	QLLDSpDEEQEEDEGR	QLLDSpDEEQEEDEGR
QE3_191209_OPL1025_FR_U2OS_TiOx_B.45646.45646.3	VEEPSQCLASGTAISELIIEDNNASpPQKLR	VEEPSQCLASGTAISELIIEDNNASpPQKLR	VEEPSQCLASGTAISELIIEDNNASpPQKLR	VEEPSQCLASGTAISELIIEDNNASpPQKLR	VEEPSQCLASGTAISELIIEDNNASpPQKLR	VEEPSQCLASGTAISELIIEDNNASpPQKLR	VEEPSQCLASGTAISELIIEDNNASpPQKLR	VEEPSQCLASGTAISELIIEDNNASpPQKLR
QE3_191209_OPL1025_FR_U2OS_TiOx_C.11794.11794.2	SLDSpDESpEDEEDDYQQKR	SLDSpDESpEDEEDDYQQKR	SLDSpDESpEDEEDDYQQKR	SLDSpDESpEDEEDDYQQKR	SLDSpDESpEDEEDDYQQKR	SLDSpDESpEDEEDDYQQKR	SLDSpDESpEDEEDDYQQKR	SLDSpDESpEDEEDDYQQKR
QE3_191209_OPL1025_FR_U2OS_TiOx_A.48564.48564.3	LSAQGQAISVVGSLSSMSpPLEEEAPQAK	LSAQGQAISVVGSLSSMSpPLEEEAPQAK	LSAQGQAISVVGSLSSMSpPLEEEAPQAK	LSAQGQAISVVGSLSSMSpPLEEEAPQAK	LSAQGQAISVVGSLSSMSpPLEEEAPQAK	LSAQGQAISVVGSLSSMSpPLEEEAPQAK	LSAQGQAISVVGSLSSMSpPLEEEAPQAK	LSAQGQAISVVGSLSSMSpPLEEEAPQAK
QE3_191209_OPL1025_FR_U2OS_TiOx_A.17160.17160.2	AGEEDEGEEDSpDSDYEISAK	AGEEDEGEEDSpDSDYEISAK	AGEEDEGEEDSpDSDYEISAK	AGEEDEGEEDSpDSDYEISAK	AGEEDEGEEDSpDSDYEISAK	AGEEDEGEEDSpDSDYEISAK	AGEEDEGEEDSpDSDYEISAK	AGEEDEGEEDSpDSDYEISAK
QE3_191209_OPL1025_FR_U2OS_TiOx_A.7725.7725.3	KNSpTGSGHSAQELPTIR	KNSpTGSGHSAQELPTIR	KNSpTGSGHSAQELPTIR	KNSpTGSGHSAQELPTIR	KNSpTGSGHSAQELPTIR	KNSpTGSGHSAQELPTIR	KNSpTGSGHSAQELPTIR	KNSpTGSGHSAQELPTIR
QE3_191209_OPL1025_FR_U2OS_TiOx_A.4101.4101.2	NQKPSQVNGAPGSpPTEPAGQK	NQKPSQVNGAPGSpPTEPAGQK	NQKPSQVNGAPGSpPTEPAGQK	NQKPSQVNGAPGSpPTEPAGQK	NQKPSQVNGAPGSpPTEPAGQK	NQKPSQVNGAPGSpPTEPAGQK	NQKPSQVNGAPGSpPTEPAGQK	NQKPSQVNGAPGSpPTEPAGQK
QE3_191209_OPL1025_FR_U2OS_TiOx_A.16822.16822.3	RKPEDVLDDDDAGSpAPLK	RKPEDVLDDDDAGSpAPLK	RKPEDVLDDDDAGSpAPLK	RKPEDVLDDDDAGSpAPLK	RKPEDVLDDDDAGSpAPLK	RKPEDVLDDDDAGSpAPLK	RKPEDVLDDDDAGSpAPLK	RKPEDVLDDDDAGSpAPLK
QE3_191209_OPL1025_FR_U2OS_TiOx_C.49764.49764.3	RGSpGDTSSLIDPDTSLSELRDIYDLK	RGSpGDTSSLIDPDTSLSELRDIYDLK	RGSpGDTSSLIDPDTSLSELRDIYDLK	RGSpGDTSSLIDPDTSLSELRDIYDLK	RGSpGDTSSLIDPDTSLSELRDIYDLK	RGSpGDTSSLIDPDTSLSELRDIYDLK	RGSpGDTSSLIDPDTSLSELRDIYDLK	RGSpGDTSSLIDPDTSLSELRDIYDLK
QE3_191209_OPL1025_FR_U2OS_TiOx_A.37902.37902.4	KDIDHETVVEEQIIGENSpPPDYSEYMTGK	KDIDHETVVEEQIIGENSpPPDYSEYMTGK	KDIDHETVVEEQIIGENSpPPDYSEYMTGK	KDIDHETVVEEQIIGENSpPPDYSEYMTGK	KDIDHETVVEEQIIGENSpPPDYSEYMTGK	KDIDHETVVEEQIIGENSpPPDYSEYMTGK	KDIDHETVVEEQIIGENSpPPDYSEYMTGK	KDIDHETVVEEQIIGENSpPPDYSEYMTGK
QE3_191209_OPL1025_FR_U2OS_TiOx_A.38601.38601.2	SpHESLLSPCSTVECLDLGR	SpHESLLSPCSTVECLDLGR	SpHESLLSPCSTVECLDLGR	SpHESLLSPCSTVECLDLGR	SpHESLLSPCSTVECLDLGR	SpHESLLSPCSTVECLDLGR	SpHESLLSPCSTVECLDLGR	SpHESLLSPCSTVECLDLGR
QE3_191209_OPL1025_FR_U2OS_TiOx_B.19075.19075.4	HAPSpPEPAVQGTGVAGVPEESGDAAAIPAKK	HAPSpPEPAVQGTGVAGVPEESGDAAAIPAKK	HAPSpPEPAVQGTGVAGVPEESGDAAAIPAKK	HAPSpPEPAVQGTGVAGVPEESGDAAAIPAKK	HAPSpPEPAVQGTGVAGVPEESGDAAAIPAKK	HAPSpPEPAVQGTGVAGVPEESGDAAAIPAKK	HAPSpPEPAVQGTGVAGVPEESGDAAAIPAKK	HAPSpPEPAVQGTGVAGVPEESGDAAAIPAKK
QE3_191209_OPL1025_FR_U2OS_TiOx_B.39694.39694.4	AKSpPQPPVEEEDEHFDDTVVCLDTYNCDLHFK	AKSpPQPPVEEEDEHFDDTVVCLDTYNCDLHFK	AKSpPQPPVEEEDEHFDDTVVCLDTYNCDLHFK	AKSpPQPPVEEEDEHFDDTVVCLDTYNCDLHFK	AKSpPQPPVEEEDEHFDDTVVCLDTYNCDLHFK	AKSpPQPPVEEEDEHFDDTVVCLDTYNCDLHFK	AKSpPQPPVEEEDEHFDDTVVCLDTYNCDLHFK	AKSpPQPPVEEEDEHFDDTVVCLDTYNCDLHFK
QE3_191209_OPL1025_FR_U2OS_TiOx_B.30747.30747.4	IHPMAYQLQLQAASNFKSpPVK	IHPMAYQLQLQAASNFKSpPVK	IHPMAYQLQLQAASNFKSpPVK	IHPMAYQLQLQAASNFKSpPVK	IHPMAYQLQLQAASNFKSpPVK	IHPMAYQLQLQAASNFKSpPVK	IHPMAYQLQLQAASNFKSpPVK	IHPMAYQLQLQAASNFKSpPVK
QE3_191209_OPL1025_FR_U2OS_TiOx_B.25277.25277.3	NHLLQFALESPAKSpPASSSSK	NHLLQFALESPAKSpPASSSSK	NHLLQFALESPAKSpPASSSSK	NHLLQFALESPAKSpPASSSSK	NHLLQFALESPAKSpPASSSSK	NHLLQFALESPAKSpPASSSSK	NHLLQFALESPAKSpPASSSSK	NHLLQFALESPAKSpPASSSSK
QE3_191209_OPL1025_FR_U2OS_TiOx_B.31472.31472.3	HTFSGVASVESpSSGEAFHVGK	HTFSGVASVESpSSGEAFHVGK	HTFSGVASVESpSSGEAFHVGK	HTFSGVASVESpSSGEAFHVGK	HTFSGVASVESpSSGEAFHVGK	HTFSGVASVESpSSGEAFHVGK	HTFSGVASVESpSSGEAFHVGK	HTFSGVASVESpSSGEAFHVGK
QE3_191209_OPL1025_FR_U2OS_TiOx_A.13330.13330.3	WKEPGSGGPQNLSpGPGGR	WKEPGSGGPQNLSpGPGGR	WKEPGSGGPQNLSpGPGGR	WKEPGSGGPQNLSpGPGGR	WKEPGSGGPQNLSpGPGGR	WKEPGSGGPQNLSpGPGGR	WKEPGSGGPQNLSpGPGGR	WKEPGSGGPQNLSpGPGGR
QE3_191209_OPL1025_FR_U2OS_TiOx_C.15642.15642.4	GTDTQTPAVLSpPSKTQATLKPK	GTDTQTPAVLSpPSKTQATLKPK	GTDTQTPAVLSpPSKTQATLKPK	GTDTQTPAVLSpPSKTQATLKPK	GTDTQTPAVLSpPSKTQATLKPK	GTDTQTPAVLSpPSKTQATLKPK	GTDTQTPAVLSpPSKTQATLKPK	GTDTQTPAVLSpPSKTQATLKPK
QE3_191209_OPL1025_FR_U2OS_TiOx_A.49223.49223.5	CGSGPVHISGQHLVAVEEDAESpEDEEEEDVKLLSISGK	CGSGPVHISGQHLVAVEEDAESpEDEEEEDVKLLSISGK	CGSGPVHISGQHLVAVEEDAESpEDEEEEDVKLLSISGK	CGSGPVHISGQHLVAVEEDAESpEDEEEEDVKLLSISGK	CGSGPVHISGQHLVAVEEDAESpEDEEEEDVKLLSISGK	CGSGPVHISGQHLVAVEEDAESpEDEEEEDVKLLSISGK	CGSGPVHISGQHLVAVEEDAESpEDEEEEDVKLLSISGK	CGSGPVHISGQHLVAVEEDAESpEDEEEEDVKLLSISGK
QE3_191209_OPL1025_FR_U2OS_TiOx_A.51138.51138.2	VEAKEESEESpDEDMGFGLFD	VEAKEESEESpDEDMGFGLFD	VEAKEESEESpDEDMGFGLFD	VEAKEESEESpDEDMGFGLFD	NA	VEAKEESEESpDEDMGFGLFD	VEAKEESEESpDEDMGFGLFD	VEAKEESEESpDEDMGFGLFD
QE3_191209_OPL1025_FR_U2OS_TiOx_A.34517.34517.4	YSDVEVPASVTGYSFASDGDSGTCSPLRHSpFQK	YSDVEVPASVTGYSFASDGDSGTCSPLRHSpFQK	YSDVEVPASVTGYSFASDGDSGTCSPLRHSpFQK	YSDVEVPASVTGYSFASDGDSGTCSPLRHSpFQK	YSDVEVPASVTGYSFASDGDSGTCSPLRHSpFQK	YSDVEVPASVTGYSFASDGDSGTCSPLRHSpFQK	YSDVEVPASVTGYSFASDGDSGTCSPLRHSpFQK	YSDVEVPASVTGYSFASDGDSGTCSPLRHSpFQK
QE3_191209_OPL1025_FR_U2OS_TiOx_C.40126.40126.3	KMGAPESGLAEYLFDKHTLGDSpDNES	KMGAPESGLAEYLFDKHTLGDSpDNES	KMGAPESGLAEYLFDKHTLGDSpDNES	KMGAPESGLAEYLFDKHTLGDSpDNES	KMGAPESGLAEYLFDKHTLGDSpDNES	KMGAPESGLAEYLFDKHTLGDSpDNES	KMGAPESGLAEYLFDKHTLGDSpDNES	KMGAPESGLAEYLFDKHTLGDSpDNES
QE3_191209_OPL1025_FR_U2OS_TiOx_B.51497.51497.3	VTDALPEPEPPGAMAASpEDEEEEEEALEAMQSR	VTDALPEPEPPGAMAASpEDEEEEEEALEAMQSR	VTDALPEPEPPGAMAASpEDEEEEEEALEAMQSR	VTDALPEPEPPGAMAASpEDEEEEEEALEAMQSR	VTDALPEPEPPGAMAASpEDEEEEEEALEAMQSR	VTDALPEPEPPGAMAASpEDEEEEEEALEAMQSR	VTDALPEPEPPGAMAASpEDEEEEEEALEAMQSR	VTDALPEPEPPGAMAASpEDEEEEEEALEAMQSR
QE3_191209_OPL1025_FR_U2OS_TiOx_C.21483.21483.3	QGHRPLSQSpIVEAGSVGQTDLNK	QGHRPLSQSpIVEAGSVGQTDLNK	QGHRPLSQSpIVEAGSVGQTDLNK	NA	QGHRPLSQSpIVEAGSVGQTDLNK	QGHRPLSQSpIVEAGSVGQTDLNK	QGHRPLSQSpIVEAGSVGQTDLNK	NA
QE3_191209_OPL1025_FR_U2OS_TiOx_B.30224.30224.3	HTFSGVASVESpSSGEAFHVGK	HTFSGVASVESpSSGEAFHVGK	HTFSGVASVESpSSGEAFHVGK	HTFSGVASVESpSSGEAFHVGK	HTFSGVASVESpSSGEAFHVGK	HTFSGVASVESpSSGEAFHVGK	HTFSGVASVESpSSGEAFHVGK	HTFSGVASVESpSSGEAFHVGK
QE3_191209_OPL1025_FR_U2OS_TiOx_C.22662.22662.3	VADPDHDHTGFLTEYpVATR	VADPDHDHTGFLTEYpVATR	VADPDHDHTGFLTEYpVATR	VADPDHDHTGFLTEYpVATR	VADPDHDHTGFLTEYpVATR	VADPDHDHTGFLTEYpVATR	VADPDHDHTGFLTEYpVATR	VADPDHDHTGFLTEYpVATR
QE3_191209_OPL1025_FR_U2OS_TiOx_C.15859.15859.3	SKFDSpDEEEEDTENVEAASSGK	SKFDSpDEEEEDTENVEAASSGK	SKFDSpDEEEEDTENVEAASSGK	SKFDSpDEEEEDTENVEAASSGK	SKFDSpDEEEEDTENVEAASSGK	SKFDSpDEEEEDTENVEAASSGK	SKFDSpDEEEEDTENVEAASSGK	SKFDSpDEEEEDTENVEAASSGK
QE3_191209_OPL1025_FR_U2OS_TiOx_C.50318.50318.3	DTEEPLPVKESDQTLAALLSpPK	DTEEPLPVKESDQTLAALLSpPK	DTEEPLPVKESDQTLAALLSpPK	DTEEPLPVKESDQTLAALLSpPK	DTEEPLPVKESDQTLAALLSpPK	DTEEPLPVKESDQTLAALLSpPK	DTEEPLPVKESDQTLAALLSpPK	DTEEPLPVKESDQTLAALLSpPK
QE3_191209_OPL1025_FR_U2OS_TiOx_C.32895.32895.2	MPQDGSpDDEDEEWPTLEK	MPQDGSpDDEDEEWPTLEK	MPQDGSpDDEDEEWPTLEK	MPQDGSpDDEDEEWPTLEK	MPQDGSpDDEDEEWPTLEK	MPQDGSpDDEDEEWPTLEK	MPQDGSpDDEDEEWPTLEK	MPQDGSpDDEDEEWPTLEK
QE3_191209_OPL1025_FR_U2OS_TiOx_A.21132.21132.3	AASpPPRPLLSNASATPVGR	AASpPPRPLLSNASATPVGR	AASpPPRPLLSNASATPVGR	AASpPPRPLLSNASATPVGR	AASpPPRPLLSNASATPVGR	AASpPPRPLLSNASATPVGR	AASpPPRPLLSNASATPVGR	AASpPPRPLLSNASATPVGR
QE3_191209_OPL1025_FR_U2OS_TiOx_B.22135.22135.3	VGDSTPVSEKPVSAAVDANASESpP	VGDSTPVSEKPVSAAVDANASESpP	VGDSTPVSEKPVSAAVDANASESpP	VGDSTPVSEKPVSAAVDANASESpP	VGDSTPVSEKPVSAAVDANASESpP	VGDSTPVSEKPVSAAVDANASESpP	VGDSTPVSEKPVSAAVDANASESpP	VGDSTPVSEKPVSAAVDANASESpP
QE3_191209_OPL1025_FR_U2OS_TiOx_A.45778.45778.4	VEEPSQCLASGTAISELIIEDNNASpPQKLR	VEEPSQCLASGTAISELIIEDNNASpPQKLR	VEEPSQCLASGTAISELIIEDNNASpPQKLR	VEEPSQCLASGTAISELIIEDNNASpPQKLR	VEEPSQCLASGTAISELIIEDNNASpPQKLR	VEEPSQCLASGTAISELIIEDNNASpPQKLR	VEEPSQCLASGTAISELIIEDNNASpPQKLR	VEEPSQCLASGTAISELIIEDNNASpPQKLR
QE3_191209_OPL1025_FR_U2OS_TiOx_C.23737.23737.4	KIALESEGRPEEQMESDNCSpGGDDDWTHLSSK	KIALESEGRPEEQMESDNCSpGGDDDWTHLSSK	KIALESEGRPEEQMESDNCSpGGDDDWTHLSSK	KIALESEGRPEEQMESDNCSpGGDDDWTHLSSK	KIALESEGRPEEQMESDNCSpGGDDDWTHLSSK	KIALESEGRPEEQMESDNCSpGGDDDWTHLSSK	KIALESEGRPEEQMESDNCSpGGDDDWTHLSSK	KIALESEGRPEEQMESDNCSpGGDDDWTHLSSK
QE3_191209_OPL1025_FR_U2OS_TiOx_A.29656.29656.3	HTFSGVASVESpSSGEAFHVGK	NA	NA	NA	HTFSGVASVESpSSGEAFHVGK	HTFSGVASVESpSSGEAFHVGK	HTFSGVASVESpSSGEAFHVGK	HTFSGVASVESpSSGEAFHVGK
QE3_191209_OPL1025_FR_U2OS_TiOx_B.33549.33549.3	KLTATpPTpPLGGMTGFHMQTEDR	KLTATpPTpPLGGMTGFHMQTEDR	KLTATpPTpPLGGMTGFHMQTEDR	KLTATpPTpPLGGMTGFHMQTEDR	KLTATpPTpPLGGMTGFHMQTEDR	KLTATpPTpPLGGMTGFHMQTEDR	KLTATpPTpPLGGMTGFHMQTEDR	KLTATpPTpPLGGMTGFHMQTEDR
QE3_191209_OPL1025_FR_U2OS_TiOx_A.3568.3568.3	MDSpDEDEKEGEEEKVAK	MDSpDEDEKEGEEEKVAK	MDSpDEDEKEGEEEKVAK	MDSpDEDEKEGEEEKVAK	MDSpDEDEKEGEEEKVAK	MDSpDEDEKEGEEEKVAK	MDSpDEDEKEGEEEKVAK	MDSpDEDEKEGEEEKVAK
QE3_191209_OPL1025_FR_U2OS_TiOx_B.23362.23362.3	EGMNPSYDEYADSpDEDQHDAYLER	EGMNPSYDEYADSpDEDQHDAYLER	EGMNPSYDEYADSpDEDQHDAYLER	EGMNPSYDEYADSpDEDQHDAYLER	EGMNPSYDEYADSpDEDQHDAYLER	EGMNPSYDEYADSpDEDQHDAYLER	EGMNPSYDEYADSpDEDQHDAYLER	EGMNPSYDEYADSpDEDQHDAYLER
QE3_191209_OPL1025_FR_U2OS_TiOx_A.47013.47013.3	RPDYAPMESpSpDEEDEEFQFIK	RPDYAPMESpSpDEEDEEFQFIK	RPDYAPMESpSpDEEDEEFQFIK	RPDYAPMESpSpDEEDEEFQFIK	RPDYAPMESpSpDEEDEEFQFIK	RPDYAPMESpSpDEEDEEFQFIK	RPDYAPMESpSpDEEDEEFQFIK	RPDYAPMESpSpDEEDEEFQFIK
QE3_191209_OPL1025_FR_U2OS_TiOx_B.36592.36592.3	VLSKPPEGVVSEVEMLSSpQER	VLSKPPEGVVSEVEMLSSpQER	VLSKPPEGVVSEVEMLSSpQER	VLSKPPEGVVSEVEMLSSpQER	VLSKPPEGVVSEVEMLSSpQER	VLSKPPEGVVSEVEMLSSpQER	VLSKPPEGVVSEVEMLSSpQER	VLSKPPEGVVSEVEMLSSpQER
QE3_191209_OPL1025_FR_U2OS_TiOx_A.6180.6180.3	LGAGEGGEASVSpPEKTSTTSK	LGAGEGGEASVSpPEKTSTTSK	NA	NA	LGAGEGGEASVSpPEKTSTTSK	LGAGEGGEASVSpPEKTSTTSK	LGAGEGGEASVSpPEKTSTTSK	LGAGEGGEASVSpPEKTSTTSK
QE3_191209_OPL1025_FR_U2OS_TiOx_A.50897.50897.2	RASpLSDLTDLEDIEGLTVR	RASpLSDLTDLEDIEGLTVR	RASpLSDLTDLEDIEGLTVR	RASpLSDLTDLEDIEGLTVR	RASpLSDLTDLEDIEGLTVR	RASpLSDLTDLEDIEGLTVR	RASpLSDLTDLEDIEGLTVR	RASpLSDLTDLEDIEGLTVR
QE3_191209_OPL1025_FR_U2OS_TiOx_C.16795.16795.3	RKPEDVLDDDDAGSpAPLK	RKPEDVLDDDDAGSpAPLK	RKPEDVLDDDDAGSpAPLK	RKPEDVLDDDDAGSpAPLK	RKPEDVLDDDDAGSpAPLK	RKPEDVLDDDDAGSpAPLK	RKPEDVLDDDDAGSpAPLK	RKPEDVLDDDDAGSpAPLK
QE3_191209_OPL1025_FR_U2OS_TiOx_A.19867.19867.3	KVVDYSQFQESpDDADEDYGRDSGPPTK	KVVDYSQFQESpDDADEDYGRDSGPPTK	KVVDYSQFQESpDDADEDYGRDSGPPTK	KVVDYSQFQESpDDADEDYGRDSGPPTK	KVVDYSQFQESpDDADEDYGRDSGPPTK	KVVDYSQFQESpDDADEDYGRDSGPPTK	KVVDYSQFQESpDDADEDYGRDSGPPTK	KVVDYSQFQESpDDADEDYGRDSGPPTK
QE3_191209_OPL1025_FR_U2OS_TiOx_B.20399.20399.4	QEASTGQSPEDHASLAPPLSpPDHSSLEAK	QEASTGQSPEDHASLAPPLSpPDHSSLEAK	QEASTGQSPEDHASLAPPLSpPDHSSLEAK	QEASTGQSPEDHASLAPPLSpPDHSSLEAK	QEASTGQSPEDHASLAPPLSpPDHSSLEAK	QEASTGQSPEDHASLAPPLSpPDHSSLEAK	QEASTGQSPEDHASLAPPLSpPDHSSLEAK	QEASTGQSPEDHASLAPPLSpPDHSSLEAK
QE3_191209_OPL1025_FR_U2OS_TiOx_A.50930.50930.2	DLFSLDSEDPSPASpPPLR	DLFSLDSEDPSPASpPPLR	DLFSLDSEDPSPASpPPLR	DLFSLDSEDPSPASpPPLR	DLFSLDSEDPSPASpPPLR	DLFSLDSEDPSPASpPPLR	DLFSLDSEDPSPASpPPLR	DLFSLDSEDPSPASpPPLR
QE3_191209_OPL1025_FR_U2OS_TiOx_C.27957.27957.3	NRPDYVSpEEEEDDEDFETAVK	NRPDYVSpEEEEDDEDFETAVK	NRPDYVSpEEEEDDEDFETAVK	NRPDYVSpEEEEDDEDFETAVK	NRPDYVSpEEEEDDEDFETAVK	NRPDYVSpEEEEDDEDFETAVK	NRPDYVSpEEEEDDEDFETAVK	NRPDYVSpEEEEDDEDFETAVK
QE3_191209_OPL1025_FR_U2OS_TiOx_A.13246.13246.3	ATHLDPARLSpPESAPGPAR	ATHLDPARLSpPESAPGPAR	ATHLDPARLSpPESAPGPAR	ATHLDPARLSpPESAPGPAR	ATHLDPARLSpPESAPGPAR	ATHLDPARLSpPESAPGPAR	ATHLDPARLSpPESAPGPAR	ATHLDPARLSpPESAPGPAR
QE3_191209_OPL1025_FR_U2OS_TiOx_B.38244.38244.4	AKSpPQPPVEEEDEHFDDTVVCLDTYNCDLHFK	AKSpPQPPVEEEDEHFDDTVVCLDTYNCDLHFK	NA	NA	AKSpPQPPVEEEDEHFDDTVVCLDTYNCDLHFK	AKSpPQPPVEEEDEHFDDTVVCLDTYNCDLHFK	AKSpPQPPVEEEDEHFDDTVVCLDTYNCDLHFK	AKSpPQPPVEEEDEHFDDTVVCLDTYNCDLHFK
QE3_191209_OPL1025_FR_U2OS_TiOx_A.43703.43703.3	VEEESTGDPFGFDSpDDESLPVSSK	VEEESTGDPFGFDSpDDESLPVSSK	VEEESTGDPFGFDSpDDESLPVSSK	VEEESTGDPFGFDSpDDESLPVSSK	VEEESTGDPFGFDSpDDESLPVSSK	VEEESTGDPFGFDSpDDESLPVSSK	VEEESTGDPFGFDSpDDESLPVSSK	VEEESTGDPFGFDSpDDESLPVSSK
QE3_191209_OPL1025_FR_U2OS_TiOx_C.39277.39277.4	IDEPSTPYHSMMGDDEDACSpDTEATEAMAPDILAR	IDEPSTPYHSMMGDDEDACSpDTEATEAMAPDILAR	IDEPSTPYHSMMGDDEDACSpDTEATEAMAPDILAR	IDEPSTPYHSMMGDDEDACSpDTEATEAMAPDILAR	NA	NA	IDEPSTPYHSMMGDDEDACSpDTEATEAMAPDILAR	IDEPSTPYHSMMGDDEDACSpDTEATEAMAPDILAR
QE3_191209_OPL1025_FR_U2OS_TiOx_C.47920.47920.3	DYEIESQNPLASpPTNTLLGSAK	DYEIESQNPLASpPTNTLLGSAK	DYEIESQNPLASpPTNTLLGSAK	DYEIESQNPLASpPTNTLLGSAK	DYEIESQNPLASpPTNTLLGSAK	DYEIESQNPLASpPTNTLLGSAK	DYEIESQNPLASpPTNTLLGSAK	DYEIESQNPLASpPTNTLLGSAK
QE3_191209_OPL1025_FR_U2OS_TiOx_B.24036.24036.4	KPPAPPSpPVQSQSpPSTNWSPAVPVKK	KPPAPPSpPVQSQSpPSTNWSPAVPVKK	KPPAPPSpPVQSQSpPSTNWSPAVPVKK	KPPAPPSpPVQSQSpPSTNWSPAVPVKK	KPPAPPSpPVQSQSpPSTNWSPAVPVKK	KPPAPPSpPVQSQSpPSTNWSPAVPVKK	KPPAPPSpPVQSQSpPSTNWSPAVPVKK	KPPAPPSpPVQSQSpPSTNWSPAVPVKK
QE3_191209_OPL1025_FR_U2OS_TiOx_B.28455.28455.4	CGSGPVHISGQHLVAVEEDAESpEDEEEEDVK	CGSGPVHISGQHLVAVEEDAESpEDEEEEDVK	NA	NA	CGSGPVHISGQHLVAVEEDAESpEDEEEEDVK	CGSGPVHISGQHLVAVEEDAESpEDEEEEDVK	CGSGPVHISGQHLVAVEEDAESpEDEEEEDVK	CGSGPVHISGQHLVAVEEDAESpEDEEEEDVK
QE3_191209_OPL1025_FR_U2OS_TiOx_B.35519.35519.2	TLSVAAAFNEDEDSpEPEEMPPEAK	TLSVAAAFNEDEDSpEPEEMPPEAK	TLSVAAAFNEDEDSpEPEEMPPEAK	TLSVAAAFNEDEDSpEPEEMPPEAK	TLSVAAAFNEDEDSpEPEEMPPEAK	TLSVAAAFNEDEDSpEPEEMPPEAK	TLSVAAAFNEDEDSpEPEEMPPEAK	TLSVAAAFNEDEDSpEPEEMPPEAK
QE3_191209_OPL1025_FR_U2OS_TiOx_C.27171.27171.2	SQSpTTFNPDDMSEPEFKR	SQSpTTFNPDDMSEPEFKR	SQSpTTFNPDDMSEPEFKR	SQSpTTFNPDDMSEPEFKR	SQSpTTFNPDDMSEPEFKR	SQSpTTFNPDDMSEPEFKR	SQSpTTFNPDDMSEPEFKR	SQSpTTFNPDDMSEPEFKR
QE3_191209_OPL1025_FR_U2OS_TiOx_C.24163.24163.2	MLGEDSpDEEEEMDTSER	MLGEDSpDEEEEMDTSER	MLGEDSpDEEEEMDTSER	MLGEDSpDEEEEMDTSER	MLGEDSpDEEEEMDTSER	MLGEDSpDEEEEMDTSER	MLGEDSpDEEEEMDTSER	MLGEDSpDEEEEMDTSER
QE3_191209_OPL1025_FR_U2OS_TiOx_B.22037.22037.2	VPSpSpDEEVVEEPQSR	VPSpSpDEEVVEEPQSR	VPSpSpDEEVVEEPQSR	VPSpSpDEEVVEEPQSR	VPSpSpDEEVVEEPQSR	VPSpSpDEEVVEEPQSR	VPSpSpDEEVVEEPQSR	VPSpSpDEEVVEEPQSR
QE3_191209_OPL1025_FR_U2OS_TiOx_B.36718.36718.3	KQSpLGELIGTLNAAK	KQSpLGELIGTLNAAK	KQSpLGELIGTLNAAK	KQSpLGELIGTLNAAK	KQSpLGELIGTLNAAK	KQSpLGELIGTLNAAK	KQSpLGELIGTLNAAK	KQSpLGELIGTLNAAK
QE3_191209_OPL1025_FR_U2OS_TiOx_A.19115.19115.3	VVDYSQFQESpDDADEDYGRDSGPPTKK	VVDYSQFQESpDDADEDYGRDSGPPTKK	VVDYSQFQESpDDADEDYGRDSGPPTKK	VVDYSQFQESpDDADEDYGRDSGPPTKK	VVDYSQFQESpDDADEDYGRDSGPPTKK	VVDYSQFQESpDDADEDYGRDSGPPTKK	VVDYSQFQESpDDADEDYGRDSGPPTKK	VVDYSQFQESpDDADEDYGRDSGPPTKK
QE3_191209_OPL1025_FR_U2OS_TiOx_A.54423.54423.2	KEESpEESpDDDMGFGLFD	KEESpEESpDDDMGFGLFD	KEESpEESpDDDMGFGLFD	KEESpEESpDDDMGFGLFD	NA	NA	KEESpEESpDDDMGFGLFD	KEESpEESpDDDMGFGLFD
QE3_191209_OPL1025_FR_U2OS_TiOx_A.50371.50371.4	CGSGPVHISGQHLVAVEEDAESpEDEEEEDVK	CGSGPVHISGQHLVAVEEDAESpEDEEEEDVK	NA	NA	CGSGPVHISGQHLVAVEEDAESpEDEEEEDVK	CGSGPVHISGQHLVAVEEDAESpEDEEEEDVK	CGSGPVHISGQHLVAVEEDAESpEDEEEEDVK	CGSGPVHISGQHLVAVEEDAESpEDEEEEDVK
QE3_191209_OPL1025_FR_U2OS_TiOx_C.10651.10651.4	GVHIHQAGGSpPPASSTSSSSLTNDVAK	GVHIHQAGGSpPPASSTSSSSLTNDVAK	GVHIHQAGGSpPPASSTSSSSLTNDVAK	GVHIHQAGGSpPPASSTSSSSLTNDVAK	GVHIHQAGGSpPPASSTSSSSLTNDVAK	GVHIHQAGGSpPPASSTSSSSLTNDVAK	GVHIHQAGGSpPPASSTSSSSLTNDVAK	GVHIHQAGGSpPPASSTSSSSLTNDVAK
QE3_191209_OPL1025_FR_U2OS_TiOx_C.36569.36569.2	KQSpLGELIGTLNAAK	KQSpLGELIGTLNAAK	KQSpLGELIGTLNAAK	KQSpLGELIGTLNAAK	KQSpLGELIGTLNAAK	KQSpLGELIGTLNAAK	KQSpLGELIGTLNAAK	KQSpLGELIGTLNAAK
QE3_191209_OPL1025_FR_U2OS_TiOx_B.39314.39314.2	IALNLEGCALSpQGSLR	IALNLEGCALSpQGSLR	IALNLEGCALSpQGSLR	IALNLEGCALSpQGSLR	IALNLEGCALSpQGSLR	IALNLEGCALSpQGSLR	IALNLEGCALSpQGSLR	IALNLEGCALSpQGSLR
QE3_191209_OPL1025_FR_U2OS_TiOx_A.6807.6807.2	KVMDSpDEDDDY	KVMDSpDEDDDY	KVMDSpDEDDDY	KVMDSpDEDDDY	NA	NA	KVMDSpDEDDDY	KVMDSpDEDDDY
QE3_191209_OPL1025_FR_U2OS_TiOx_A.16614.16614.3	TEEKYGGDSpDHPSpDGETSVQPMMTK	TEEKYGGDSpDHPSpDGETSVQPMMTK	TEEKYGGDSpDHPSpDGETSVQPMMTK	TEEKYGGDSpDHPSpDGETSVQPMMTK	TEEKYGGDSpDHPSpDGETSVQPMMTK	TEEKYGGDSpDHPSpDGETSVQPMMTK	TEEKYGGDSpDHPSpDGETSVQPMMTK	TEEKYGGDSpDHPSpDGETSVQPMMTK
QE3_191209_OPL1025_FR_U2OS_TiOx_A.12143.12143.2	SEDPPGQEAGSpEEEGSSASGLAK	SEDPPGQEAGSpEEEGSSASGLAK	SEDPPGQEAGSpEEEGSSASGLAK	SEDPPGQEAGSpEEEGSSASGLAK	SEDPPGQEAGSpEEEGSSASGLAK	SEDPPGQEAGSpEEEGSSASGLAK	SEDPPGQEAGSpEEEGSSASGLAK	SEDPPGQEAGSpEEEGSSASGLAK
QE3_191209_OPL1025_FR_U2OS_TiOx_C.13069.13069.4	FTDKDQQPSpGSpEGEDDDAEAALKK	FTDKDQQPSpGSpEGEDDDAEAALKK	FTDKDQQPSpGSpEGEDDDAEAALKK	FTDKDQQPSpGSpEGEDDDAEAALKK	FTDKDQQPSpGSpEGEDDDAEAALKK	FTDKDQQPSpGSpEGEDDDAEAALKK	FTDKDQQPSpGSpEGEDDDAEAALKK	FTDKDQQPSpGSpEGEDDDAEAALKK
QE3_191209_OPL1025_FR_U2OS_TiOx_A.51337.51337.3	ELLVSALQELESSTSNSpPSNK	ELLVSALQELESSTSNSpPSNK	NA	NA	ELLVSALQELESSTSNSpPSNK	ELLVSALQELESSTSNSpPSNK	ELLVSALQELESSTSNSpPSNK	ELLVSALQELESSTSNSpPSNK
QE3_191209_OPL1025_FR_U2OS_TiOx_C.6071.6071.2	GADNDGSpGSESGYTTPK	GADNDGSpGSESGYTTPK	GADNDGSpGSESGYTTPK	GADNDGSpGSESGYTTPK	GADNDGSpGSESGYTTPK	GADNDGSpGSESGYTTPK	GADNDGSpGSESGYTTPK	GADNDGSpGSESGYTTPK
QE3_191209_OPL1025_FR_U2OS_TiOx_A.45450.45450.2	GGEFDEFVNDDTpDDDLPISK	GGEFDEFVNDDTpDDDLPISK	GGEFDEFVNDDTpDDDLPISK	GGEFDEFVNDDTpDDDLPISK	GGEFDEFVNDDTpDDDLPISK	GGEFDEFVNDDTpDDDLPISK	GGEFDEFVNDDTpDDDLPISK	GGEFDEFVNDDTpDDDLPISK
QE3_191209_OPL1025_FR_U2OS_TiOx_A.53255.53255.2	FFDSpEDEDFEILSL	FFDSpEDEDFEILSL	FFDSpEDEDFEILSL	FFDSpEDEDFEILSL	NA	NA	FFDSpEDEDFEILSL	FFDSpEDEDFEILSL
QE3_191209_OPL1025_FR_U2OS_TiOx_B.14642.14642.3	TCEERPAEDGSpDEEDPDSpMEAPTR	TCEERPAEDGSpDEEDPDSpMEAPTR	TCEERPAEDGSpDEEDPDSpMEAPTR	TCEERPAEDGSpDEEDPDSpMEAPTR	TCEERPAEDGSpDEEDPDSpMEAPTR	TCEERPAEDGSpDEEDPDSpMEAPTR	TCEERPAEDGSpDEEDPDSpMEAPTR	TCEERPAEDGSpDEEDPDSpMEAPTR
QE3_191209_OPL1025_FR_U2OS_TiOx_A.30224.30224.2	TSEIEPKNSpPEDLGLSLTGDSCK	TSEIEPKNSpPEDLGLSLTGDSCK	TSEIEPKNSpPEDLGLSLTGDSCK	TSEIEPKNSpPEDLGLSLTGDSCK	TSEIEPKNSpPEDLGLSLTGDSCK	TSEIEPKNSpPEDLGLSLTGDSCK	TSEIEPKNSpPEDLGLSLTGDSCK	TSEIEPKNSpPEDLGLSLTGDSCK
QE3_191209_OPL1025_FR_U2OS_TiOx_A.31611.31611.3	HGSGADSpDYENTQSGDPLLGLEGK	HGSGADSpDYENTQSGDPLLGLEGK	HGSGADSpDYENTQSGDPLLGLEGK	HGSGADSpDYENTQSGDPLLGLEGK	HGSGADSpDYENTQSGDPLLGLEGK	HGSGADSpDYENTQSGDPLLGLEGK	HGSGADSpDYENTQSGDPLLGLEGK	HGSGADSpDYENTQSGDPLLGLEGK
QE3_191209_OPL1025_FR_U2OS_TiOx_B.29578.29578.2	LQELEDSIDNLSpQNGEGR	LQELEDSIDNLSpQNGEGR	LQELEDSIDNLSpQNGEGR	LQELEDSIDNLSpQNGEGR	LQELEDSIDNLSpQNGEGR	LQELEDSIDNLSpQNGEGR	LQELEDSIDNLSpQNGEGR	LQELEDSIDNLSpQNGEGR
QE3_191209_OPL1025_FR_U2OS_TiOx_A.32491.32491.2	NVALLSQLYHSpPAR	NVALLSQLYHSpPAR	NVALLSQLYHSpPAR	NVALLSQLYHSpPAR	NVALLSQLYHSpPAR	NVALLSQLYHSpPAR	NVALLSQLYHSpPAR	NVALLSQLYHSpPAR
QE3_191209_OPL1025_FR_U2OS_TiOx_A.24382.24382.2	NSSLGSPSNLCGSpPPGSIR	NSSLGSPSNLCGSpPPGSIR	NSSLGSPSNLCGSpPPGSIR	NSSLGSPSNLCGSpPPGSIR	NSSLGSPSNLCGSpPPGSIR	NSSLGSPSNLCGSpPPGSIR	NSSLGSPSNLCGSpPPGSIR	NSSLGSPSNLCGSpPPGSIR
QE3_191209_OPL1025_FR_U2OS_TiOx_A.7395.7395.3	KTVEDEDQDSpEEEKDNDSYIK	KTVEDEDQDSpEEEKDNDSYIK	KTVEDEDQDSpEEEKDNDSYIK	KTVEDEDQDSpEEEKDNDSYIK	KTVEDEDQDSpEEEKDNDSYIK	KTVEDEDQDSpEEEKDNDSYIK	KTVEDEDQDSpEEEKDNDSYIK	KTVEDEDQDSpEEEKDNDSYIK
QE3_191209_OPL1025_FR_U2OS_TiOx_A.35507.35507.3	EGHSLEMENENLVENGADSpDEDDNSFLK	EGHSLEMENENLVENGADSpDEDDNSFLK	EGHSLEMENENLVENGADSpDEDDNSFLK	EGHSLEMENENLVENGADSpDEDDNSFLK	EGHSLEMENENLVENGADSpDEDDNSFLK	EGHSLEMENENLVENGADSpDEDDNSFLK	EGHSLEMENENLVENGADSpDEDDNSFLK	EGHSLEMENENLVENGADSpDEDDNSFLK
QE3_191209_OPL1025_FR_U2OS_TiOx_A.25511.25511.3	HTFSGVASVESpSSGEAFHVGK	HTFSGVASpVESSSGEAFHVGK	HTFSGVASVESpSSGEAFHVGK	HTFSGVASVESpSSGEAFHVGK	HTFSGVASVESpSSGEAFHVGK	HTFSGVASVESpSSGEAFHVGK	HTFSGVASVESpSSGEAFHVGK	HTFSGVASVESpSSGEAFHVGK
QE3_191209_OPL1025_FR_U2OS_TiOx_A.23572.23572.3	AKSpPTPESSTIASYVTLRK	AKSpPTPESSTIASYVTLRK	AKSpPTPESSTIASYVTLRK	AKSpPTPESSTIASYVTLRK	AKSpPTPESSTIASYVTLRK	AKSpPTPESSTIASYVTLRK	AKSpPTPESSTIASYVTLRK	AKSpPTPESSTIASYVTLRK
QE3_191209_OPL1025_FR_U2OS_TiOx_C.37628.37628.4	YGPADVEDTTGSGATDSKDDDDIDLFGSpDDEEESEEAKR	YGPADVEDTTGSGATDSKDDDDIDLFGSpDDEEESEEAKR	NA	NA	YGPADVEDTTGSGATDSKDDDDIDLFGSpDDEEESEEAKR	YGPADVEDTTGSGATDSKDDDDIDLFGSpDDEEESEEAKR	YGPADVEDTTGSGATDSKDDDDIDLFGSpDDEEESEEAKR	YGPADVEDTTGSGATDSKDDDDIDLFGSpDDEEESEEAKR
QE3_191209_OPL1025_FR_U2OS_TiOx_C.13364.13364.3	SRDATpPPVSpPINMEDQER	SRDATpPPVSpPINMEDQER	SRDATpPPVSpPINMEDQER	SRDATpPPVSpPINMEDQER	SRDATpPPVSpPINMEDQER	SRDATpPPVSpPINMEDQER	SRDATpPPVSpPINMEDQER	SRDATpPPVSpPINMEDQER
QE3_191209_OPL1025_FR_U2OS_TiOx_A.20208.20208.3	ESLFHSEHGALAQVGSpPGAGR	ESLFHSEHGALAQVGSpPGAGR	ESLFHSEHGALAQVGSpPGAGR	ESLFHSEHGALAQVGSpPGAGR	ESLFHSEHGALAQVGSpPGAGR	ESLFHSEHGALAQVGSpPGAGR	ESLFHSEHGALAQVGSpPGAGR	ESLFHSEHGALAQVGSpPGAGR
QE3_191209_OPL1025_FR_U2OS_TiOx_B.45567.45567.3	KVQVAALQASpPPLDQDDRAFEVMDEFDGR	KVQVAALQASpPPLDQDDRAFEVMDEFDGR	KVQVAALQASpPPLDQDDRAFEVMDEFDGR	KVQVAALQASpPPLDQDDRAFEVMDEFDGR	KVQVAALQASpPPLDQDDRAFEVMDEFDGR	KVQVAALQASpPPLDQDDRAFEVMDEFDGR	KVQVAALQASpPPLDQDDRAFEVMDEFDGR	KVQVAALQASpPPLDQDDRAFEVMDEFDGR
QE3_191209_OPL1025_FR_U2OS_TiOx_A.30665.30665.4	IHPMAYQLQLQAASNFKSpPVK	IHPMAYQLQLQAASNFKSpPVK	IHPMAYQLQLQAASNFKSpPVK	IHPMAYQLQLQAASNFKSpPVK	IHPMAYQLQLQAASNFKSpPVK	IHPMAYQLQLQAASNFKSpPVK	IHPMAYQLQLQAASNFKSpPVK	IHPMAYQLQLQAASNFKSpPVK
QE3_191209_OPL1025_FR_U2OS_TiOx_B.29809.29809.3	KKSpPNELVDDLFK	KKSpPNELVDDLFK	KKSpPNELVDDLFK	KKSpPNELVDDLFK	KKSpPNELVDDLFK	KKSpPNELVDDLFK	KKSpPNELVDDLFK	KKSpPNELVDDLFK
QE3_191209_OPL1025_FR_U2OS_TiOx_A.44566.44566.4	IDEPSTPYHSMMGDDEDACSpDTEATEAMAPDILAR	IDEPSTPYHSMMGDDEDACSpDTEATEAMAPDILAR	IDEPSTPYHSMMGDDEDACSpDTEATEAMAPDILAR	IDEPSTPYHSMMGDDEDACSpDTEATEAMAPDILAR	IDEPSTPYHSMMGDDEDACSpDTEATEAMAPDILAR	IDEPSTPYHSMMGDDEDACSpDTEATEAMAPDILAR	IDEPSTPYHSMMGDDEDACSpDTEATEAMAPDILAR	IDEPSTPYHSMMGDDEDACSpDTEATEAMAPDILAR
QE3_191209_OPL1025_FR_U2OS_TiOx_A.12284.12284.3	TCEERPAEDGSpDEEDPDSMEAPTR	TCEERPAEDGSpDEEDPDSMEAPTR	TCEERPAEDGSpDEEDPDSMEAPTR	TCEERPAEDGSpDEEDPDSMEAPTR	TCEERPAEDGSpDEEDPDSMEAPTR	TCEERPAEDGSpDEEDPDSMEAPTR	TCEERPAEDGSpDEEDPDSMEAPTR	TCEERPAEDGSpDEEDPDSMEAPTR
QE3_191209_OPL1025_FR_U2OS_TiOx_A.45465.45465.2	KEESEESpDDDMGFGLFD	KEESEESpDDDMGFGLFD	KEESEESpDDDMGFGLFD	KEESEESpDDDMGFGLFD	NA	NA	NA	KEESEESpDDDMGFGLFD
QE3_191209_OPL1025_FR_U2OS_TiOx_A.31244.31244.4	SKPIPIMPASpPQKGHAVNLLDVPVPVAR	SKPIPIMPASpPQKGHAVNLLDVPVPVAR	SKPIPIMPASpPQKGHAVNLLDVPVPVAR	SKPIPIMPASpPQKGHAVNLLDVPVPVAR	SKPIPIMPASpPQKGHAVNLLDVPVPVAR	SKPIPIMPASpPQKGHAVNLLDVPVPVAR	SKPIPIMPASpPQKGHAVNLLDVPVPVAR	SKPIPIMPASpPQKGHAVNLLDVPVPVAR
QE3_191209_OPL1025_FR_U2OS_TiOx_B.45895.45895.2	TIGGGDDSpFNTFFSETGAGK	TIGGGDDSpFNTFFSETGAGK	TIGGGDDSpFNTFFSETGAGK	TIGGGDDSpFNTFFSETGAGK	TIGGGDDSpFNTFFSETGAGK	TIGGGDDSpFNTFFSETGAGK	TIGGGDDSpFNTFFSETGAGK	TIGGGDDSpFNTFFSETGAGK
QE3_191209_OPL1025_FR_U2OS_TiOx_C.38657.38657.4	SLPTPAVLLSpPTKEPPPLLAKPK	SLPTPAVLLSpPTKEPPPLLAKPK	SLPTPAVLLSpPTKEPPPLLAKPK	SLPTPAVLLSpPTKEPPPLLAKPK	SLPTPAVLLSpPTKEPPPLLAKPK	SLPTPAVLLSpPTKEPPPLLAKPK	SLPTPAVLLSpPTKEPPPLLAKPK	SLPTPAVLLSpPTKEPPPLLAKPK
QE3_191209_OPL1025_FR_U2OS_TiOx_B.19037.19037.3	SFNYSpPNSSTSEVSSTSASK	SFNYSpPNSSTSEVSSTSASK	SFNYSpPNSSTSEVSSTSASK	SFNYSpPNSSTSEVSSTSASK	SFNYSpPNSSTSEVSSTSASK	SFNYSpPNSSTSEVSSTSASK	SFNYSpPNSSTSEVSSTSASK	SFNYSpPNSSTSEVSSTSASK
QE3_191209_OPL1025_FR_U2OS_TiOx_B.3390.3390.3	MDSpDEDEKEGEEEKVAK	MDSpDEDEKEGEEEKVAK	MDSpDEDEKEGEEEKVAK	MDSpDEDEKEGEEEKVAK	MDSpDEDEKEGEEEKVAK	MDSpDEDEKEGEEEKVAK	MDSpDEDEKEGEEEKVAK	MDSpDEDEKEGEEEKVAK
QE3_191209_OPL1025_FR_U2OS_TiOx_A.20429.20429.3	QEASTGQSPEDHASLAPPLSpPDHSSLEAK	QEASTGQSPEDHASLAPPLSpPDHSSLEAK	QEASTGQSPEDHASLAPPLSpPDHSSLEAK	QEASTGQSPEDHASLAPPLSpPDHSSLEAK	QEASTGQSPEDHASLAPPLSpPDHSSLEAK	QEASTGQSPEDHASLAPPLSpPDHSSLEAK	QEASTGQSPEDHASLAPPLSpPDHSSLEAK	QEASTGQSPEDHASLAPPLSpPDHSSLEAK
QE3_191209_OPL1025_FR_U2OS_TiOx_C.31607.31607.2	YQTpQPVTLGEVEQVQSGK	YQTpQPVTLGEVEQVQSGK	YQTpQPVTLGEVEQVQSGK	YQTpQPVTLGEVEQVQSGK	YQTpQPVTLGEVEQVQSGK	YQTpQPVTLGEVEQVQSGK	YQTpQPVTLGEVEQVQSGK	YQTpQPVTLGEVEQVQSGK
QE3_191209_OPL1025_FR_U2OS_TiOx_C.6253.6253.2	KQSFDDNDSpEELEDKDSK	KQSFDDNDSpEELEDKDSK	KQSFDDNDSpEELEDKDSK	KQSFDDNDSpEELEDKDSK	KQSFDDNDSpEELEDKDSK	KQSFDDNDSpEELEDKDSK	KQSFDDNDSpEELEDKDSK	KQSFDDNDSpEELEDKDSK
QE3_191209_OPL1025_FR_U2OS_TiOx_B.38825.38825.4	AKSpPQPPVEEEDEHFDDTVVCLDTYNCDLHFK	AKSpPQPPVEEEDEHFDDTVVCLDTYNCDLHFK	AKSpPQPPVEEEDEHFDDTVVCLDTYNCDLHFK	AKSpPQPPVEEEDEHFDDTVVCLDTYNCDLHFK	AKSpPQPPVEEEDEHFDDTVVCLDTYNCDLHFK	AKSpPQPPVEEEDEHFDDTVVCLDTYNCDLHFK	AKSpPQPPVEEEDEHFDDTVVCLDTYNCDLHFK	AKSpPQPPVEEEDEHFDDTVVCLDTYNCDLHFK
QE3_191209_OPL1025_FR_U2OS_TiOx_B.48368.48368.3	GLQVDLQSpDGAAAEDIVASEQSLGQK	GLQVDLQSpDGAAAEDIVASEQSLGQK	GLQVDLQSpDGAAAEDIVASEQSLGQK	GLQVDLQSpDGAAAEDIVASEQSLGQK	GLQVDLQSpDGAAAEDIVASEQSLGQK	GLQVDLQSpDGAAAEDIVASEQSLGQK	GLQVDLQSpDGAAAEDIVASEQSLGQK	GLQVDLQSpDGAAAEDIVASEQSLGQK
QE3_191209_OPL1025_FR_U2OS_TiOx_A.32735.32735.3	GDLSpDVEEEEEEEMDVDEATGAVKK	GDLSpDVEEEEEEEMDVDEATGAVKK	GDLSpDVEEEEEEEMDVDEATGAVKK	GDLSpDVEEEEEEEMDVDEATGAVKK	GDLSpDVEEEEEEEMDVDEATGAVKK	GDLSpDVEEEEEEEMDVDEATGAVKK	GDLSpDVEEEEEEEMDVDEATGAVKK	GDLSpDVEEEEEEEMDVDEATGAVKK
QE3_191209_OPL1025_FR_U2OS_TiOx_C.15887.15887.3	DYTGCSTSESLSpPVKQAPR	DYTGCSTSESLSpPVKQAPR	DYTGCSTSESLSpPVKQAPR	DYTGCSTSESLSpPVKQAPR	DYTGCSTSESLSpPVKQAPR	DYTGCSTSESLSpPVKQAPR	DYTGCSTSESLSpPVKQAPR	DYTGCSTSESLSpPVKQAPR
QE3_191209_OPL1025_FR_U2OS_TiOx_A.7628.7628.3	KVEEEQEADEEDVSpEEEAESKEGTNK	KVEEEQEADEEDVSpEEEAESKEGTNK	NA	NA	KVEEEQEADEEDVSpEEEAESKEGTNK	KVEEEQEADEEDVSpEEEAESKEGTNK	KVEEEQEADEEDVSpEEEAESKEGTNK	KVEEEQEADEEDVSpEEEAESKEGTNK
QE3_191209_OPL1025_FR_U2OS_TiOx_A.27116.27116.2	VLGSpEGEEEDEALSpPAK	VLGSpEGEEEDEALSpPAK	VLGSpEGEEEDEALSpPAK	VLGSpEGEEEDEALSpPAK	VLGSpEGEEEDEALSpPAK	VLGSpEGEEEDEALSpPAK	VLGSpEGEEEDEALSpPAK	VLGSpEGEEEDEALSpPAK
QE3_191209_OPL1025_FR_U2OS_TiOx_C.31212.31212.3	HTFSGVASVESpSSGEAFHVGK	HTFSGVASVESpSSGEAFHVGK	HTFSGVASVESpSSGEAFHVGK	HTFSGVASVESpSSGEAFHVGK	HTFSGVASVESpSSGEAFHVGK	HTFSGVASVESpSSGEAFHVGK	HTFSGVASVESpSSGEAFHVGK	HTFSGVASVESpSSGEAFHVGK
QE3_191209_OPL1025_FR_U2OS_TiOx_B.29484.29484.3	SVISHSVTSDMQTIEQESpPIMAKPR	SVISHSVTSDMQTIEQESpPIMAKPR	SVISHSVTSDMQTIEQESpPIMAKPR	SVISHSVTSDMQTIEQESpPIMAKPR	SVISHSVTSDMQTIEQESpPIMAKPR	SVISHSVTSDMQTIEQESpPIMAKPR	SVISHSVTSDMQTIEQESpPIMAKPR	SVISHSVTSDMQTIEQESpPIMAKPR
QE3_191209_OPL1025_FR_U2OS_TiOx_B.24579.24579.4	MLPHAPGVQMQAIPEDAVHEDSpGDEDGEDPDKR	MLPHAPGVQMQAIPEDAVHEDSpGDEDGEDPDKR	MLPHAPGVQMQAIPEDAVHEDSpGDEDGEDPDKR	MLPHAPGVQMQAIPEDAVHEDSpGDEDGEDPDKR	MLPHAPGVQMQAIPEDAVHEDSpGDEDGEDPDKR	MLPHAPGVQMQAIPEDAVHEDSpGDEDGEDPDKR	MLPHAPGVQMQAIPEDAVHEDSpGDEDGEDPDKR	MLPHAPGVQMQAIPEDAVHEDSpGDEDGEDPDKR
QE3_191209_OPL1025_FR_U2OS_TiOx_B.22769.22769.2	KVVDYSQFQESpDDADEDYGR	KVVDYSQFQESpDDADEDYGR	KVVDYSQFQESpDDADEDYGR	KVVDYSQFQESpDDADEDYGR	KVVDYSQFQESpDDADEDYGR	KVVDYSQFQESpDDADEDYGR	KVVDYSQFQESpDDADEDYGR	KVVDYSQFQESpDDADEDYGR
QE3_191209_OPL1025_FR_U2OS_TiOx_C.44168.44168.2	SSSpPAPADIAQTVQEDLR	SSSpPAPADIAQTVQEDLR	NA	NA	SSSpPAPADIAQTVQEDLR	SSSpPAPADIAQTVQEDLR	SSSpPAPADIAQTVQEDLR	SSSpPAPADIAQTVQEDLR
QE3_191209_OPL1025_FR_U2OS_TiOx_A.29274.29274.3	SSGEIVYCGQVFEKSpPLR	SSGEIVYCGQVFEKSpPLR	SSGEIVYCGQVFEKSpPLR	SSGEIVYCGQVFEKSpPLR	SSGEIVYCGQVFEKSpPLR	SSGEIVYCGQVFEKSpPLR	SSGEIVYCGQVFEKSpPLR	SSGEIVYCGQVFEKSpPLR
QE3_191209_OPL1025_FR_U2OS_TiOx_A.48007.48007.3	LSGLANVVLHELSpGDDDTDQNMR	LSGLANVVLHELSpGDDDTDQNMR	LSGLANVVLHELSpGDDDTDQNMR	LSGLANVVLHELSpGDDDTDQNMR	LSGLANVVLHELSpGDDDTDQNMR	LSGLANVVLHELSpGDDDTDQNMR	LSGLANVVLHELSpGDDDTDQNMR	LSGLANVVLHELSpGDDDTDQNMR
QE3_191209_OPL1025_FR_U2OS_TiOx_A.20701.20701.3	IQPQPPDEDGDHSpDKEDEQPQVVVLK	IQPQPPDEDGDHSpDKEDEQPQVVVLK	IQPQPPDEDGDHSpDKEDEQPQVVVLK	IQPQPPDEDGDHSpDKEDEQPQVVVLK	IQPQPPDEDGDHSpDKEDEQPQVVVLK	IQPQPPDEDGDHSpDKEDEQPQVVVLK	IQPQPPDEDGDHSpDKEDEQPQVVVLK	IQPQPPDEDGDHSpDKEDEQPQVVVLK
QE3_191209_OPL1025_FR_U2OS_TiOx_C.20581.20581.2	EADDDEEVDDNIPEMPSpPK	EADDDEEVDDNIPEMPSpPK	EADDDEEVDDNIPEMPSpPK	EADDDEEVDDNIPEMPSpPK	EADDDEEVDDNIPEMPSpPK	EADDDEEVDDNIPEMPSpPK	EADDDEEVDDNIPEMPSpPK	EADDDEEVDDNIPEMPSpPK
QE3_191209_OPL1025_FR_U2OS_TiOx_C.8573.8573.3	KVEEEQEADEEDVSpEEEAESK	KVEEEQEADEEDVSpEEEAESK	KVEEEQEADEEDVSpEEEAESK	KVEEEQEADEEDVSpEEEAESK	KVEEEQEADEEDVSpEEEAESK	KVEEEQEADEEDVSpEEEAESK	KVEEEQEADEEDVSpEEEAESK	KVEEEQEADEEDVSpEEEAESK
QE3_191209_OPL1025_FR_U2OS_TiOx_A.35848.35848.3	FIQENVFVAANHNGSpPLSIK	FIQENVFVAANHNGSpPLSIK	FIQENVFVAANHNGSpPLSIK	FIQENVFVAANHNGSpPLSIK	FIQENVFVAANHNGSpPLSIK	FIQENVFVAANHNGSpPLSIK	FIQENVFVAANHNGSpPLSIK	FIQENVFVAANHNGSpPLSIK
QE3_191209_OPL1025_FR_U2OS_TiOx_A.52337.52337.2	ATSpNVFAMFDQSQIQEFK	ATSpNVFAMFDQSQIQEFK	ATSpNVFAMFDQSQIQEFK	ATSpNVFAMFDQSQIQEFK	ATSpNVFAMFDQSQIQEFK	ATSpNVFAMFDQSQIQEFK	ATSpNVFAMFDQSQIQEFK	ATSpNVFAMFDQSQIQEFK
QE3_191209_OPL1025_FR_U2OS_TiOx_A.51643.51643.2	SMSpAAFCSLLAPER	SMSpAAFCSLLAPER	SMSpAAFCSLLAPER	SMSpAAFCSLLAPER	SMSpAAFCSLLAPER	SMSpAAFCSLLAPER	SMSpAAFCSLLAPER	SMSpAAFCSLLAPER
QE3_191209_OPL1025_FR_U2OS_TiOx_A.30231.30231.3	LGFSSPYEGVLNKSpPK	LGFSSPYEGVLNKSpPK	LGFSSPYEGVLNKSpPK	LGFSSPYEGVLNKSpPK	LGFSSPYEGVLNKSpPK	LGFSSPYEGVLNKSpPK	LGFSSPYEGVLNKSpPK	LGFSSPYEGVLNKSpPK
QE3_191209_OPL1025_FR_U2OS_TiOx_A.31833.31833.5	CGSGPVHISGQHLVAVEEDAESpEDEEEEDVKLLSISGKR	CGSGPVHISGQHLVAVEEDAESpEDEEEEDVKLLSISGKR	CGSGPVHISGQHLVAVEEDAESpEDEEEEDVKLLSISGKR	CGSGPVHISGQHLVAVEEDAESpEDEEEEDVKLLSISGKR	CGSGPVHISGQHLVAVEEDAESpEDEEEEDVKLLSISGKR	CGSGPVHISGQHLVAVEEDAESpEDEEEEDVKLLSISGKR	CGSGPVHISGQHLVAVEEDAESpEDEEEEDVKLLSISGKR	CGSGPVHISGQHLVAVEEDAESpEDEEEEDVKLLSISGKR
QE3_191209_OPL1025_FR_U2OS_TiOx_C.6274.6274.3	IKTLHCEGTEINSpDDEQESK	IKTLHCEGTEINSpDDEQESK	IKTLHCEGTEINSpDDEQESK	IKTLHCEGTEINSpDDEQESK	IKTLHCEGTEINSpDDEQESK	IKTLHCEGTEINSpDDEQESK	IKTLHCEGTEINSpDDEQESK	IKTLHCEGTEINSpDDEQESK
QE3_191209_OPL1025_FR_U2OS_TiOx_C.5033.5033.3	STVTGERQSpGDGQESTEPVENKVGK	STVTGERQSpGDGQESTEPVENKVGK	STVTGERQSpGDGQESTEPVENKVGK	STVTGERQSpGDGQESTEPVENKVGK	STVTGERQSpGDGQESTEPVENKVGK	STVTGERQSpGDGQESTEPVENKVGK	STVTGERQSpGDGQESTEPVENKVGK	STVTGERQSpGDGQESTEPVENKVGK
QE3_191209_OPL1025_FR_U2OS_TiOx_C.32200.32200.3	TESpPATAAETASEELDNR	TESpPATAAETASEELDNR	TESpPATAAETASEELDNR	TESpPATAAETASEELDNR	TESpPATAAETASEELDNR	TESpPATAAETASEELDNR	TESpPATAAETASEELDNR	TESpPATAAETASEELDNR
QE3_191209_OPL1025_FR_U2OS_TiOx_C.11621.11621.3	VPKPEPIPEPKEPSpPEK	VPKPEPIPEPKEPSpPEK	VPKPEPIPEPKEPSpPEK	VPKPEPIPEPKEPSpPEK	VPKPEPIPEPKEPSpPEK	VPKPEPIPEPKEPSpPEK	VPKPEPIPEPKEPSpPEK	VPKPEPIPEPKEPSpPEK
QE3_191209_OPL1025_FR_U2OS_TiOx_C.52203.52203.2	KEESpEESpDDDMGFGLFD	KEESpEESpDDDMGFGLFD	NA	NA	NA	NA	KEESpEESpDDDMGFGLFD	KEESpEESpDDDMGFGLFD
QE3_191209_OPL1025_FR_U2OS_TiOx_B.15653.15653.3	SSLGQSpASpETEEDTVSVSKK	SSLGQSpASpETEEDTVSVSKK	SSLGQSpASpETEEDTVSVSKK	SSLGQSpASpETEEDTVSVSKK	SSLGQSpASpETEEDTVSVSKK	SSLGQSpASpETEEDTVSVSKK	SSLGQSpASpETEEDTVSVSKK	SSLGQSpASpETEEDTVSVSKK
QE3_191209_OPL1025_FR_U2OS_TiOx_A.29956.29956.2	ASLGSLEGEAEAEASSpPK	ASLGSLEGEAEAEASSpPK	ASLGSLEGEAEAEASSpPK	ASLGSLEGEAEAEASSpPK	ASLGSLEGEAEAEASSpPK	ASLGSLEGEAEAEASSpPK	ASLGSLEGEAEAEASSpPK	ASLGSLEGEAEAEASSpPK
QE3_191209_OPL1025_FR_U2OS_TiOx_C.12596.12596.3	KLSSERPSpSDGEGVVENGITTCNGK	KLSSERPSpSDGEGVVENGITTCNGK	KLSSERPSpSDGEGVVENGITTCNGK	KLSSERPSpSDGEGVVENGITTCNGK	KLSSERPSpSDGEGVVENGITTCNGK	KLSSERPSpSDGEGVVENGITTCNGK	KLSSERPSpSDGEGVVENGITTCNGK	KLSSERPSpSDGEGVVENGITTCNGK
QE3_191209_OPL1025_FR_U2OS_TiOx_B.20555.20555.2	EADDDEEVDDNIPEMPSpPK	EADDDEEVDDNIPEMPSpPK	EADDDEEVDDNIPEMPSpPK	EADDDEEVDDNIPEMPSpPK	EADDDEEVDDNIPEMPSpPK	EADDDEEVDDNIPEMPSpPK	EADDDEEVDDNIPEMPSpPK	EADDDEEVDDNIPEMPSpPK
QE3_191209_OPL1025_FR_U2OS_TiOx_B.3222.3222.2	QAVEMKNDKSpEEEQSSSSVK	QAVEMKNDKSpEEEQSSSSVK	QAVEMKNDKSpEEEQSSSSVK	QAVEMKNDKSpEEEQSSSSVK	QAVEMKNDKSpEEEQSSSSVK	QAVEMKNDKSpEEEQSSSSVK	QAVEMKNDKSpEEEQSSSSVK	QAVEMKNDKSpEEEQSSSSVK
QE3_191209_OPL1025_FR_U2OS_TiOx_B.29864.29864.3	LHSpSNPNLSTLDFGEEKNYSDGSETSSEFSK	LHSpSNPNLSTLDFGEEKNYSDGSETSSEFSK	LHSpSNPNLSTLDFGEEKNYSDGSETSSEFSK	LHSpSNPNLSTLDFGEEKNYSDGSETSSEFSK	LHSpSNPNLSTLDFGEEKNYSDGSETSSEFSK	LHSpSNPNLSTLDFGEEKNYSDGSETSSEFSK	LHSpSNPNLSTLDFGEEKNYSDGSETSSEFSK	LHSpSNPNLSTLDFGEEKNYSDGSETSSEFSK
QE3_191209_OPL1025_FR_U2OS_TiOx_B.23124.23124.2	NYAGEEEEEGSGSpSEGFDPPATDR	NYAGEEEEEGSGSpSEGFDPPATDR	NYAGEEEEEGSGSpSEGFDPPATDR	NYAGEEEEEGSGSpSEGFDPPATDR	NYAGEEEEEGSGSpSEGFDPPATDR	NYAGEEEEEGSGSpSEGFDPPATDR	NYAGEEEEEGSGSpSEGFDPPATDR	NYAGEEEEEGSGSpSEGFDPPATDR
QE3_191209_OPL1025_FR_U2OS_TiOx_B.21845.21845.2	SSSNDSpVDEETAESDTSPVLEK	SSSNDSpVDEETAESDTSPVLEK	SSSNDSpVDEETAESDTSPVLEK	SSSNDSpVDEETAESDTSPVLEK	SSSNDSpVDEETAESDTSPVLEK	SSSNDSpVDEETAESDTSPVLEK	SSSNDSpVDEETAESDTSPVLEK	SSSNDSpVDEETAESDTSPVLEK
QE3_191209_OPL1025_FR_U2OS_TiOx_C.31148.31148.3	SpPTGPSNSFLANMGGTVAHK	SpPTGPSNSFLANMGGTVAHK	SpPTGPSNSFLANMGGTVAHK	SpPTGPSNSFLANMGGTVAHK	SpPTGPSNSFLANMGGTVAHK	SpPTGPSNSFLANMGGTVAHK	SpPTGPSNSFLANMGGTVAHK	SpPTGPSNSFLANMGGTVAHK
QE3_191209_OPL1025_FR_U2OS_TiOx_C.46606.46606.3	SVASpNQSpEMEFSSLQDMPK	SVASpNQSpEMEFSSLQDMPK	SVASpNQSpEMEFSSLQDMPK	SVASpNQSpEMEFSSLQDMPK	SVASpNQSpEMEFSSLQDMPK	SVASpNQSpEMEFSSLQDMPK	SVASpNQSpEMEFSSLQDMPK	SVASpNQSpEMEFSSLQDMPK
QE3_191209_OPL1025_FR_U2OS_TiOx_C.27727.27727.3	HTFSGVASVESpSSGEAFHVGK	NA	HTFSGVASVESpSSGEAFHVGK	HTFSGVASVESpSSGEAFHVGK	HTFSGVASVESpSSGEAFHVGK	HTFSGVASVESpSSGEAFHVGK	HTFSGVASVESpSSGEAFHVGK	HTFSGVASVESpSSGEAFHVGK
QE3_191209_OPL1025_FR_U2OS_TiOx_A.54089.54089.2	KEESpEESpDDDMGFGLFD	KEESpEESpDDDMGFGLFD	KEESpEESpDDDMGFGLFD	KEESpEESpDDDMGFGLFD	NA	NA	KEESpEESpDDDMGFGLFD	KEESpEESpDDDMGFGLFD
QE3_191209_OPL1025_FR_U2OS_TiOx_C.2684.2684.2	CDSSPDSpAEDVRK	CDSSPDSpAEDVRK	CDSSPDSpAEDVRK	CDSSPDSpAEDVRK	CDSSPDSpAEDVRK	CDSSPDSpAEDVRK	CDSSPDSpAEDVRK	CDSSPDSpAEDVRK
QE3_191209_OPL1025_FR_U2OS_TiOx_C.43055.43055.2	LVSFHDDSpDEDLLHI	LVSFHDDSpDEDLLHI	LVSFHDDSpDEDLLHI	LVSFHDDSpDEDLLHI	LVSFHDDSpDEDLLHI	LVSFHDDSpDEDLLHI	LVSFHDDSpDEDLLHI	LVSFHDDSpDEDLLHI
QE3_191209_OPL1025_FR_U2OS_TiOx_C.28345.28345.3	LKGQEDSLASAVDAATEQKTCDSpD	LKGQEDSLASAVDAATEQKTCDSpD	LKGQEDSLASAVDAATEQKTCDSpD	LKGQEDSLASAVDAATEQKTCDSpD	LKGQEDSLASAVDAATEQKTCDSpD	LKGQEDSLASAVDAATEQKTCDSpD	LKGQEDSLASAVDAATEQKTCDSpD	LKGQEDSLASAVDAATEQKTCDSpD
QE3_191209_OPL1025_FR_U2OS_TiOx_C.18528.18528.3	KETpESEAEDNLDDLEK	KETpESEAEDNLDDLEK	KETpESEAEDNLDDLEK	KETpESEAEDNLDDLEK	KETpESEAEDNLDDLEK	KETpESEAEDNLDDLEK	KETpESEAEDNLDDLEK	KETpESEAEDNLDDLEK
QE3_191209_OPL1025_FR_U2OS_TiOx_B.41754.41754.3	WCNVQSTQDEFEELTMSpQK	WCNVQSTQDEFEELTMSpQK	WCNVQSTQDEFEELTMSpQK	WCNVQSTQDEFEELTMSpQK	WCNVQSTQDEFEELTMSpQK	WCNVQSTQDEFEELTMSpQK	WCNVQSTQDEFEELTMSpQK	WCNVQSTQDEFEELTMSpQK
QE3_191209_OPL1025_FR_U2OS_TiOx_C.45529.45529.2	SCLLEEEEESpGEEAAEAME	SCLLEEEEESpGEEAAEAME	SCLLEEEEESpGEEAAEAME	SCLLEEEEESpGEEAAEAME	NA	SCLLEEEEESpGEEAAEAME	SCLLEEEEESpGEEAAEAME	SCLLEEEEESpGEEAAEAME
QE3_191209_OPL1025_FR_U2OS_TiOx_A.17804.17804.3	GAAEEAELEDSpDDEEKPVKQDDFPK	GAAEEAELEDSpDDEEKPVKQDDFPK	GAAEEAELEDSpDDEEKPVKQDDFPK	GAAEEAELEDSpDDEEKPVKQDDFPK	GAAEEAELEDSpDDEEKPVKQDDFPK	GAAEEAELEDSpDDEEKPVKQDDFPK	GAAEEAELEDSpDDEEKPVKQDDFPK	GAAEEAELEDSpDDEEKPVKQDDFPK
QE3_191209_OPL1025_FR_U2OS_TiOx_B.21895.21895.3	FGESEEVEMEVESpDEEDDKQEK	FGESEEVEMEVESpDEEDDKQEK	FGESEEVEMEVESpDEEDDKQEK	FGESEEVEMEVESpDEEDDKQEK	FGESEEVEMEVESpDEEDDKQEK	FGESEEVEMEVESpDEEDDKQEK	FGESEEVEMEVESpDEEDDKQEK	FGESEEVEMEVESpDEEDDKQEK
QE3_191209_OPL1025_FR_U2OS_TiOx_A.23697.23697.3	MEREDSpSpEEEEEEIDDEEIER	MEREDSpSpEEEEEEIDDEEIER	MEREDSpSpEEEEEEIDDEEIER	MEREDSpSpEEEEEEIDDEEIER	MEREDSpSpEEEEEEIDDEEIER	MEREDSpSpEEEEEEIDDEEIER	MEREDSpSpEEEEEEIDDEEIER	MEREDSpSpEEEEEEIDDEEIER
QE3_191209_OPL1025_FR_U2OS_TiOx_B.36439.36439.4	CGSGPVHISGQHLVAVEEDAESpEDEEEEDVKLLSISGK	CGSGPVHISGQHLVAVEEDAESpEDEEEEDVKLLSISGK	AASpLNYLNQPSAAPLQVSR	AASpLNYLNQPSAAPLQVSR	CGSGPVHISGQHLVAVEEDAESpEDEEEEDVKLLSISGK	CGSGPVHISGQHLVAVEEDAESpEDEEEEDVKLLSISGK	CGSGPVHISGQHLVAVEEDAESpEDEEEEDVKLLSISGK	CGSGPVHISGQHLVAVEEDAESpEDEEEEDVKLLSISGK
QE3_191209_OPL1025_FR_U2OS_TiOx_C.44406.44406.3	TMIISpPERLDPFADGGKTpPDPK	TMIISpPERLDPFADGGKTpPDPK	TMIISpPERLDPFADGGKTpPDPK	TMIISpPERLDPFADGGKTpPDPK	TMIISpPERLDPFADGGKTpPDPK	TMIISpPERLDPFADGGKTpPDPK	TMIISpPERLDPFADGGKTpPDPK	TMIISpPERLDPFADGGKTpPDPK
QE3_191209_OPL1025_FR_U2OS_TiOx_A.21228.21228.3	QQSHFAMMHGGTGFAGIDSSSpPEVK	QQSHFAMMHGGTGFAGIDSSSpPEVK	NA	NA	QQSHFAMMHGGTGFAGIDSSSpPEVK	QQSHFAMMHGGTGFAGIDSSSpPEVK	QQSHFAMMHGGTGFAGIDSSSpPEVK	QQSHFAMMHGGTGFAGIDSSSpPEVK
QE3_191209_OPL1025_FR_U2OS_TiOx_A.23246.23246.2	QQAAYYAQTSpPQGMPQHPPAPQGQ	QQAAYYAQTSpPQGMPQHPPAPQGQ	QQAAYYAQTSpPQGMPQHPPAPQGQ	QQAAYYAQTSpPQGMPQHPPAPQGQ	QQAAYYAQTSpPQGMPQHPPAPQGQ	QQAAYYAQTSpPQGMPQHPPAPQGQ	QQAAYYAQTSpPQGMPQHPPAPQGQ	QQAAYYAQTSpPQGMPQHPPAPQGQ
QE3_191209_OPL1025_FR_U2OS_TiOx_C.3146.3146.3	SHHAPMSpPGSSGGGGQPLAR	SHHAPMSpPGSSGGGGQPLAR	SHHAPMSpPGSSGGGGQPLAR	SHHAPMSpPGSSGGGGQPLAR	SHHAPMSpPGSSGGGGQPLAR	SHHAPMSpPGSSGGGGQPLAR	SHHAPMSpPGSSGGGGQPLAR	SHHAPMSpPGSSGGGGQPLAR
QE3_191209_OPL1025_FR_U2OS_TiOx_A.11754.11754.2	AQTpPPGPSLSGSKSpPCPQEK	AQTpPPGPSLSGSKSpPCPQEK	AQTpPPGPSLSGSKSpPCPQEK	AQTpPPGPSLSGSKSpPCPQEK	AQTpPPGPSLSGSKSpPCPQEK	AQTpPPGPSLSGSKSpPCPQEK	AQTpPPGPSLSGSKSpPCPQEK	AQTpPPGPSLSGSKSpPCPQEK
QE3_191209_OPL1025_FR_U2OS_TiOx_A.5867.5867.2	AGEPDGESpLDEQPSSSSSKR	AGEPDGESpLDEQPSSSSSKR	AGEPDGESpLDEQPSSSSSKR	AGEPDGESpLDEQPSSSSSKR	AGEPDGESpLDEQPSSSSSKR	AGEPDGESpLDEQPSSSSSKR	AGEPDGESpLDEQPSSSSSKR	AGEPDGESpLDEQPSSSSSKR
QE3_191209_OPL1025_FR_U2OS_TiOx_C.12217.12217.2	KVMDSpDEDDDY	KVMDSpDEDDDY	KVMDSpDEDDDY	KVMDSpDEDDDY	NA	NA	KVMDSpDEDDDY	KVMDSpDEDDDY
QE3_191209_OPL1025_FR_U2OS_TiOx_C.40788.40788.2	ATNESpEDEIPQLVPIGK	ATNESpEDEIPQLVPIGK	ATNESpEDEIPQLVPIGK	ATNESpEDEIPQLVPIGK	ATNESpEDEIPQLVPIGK	ATNESpEDEIPQLVPIGK	ATNESpEDEIPQLVPIGK	ATNESpEDEIPQLVPIGK
QE3_191209_OPL1025_FR_U2OS_TiOx_C.6909.6909.3	GSETGSpETHESDLAPSDKEAPTPK	GSETGSpETHESDLAPSDKEAPTPK	GSETGSpETHESDLAPSDKEAPTPK	GSETGSpETHESDLAPSDKEAPTPK	GSETGSpETHESDLAPSDKEAPTPK	GSETGSpETHESDLAPSDKEAPTPK	GSETGSpETHESDLAPSDKEAPTPK	GSETGSpETHESDLAPSDKEAPTPK
QE3_191209_OPL1025_FR_U2OS_TiOx_A.9438.9438.2	THSpDASpDDEAFTTSK	THSpDASpDDEAFTTSK	THSpDASpDDEAFTTSK	THSpDASpDDEAFTTSK	THSpDASpDDEAFTTSK	THSpDASpDDEAFTTSK	THSpDASpDDEAFTTSK	THSpDASpDDEAFTTSK
QE3_191209_OPL1025_FR_U2OS_TiOx_B.24121.24121.3	RTPSpDDEEDNLFAPPK	RTPSpDDEEDNLFAPPK	RTPSpDDEEDNLFAPPK	RTPSpDDEEDNLFAPPK	RTPSpDDEEDNLFAPPK	RTPSpDDEEDNLFAPPK	RTPSpDDEEDNLFAPPK	RTPSpDDEEDNLFAPPK
QE3_191209_OPL1025_FR_U2OS_TiOx_A.26312.26312.2	HNSpSDGFFNNGPLR	HNSpSDGFFNNGPLR	HNSpSDGFFNNGPLR	HNSpSDGFFNNGPLR	HNSpSDGFFNNGPLR	HNSpSDGFFNNGPLR	HNSpSDGFFNNGPLR	HNSpSDGFFNNGPLR
QE3_191209_OPL1025_FR_U2OS_TiOx_A.48085.48085.3	RVVLGDGVQLPPGDYSTTpPGGTLFSTTpPGGTR	RVVLGDGVQLPPGDYSTTpPGGTLFSTTpPGGTR	RVVLGDGVQLPPGDYSTTpPGGTLFSTTpPGGTR	RVVLGDGVQLPPGDYSTTpPGGTLFSTTpPGGTR	RVVLGDGVQLPPGDYSTTpPGGTLFSTTpPGGTR	RVVLGDGVQLPPGDYSTTpPGGTLFSTTpPGGTR	RVVLGDGVQLPPGDYSTTpPGGTLFSTTpPGGTR	RVVLGDGVQLPPGDYSTTpPGGTLFSTTpPGGTR
QE3_191209_OPL1025_FR_U2OS_TiOx_C.34226.34226.3	FGIHVYQFPECDSpDEDEDFKQQDR	FGIHVYQFPECDSpDEDEDFKQQDR	FGIHVYQFPECDSpDEDEDFKQQDR	FGIHVYQFPECDSpDEDEDFKQQDR	FGIHVYQFPECDSpDEDEDFKQQDR	FGIHVYQFPECDSpDEDEDFKQQDR	FGIHVYQFPECDSpDEDEDFKQQDR	FGIHVYQFPECDSpDEDEDFKQQDR
QE3_191209_OPL1025_FR_U2OS_TiOx_B.7796.7796.3	KNSpTGSGHSAQELPTIR	KNSpTGSGHSAQELPTIR	KNSpTGSGHSAQELPTIR	KNSpTGSGHSAQELPTIR	KNSpTGSGHSAQELPTIR	KNSpTGSGHSAQELPTIR	KNSpTGSGHSAQELPTIR	KNSpTGSGHSAQELPTIR
QE3_191209_OPL1025_FR_U2OS_TiOx_B.31827.31827.3	TSVLGGGEDGIEPVSpPPEGMTEPGHSR	TSVLGGGEDGIEPVSpPPEGMTEPGHSR	TSVLGGGEDGIEPVSpPPEGMTEPGHSR	TSVLGGGEDGIEPVSpPPEGMTEPGHSR	TSVLGGGEDGIEPVSpPPEGMTEPGHSR	TSVLGGGEDGIEPVSpPPEGMTEPGHSR	TSVLGGGEDGIEPVSpPPEGMTEPGHSR	TSVLGGGEDGIEPVSpPPEGMTEPGHSR
QE3_191209_OPL1025_FR_U2OS_TiOx_B.44122.44122.2	LILTDSGSAPTFCSpDDEDVAPLSAK	LILTDSGSAPTFCSpDDEDVAPLSAK	LILTDSGSAPTFCSpDDEDVAPLSAK	LILTDSGSAPTFCSpDDEDVAPLSAK	LILTDSGSAPTFCSpDDEDVAPLSAK	LILTDSGSAPTFCSpDDEDVAPLSAK	LILTDSGSAPTFCSpDDEDVAPLSAK	LILTDSGSAPTFCSpDDEDVAPLSAK
QE3_191209_OPL1025_FR_U2OS_TiOx_A.37392.37392.3	HTFSGVASVESpSSGEAFHVGK	NA	HTFSGVASVESpSSGEAFHVGK	HTFSGVASVESpSSGEAFHVGK	HTFSGVASVESpSSGEAFHVGK	HTFSGVASVESpSSGEAFHVGK	HTFSGVASVESpSSGEAFHVGK	HTFSGVASVESpSSGEAFHVGK
QE3_191209_OPL1025_FR_U2OS_TiOx_B.31567.31567.3	IPNYQLSpPTKLPSINK	IPNYQLSpPTKLPSINK	IPNYQLSpPTKLPSINK	IPNYQLSpPTKLPSINK	IPNYQLSpPTKLPSINK	IPNYQLSpPTKLPSINK	IPNYQLSpPTKLPSINK	IPNYQLSpPTKLPSINK
QE3_191209_OPL1025_FR_U2OS_TiOx_C.39900.39900.3	TLEEVVMAEEEDEGTDRPGSpPA	TLEEVVMAEEEDEGTDRPGSpPA	TLEEVVMAEEEDEGTDRPGSpPA	TLEEVVMAEEEDEGTDRPGSpPA	TLEEVVMAEEEDEGTDRPGSpPA	TLEEVVMAEEEDEGTDRPGSpPA	TLEEVVMAEEEDEGTDRPGSpPA	TLEEVVMAEEEDEGTDRPGSpPA
QE3_191209_OPL1025_FR_U2OS_TiOx_A.20706.20706.3	SANQSPQSVGSSGVDSpGVESTSDGLR	SANQSPQSVGSSGVDSpGVESTSDGLR	SANQSPQSVGSSGVDSpGVESTSDGLR	SANQSPQSVGSSGVDSpGVESTSDGLR	SANQSPQSVGSSGVDSpGVESTSDGLR	SANQSPQSVGSSGVDSpGVESTSDGLR	SANQSPQSVGSSGVDSpGVESTSDGLR	SANQSPQSVGSSGVDSpGVESTSDGLR
QE3_191209_OPL1025_FR_U2OS_TiOx_A.9906.9906.3	NESSDSALGDSpESEDTGHDMTR	NESSDSALGDSpESEDTGHDMTR	NESSDSALGDSpESEDTGHDMTR	NESSDSALGDSpESEDTGHDMTR	NESSDSALGDSpESEDTGHDMTR	NESSDSALGDSpESEDTGHDMTR	NESSDSALGDSpESEDTGHDMTR	NESSDSALGDSpESEDTGHDMTR
QE3_191209_OPL1025_FR_U2OS_TiOx_B.31363.31363.2	IPNYQLSpPTKLPSINK	IPNYQLSpPTKLPSINK	IPNYQLSpPTKLPSINK	IPNYQLSpPTKLPSINK	IPNYQLSpPTKLPSINK	IPNYQLSpPTKLPSINK	IPNYQLSpPTKLPSINK	IPNYQLSpPTKLPSINK
QE3_191209_OPL1025_FR_U2OS_TiOx_A.27297.27297.2	DCLCQLCAQPMSSSpPK	DCLCQLCAQPMSSSpPK	DCLCQLCAQPMSSSpPK	DCLCQLCAQPMSSSpPK	DCLCQLCAQPMSSSpPK	DCLCQLCAQPMSSSpPK	DCLCQLCAQPMSSSpPK	DCLCQLCAQPMSSSpPK
QE3_191209_OPL1025_FR_U2OS_TiOx_B.13463.13463.2	AEDSpDSpEPEPEDNVR	AEDSpDSpEPEPEDNVR	AEDSpDSpEPEPEDNVR	AEDSpDSpEPEPEDNVR	AEDSpDSpEPEPEDNVR	AEDSpDSpEPEPEDNVR	AEDSpDSpEPEPEDNVR	AEDSpDSpEPEPEDNVR
QE3_191209_OPL1025_FR_U2OS_TiOx_B.28631.28631.3	NKLEGDSpDVDSpELEDRVDGVK	NKLEGDSpDVDSpELEDRVDGVK	NKLEGDSpDVDSpELEDRVDGVK	NKLEGDSpDVDSpELEDRVDGVK	NKLEGDSpDVDSpELEDRVDGVK	NKLEGDSpDVDSpELEDRVDGVK	NKLEGDSpDVDSpELEDRVDGVK	NKLEGDSpDVDSpELEDRVDGVK
QE3_191209_OPL1025_FR_U2OS_TiOx_A.13076.13076.3	QESpDPEDDDVKKPALQSSVVATSK	QESpDPEDDDVKKPALQSSVVATSK	QESpDPEDDDVKKPALQSSVVATSK	QESpDPEDDDVKKPALQSSVVATSK	QESpDPEDDDVKKPALQSSVVATSK	QESpDPEDDDVKKPALQSSVVATSK	QESpDPEDDDVKKPALQSSVVATSK	QESpDPEDDDVKKPALQSSVVATSK
QE3_191209_OPL1025_FR_U2OS_TiOx_C.28172.28172.2	NSADDEELTpNDSpLTLSQSK	NSADDEELTpNDSpLTLSQSK	NSADDEELTpNDSpLTLSQSK	NSADDEELTpNDSpLTLSQSK	NSADDEELTpNDSpLTLSQSK	NSADDEELTpNDSpLTLSQSK	NSADDEELTpNDSpLTLSQSK	NSADDEELTpNDSpLTLSQSK
QE3_191209_OPL1025_FR_U2OS_TiOx_B.6337.6337.2	SHVTEEEEEEEEEESpDS	SHVTEEEEEEEEEESpDS	SHVTEEEEEEEEEESpDS	SHVTEEEEEEEEEESpDS	NA	NA	SHVTEEEEEEEEEESpDS	SHVTEEEEEEEEEESpDS
QE3_191209_OPL1025_FR_U2OS_TiOx_A.15578.15578.3	EMEHNTVCAAGTSpPVGEIGEEK	EMEHNTVCAAGTSpPVGEIGEEK	EMEHNTVCAAGTSpPVGEIGEEK	EMEHNTVCAAGTSpPVGEIGEEK	EMEHNTVCAAGTSpPVGEIGEEK	EMEHNTVCAAGTSpPVGEIGEEK	EMEHNTVCAAGTSpPVGEIGEEK	EMEHNTVCAAGTSpPVGEIGEEK
QE3_191209_OPL1025_FR_U2OS_TiOx_C.7611.7611.4	KVEEEQEADEEDVSpEEEAESKEGTNK	KVEEEQEADEEDVSpEEEAESKEGTNK	KVEEEQEADEEDVSpEEEAESKEGTNK	KVEEEQEADEEDVSpEEEAESKEGTNK	KVEEEQEADEEDVSpEEEAESKEGTNK	KVEEEQEADEEDVSpEEEAESKEGTNK	KVEEEQEADEEDVSpEEEAESKEGTNK	KVEEEQEADEEDVSpEEEAESKEGTNK
QE3_191209_OPL1025_FR_U2OS_TiOx_B.22995.22995.3	IYHLPDAESpDEDEDFKEQTR	IYHLPDAESpDEDEDFKEQTR	IYHLPDAESpDEDEDFKEQTR	IYHLPDAESpDEDEDFKEQTR	IYHLPDAESpDEDEDFKEQTR	IYHLPDAESpDEDEDFKEQTR	IYHLPDAESpDEDEDFKEQTR	IYHLPDAESpDEDEDFKEQTR
QE3_191209_OPL1025_FR_U2OS_TiOx_A.46326.46326.2	EWPVSSFNRPFPNSpP	EWPVSSFNRPFPNSpP	EWPVSSFNRPFPNSpP	EWPVSSFNRPFPNSpP	EWPVSSFNRPFPNSpP	EWPVSSFNRPFPNSpP	EWPVSSFNRPFPNSpP	EWPVSSFNRPFPNSpP
QE3_191209_OPL1025_FR_U2OS_TiOx_A.11930.11930.3	NPEDKSPQLSLSPRPASpPK	NPEDKSPQLSLSPRPASpPK	NPEDKSPQLSLSPRPASpPK	NPEDKSPQLSLSPRPASpPK	NPEDKSPQLSLSPRPASpPK	NPEDKSPQLSLSPRPASpPK	NPEDKSPQLSLSPRPASpPK	NPEDKSPQLSLSPRPASpPK
QE3_191209_OPL1025_FR_U2OS_TiOx_C.39033.39033.2	SGSLDDSpFSDFQELPASSK	SGSLDDSpFSDFQELPASSK	SGSLDDSpFSDFQELPASSK	SGSLDDSpFSDFQELPASSK	SGSLDDSpFSDFQELPASSK	SGSLDDSpFSDFQELPASSK	SGSLDDSpFSDFQELPASSK	SGSLDDSpFSDFQELPASSK
QE3_191209_OPL1025_FR_U2OS_TiOx_A.37841.37841.3	TKEVYELLDSpPGKVLLQSK	TKEVYELLDSpPGKVLLQSK	TKEVYELLDSpPGKVLLQSK	TKEVYELLDSpPGKVLLQSK	TKEVYELLDSpPGKVLLQSK	TKEVYELLDSpPGKVLLQSK	TKEVYELLDSpPGKVLLQSK	TKEVYELLDSpPGKVLLQSK
QE3_191209_OPL1025_FR_U2OS_TiOx_C.50486.50486.3	HTFSGVASVESpSSGEAFHVGK	HTFSGVASpVESSSGEAFHVGK	HTFSGVASVESpSSGEAFHVGK	HTFSGVASVESpSSGEAFHVGK	HTFSGVASVESpSSGEAFHVGK	HTFSGVASVESpSSGEAFHVGK	HTFSGVASVESpSSGEAFHVGK	HTFSGVASVESpSSGEAFHVGK
QE3_191209_OPL1025_FR_U2OS_TiOx_B.12444.12444.2	SSGSpPYGGGYGSGGGSGGYGSR	SSGSpPYGGGYGSGGGSGGYGSR	SSGSpPYGGGYGSGGGSGGYGSR	SSGSpPYGGGYGSGGGSGGYGSR	SSGSpPYGGGYGSGGGSGGYGSR	SSGSpPYGGGYGSGGGSGGYGSR	SSGSpPYGGGYGSGGGSGGYGSR	SSGSpPYGGGYGSGGGSGGYGSR
QE3_191209_OPL1025_FR_U2OS_TiOx_C.23977.23977.4	KPPAPPSpPVQSQSpPSTNWSPAVPVKK	KPPAPPSpPVQSQSpPSTNWSPAVPVKK	KPPAPPSpPVQSQSpPSTNWSPAVPVKK	KPPAPPSpPVQSQSpPSTNWSPAVPVKK	KPPAPPSpPVQSQSpPSTNWSPAVPVKK	KPPAPPSpPVQSQSpPSTNWSPAVPVKK	KPPAPPSpPVQSQSpPSTNWSPAVPVKK	KPPAPPSpPVQSQSpPSTNWSPAVPVKK
QE3_191209_OPL1025_FR_U2OS_TiOx_A.43918.43918.2	FGQAATMEGIGAIGGTpPPAFNR	FGQAATMEGIGAIGGTpPPAFNR	FGQAATMEGIGAIGGTpPPAFNR	FGQAATMEGIGAIGGTpPPAFNR	FGQAATMEGIGAIGGTpPPAFNR	FGQAATMEGIGAIGGTpPPAFNR	FGQAATMEGIGAIGGTpPPAFNR	FGQAATMEGIGAIGGTpPPAFNR
QE3_191209_OPL1025_FR_U2OS_TiOx_B.5649.5649.3	GAGDGSpDEEVDGKADGAEAKPAE	GAGDGSpDEEVDGKADGAEAKPAE	GAGDGSpDEEVDGKADGAEAKPAE	GAGDGSpDEEVDGKADGAEAKPAE	GAGDGSpDEEVDGKADGAEAKPAE	GAGDGSpDEEVDGKADGAEAKPAE	GAGDGSpDEEVDGKADGAEAKPAE	GAGDGSpDEEVDGKADGAEAKPAE
QE3_191209_OPL1025_FR_U2OS_TiOx_A.10562.10562.3	KQQHVISTEEGDMMETNSpTpDDEKSTAK	KQQHVISTEEGDMMETNSpTpDDEKSTAK	NA	NA	KQQHVISTEEGDMMETNSpTpDDEKSTAK	KQQHVISTEEGDMMETNSpTpDDEKSTAK	KQQHVISTEEGDMMETNSpTpDDEKSTAK	KQQHVISTEEGDMMETNSpTpDDEKSTAK
QE3_191209_OPL1025_FR_U2OS_TiOx_A.11598.11598.2	DAPTSpPASVASSSSTPSSK	DAPTSpPASVASSSSTPSSK	DAPTSpPASVASSSSTPSSK	DAPTSpPASVASSSSTPSSK	DAPTSpPASVASSSSTPSSK	DAPTSpPASVASSSSTPSSK	DAPTSpPASVASSSSTPSSK	DAPTSpPASVASSSSTPSSK
QE3_191209_OPL1025_FR_U2OS_TiOx_B.27794.27794.3	HTFSGVASVESpSSGEAFHVGK	NA	HTFSGVASVESpSSGEAFHVGK	HTFSGVASVESpSSGEAFHVGK	HTFSGVASVESpSSGEAFHVGK	HTFSGVASVESpSSGEAFHVGK	HTFSGVASVESpSSGEAFHVGK	HTFSGVASVESpSSGEAFHVGK
QE3_191209_OPL1025_FR_U2OS_TiOx_A.30202.30202.3	TSEIEPKNSpPEDLGLSLTGDSCK	TSEIEPKNSpPEDLGLSLTGDSCK	TSEIEPKNSpPEDLGLSLTGDSCK	TSEIEPKNSpPEDLGLSLTGDSCK	TSEIEPKNSpPEDLGLSLTGDSCK	TSEIEPKNSpPEDLGLSLTGDSCK	TSEIEPKNSpPEDLGLSLTGDSCK	TSEIEPKNSpPEDLGLSLTGDSCK
QE3_191209_OPL1025_FR_U2OS_TiOx_B.21617.21617.3	IKNENTEGSpPQEDGVELEGLK	IKNENTEGSpPQEDGVELEGLK	IKNENTEGSpPQEDGVELEGLK	IKNENTEGSpPQEDGVELEGLK	IKNENTEGSpPQEDGVELEGLK	IKNENTEGSpPQEDGVELEGLK	IKNENTEGSpPQEDGVELEGLK	IKNENTEGSpPQEDGVELEGLK
QE3_191209_OPL1025_FR_U2OS_TiOx_B.40378.40378.3	IEEAMDGSETpPQLFTVLPEKR	IEEAMDGSETpPQLFTVLPEKR	IEEAMDGSETpPQLFTVLPEKR	IEEAMDGSETpPQLFTVLPEKR	IEEAMDGSETpPQLFTVLPEKR	IEEAMDGSETpPQLFTVLPEKR	IEEAMDGSETpPQLFTVLPEKR	IEEAMDGSETpPQLFTVLPEKR
QE3_191209_OPL1025_FR_U2OS_TiOx_B.48247.48247.2	DYEIESQNPLASpPTNTLLGSAK	DYEIESQNPLASpPTNTLLGSAK	DYEIESQNPLASpPTNTLLGSAK	DYEIESQNPLASpPTNTLLGSAK	DYEIESQNPLASpPTNTLLGSAK	DYEIESQNPLASpPTNTLLGSAK	DYEIESQNPLASpPTNTLLGSAK	DYEIESQNPLASpPTNTLLGSAK
QE3_191209_OPL1025_FR_U2OS_TiOx_B.48259.48259.3	RVVLGDGVQLPPGDYSTTpPGGTLFSTTpPGGTR	RVVLGDGVQLPPGDYSTTpPGGTLFSTTpPGGTR	RVVLGDGVQLPPGDYSTTpPGGTLFSTTpPGGTR	RVVLGDGVQLPPGDYSTTpPGGTLFSTTpPGGTR	RVVLGDGVQLPPGDYSTTpPGGTLFSTTpPGGTR	RVVLGDGVQLPPGDYSTTpPGGTLFSTTpPGGTR	RVVLGDGVQLPPGDYSTTpPGGTLFSTTpPGGTR	RVVLGDGVQLPPGDYSTTpPGGTLFSTTpPGGTR
QE3_191209_OPL1025_FR_U2OS_TiOx_C.29722.29722.2	TMFAQVESpDDEEAKNEPEWK	TMFAQVESpDDEEAKNEPEWK	TMFAQVESpDDEEAKNEPEWK	TMFAQVESpDDEEAKNEPEWK	TMFAQVESpDDEEAKNEPEWK	TMFAQVESpDDEEAKNEPEWK	TMFAQVESpDDEEAKNEPEWK	TMFAQVESpDDEEAKNEPEWK
QE3_191209_OPL1025_FR_U2OS_TiOx_A.27084.27084.3	AGEQQLSpEPEDMEMEAGDTDDPPR	AGEQQLSpEPEDMEMEAGDTDDPPR	AGEQQLSpEPEDMEMEAGDTDDPPR	AGEQQLSpEPEDMEMEAGDTDDPPR	AGEQQLSpEPEDMEMEAGDTDDPPR	AGEQQLSpEPEDMEMEAGDTDDPPR	AGEQQLSpEPEDMEMEAGDTDDPPR	AGEQQLSpEPEDMEMEAGDTDDPPR
QE3_191209_OPL1025_FR_U2OS_TiOx_A.52321.52321.2	KEESpEESpDDDMGFGLFD	KEESpEESpDDDMGFGLFD	KEESpEESpDDDMGFGLFD	KEESpEESpDDDMGFGLFD	NA	KEESpEESpDDDMGFGLFD	NA	KEESpEESpDDDMGFGLFD
QE3_191209_OPL1025_FR_U2OS_TiOx_A.25769.25769.3	KETpESpEAEDNLDDLEK	KETpESpEAEDNLDDLEK	KETpESpEAEDNLDDLEK	KETpESpEAEDNLDDLEK	KETpESpEAEDNLDDLEK	KETpESpEAEDNLDDLEK	KETpESpEAEDNLDDLEK	KETpESpEAEDNLDDLEK
QE3_191209_OPL1025_FR_U2OS_TiOx_C.32247.32247.4	KKTEFLDLDNSPLSPPSpPR	KKTEFLDLDNSPLSPPSpPR	KKTEFLDLDNSPLSPPSpPR	KKTEFLDLDNSPLSPPSpPR	KKTEFLDLDNSPLSPPSpPR	KKTEFLDLDNSPLSPPSpPR	KKTEFLDLDNSPLSPPSpPR	KKTEFLDLDNSPLSPPSpPR
QE3_191209_OPL1025_FR_U2OS_TiOx_C.28411.28411.4	TASpAPNLAETEKETAEHLDLAGASSRPK	TASpAPNLAETEKETAEHLDLAGASSRPK	TASpAPNLAETEKETAEHLDLAGASSRPK	TASpAPNLAETEKETAEHLDLAGASSRPK	TASpAPNLAETEKETAEHLDLAGASSRPK	TASpAPNLAETEKETAEHLDLAGASSRPK	TASpAPNLAETEKETAEHLDLAGASSRPK	TASpAPNLAETEKETAEHLDLAGASSRPK
QE3_191209_OPL1025_FR_U2OS_TiOx_C.39673.39673.4	KSpLPEEDVAEIQHAEEFLIKPESK	KSpLPEEDVAEIQHAEEFLIKPESK	KSpLPEEDVAEIQHAEEFLIKPESK	KSpLPEEDVAEIQHAEEFLIKPESK	KSpLPEEDVAEIQHAEEFLIKPESK	KSpLPEEDVAEIQHAEEFLIKPESK	KSpLPEEDVAEIQHAEEFLIKPESK	KSpLPEEDVAEIQHAEEFLIKPESK
QE3_191209_OPL1025_FR_U2OS_TiOx_C.33308.33308.2	YESQEPLAGQESpPLPLATR	YESQEPLAGQESpPLPLATR	NA	NA	YESQEPLAGQESpPLPLATR	YESQEPLAGQESpPLPLATR	YESQEPLAGQESpPLPLATR	YESQEPLAGQESpPLPLATR
QE3_191209_OPL1025_FR_U2OS_TiOx_A.25791.25791.3	VKSpPVSLTAHSLIGASpPK	VKSpPVSLTAHSLIGASpPK	VKSpPVSLTAHSLIGASpPK	VKSpPVSLTAHSLIGASpPK	VKSpPVSLTAHSLIGASpPK	VKSpPVSLTAHSLIGASpPK	VKSpPVSLTAHSLIGASpPK	VKSpPVSLTAHSLIGASpPK
QE3_191209_OPL1025_FR_U2OS_TiOx_B.48593.48593.3	HTFSGVASVESpSSGEAFHVGK	HTFSGVASpVESSSGEAFHVGK	HTFSGVASVESpSSGEAFHVGK	HTFSGVASVESpSSGEAFHVGK	HTFSGVASVESpSSGEAFHVGK	HTFSGVASVESpSSGEAFHVGK	HTFSGVASVESpSSGEAFHVGK	HTFSGVASVESpSSGEAFHVGK
QE3_191209_OPL1025_FR_U2OS_TiOx_B.26050.26050.4	KTSpDANETEDHLESLICK	KTSpDANETEDHLESLICK	KTSpDANETEDHLESLICK	KTSpDANETEDHLESLICK	KTSpDANETEDHLESLICK	KTSpDANETEDHLESLICK	KTSpDANETEDHLESLICK	KTSpDANETEDHLESLICK
QE3_191209_OPL1025_FR_U2OS_TiOx_A.22509.22509.3	HTFSGVASVESSSpGEAFHVGK	HTFSGVASVESSSpGEAFHVGK	HTFSGVASVESSSpGEAFHVGK	HTFSGVASVESSSpGEAFHVGK	HTFSGVASVESSSpGEAFHVGK	HTFSGVASVESSSpGEAFHVGK	HTFSGVASVESSSpGEAFHVGK	HTFSGVASVESSSpGEAFHVGK
QE3_191209_OPL1025_FR_U2OS_TiOx_A.13425.13425.3	SKGHYEVTGSpDDETGKLQGSGVSLASK	SKGHYEVTGSpDDETGKLQGSGVSLASK	SKGHYEVTGSpDDETGKLQGSGVSLASK	SKGHYEVTGSpDDETGKLQGSGVSLASK	SKGHYEVTGSpDDETGKLQGSGVSLASK	SKGHYEVTGSpDDETGKLQGSGVSLASK	SKGHYEVTGSpDDETGKLQGSGVSLASK	SKGHYEVTGSpDDETGKLQGSGVSLASK
QE3_191209_OPL1025_FR_U2OS_TiOx_A.23437.23437.4	HTFSGVASVESpSSGEAFHVGK	HTFSGVASVESpSSGEAFHVGK	HTFSGVASVESpSSGEAFHVGK	HTFSGVASVESpSSGEAFHVGK	HTFSGVASVESpSSGEAFHVGK	HTFSGVASVESpSSGEAFHVGK	HTFSGVASVESpSSGEAFHVGK	HTFSGVASVESpSSGEAFHVGK
QE3_191209_OPL1025_FR_U2OS_TiOx_C.46790.46790.3	GYLTpDLNSpMIPTHGGDINDIKK	GYLTpDLNSpMIPTHGGDINDIKK	GYLTpDLNSpMIPTHGGDINDIKK	GYLTpDLNSpMIPTHGGDINDIKK	GYLTpDLNSpMIPTHGGDINDIKK	GYLTpDLNSpMIPTHGGDINDIKK	GYLTpDLNSpMIPTHGGDINDIKK	GYLTpDLNSpMIPTHGGDINDIKK
QE3_191209_OPL1025_FR_U2OS_TiOx_B.25356.25356.3	RNSpSEASSGDFLDLK	RNSpSEASSGDFLDLK	RNSpSEASSGDFLDLK	RNSpSEASSGDFLDLK	RNSpSEASSGDFLDLK	RNSpSEASSGDFLDLK	RNSpSEASSGDFLDLK	RNSpSEASSGDFLDLK
QE3_191209_OPL1025_FR_U2OS_TiOx_B.23236.23236.3	VVNTDHGSpPEQLQIPVTDSGR	VVNTDHGSpPEQLQIPVTDSGR	VVNTDHGSpPEQLQIPVTDSGR	VVNTDHGSpPEQLQIPVTDSGR	VVNTDHGSpPEQLQIPVTDSGR	VVNTDHGSpPEQLQIPVTDSGR	VVNTDHGSpPEQLQIPVTDSGR	VVNTDHGSpPEQLQIPVTDSGR
QE3_191209_OPL1025_FR_U2OS_TiOx_B.18744.18744.2	NEMGIPQQTTSpPENAGPQNTK	NEMGIPQQTTSpPENAGPQNTK	NEMGIPQQTTSpPENAGPQNTK	NEMGIPQQTTSpPENAGPQNTK	NEMGIPQQTTSpPENAGPQNTK	NEMGIPQQTTSpPENAGPQNTK	NEMGIPQQTTSpPENAGPQNTK	NEMGIPQQTTSpPENAGPQNTK
QE3_191209_OPL1025_FR_U2OS_TiOx_C.42541.42541.3	QICLVMLETLSQSpPQGR	QICLVMLETLSQSpPQGR	QICLVMLETLSQSpPQGR	QICLVMLETLSQSpPQGR	QICLVMLETLSQSpPQGR	QICLVMLETLSQSpPQGR	QICLVMLETLSQSpPQGR	QICLVMLETLSQSpPQGR
QE3_191209_OPL1025_FR_U2OS_TiOx_B.44373.44373.2	SSSpPAPADIAQTVQEDLR	SSSpPAPADIAQTVQEDLR	NA	NA	SSSpPAPADIAQTVQEDLR	SSSpPAPADIAQTVQEDLR	SSSpPAPADIAQTVQEDLR	SSSpPAPADIAQTVQEDLR
QE3_191209_OPL1025_FR_U2OS_TiOx_A.7335.7335.2	SpLSGSADENPSCGTGSER	SpLSGSADENPSCGTGSER	SpLSGSADENPSCGTGSER	SpLSGSADENPSCGTGSER	SpLSGSADENPSCGTGSER	SpLSGSADENPSCGTGSER	SpLSGSADENPSCGTGSER	SpLSGSADENPSCGTGSER
QE3_191209_OPL1025_FR_U2OS_TiOx_A.33511.33511.2	ASLGSpLEGEAEAEASSpPKGK	ASLGSpLEGEAEAEASSpPKGK	ASLGSpLEGEAEAEASSpPKGK	ASLGSpLEGEAEAEASSpPKGK	ASLGSpLEGEAEAEASSpPKGK	ASLGSpLEGEAEAEASSpPKGK	ASLGSpLEGEAEAEASSpPKGK	ASLGSpLEGEAEAEASSpPKGK
QE3_191209_OPL1025_FR_U2OS_TiOx_C.24791.24791.3	AGAPGALSpPSYDGGLHGLQSK	AGAPGALSpPSYDGGLHGLQSK	AGAPGALSpPSYDGGLHGLQSK	AGAPGALSpPSYDGGLHGLQSK	AGAPGALSpPSYDGGLHGLQSK	AGAPGALSpPSYDGGLHGLQSK	AGAPGALSpPSYDGGLHGLQSK	AGAPGALSpPSYDGGLHGLQSK
QE3_191209_OPL1025_FR_U2OS_TiOx_C.10056.10056.3	RSSpITEPEGPNGPNIQK	RSSpITEPEGPNGPNIQK	RSSpITEPEGPNGPNIQK	RSSpITEPEGPNGPNIQK	RSSpITEPEGPNGPNIQK	RSSpITEPEGPNGPNIQK	RSSpITEPEGPNGPNIQK	RSSpITEPEGPNGPNIQK
QE3_191209_OPL1025_FR_U2OS_TiOx_B.33593.33593.2	TSAAACAVTDLSpDDSpDFDEK	TSAAACAVTDLSpDDSpDFDEK	TSAAACAVTDLSpDDSpDFDEK	TSAAACAVTDLSpDDSpDFDEK	TSAAACAVTDLSpDDSpDFDEK	TSAAACAVTDLSpDDSpDFDEK	TSAAACAVTDLSpDDSpDFDEK	TSAAACAVTDLSpDDSpDFDEK
QE3_191209_OPL1025_FR_U2OS_TiOx_B.29810.29810.3	QGSpPDQVSPVSEMTSTSLYQDKQEGK	QGSpPDQVSPVSEMTSTSLYQDKQEGK	QGSpPDQVSPVSEMTSTSLYQDKQEGK	QGSpPDQVSPVSEMTSTSLYQDKQEGK	QGSpPDQVSPVSEMTSTSLYQDKQEGK	QGSpPDQVSPVSEMTSTSLYQDKQEGK	QGSpPDQVSPVSEMTSTSLYQDKQEGK	QGSpPDQVSPVSEMTSTSLYQDKQEGK
QE3_191209_OPL1025_FR_U2OS_TiOx_C.14226.14226.4	HNIAGTTHSGAEKDVDVSEDSpPPPLPER	HNIAGTTHSGAEKDVDVSEDSpPPPLPER	HNIAGTTHSGAEKDVDVSEDSpPPPLPER	HNIAGTTHSGAEKDVDVSEDSpPPPLPER	HNIAGTTHSGAEKDVDVSEDSpPPPLPER	HNIAGTTHSGAEKDVDVSEDSpPPPLPER	HNIAGTTHSGAEKDVDVSEDSpPPPLPER	HNIAGTTHSGAEKDVDVSEDSpPPPLPER
QE3_191209_OPL1025_FR_U2OS_TiOx_B.21879.21879.2	GYYSpPYSVSGSGSTAGSR	GYYSpPYSVSGSGSTAGSR	GYYSpPYSVSGSGSTAGSR	GYYSpPYSVSGSGSTAGSR	GYYSpPYSVSGSGSTAGSR	GYYSpPYSVSGSGSTAGSR	GYYSpPYSVSGSGSTAGSR	GYYSpPYSVSGSGSTAGSR
QE3_191209_OPL1025_FR_U2OS_TiOx_A.21436.21436.2	GDQPAASGDSpDDDEPPPLPR	GDQPAASGDSpDDDEPPPLPR	GDQPAASGDSpDDDEPPPLPR	GDQPAASGDSpDDDEPPPLPR	GDQPAASGDSpDDDEPPPLPR	GDQPAASGDSpDDDEPPPLPR	GDQPAASGDSpDDDEPPPLPR	GDQPAASGDSpDDDEPPPLPR
QE3_191209_OPL1025_FR_U2OS_TiOx_A.38948.38948.4	CGSGPVHISGQHLVAVEEDAESpEDEEEEDVKLLSISGK	CGSGPVHISGQHLVAVEEDAESpEDEEEEDVKLLSISGK	CGSGPVHISGQHLVAVEEDAESpEDEEEEDVKLLSISGK	CGSGPVHISGQHLVAVEEDAESpEDEEEEDVKLLSISGK	CGSGPVHISGQHLVAVEEDAESpEDEEEEDVKLLSISGK	CGSGPVHISGQHLVAVEEDAESpEDEEEEDVKLLSISGK	CGSGPVHISGQHLVAVEEDAESpEDEEEEDVKLLSISGK	CGSGPVHISGQHLVAVEEDAESpEDEEEEDVKLLSISGK
QE3_191209_OPL1025_FR_U2OS_TiOx_B.8771.8771.3	TSVATSTEGKDKDVTLSpPVK	TSVATSTEGKDKDVTLSpPVK	NA	NA	TSVATSTEGKDKDVTLSpPVK	TSVATSTEGKDKDVTLSpPVK	TSVATSTEGKDKDVTLSpPVK	TSVATSTEGKDKDVTLSpPVK
QE3_191209_OPL1025_FR_U2OS_TiOx_C.11304.11304.3	AAKLSpEGSpQPAEEEEDQETPSR	AAKLSpEGSpQPAEEEEDQETPSR	AAKLSpEGSpQPAEEEEDQETPSR	AAKLSpEGSpQPAEEEEDQETPSR	AAKLSpEGSpQPAEEEEDQETPSR	AAKLSpEGSpQPAEEEEDQETPSR	AAKLSpEGSpQPAEEEEDQETPSR	AAKLSpEGSpQPAEEEEDQETPSR
QE3_191209_OPL1025_FR_U2OS_TiOx_C.7892.7892.3	KSEAGHASSpPDSEVTSLCQK	KSEAGHASSpPDSEVTSLCQK	KSEAGHASSpPDSEVTSLCQK	KSEAGHASSpPDSEVTSLCQK	KSEAGHASSpPDSEVTSLCQK	KSEAGHASSpPDSEVTSLCQK	KSEAGHASSpPDSEVTSLCQK	KSEAGHASSpPDSEVTSLCQK
QE3_191209_OPL1025_FR_U2OS_TiOx_B.14601.14601.3	RQDSpDLVQCGVTSPSSAEATGK	RQDSpDLVQCGVTSPSSAEATGK	NA	NA	RQDSpDLVQCGVTSPSSAEATGK	RQDSpDLVQCGVTSPSSAEATGK	RQDSpDLVQCGVTSPSSAEATGK	RQDSpDLVQCGVTSPSSAEATGK
QE3_191209_OPL1025_FR_U2OS_TiOx_C.43470.43470.4	AGPTLTDENGDDLGLPPSpPGDTSYYQDQVDDFHEAR	AGPTLTDENGDDLGLPPSpPGDTSYYQDQVDDFHEAR	AGPTLTDENGDDLGLPPSpPGDTSYYQDQVDDFHEAR	AGPTLTDENGDDLGLPPSpPGDTSYYQDQVDDFHEAR	AGPTLTDENGDDLGLPPSpPGDTSYYQDQVDDFHEAR	AGPTLTDENGDDLGLPPSpPGDTSYYQDQVDDFHEAR	AGPTLTDENGDDLGLPPSpPGDTSYYQDQVDDFHEAR	AGPTLTDENGDDLGLPPSpPGDTSYYQDQVDDFHEAR
QE3_191209_OPL1025_FR_U2OS_TiOx_A.35032.35032.2	DYLLSpESpEDEGDNDGER	DYLLSpESpEDEGDNDGER	DYLLSpESpEDEGDNDGER	DYLLSpESpEDEGDNDGER	DYLLSpESpEDEGDNDGER	DYLLSpESpEDEGDNDGER	DYLLSpESpEDEGDNDGER	DYLLSpESpEDEGDNDGER
QE3_191209_OPL1025_FR_U2OS_TiOx_B.21013.21013.3	TQSpSASLAASYAAQQHPQAAASYR	TQSpSASLAASYAAQQHPQAAASYR	TQSpSASLAASYAAQQHPQAAASYR	TQSpSASLAASYAAQQHPQAAASYR	TQSpSASLAASYAAQQHPQAAASYR	TQSpSASLAASYAAQQHPQAAASYR	TQSpSASLAASYAAQQHPQAAASYR	TQSpSASLAASYAAQQHPQAAASYR
QE3_191209_OPL1025_FR_U2OS_TiOx_A.27937.27937.4	CGSGPVHISGQHLVAVEEDAESpEDEEEEDVK	CGSGPVHISGQHLVAVEEDAESpEDEEEEDVK	NA	NA	CGSGPVHISGQHLVAVEEDAESpEDEEEEDVK	CGSGPVHISGQHLVAVEEDAESpEDEEEEDVK	CGSGPVHISGQHLVAVEEDAESpEDEEEEDVK	CGSGPVHISGQHLVAVEEDAESpEDEEEEDVK
QE3_191209_OPL1025_FR_U2OS_TiOx_C.27424.27424.3	HTFSGVASVESpSSGEAFHVGK	NA	HTFSGVASVESpSSGEAFHVGK	HTFSGVASVESpSSGEAFHVGK	HTFSGVASVESpSSGEAFHVGK	HTFSGVASVESpSSGEAFHVGK	HTFSGVASVESpSSGEAFHVGK	HTFSGVASVESpSSGEAFHVGK
QE3_191209_OPL1025_FR_U2OS_TiOx_C.48550.48550.4	CGSGPVHISGQHLVAVEEDAESpEDEEEEDVKLLSISGK	CGSGPVHISGQHLVAVEEDAESpEDEEEEDVKLLSISGK	NA	NA	CGSGPVHISGQHLVAVEEDAESpEDEEEEDVKLLSISGK	CGSGPVHISGQHLVAVEEDAESpEDEEEEDVKLLSISGK	CGSGPVHISGQHLVAVEEDAESpEDEEEEDVKLLSISGK	CGSGPVHISGQHLVAVEEDAESpEDEEEEDVKLLSISGK
QE3_191209_OPL1025_FR_U2OS_TiOx_A.5636.5636.3	FASpDDEHDEHDENGATGPVK	FASpDDEHDEHDENGATGPVK	FASpDDEHDEHDENGATGPVK	FASpDDEHDEHDENGATGPVK	FASpDDEHDEHDENGATGPVK	FASpDDEHDEHDENGATGPVK	FASpDDEHDEHDENGATGPVK	FASpDDEHDEHDENGATGPVK
QE3_191209_OPL1025_FR_U2OS_TiOx_A.47526.47526.2	VVQEYIDAFSDYpANFK	VVQEYIDAFSDYpANFK	VVQEYIDAFSDYpANFK	VVQEYIDAFSDYpANFK	VVQEYIDAFSDYpANFK	VVQEYIDAFSDYpANFK	VVQEYIDAFSDYpANFK	VVQEYIDAFSDYpANFK
QE3_191209_OPL1025_FR_U2OS_TiOx_C.26604.26604.2	VPSPLEGSEGDGDTpD	VPSPLEGSEGDGDTpD	VPSPLEGSEGDGDTpD	VPSPLEGSEGDGDTpD	VPSPLEGSEGDGDTpD	VPSPLEGSEGDGDTpD	VPSPLEGSEGDGDTpD	VPSPLEGSEGDGDTpD
QE3_191209_OPL1025_FR_U2OS_TiOx_A.10703.10703.2	KLEKEEEEGISQESpSpEEEQ	KLEKEEEEGISQESpSpEEEQ	NA	NA	KLEKEEEEGISQESpSpEEEQ	KLEKEEEEGISQESpSpEEEQ	KLEKEEEEGISQESpSpEEEQ	KLEKEEEEGISQESpSpEEEQ
QE3_191209_OPL1025_FR_U2OS_TiOx_C.18830.18830.4	VVDYSQFQESpDDADEDYGRDSGPPTKK	VVDYSQFQESpDDADEDYGRDSGPPTKK	VVDYSQFQESpDDADEDYGRDSGPPTKK	VVDYSQFQESpDDADEDYGRDSGPPTKK	VVDYSQFQESpDDADEDYGRDSGPPTKK	VVDYSQFQESpDDADEDYGRDSGPPTKK	VVDYSQFQESpDDADEDYGRDSGPPTKK	VVDYSQFQESpDDADEDYGRDSGPPTKK
QE3_191209_OPL1025_FR_U2OS_TiOx_A.13634.13634.2	AEDSpDSpEPEPEDNVR	AEDSpDSpEPEPEDNVR	NA	NA	AEDSpDSpEPEPEDNVR	AEDSpDSpEPEPEDNVR	AEDSpDSpEPEPEDNVR	AEDSpDSpEPEPEDNVR
QE3_191209_OPL1025_FR_U2OS_TiOx_C.3163.3163.2	VNGDDHHEEDMDMSpD	VNGDDHHEEDMDMSpD	NA	NA	NA	VNGDDHHEEDMDMSpD	VNGDDHHEEDMDMSpD	VNGDDHHEEDMDMSpD
QE3_191209_OPL1025_FR_U2OS_TiOx_B.21730.21730.2	VPSpSpDEEVVEEPQSR	VPSpSpDEEVVEEPQSR	ERSpPALKSPLQSVVVR	ERSpPALKSPLQSVVVR	VPSpSpDEEVVEEPQSR	VPSpSpDEEVVEEPQSR	VPSpSpDEEVVEEPQSR	VPSpSpDEEVVEEPQSR
QE3_191209_OPL1025_FR_U2OS_TiOx_A.35474.35474.3	QNSpLGCIGECGVDSGFEAPR	QNSpLGCIGECGVDSGFEAPR	QNSpLGCIGECGVDSGFEAPR	QNSpLGCIGECGVDSGFEAPR	QNSpLGCIGECGVDSGFEAPR	QNSpLGCIGECGVDSGFEAPR	QNSpLGCIGECGVDSGFEAPR	QNSpLGCIGECGVDSGFEAPR
QE3_191209_OPL1025_FR_U2OS_TiOx_A.14770.14770.4	HIKEEPLSpEEEPCTSTAIASpPEKK	HIKEEPLSpEEEPCTSTAIASpPEKK	HIKEEPLSpEEEPCTSTAIASpPEKK	HIKEEPLSpEEEPCTSTAIASpPEKK	HIKEEPLSpEEEPCTSTAIASpPEKK	HIKEEPLSpEEEPCTSTAIASpPEKK	HIKEEPLSpEEEPCTSTAIASpPEKK	HIKEEPLSpEEEPCTSTAIASpPEKK
QE3_191209_OPL1025_FR_U2OS_TiOx_C.43706.43706.2	FGQAATMEGIGAIGGTpPPAFNR	FGQAATMEGIGAIGGTpPPAFNR	FGQAATMEGIGAIGGTpPPAFNR	FGQAATMEGIGAIGGTpPPAFNR	FGQAATMEGIGAIGGTpPPAFNR	FGQAATMEGIGAIGGTpPPAFNR	FGQAATMEGIGAIGGTpPPAFNR	FGQAATMEGIGAIGGTpPPAFNR
QE3_191209_OPL1025_FR_U2OS_TiOx_C.29021.29021.4	SLLSHEFQDETpDTEEETLYSSKH	SLLSHEFQDETpDTEEETLYSSKH	SLLSHEFQDETpDTEEETLYSSKH	SLLSHEFQDETpDTEEETLYSSKH	SLLSHEFQDETpDTEEETLYSSKH	SLLSHEFQDETpDTEEETLYSSKH	SLLSHEFQDETpDTEEETLYSSKH	SLLSHEFQDETpDTEEETLYSSKH
QE3_191209_OPL1025_FR_U2OS_TiOx_C.38902.38902.4	AKSpPQPPVEEEDEHFDDTVVCLDTYNCDLHFK	AKSpPQPPVEEEDEHFDDTVVCLDTYNCDLHFK	NA	NA	AKSpPQPPVEEEDEHFDDTVVCLDTYNCDLHFK	AKSpPQPPVEEEDEHFDDTVVCLDTYNCDLHFK	AKSpPQPPVEEEDEHFDDTVVCLDTYNCDLHFK	AKSpPQPPVEEEDEHFDDTVVCLDTYNCDLHFK
QE3_191209_OPL1025_FR_U2OS_TiOx_B.19052.19052.2	KRESpESpESDETPPAAPQLIK	KRESpESpESDETPPAAPQLIK	KRESpESpESDETPPAAPQLIK	KRESpESpESDETPPAAPQLIK	KRESpESpESDETPPAAPQLIK	KRESpESpESDETPPAAPQLIK	KRESpESpESDETPPAAPQLIK	KRESpESpESDETPPAAPQLIK
QE3_191209_OPL1025_FR_U2OS_TiOx_A.36126.36126.4	KPATpPAEDDEDDDIDLFGSpDNEEEDKEAAQLR	KPATpPAEDDEDDDIDLFGSpDNEEEDKEAAQLR	KPATpPAEDDEDDDIDLFGSpDNEEEDKEAAQLR	KPATpPAEDDEDDDIDLFGSpDNEEEDKEAAQLR	KPATpPAEDDEDDDIDLFGSpDNEEEDKEAAQLR	KPATpPAEDDEDDDIDLFGSpDNEEEDKEAAQLR	KPATpPAEDDEDDDIDLFGSpDNEEEDKEAAQLR	KPATpPAEDDEDDDIDLFGSpDNEEEDKEAAQLR
QE3_191209_OPL1025_FR_U2OS_TiOx_C.21629.21629.4	NHSVNEEEQEEQGEGSpEDEWEQVGPR	NHSVNEEEQEEQGEGSpEDEWEQVGPR	NHSVNEEEQEEQGEGSpEDEWEQVGPR	NHSVNEEEQEEQGEGSpEDEWEQVGPR	NHSVNEEEQEEQGEGSpEDEWEQVGPR	NHSVNEEEQEEQGEGSpEDEWEQVGPR	NHSVNEEEQEEQGEGSpEDEWEQVGPR	NHSVNEEEQEEQGEGSpEDEWEQVGPR
QE3_191209_OPL1025_FR_U2OS_TiOx_A.11838.11838.2	SEDPPGQEAGSpEEEGSSASGLAK	SEDPPGQEAGSpEEEGSSASGLAK	SEDPPGQEAGSpEEEGSSASGLAK	SEDPPGQEAGSpEEEGSSASGLAK	SEDPPGQEAGSpEEEGSSASGLAK	SEDPPGQEAGSpEEEGSSASGLAK	SEDPPGQEAGSpEEEGSSASGLAK	SEDPPGQEAGSpEEEGSSASGLAK
QE3_191209_OPL1025_FR_U2OS_TiOx_A.27385.27385.3	KLPPPPPQAPPEEENESpEPEEPSGVEGAAFQSR	KLPPPPPQAPPEEENESpEPEEPSGVEGAAFQSR	KLPPPPPQAPPEEENESpEPEEPSGVEGAAFQSR	KLPPPPPQAPPEEENESpEPEEPSGVEGAAFQSR	KLPPPPPQAPPEEENESpEPEEPSGVEGAAFQSR	KLPPPPPQAPPEEENESpEPEEPSGVEGAAFQSR	KLPPPPPQAPPEEENESpEPEEPSGVEGAAFQSR	KLPPPPPQAPPEEENESpEPEEPSGVEGAAFQSR
QE3_191209_OPL1025_FR_U2OS_TiOx_C.19028.19028.3	KQKEDVEVVGGSpDGEGAIGLSSDPK	KQKEDVEVVGGSpDGEGAIGLSSDPK	KQKEDVEVVGGSpDGEGAIGLSSDPK	KQKEDVEVVGGSpDGEGAIGLSSDPK	KQKEDVEVVGGSpDGEGAIGLSSDPK	KQKEDVEVVGGSpDGEGAIGLSSDPK	KQKEDVEVVGGSpDGEGAIGLSSDPK	KQKEDVEVVGGSpDGEGAIGLSSDPK
QE3_191209_OPL1025_FR_U2OS_TiOx_A.49090.49090.3	NKPLSpPIKLTPTSVLDYFGTGSVQR	NKPLSpPIKLTPTSVLDYFGTGSVQR	NKPLSpPIKLTPTSVLDYFGTGSVQR	NKPLSpPIKLTPTSVLDYFGTGSVQR	NKPLSpPIKLTPTSVLDYFGTGSVQR	NKPLSpPIKLTPTSVLDYFGTGSVQR	NKPLSpPIKLTPTSVLDYFGTGSVQR	NKPLSpPIKLTPTSVLDYFGTGSVQR
QE3_191209_OPL1025_FR_U2OS_TiOx_B.52147.52147.2	KEESpEESpDDDMGFGLFD	KEESpEESpDDDMGFGLFD	KEESpEESpDDDMGFGLFD	KEESpEESpDDDMGFGLFD	NA	NA	KEESpEESpDDDMGFGLFD	KEESpEESpDDDMGFGLFD
QE3_191209_OPL1025_FR_U2OS_TiOx_C.18158.18158.3	CQTAEADSpESpDHEVPEPESEMK	CQTAEADSpESpDHEVPEPESEMK	CQTAEADSpESpDHEVPEPESEMK	CQTAEADSpESpDHEVPEPESEMK	CQTAEADSpESpDHEVPEPESEMK	CQTAEADSpESpDHEVPEPESEMK	CQTAEADSpESpDHEVPEPESEMK	CQTAEADSpESpDHEVPEPESEMK
QE3_191209_OPL1025_FR_U2OS_TiOx_B.18074.18074.2	IVRGDQPAASGDSpDDDEPPPLPR	IVRGDQPAASGDSpDDDEPPPLPR	IVRGDQPAASGDSpDDDEPPPLPR	IVRGDQPAASGDSpDDDEPPPLPR	IVRGDQPAASGDSpDDDEPPPLPR	IVRGDQPAASGDSpDDDEPPPLPR	IVRGDQPAASGDSpDDDEPPPLPR	IVRGDQPAASGDSpDDDEPPPLPR
QE3_191209_OPL1025_FR_U2OS_TiOx_A.29440.29440.3	FYCDYCDTYLTHDSpPSVR	FYCDYCDTYLTHDSpPSVR	FYCDYCDTYLTHDSpPSVR	FYCDYCDTYLTHDSpPSVR	FYCDYCDTYLTHDSpPSVR	FYCDYCDTYLTHDSpPSVR	FYCDYCDTYLTHDSpPSVR	FYCDYCDTYLTHDSpPSVR
QE3_191209_OPL1025_FR_U2OS_TiOx_A.32540.32540.3	GPPDFSpSpDEEREPTPVLGSGAAAAGR	GPPDFSpSpDEEREPTPVLGSGAAAAGR	GPPDFSpSpDEEREPTPVLGSGAAAAGR	GPPDFSpSpDEEREPTPVLGSGAAAAGR	GPPDFSpSpDEEREPTPVLGSGAAAAGR	GPPDFSpSpDEEREPTPVLGSGAAAAGR	GPPDFSpSpDEEREPTPVLGSGAAAAGR	GPPDFSpSpDEEREPTPVLGSGAAAAGR
QE3_191209_OPL1025_FR_U2OS_TiOx_A.29702.29702.4	GRAEGEWEDQEALDYFSpDKESGK	GRAEGEWEDQEALDYFSpDKESGK	GRAEGEWEDQEALDYFSpDKESGK	GRAEGEWEDQEALDYFSpDKESGK	GRAEGEWEDQEALDYFSpDKESGK	GRAEGEWEDQEALDYFSpDKESGK	GRAEGEWEDQEALDYFSpDKESGK	GRAEGEWEDQEALDYFSpDKESGK
QE3_191209_OPL1025_FR_U2OS_TiOx_B.30380.30380.4	NKPRPPPLSPLGGPVPSALPNGPPSpPR	NKPRPPPLSPLGGPVPSALPNGPPSpPR	NKPRPPPLSPLGGPVPSALPNGPPSpPR	NKPRPPPLSPLGGPVPSALPNGPPSpPR	NKPRPPPLSPLGGPVPSALPNGPPSpPR	NKPRPPPLSPLGGPVPSALPNGPPSpPR	NKPRPPPLSPLGGPVPSALPNGPPSpPR	NKPRPPPLSPLGGPVPSALPNGPPSpPR
QE3_191209_OPL1025_FR_U2OS_TiOx_A.30941.30941.4	LGIAVIHGEAQDAESDLVDGRHSpPPMVR	LGIAVIHGEAQDAESDLVDGRHSpPPMVR	LGIAVIHGEAQDAESDLVDGRHSpPPMVR	LGIAVIHGEAQDAESDLVDGRHSpPPMVR	LGIAVIHGEAQDAESDLVDGRHSpPPMVR	LGIAVIHGEAQDAESDLVDGRHSpPPMVR	LGIAVIHGEAQDAESDLVDGRHSpPPMVR	LGIAVIHGEAQDAESDLVDGRHSpPPMVR
QE3_191209_OPL1025_FR_U2OS_TiOx_A.5170.5170.2	KLGAGEGGEASVSpPEK	KLGAGEGGEASVSpPEK	KLGAGEGGEASVSpPEK	KLGAGEGGEASVSpPEK	KLGAGEGGEASVSpPEK	KLGAGEGGEASVSpPEK	KLGAGEGGEASVSpPEK	KLGAGEGGEASVSpPEK
QE3_191209_OPL1025_FR_U2OS_TiOx_A.36678.36678.2	KQSpLGELIGTLNAAK	KQSpLGELIGTLNAAK	KQSpLGELIGTLNAAK	KQSpLGELIGTLNAAK	KQSpLGELIGTLNAAK	KQSpLGELIGTLNAAK	KQSpLGELIGTLNAAK	KQSpLGELIGTLNAAK
QE3_191209_OPL1025_FR_U2OS_TiOx_B.23768.23768.4	LKCGSGPVHISGQHLVAVEEDAESpEDEEEEDVK	LKCGSGPVHISGQHLVAVEEDAESpEDEEEEDVK	NA	NA	NA	LKCGSGPVHISGQHLVAVEEDAESpEDEEEEDVK	LKCGSGPVHISGQHLVAVEEDAESpEDEEEEDVK	LKCGSGPVHISGQHLVAVEEDAESpEDEEEEDVK
QE3_191209_OPL1025_FR_U2OS_TiOx_C.39071.39071.3	NMTVEQLLTGSPTSpPTVEPEKPTR	NMTVEQLLTGSPTSpPTVEPEKPTR	NMTVEQLLTGSPTSpPTVEPEKPTR	NMTVEQLLTGSPTSpPTVEPEKPTR	NMTVEQLLTGSPTSpPTVEPEKPTR	NMTVEQLLTGSPTSpPTVEPEKPTR	NMTVEQLLTGSPTSpPTVEPEKPTR	NMTVEQLLTGSPTSpPTVEPEKPTR
QE3_191209_OPL1025_FR_U2OS_TiOx_C.18801.18801.5	GSGEKPVSAPGDDTESLHSpQGEEEFDMPQPPHGHVLHR	GSGEKPVSAPGDDTESLHSpQGEEEFDMPQPPHGHVLHR	GSGEKPVSAPGDDTESLHSpQGEEEFDMPQPPHGHVLHR	GSGEKPVSAPGDDTESLHSpQGEEEFDMPQPPHGHVLHR	GSGEKPVSAPGDDTESLHSpQGEEEFDMPQPPHGHVLHR	GSGEKPVSAPGDDTESLHSpQGEEEFDMPQPPHGHVLHR	GSGEKPVSAPGDDTESLHSpQGEEEFDMPQPPHGHVLHR	GSGEKPVSAPGDDTESLHSpQGEEEFDMPQPPHGHVLHR
QE3_191209_OPL1025_FR_U2OS_TiOx_C.8910.8910.3	RSSpLPLDHGSPAQENPESEK	RSSpLPLDHGSPAQENPESEK	RSSpLPLDHGSPAQENPESEK	RSSpLPLDHGSPAQENPESEK	RSSpLPLDHGSPAQENPESEK	RSSpLPLDHGSPAQENPESEK	RSSpLPLDHGSPAQENPESEK	RSSpLPLDHGSPAQENPESEK
QE3_191209_OPL1025_FR_U2OS_TiOx_C.35760.35760.3	DGDSYDPYDFSpDTEEEMPQVHTpPK	DGDSYDPYDFSpDTEEEMPQVHTpPK	DGDSYDPYDFSpDTEEEMPQVHTpPK	DGDSYDPYDFSpDTEEEMPQVHTpPK	DGDSYDPYDFSpDTEEEMPQVHTpPK	DGDSYDPYDFSpDTEEEMPQVHTpPK	DGDSYDPYDFSpDTEEEMPQVHTpPK	DGDSYDPYDFSpDTEEEMPQVHTpPK
QE3_191209_OPL1025_FR_U2OS_TiOx_A.32137.32137.2	EVFSSCSSEVVLSpGDDEEYQR	EVFSSCSSEVVLSpGDDEEYQR	EVFSSCSSEVVLSpGDDEEYQR	EVFSSCSSEVVLSpGDDEEYQR	EVFSSCSSEVVLSpGDDEEYQR	EVFSSCSSEVVLSpGDDEEYQR	EVFSSCSSEVVLSpGDDEEYQR	EVFSSCSSEVVLSpGDDEEYQR
QE3_191209_OPL1025_FR_U2OS_TiOx_A.21308.21308.3	GDQPAASGDSpDDDEPPPLPR	GDQPAASGDSpDDDEPPPLPR	GDQPAASGDSpDDDEPPPLPR	GDQPAASGDSpDDDEPPPLPR	GDQPAASGDSpDDDEPPPLPR	GDQPAASGDSpDDDEPPPLPR	GDQPAASGDSpDDDEPPPLPR	GDQPAASGDSpDDDEPPPLPR
QE3_191209_OPL1025_FR_U2OS_TiOx_C.36457.36457.2	YAALSpVDGEDENEGEDYAE	YAALSpVDGEDENEGEDYAE	YAALSpVDGEDENEGEDYAE	YAALSpVDGEDENEGEDYAE	NA	NA	YAALSpVDGEDENEGEDYAE	YAALSpVDGEDENEGEDYAE
QE3_191209_OPL1025_FR_U2OS_TiOx_B.26990.26990.2	NVSSFPDDATSpPLQENR	NVSSFPDDATSpPLQENR	NVSSFPDDATSpPLQENR	NVSSFPDDATSpPLQENR	NVSSFPDDATSpPLQENR	NVSSFPDDATSpPLQENR	NVSSFPDDATSpPLQENR	NVSSFPDDATSpPLQENR
QE3_191209_OPL1025_FR_U2OS_TiOx_B.12165.12165.2	KLEKEEEEGISQESpSpEEEQ	KLEKEEEEGISQESpSpEEEQ	KLEKEEEEGISQESpSpEEEQ	KLEKEEEEGISQESpSpEEEQ	NA	NA	KLEKEEEEGISQESpSpEEEQ	KLEKEEEEGISQESpSpEEEQ
QE3_191209_OPL1025_FR_U2OS_TiOx_C.8064.8064.3	SGGSGHAVAEPASpPEQELDQNKGK	SGGSGHAVAEPASpPEQELDQNKGK	QSQQPMKPISpPVKDPVSPASQK	QSQQPMKPISpPVKDPVSPASQK	SGGSGHAVAEPASpPEQELDQNKGK	SGGSGHAVAEPASpPEQELDQNKGK	SGGSGHAVAEPASpPEQELDQNKGK	SGGSGHAVAEPASpPEQELDQNKGK
QE3_191209_OPL1025_FR_U2OS_TiOx_A.38164.38164.4	CSDAAGYPHATHDLEGPPLDAYSIQGQHTISpPLDLAK	CSDAAGYPHATHDLEGPPLDAYSIQGQHTISpPLDLAK	CSDAAGYPHATHDLEGPPLDAYSIQGQHTISpPLDLAK	CSDAAGYPHATHDLEGPPLDAYSIQGQHTISpPLDLAK	CSDAAGYPHATHDLEGPPLDAYSIQGQHTISpPLDLAK	CSDAAGYPHATHDLEGPPLDAYSIQGQHTISpPLDLAK	CSDAAGYPHATHDLEGPPLDAYSIQGQHTISpPLDLAK	CSDAAGYPHATHDLEGPPLDAYSIQGQHTISpPLDLAK
QE3_191209_OPL1025_FR_U2OS_TiOx_A.15745.15745.2	SpAGEEEDGPVLTDEQK	SpAGEEEDGPVLTDEQK	SpAGEEEDGPVLTDEQK	SpAGEEEDGPVLTDEQK	SpAGEEEDGPVLTDEQK	SpAGEEEDGPVLTDEQK	SpAGEEEDGPVLTDEQK	SpAGEEEDGPVLTDEQK
QE3_191209_OPL1025_FR_U2OS_TiOx_A.19006.19006.3	SGCSpDLEEAVDSGADKK	SGCSpDLEEAVDSGADKK	SGCSpDLEEAVDSGADKK	SGCSpDLEEAVDSGADKK	SGCSpDLEEAVDSGADKK	SGCSpDLEEAVDSGADKK	SGCSpDLEEAVDSGADKK	SGCSpDLEEAVDSGADKK
QE3_191209_OPL1025_FR_U2OS_TiOx_A.54915.54915.2	KEESpEESpDDDMGFGLFD	KEESpEESpDDDMGFGLFD	NA	NA	NA	NA	NA	KEESpEESpDDDMGFGLFD
QE3_191209_OPL1025_FR_U2OS_TiOx_B.28327.28327.2	SNSpVGIQDAFNDGSDSTFQKR	SNSpVGIQDAFNDGSDSTFQKR	SNSpVGIQDAFNDGSDSTFQKR	SNSpVGIQDAFNDGSDSTFQKR	SNSpVGIQDAFNDGSDSTFQKR	SNSpVGIQDAFNDGSDSTFQKR	SNSpVGIQDAFNDGSDSTFQKR	SNSpVGIQDAFNDGSDSTFQKR
QE3_191209_OPL1025_FR_U2OS_TiOx_B.23964.23964.3	SKDHFGLEGDEESTMLEDSVSpPKK	SKDHFGLEGDEESTMLEDSVSpPKK	SKDHFGLEGDEESTMLEDSVSpPKK	SKDHFGLEGDEESTMLEDSVSpPKK	SKDHFGLEGDEESTMLEDSVSpPKK	SKDHFGLEGDEESTMLEDSVSpPKK	SKDHFGLEGDEESTMLEDSVSpPKK	SKDHFGLEGDEESTMLEDSVSpPKK
QE3_191209_OPL1025_FR_U2OS_TiOx_C.15808.15808.4	IKNENTEGSpPQEDGVELEGLKQR	IKNENTEGSpPQEDGVELEGLKQR	IKNENTEGSpPQEDGVELEGLKQR	IKNENTEGSpPQEDGVELEGLKQR	IKNENTEGSpPQEDGVELEGLKQR	IKNENTEGSpPQEDGVELEGLKQR	IKNENTEGSpPQEDGVELEGLKQR	IKNENTEGSpPQEDGVELEGLKQR
QE3_191209_OPL1025_FR_U2OS_TiOx_C.31763.31763.3	EAAVSASDILQESAIHSpPGTVEK	EAAVSASDILQESAIHSpPGTVEK	EAAVSASDILQESAIHSpPGTVEK	EAAVSASDILQESAIHSpPGTVEK	EAAVSASDILQESAIHSpPGTVEK	EAAVSASDILQESAIHSpPGTVEK	EAAVSASDILQESAIHSpPGTVEK	EAAVSASDILQESAIHSpPGTVEK
QE3_191209_OPL1025_FR_U2OS_TiOx_B.10294.10294.4	HNQGDSpDDDVEETHPMDGNDSpDYDPKK	HNQGDSpDDDVEETHPMDGNDSpDYDPKK	HNQGDSpDDDVEETHPMDGNDSpDYDPKK	HNQGDSpDDDVEETHPMDGNDSpDYDPKK	HNQGDSpDDDVEETHPMDGNDSpDYDPKK	HNQGDSpDDDVEETHPMDGNDSpDYDPKK	HNQGDSpDDDVEETHPMDGNDSpDYDPKK	HNQGDSpDDDVEETHPMDGNDSpDYDPKK
QE3_191209_OPL1025_FR_U2OS_TiOx_A.34886.34886.2	DEDMLYSpPELAQR	DEDMLYSpPELAQR	DEDMLYSpPELAQR	DEDMLYSpPELAQR	DEDMLYSpPELAQR	DEDMLYSpPELAQR	DEDMLYSpPELAQR	DEDMLYSpPELAQR
QE3_191209_OPL1025_FR_U2OS_TiOx_B.37196.37196.2	TLSNAEDYLDDEDSpD	TLSNAEDYLDDEDSpD	TLSNAEDYLDDEDSpD	TLSNAEDYLDDEDSpD	NA	TLSNAEDYLDDEDSpD	NA	TLSNAEDYLDDEDSpD
QE3_191209_OPL1025_FR_U2OS_TiOx_A.24315.24315.3	APVPSTCSSTFPEELSpPPSHQAK	APVPSTCSSTFPEELSpPPSHQAK	APVPSTCSSTFPEELSpPPSHQAK	APVPSTCSSTFPEELSpPPSHQAK	APVPSTCSSTFPEELSpPPSHQAK	APVPSTCSSTFPEELSpPPSHQAK	APVPSTCSSTFPEELSpPPSHQAK	APVPSTCSSTFPEELSpPPSHQAK
QE3_191209_OPL1025_FR_U2OS_TiOx_C.20598.20598.3	DQMEGSpPNSSESFEHIAR	DQMEGSpPNSSESFEHIAR	DQMEGSpPNSSESFEHIAR	DQMEGSpPNSSESFEHIAR	DQMEGSpPNSSESFEHIAR	DQMEGSpPNSSESFEHIAR	DQMEGSpPNSSESFEHIAR	DQMEGSpPNSSESFEHIAR
QE3_191209_OPL1025_FR_U2OS_TiOx_C.30450.30450.3	CGSGPVHISGQHLVAVEEDAESpEDEEEEDVK	CGSGPVHISGQHLVAVEEDAESpEDEEEEDVK	NA	NA	CGSGPVHISGQHLVAVEEDAESpEDEEEEDVK	CGSGPVHISGQHLVAVEEDAESpEDEEEEDVK	CGSGPVHISGQHLVAVEEDAESpEDEEEEDVK	CGSGPVHISGQHLVAVEEDAESpEDEEEEDVK
QE3_191209_OPL1025_FR_U2OS_TiOx_C.43670.43670.3	HTFSGVASVESpSSGEAFHVGK	HTFSGVASpVESSSGEAFHVGK	HTFSGVASVESpSSGEAFHVGK	HTFSGVASVESpSSGEAFHVGK	HTFSGVASVESpSSGEAFHVGK	HTFSGVASVESpSSGEAFHVGK	HTFSGVASVESpSSGEAFHVGK	HTFSGVASVESpSSGEAFHVGK
QE3_191209_OPL1025_FR_U2OS_TiOx_A.6662.6662.4	APPQTHLPSGASSGTGSASATHGGGSpPPGTR	APPQTHLPSGASSGTGSASATHGGGSpPPGTR	APPQTHLPSGASSGTGSASATHGGGSpPPGTR	APPQTHLPSGASSGTGSASATHGGGSpPPGTR	APPQTHLPSGASSGTGSASATHGGGSpPPGTR	APPQTHLPSGASSGTGSASATHGGGSpPPGTR	APPQTHLPSGASSGTGSASATHGGGSpPPGTR	APPQTHLPSGASSGTGSASATHGGGSpPPGTR
QE3_191209_OPL1025_FR_U2OS_TiOx_A.16985.16985.2	NMGGPYGGGNYGPGGSGGSpGGYGGR	NMGGPYGGGNYGPGGSGGSpGGYGGR	NMGGPYGGGNYGPGGSGGSpGGYGGR	NMGGPYGGGNYGPGGSGGSpGGYGGR	NMGGPYGGGNYGPGGSGGSpGGYGGR	NMGGPYGGGNYGPGGSGGSpGGYGGR	NMGGPYGGGNYGPGGSGGSpGGYGGR	NMGGPYGGGNYGPGGSGGSpGGYGGR
QE3_191209_OPL1025_FR_U2OS_TiOx_C.22707.22707.3	DMESpPTKLDVTLAK	DMESpPTKLDVTLAK	DMESpPTKLDVTLAK	DMESpPTKLDVTLAK	DMESpPTKLDVTLAK	DMESpPTKLDVTLAK	DMESpPTKLDVTLAK	DMESpPTKLDVTLAK
QE3_191209_OPL1025_FR_U2OS_TiOx_A.42649.42649.3	KDSpLPDADLASCGSLSQSSASFFTPR	KDSpLPDADLASCGSLSQSSASFFTPR	KDSpLPDADLASCGSLSQSSASFFTPR	KDSpLPDADLASCGSLSQSSASFFTPR	KDSpLPDADLASCGSLSQSSASFFTPR	KDSpLPDADLASCGSLSQSSASFFTPR	KDSpLPDADLASCGSLSQSSASFFTPR	KDSpLPDADLASCGSLSQSSASFFTPR
QE3_191209_OPL1025_FR_U2OS_TiOx_A.23806.23806.3	AASpPPRPLLSNASATpPVGR	AASpPPRPLLSNASATpPVGR	AASpPPRPLLSNASATpPVGR	AASpPPRPLLSNASATpPVGR	AASpPPRPLLSNASATpPVGR	AASpPPRPLLSNASATpPVGR	AASpPPRPLLSNASATpPVGR	AASpPPRPLLSNASATpPVGR
QE3_191209_OPL1025_FR_U2OS_TiOx_B.31358.31358.2	TQTpPPLGQTPQLGLK	TQTpPPLGQTPQLGLK	TQTpPPLGQTPQLGLK	TQTpPPLGQTPQLGLK	TQTpPPLGQTPQLGLK	TQTpPPLGQTPQLGLK	TQTpPPLGQTPQLGLK	TQTpPPLGQTPQLGLK
QE3_191209_OPL1025_FR_U2OS_TiOx_A.50011.50011.3	DKPVYDELFYTLSpPINGK	DKPVYDELFYTLSpPINGK	DKPVYDELFYTLSpPINGK	DKPVYDELFYTLSpPINGK	DKPVYDELFYTLSpPINGK	DKPVYDELFYTLSpPINGK	DKPVYDELFYTLSpPINGK	DKPVYDELFYTLSpPINGK
QE3_191209_OPL1025_FR_U2OS_TiOx_B.49134.49134.4	CGSGPVHISGQHLVAVEEDAESpEDEEEEDVKLLSISGK	CGSGPVHISGQHLVAVEEDAESpEDEEEEDVKLLSISGK	CGSGPVHISGQHLVAVEEDAESpEDEEEEDVKLLSISGK	CGSGPVHISGQHLVAVEEDAESpEDEEEEDVKLLSISGK	CGSGPVHISGQHLVAVEEDAESpEDEEEEDVKLLSISGK	CGSGPVHISGQHLVAVEEDAESpEDEEEEDVKLLSISGK	CGSGPVHISGQHLVAVEEDAESpEDEEEEDVKLLSISGK	CGSGPVHISGQHLVAVEEDAESpEDEEEEDVKLLSISGK
QE3_191209_OPL1025_FR_U2OS_TiOx_B.36889.36889.3	VLSKPPEGVVSEVEMLSSpQER	VLSKPPEGVVSEVEMLSSpQER	VLSKPPEGVVSEVEMLSSpQER	VLSKPPEGVVSEVEMLSSpQER	VLSKPPEGVVSEVEMLSSpQER	VLSKPPEGVVSEVEMLSSpQER	VLSKPPEGVVSEVEMLSSpQER	VLSKPPEGVVSEVEMLSSpQER
QE3_191209_OPL1025_FR_U2OS_TiOx_B.31039.31039.5	LGIAVIHGEAQDAESDLVDGRHSpPPMVR	LGIAVIHGEAQDAESDLVDGRHSpPPMVR	LGIAVIHGEAQDAESDLVDGRHSpPPMVR	LGIAVIHGEAQDAESDLVDGRHSpPPMVR	LGIAVIHGEAQDAESDLVDGRHSpPPMVR	LGIAVIHGEAQDAESDLVDGRHSpPPMVR	LGIAVIHGEAQDAESDLVDGRHSpPPMVR	LGIAVIHGEAQDAESDLVDGRHSpPPMVR
QE3_191209_OPL1025_FR_U2OS_TiOx_C.6653.6653.2	KVMDSpDEDDDY	KVMDSpDEDDDY	KVMDSpDEDDDY	KVMDSpDEDDDY	NA	NA	KVMDSpDEDDDY	KVMDSpDEDDDY
QE3_191209_OPL1025_FR_U2OS_TiOx_A.23631.23631.3	QRSpPIALPVKQEPPQIDAVK	QRSpPIALPVKQEPPQIDAVK	QRSpPIALPVKQEPPQIDAVK	QRSpPIALPVKQEPPQIDAVK	QRSpPIALPVKQEPPQIDAVK	QRSpPIALPVKQEPPQIDAVK	QRSpPIALPVKQEPPQIDAVK	QRSpPIALPVKQEPPQIDAVK
QE3_191209_OPL1025_FR_U2OS_TiOx_B.49735.49735.3	SpMDSSDLSDGAVTLQEYLELKK	SpMDSSDLSDGAVTLQEYLELKK	NA	NA	SpMDSSDLSDGAVTLQEYLELKK	SpMDSSDLSDGAVTLQEYLELKK	SpMDSSDLSDGAVTLQEYLELKK	SpMDSSDLSDGAVTLQEYLELKK
QE3_191209_OPL1025_FR_U2OS_TiOx_A.10168.10168.2	STPSHGSVSSLNSTGSLSpPK	STPSHGSVSSLNSTGSLSpPK	STPSHGSVSSLNSTGSLSpPK	STPSHGSVSSLNSTGSLSpPK	STPSHGSVSSLNSTGSLSpPK	STPSHGSVSSLNSTGSLSpPK	STPSHGSVSSLNSTGSLSpPK	STPSHGSVSSLNSTGSLSpPK
QE3_191209_OPL1025_FR_U2OS_TiOx_A.34453.34453.3	VIIKEGDVDVSpDSpDDEDDNLPANFDTCHR	VIIKEGDVDVSpDSpDDEDDNLPANFDTCHR	VIIKEGDVDVSpDSpDDEDDNLPANFDTCHR	VIIKEGDVDVSpDSpDDEDDNLPANFDTCHR	VIIKEGDVDVSpDSpDDEDDNLPANFDTCHR	VIIKEGDVDVSpDSpDDEDDNLPANFDTCHR	VIIKEGDVDVSpDSpDDEDDNLPANFDTCHR	VIIKEGDVDVSpDSpDDEDDNLPANFDTCHR
QE3_191209_OPL1025_FR_U2OS_TiOx_C.48868.48868.2	ATSpNVFAMFDQSQIQEFK	ATSpNVFAMFDQSQIQEFK	ATSpNVFAMFDQSQIQEFK	ATSpNVFAMFDQSQIQEFK	ATSpNVFAMFDQSQIQEFK	ATSpNVFAMFDQSQIQEFK	ATSpNVFAMFDQSQIQEFK	ATSpNVFAMFDQSQIQEFK
QE3_191209_OPL1025_FR_U2OS_TiOx_C.21547.21547.3	GDQPAASGDSpDDDEPPPLPR	GDQPAASGDSpDDDEPPPLPR	GDQPAASGDSpDDDEPPPLPR	GDQPAASGDSpDDDEPPPLPR	GDQPAASGDSpDDDEPPPLPR	GDQPAASGDSpDDDEPPPLPR	GDQPAASGDSpDDDEPPPLPR	GDQPAASGDSpDDDEPPPLPR
QE3_191209_OPL1025_FR_U2OS_TiOx_A.14852.14852.2	WDQTADQTpPGATpPK	WDQTADQTpPGATpPK	WDQTADQTpPGATpPK	WDQTADQTpPGATpPK	WDQTADQTpPGATpPK	WDQTADQTpPGATpPK	WDQTADQTpPGATpPK	WDQTADQTpPGATpPK
QE3_191209_OPL1025_FR_U2OS_TiOx_A.3552.3552.4	RAEVLGHKTpPEPAPR	RAEVLGHKTpPEPAPR	RAEVLGHKTpPEPAPR	RAEVLGHKTpPEPAPR	RAEVLGHKTpPEPAPR	RAEVLGHKTpPEPAPR	RAEVLGHKTpPEPAPR	RAEVLGHKTpPEPAPR
QE3_191209_OPL1025_FR_U2OS_TiOx_B.9059.9059.2	AGEPDGESpLDEQPSSSSSK	AGEPDGESpLDEQPSSSSSK	AGEPDGESpLDEQPSSSSSK	AGEPDGESpLDEQPSSSSSK	AGEPDGESpLDEQPSSSSSK	AGEPDGESpLDEQPSSSSSK	AGEPDGESpLDEQPSSSSSK	AGEPDGESpLDEQPSSSSSK
QE3_191209_OPL1025_FR_U2OS_TiOx_A.36081.36081.3	GPKSpDDDGFEIVPIEDPAK	GPKSpDDDGFEIVPIEDPAK	GPKSpDDDGFEIVPIEDPAK	GPKSpDDDGFEIVPIEDPAK	GPKSpDDDGFEIVPIEDPAK	GPKSpDDDGFEIVPIEDPAK	GPKSpDDDGFEIVPIEDPAK	GPKSpDDDGFEIVPIEDPAK
QE3_191209_OPL1025_FR_U2OS_TiOx_C.16481.16481.3	KMLGEDSpDEEEEMDTSER	KMLGEDSpDEEEEMDTSER	KMLGEDSpDEEEEMDTSER	KMLGEDSpDEEEEMDTSER	KMLGEDSpDEEEEMDTSER	KMLGEDSpDEEEEMDTSER	KMLGEDSpDEEEEMDTSER	KMLGEDSpDEEEEMDTSER
QE3_191209_OPL1025_FR_U2OS_TiOx_A.49189.49189.3	SLAALDALNTpDDENDEEEYEAWK	SLAALDALNTpDDENDEEEYEAWK	SLAALDALNTpDDENDEEEYEAWK	SLAALDALNTpDDENDEEEYEAWK	SLAALDALNTpDDENDEEEYEAWK	SLAALDALNTpDDENDEEEYEAWK	SLAALDALNTpDDENDEEEYEAWK	SLAALDALNTpDDENDEEEYEAWK
QE3_191209_OPL1025_FR_U2OS_TiOx_C.48981.48981.3	ATSpNVFAMFDQSQIQEFK	ATSpNVFAMFDQSQIQEFK	ATSpNVFAMFDQSQIQEFK	ATSpNVFAMFDQSQIQEFK	ATSpNVFAMFDQSQIQEFK	ATSpNVFAMFDQSQIQEFK	ATSpNVFAMFDQSQIQEFK	ATSpNVFAMFDQSQIQEFK
QE3_191209_OPL1025_FR_U2OS_TiOx_A.41794.41794.5	AKSpPQPPVEEEDEHFDDTVVCLDTYNCDLHFK	AKSpPQPPVEEEDEHFDDTVVCLDTYNCDLHFK	AKSpPQPPVEEEDEHFDDTVVCLDTYNCDLHFK	AKSpPQPPVEEEDEHFDDTVVCLDTYNCDLHFK	AKSpPQPPVEEEDEHFDDTVVCLDTYNCDLHFK	AKSpPQPPVEEEDEHFDDTVVCLDTYNCDLHFK	AKSpPQPPVEEEDEHFDDTVVCLDTYNCDLHFK	AKSpPQPPVEEEDEHFDDTVVCLDTYNCDLHFK
QE3_191209_OPL1025_FR_U2OS_TiOx_B.31701.31701.4	IALESEGRPEEQMESpDNCSpGGDDDWTHLSSK	IALESEGRPEEQMESpDNCSpGGDDDWTHLSSK	IALESEGRPEEQMESpDNCSpGGDDDWTHLSSK	IALESEGRPEEQMESpDNCSpGGDDDWTHLSSK	IALESEGRPEEQMESpDNCSpGGDDDWTHLSSK	IALESEGRPEEQMESpDNCSpGGDDDWTHLSSK	IALESEGRPEEQMESpDNCSpGGDDDWTHLSSK	IALESEGRPEEQMESpDNCSpGGDDDWTHLSSK
QE3_191209_OPL1025_FR_U2OS_TiOx_B.10062.10062.2	VNLEESSGVENSpPAGARPK	VNLEESSGVENSpPAGARPK	NA	NA	VNLEESSGVENSpPAGARPK	VNLEESSGVENSpPAGARPK	VNLEESSGVENSpPAGARPK	VNLEESSGVENSpPAGARPK
QE3_191209_OPL1025_FR_U2OS_TiOx_B.17256.17256.4	EKGPTTGEGALDLSDVHSpPPKSpPEGK	EKGPTTGEGALDLSDVHSpPPKSpPEGK	EKGPTTGEGALDLSDVHSpPPKSpPEGK	EKGPTTGEGALDLSDVHSpPPKSpPEGK	EKGPTTGEGALDLSDVHSpPPKSpPEGK	EKGPTTGEGALDLSDVHSpPPKSpPEGK	EKGPTTGEGALDLSDVHSpPPKSpPEGK	EKGPTTGEGALDLSDVHSpPPKSpPEGK
QE3_191209_OPL1025_FR_U2OS_TiOx_A.21772.21772.3	GPSTpPKSpPGASNFSTLPK	GPSTpPKSpPGASNFSTLPK	GPSTpPKSpPGASNFSTLPK	GPSTpPKSpPGASNFSTLPK	GPSTpPKSpPGASNFSTLPK	GPSTpPKSpPGASNFSTLPK	GPSTpPKSpPGASNFSTLPK	GPSTpPKSpPGASNFSTLPK
QE3_191209_OPL1025_FR_U2OS_TiOx_A.27310.27310.3	SQSpTTFNPDDMSEPEFKR	SQSpTTFNPDDMSEPEFKR	SQSpTTFNPDDMSEPEFKR	SQSpTTFNPDDMSEPEFKR	SQSpTTFNPDDMSEPEFKR	SQSpTTFNPDDMSEPEFKR	SQSpTTFNPDDMSEPEFKR	SQSpTTFNPDDMSEPEFKR
QE3_191209_OPL1025_FR_U2OS_TiOx_C.28363.28363.4	LQEEQDGGSpSpDEDRAGPAPPGASDGVDIQDVK	LQEEQDGGSpSpDEDRAGPAPPGASDGVDIQDVK	LQEEQDGGSpSpDEDRAGPAPPGASDGVDIQDVK	LQEEQDGGSpSpDEDRAGPAPPGASDGVDIQDVK	LQEEQDGGSpSpDEDRAGPAPPGASDGVDIQDVK	LQEEQDGGSpSpDEDRAGPAPPGASDGVDIQDVK	LQEEQDGGSpSpDEDRAGPAPPGASDGVDIQDVK	LQEEQDGGSpSpDEDRAGPAPPGASDGVDIQDVK
QE3_191209_OPL1025_FR_U2OS_TiOx_B.40521.40521.2	TLSVAAAFNEDEDSpEPEEMPPEAK	TLSVAAAFNEDEDSpEPEEMPPEAK	TLSVAAAFNEDEDSpEPEEMPPEAK	TLSVAAAFNEDEDSpEPEEMPPEAK	TLSVAAAFNEDEDSpEPEEMPPEAK	TLSVAAAFNEDEDSpEPEEMPPEAK	TLSVAAAFNEDEDSpEPEEMPPEAK	TLSVAAAFNEDEDSpEPEEMPPEAK
QE3_191209_OPL1025_FR_U2OS_TiOx_C.48756.48756.3	ATSpNVFAMFDQSQIQEFK	ATSpNVFAMFDQSQIQEFK	ATSpNVFAMFDQSQIQEFK	ATSpNVFAMFDQSQIQEFK	ATSpNVFAMFDQSQIQEFK	ATSpNVFAMFDQSQIQEFK	ATSpNVFAMFDQSQIQEFK	ATSpNVFAMFDQSQIQEFK
QE3_191209_OPL1025_FR_U2OS_TiOx_C.45372.45372.3	VEMGTSSQNDVDMSWIPQETLNQINKASpPR	VEMGTSSQNDVDMSWIPQETLNQINKASpPR	NA	NA	VEMGTSSQNDVDMSWIPQETLNQINKASpPR	VEMGTSSQNDVDMSWIPQETLNQINKASpPR	VEMGTSSQNDVDMSWIPQETLNQINKASpPR	VEMGTSSQNDVDMSWIPQETLNQINKASpPR
QE3_191209_OPL1025_FR_U2OS_TiOx_C.5140.5140.3	KKEIQNGNLHESpDSpESVPR	KKEIQNGNLHESpDSpESVPR	KKEIQNGNLHESpDSpESVPR	KKEIQNGNLHESpDSpESVPR	KKEIQNGNLHESpDSpESVPR	KKEIQNGNLHESpDSpESVPR	KKEIQNGNLHESpDSpESVPR	KKEIQNGNLHESpDSpESVPR
QE3_191209_OPL1025_FR_U2OS_TiOx_A.27946.27946.3	QEQINTEPLEDTVLSpPTKK	QEQINTEPLEDTVLSpPTKK	QEQINTEPLEDTVLSpPTKK	QEQINTEPLEDTVLSpPTKK	QEQINTEPLEDTVLSpPTKK	QEQINTEPLEDTVLSpPTKK	QEQINTEPLEDTVLSpPTKK	QEQINTEPLEDTVLSpPTKK
QE3_191209_OPL1025_FR_U2OS_TiOx_A.44122.44122.2	SSSpPAPADIAQTVQEDLR	SSSpPAPADIAQTVQEDLR	SSSpPAPADIAQTVQEDLR	SSSpPAPADIAQTVQEDLR	SSSpPAPADIAQTVQEDLR	SSSpPAPADIAQTVQEDLR	SSSpPAPADIAQTVQEDLR	SSSpPAPADIAQTVQEDLR
QE3_191209_OPL1025_FR_U2OS_TiOx_B.13801.13801.2	EQSSEAAETGVSpENEENPVR	EQSSEAAETGVSpENEENPVR	EQSSEAAETGVSpENEENPVR	EQSSEAAETGVSpENEENPVR	EQSSEAAETGVSpENEENPVR	EQSSEAAETGVSpENEENPVR	EQSSEAAETGVSpENEENPVR	EQSSEAAETGVSpENEENPVR
QE3_191209_OPL1025_FR_U2OS_TiOx_A.29129.29129.3	SASpPDDDLGSSNWEAADLGNEERK	SASpPDDDLGSSNWEAADLGNEERK	SASpPDDDLGSSNWEAADLGNEERK	SASpPDDDLGSSNWEAADLGNEERK	SASpPDDDLGSSNWEAADLGNEERK	SASpPDDDLGSSNWEAADLGNEERK	SASpPDDDLGSSNWEAADLGNEERK	SASpPDDDLGSSNWEAADLGNEERK
QE3_191209_OPL1025_FR_U2OS_TiOx_A.21759.21759.3	DHSpPTPSVFNSpDEERYR	DHSpPTPSVFNSpDEERYR	DHSpPTPSVFNSpDEERYR	DHSpPTPSVFNSpDEERYR	DHSpPTPSVFNSpDEERYR	DHSpPTPSVFNSpDEERYR	DHSpPTPSVFNSpDEERYR	DHSpPTPSVFNSpDEERYR
QE3_191209_OPL1025_FR_U2OS_TiOx_C.33614.33614.3	VTIAQGGVLPNIQAVLLPKKTpESHHK	VTIAQGGVLPNIQAVLLPKKTpESHHK	VTIAQGGVLPNIQAVLLPKKTpESHHK	VTIAQGGVLPNIQAVLLPKKTpESHHK	VTIAQGGVLPNIQAVLLPKKTpESHHK	VTIAQGGVLPNIQAVLLPKKTpESHHK	VTIAQGGVLPNIQAVLLPKKTpESHHK	VTIAQGGVLPNIQAVLLPKKTpESHHK
QE3_191209_OPL1025_FR_U2OS_TiOx_A.35654.35654.2	TLSVAAAFNEDEDSpEPEEMPPEAK	TLSVAAAFNEDEDSpEPEEMPPEAK	TLSVAAAFNEDEDSpEPEEMPPEAK	TLSVAAAFNEDEDSpEPEEMPPEAK	TLSVAAAFNEDEDSpEPEEMPPEAK	TLSVAAAFNEDEDSpEPEEMPPEAK	TLSVAAAFNEDEDSpEPEEMPPEAK	TLSVAAAFNEDEDSpEPEEMPPEAK
QE3_191209_OPL1025_FR_U2OS_TiOx_C.20547.20547.2	STIGVMVTASpHNPEEDNGVK	STIGVMVTASpHNPEEDNGVK	STIGVMVTASpHNPEEDNGVK	STIGVMVTASpHNPEEDNGVK	STIGVMVTASpHNPEEDNGVK	STIGVMVTASpHNPEEDNGVK	STIGVMVTASpHNPEEDNGVK	STIGVMVTASpHNPEEDNGVK
QE3_191209_OPL1025_FR_U2OS_TiOx_A.32667.32667.3	ILLVDSpPGMGNADDEQQEEGTSSK	ILLVDSpPGMGNADDEQQEEGTSSK	ILLVDSpPGMGNADDEQQEEGTSSK	ILLVDSpPGMGNADDEQQEEGTSSK	ILLVDSpPGMGNADDEQQEEGTSSK	ILLVDSpPGMGNADDEQQEEGTSSK	ILLVDSpPGMGNADDEQQEEGTSSK	ILLVDSpPGMGNADDEQQEEGTSSK
QE3_191209_OPL1025_FR_U2OS_TiOx_A.50111.50111.2	DKPVYDELFYTLSpPINGK	DKPVYDELFYTLSpPINGK	DKPVYDELFYTLSpPINGK	DKPVYDELFYTLSpPINGK	DKPVYDELFYTLSpPINGK	DKPVYDELFYTLSpPINGK	DKPVYDELFYTLSpPINGK	DKPVYDELFYTLSpPINGK
QE3_191209_OPL1025_FR_U2OS_TiOx_B.14127.14127.2	GKLSpAEENPDDSEVPSSSGINSTK	GKLSpAEENPDDSEVPSSSGINSTK	GKLSpAEENPDDSEVPSSSGINSTK	GKLSpAEENPDDSEVPSSSGINSTK	GKLSpAEENPDDSEVPSSSGINSTK	GKLSpAEENPDDSEVPSSSGINSTK	GKLSpAEENPDDSEVPSSSGINSTK	GKLSpAEENPDDSEVPSSSGINSTK
QE3_191209_OPL1025_FR_U2OS_TiOx_A.15829.15829.3	GPTSTSIDNIDGTpPVRDER	GPTSTSIDNIDGTpPVRDER	GPTSTSIDNIDGTpPVRDER	GPTSTSIDNIDGTpPVRDER	GPTSTSIDNIDGTpPVRDER	GPTSTSIDNIDGTpPVRDER	GPTSTSIDNIDGTpPVRDER	GPTSTSIDNIDGTpPVRDER
QE3_191209_OPL1025_FR_U2OS_TiOx_B.29696.29696.4	GRAEGEWEDQEALDYFSpDKESGK	GRAEGEWEDQEALDYFSpDKESGK	GRAEGEWEDQEALDYFSpDKESGK	GRAEGEWEDQEALDYFSpDKESGK	GRAEGEWEDQEALDYFSpDKESGK	GRAEGEWEDQEALDYFSpDKESGK	GRAEGEWEDQEALDYFSpDKESGK	GRAEGEWEDQEALDYFSpDKESGK
QE3_191209_OPL1025_FR_U2OS_TiOx_A.23618.23618.2	EVDQDDEENSpEEDEMDSGTMVR	EVDQDDEENSpEEDEMDSGTMVR	EVDQDDEENSpEEDEMDSGTMVR	EVDQDDEENSpEEDEMDSGTMVR	EVDQDDEENSpEEDEMDSGTMVR	EVDQDDEENSpEEDEMDSGTMVR	EVDQDDEENSpEEDEMDSGTMVR	EVDQDDEENSpEEDEMDSGTMVR
QE3_191209_OPL1025_FR_U2OS_TiOx_B.24924.24924.2	FGESEEVEMEVESpDEEDDKQEK	FGESEEVEMEVESpDEEDDKQEK	FGESEEVEMEVESpDEEDDKQEK	FGESEEVEMEVESpDEEDDKQEK	FGESEEVEMEVESpDEEDDKQEK	FGESEEVEMEVESpDEEDDKQEK	FGESEEVEMEVESpDEEDDKQEK	FGESEEVEMEVESpDEEDDKQEK
QE3_191209_OPL1025_FR_U2OS_TiOx_B.53308.53308.2	KEESpEESpDDDMGFGLFD	KEESpEESpDDDMGFGLFD	KEESpEESpDDDMGFGLFD	KEESpEESpDDDMGFGLFD	NA	NA	KEESpEESpDDDMGFGLFD	KEESpEESpDDDMGFGLFD
QE3_191209_OPL1025_FR_U2OS_TiOx_B.18794.18794.4	KQPPVSPGTpALVGSQKEPSEVPTPK	KQPPVSPGTpALVGSQKEPSEVPTPK	KQPPVSPGTpALVGSQKEPSEVPTPK	KQPPVSPGTpALVGSQKEPSEVPTPK	KQPPVSPGTpALVGSQKEPSEVPTPK	KQPPVSPGTpALVGSQKEPSEVPTPK	KQPPVSPGTpALVGSQKEPSEVPTPK	KQPPVSPGTpALVGSQKEPSEVPTPK
QE3_191209_OPL1025_FR_U2OS_TiOx_B.31876.31876.3	RGSpFDATGSGFSMTFSSSSYSSSGYGR	RGSpFDATGSGFSMTFSSSSYSSSGYGR	RGSpFDATGSGFSMTFSSSSYSSSGYGR	RGSpFDATGSGFSMTFSSSSYSSSGYGR	RGSpFDATGSGFSMTFSSSSYSSSGYGR	RGSpFDATGSGFSMTFSSSSYSSSGYGR	RGSpFDATGSGFSMTFSSSSYSSSGYGR	RGSpFDATGSGFSMTFSSSSYSSSGYGR
QE3_191209_OPL1025_FR_U2OS_TiOx_C.21042.21042.3	AASpPPRPLLSNASATPVGR	AASpPPRPLLSNASATPVGR	NA	NA	AASpPPRPLLSNASATPVGR	AASpPPRPLLSNASATPVGR	AASpPPRPLLSNASATPVGR	AASpPPRPLLSNASATPVGR
QE3_191209_OPL1025_FR_U2OS_TiOx_A.43671.43671.3	RGSpMFYDEDGDLAHEFYEETIVTK	RGSpMFYDEDGDLAHEFYEETIVTK	RGSpMFYDEDGDLAHEFYEETIVTK	RGSpMFYDEDGDLAHEFYEETIVTK	RGSpMFYDEDGDLAHEFYEETIVTK	RGSpMFYDEDGDLAHEFYEETIVTK	RGSpMFYDEDGDLAHEFYEETIVTK	RGSpMFYDEDGDLAHEFYEETIVTK
QE3_191209_OPL1025_FR_U2OS_TiOx_B.21844.21844.3	GDQPAASGDSpDDDEPPPLPR	GDQPAASGDSpDDDEPPPLPR	GDQPAASGDSpDDDEPPPLPR	GDQPAASGDSpDDDEPPPLPR	GDQPAASGDSpDDDEPPPLPR	GDQPAASGDSpDDDEPPPLPR	GDQPAASGDSpDDDEPPPLPR	GDQPAASGDSpDDDEPPPLPR
QE3_191209_OPL1025_FR_U2OS_TiOx_A.48006.48006.2	NPVDYMDLPFSSSpPSR	NPVDYMDLPFSSSpPSR	NPVDYMDLPFSSSpPSR	NPVDYMDLPFSSSpPSR	NPVDYMDLPFSSSpPSR	NPVDYMDLPFSSSpPSR	NPVDYMDLPFSSSpPSR	NPVDYMDLPFSSSpPSR
QE3_191209_OPL1025_FR_U2OS_TiOx_C.17787.17787.2	GHYEVTGSpDDETGKLQGSGVSLASK	GHYEVTGSpDDETGKLQGSGVSLASK	GHYEVTGSpDDETGKLQGSGVSLASK	GHYEVTGSpDDETGKLQGSGVSLASK	GHYEVTGSpDDETGKLQGSGVSLASK	GHYEVTGSpDDETGKLQGSGVSLASK	GHYEVTGSpDDETGKLQGSGVSLASK	GHYEVTGSpDDETGKLQGSGVSLASK
QE3_191209_OPL1025_FR_U2OS_TiOx_B.21861.21861.3	DMESpPTKLDVTLAK	DMESpPTKLDVTLAK	DMESpPTKLDVTLAK	DMESpPTKLDVTLAK	DMESpPTKLDVTLAK	DMESpPTKLDVTLAK	DMESpPTKLDVTLAK	DMESpPTKLDVTLAK
QE3_191209_OPL1025_FR_U2OS_TiOx_C.22951.22951.3	IYHLPDAESpDEDEDFKEQTR	IYHLPDAESpDEDEDFKEQTR	IYHLPDAESpDEDEDFKEQTR	IYHLPDAESpDEDEDFKEQTR	IYHLPDAESpDEDEDFKEQTR	IYHLPDAESpDEDEDFKEQTR	IYHLPDAESpDEDEDFKEQTR	IYHLPDAESpDEDEDFKEQTR
QE3_191209_OPL1025_FR_U2OS_TiOx_B.48719.48719.2	SNDSpGEEAEKEFIFV	SNDSpGEEAEKEFIFV	SNDSpGEEAEKEFIFV	SNDSpGEEAEKEFIFV	NA	SNDSpGEEAEKEFIFV	SNDSpGEEAEKEFIFV	SNDSpGEEAEKEFIFV
QE3_191209_OPL1025_FR_U2OS_TiOx_A.26826.26826.2	VLGSpEGEEEDEALSpPAK	VLGSpEGEEEDEALSpPAK	VLGSpEGEEEDEALSpPAK	VLGSpEGEEEDEALSpPAK	VLGSpEGEEEDEALSpPAK	VLGSpEGEEEDEALSpPAK	VLGSpEGEEEDEALSpPAK	VLGSpEGEEEDEALSpPAK
QE3_191209_OPL1025_FR_U2OS_TiOx_A.14072.14072.3	RRSpIQDLTVTGTEPGQVSSR	RRSpIQDLTVTGTEPGQVSSR	RRSpIQDLTVTGTEPGQVSSR	RRSpIQDLTVTGTEPGQVSSR	RRSpIQDLTVTGTEPGQVSSR	RRSpIQDLTVTGTEPGQVSSR	RRSpIQDLTVTGTEPGQVSSR	RRSpIQDLTVTGTEPGQVSSR
QE3_191209_OPL1025_FR_U2OS_TiOx_B.44087.44087.2	SSSpPAPADIAQTVQEDLR	SSSpPAPADIAQTVQEDLR	NA	NA	SSSpPAPADIAQTVQEDLR	SSSpPAPADIAQTVQEDLR	SSSpPAPADIAQTVQEDLR	SSSpPAPADIAQTVQEDLR
QE3_191209_OPL1025_FR_U2OS_TiOx_C.10299.10299.2	EIQNGNLHESpDSESVPR	EIQNGNLHESpDSESVPR	EIQNGNLHESpDSESVPR	EIQNGNLHESpDSESVPR	EIQNGNLHESpDSESVPR	EIQNGNLHESpDSESVPR	EIQNGNLHESpDSESVPR	EIQNGNLHESpDSESVPR
QE3_191209_OPL1025_FR_U2OS_TiOx_C.36862.36862.2	KQSpLGELIGTLNAAK	KQSpLGELIGTLNAAK	KQSpLGELIGTLNAAK	KQSpLGELIGTLNAAK	KQSpLGELIGTLNAAK	KQSpLGELIGTLNAAK	KQSpLGELIGTLNAAK	KQSpLGELIGTLNAAK
QE3_191209_OPL1025_FR_U2OS_TiOx_C.5498.5498.3	SHHAPMSpPGSSGGGGQPLAR	SHHAPMSpPGSSGGGGQPLAR	SHHAPMSpPGSSGGGGQPLAR	SHHAPMSpPGSSGGGGQPLAR	SHHAPMSpPGSSGGGGQPLAR	SHHAPMSpPGSSGGGGQPLAR	SHHAPMSpPGSSGGGGQPLAR	SHHAPMSpPGSSGGGGQPLAR
QE3_191209_OPL1025_FR_U2OS_TiOx_C.53898.53898.2	KEESpEESpDDDMGFGLFD	KEESpEESpDDDMGFGLFD	KEESpEESpDDDMGFGLFD	KEESpEESpDDDMGFGLFD	NA	NA	KEESpEESpDDDMGFGLFD	KEESpEESpDDDMGFGLFD
QE3_191209_OPL1025_FR_U2OS_TiOx_A.3724.3724.3	SESpPKEPEQLRK	SESpPKEPEQLRK	SESpPKEPEQLRK	SESpPKEPEQLRK	SESpPKEPEQLRK	SESpPKEPEQLRK	SESpPKEPEQLRK	SESpPKEPEQLRK
QE3_191209_OPL1025_FR_U2OS_TiOx_C.46305.46305.4	YEMACAIADAFNLPSSHLRPITDSpPVLGAQRPR	YEMACAIADAFNLPSSHLRPITDSpPVLGAQRPR	YEMACAIADAFNLPSSHLRPITDSpPVLGAQRPR	YEMACAIADAFNLPSSHLRPITDSpPVLGAQRPR	YEMACAIADAFNLPSSHLRPITDSpPVLGAQRPR	YEMACAIADAFNLPSSHLRPITDSpPVLGAQRPR	NA	YEMACAIADAFNLPSSHLRPITDSpPVLGAQRPR
QE3_191209_OPL1025_FR_U2OS_TiOx_C.44575.44575.3	SpMDELNHDFQALALEGR	SpMDELNHDFQALALEGR	SpMDELNHDFQALALEGR	SpMDELNHDFQALALEGR	SpMDELNHDFQALALEGR	SpMDELNHDFQALALEGR	SpMDELNHDFQALALEGR	SpMDELNHDFQALALEGR
QE3_191209_OPL1025_FR_U2OS_TiOx_A.25814.25814.3	HTFSGVASVESpSSGEAFHVGK	HTFSGVASVESpSSGEAFHVGK	HTFSGVASVESpSSGEAFHVGK	HTFSGVASVESpSSGEAFHVGK	HTFSGVASVESpSSGEAFHVGK	HTFSGVASVESpSSGEAFHVGK	HTFSGVASVESpSSGEAFHVGK	HTFSGVASVESpSSGEAFHVGK
QE3_191209_OPL1025_FR_U2OS_TiOx_C.22414.22414.2	KVQVAALQASpPPLDQDDR	KVQVAALQASpPPLDQDDR	KVQVAALQASpPPLDQDDR	KVQVAALQASpPPLDQDDR	KVQVAALQASpPPLDQDDR	KVQVAALQASpPPLDQDDR	KVQVAALQASpPPLDQDDR	KVQVAALQASpPPLDQDDR
QE3_191209_OPL1025_FR_U2OS_TiOx_A.49279.49279.3	ATSpNVFAMFDQSQIQEFK	ATSpNVFAMFDQSQIQEFK	ATSpNVFAMFDQSQIQEFK	ATSpNVFAMFDQSQIQEFK	ATSpNVFAMFDQSQIQEFK	ATSpNVFAMFDQSQIQEFK	ATSpNVFAMFDQSQIQEFK	ATSpNVFAMFDQSQIQEFK
QE3_191209_OPL1025_FR_U2OS_TiOx_B.18334.18334.2	KYVISpDEEEEDDD	KYVISpDEEEEDDD	KYVISpDEEEEDDD	KYVISpDEEEEDDD	NA	NA	KYVISpDEEEEDDD	KYVISpDEEEEDDD
QE3_191209_OPL1025_FR_U2OS_TiOx_B.37004.37004.2	SLSpSPTVTLSAPLEGAK	SLSpSPTVTLSAPLEGAK	SLSpSPTVTLSAPLEGAK	SLSpSPTVTLSAPLEGAK	SLSpSPTVTLSAPLEGAK	SLSpSPTVTLSAPLEGAK	SLSpSPTVTLSAPLEGAK	SLSpSPTVTLSAPLEGAK
QE3_191209_OPL1025_FR_U2OS_TiOx_A.18172.18172.2	MLGEDSpDEEEEMDTSER	MLGEDSpDEEEEMDTSER	MLGEDSpDEEEEMDTSER	MLGEDSpDEEEEMDTSER	MLGEDSpDEEEEMDTSER	MLGEDSpDEEEEMDTSER	MLGEDSpDEEEEMDTSER	MLGEDSpDEEEEMDTSER
QE3_191209_OPL1025_FR_U2OS_TiOx_A.6934.6934.3	FYETKEESYSpPSKDR	FYETKEESYSpPSKDR	FYETKEESYSpPSKDR	FYETKEESYSpPSKDR	FYETKEESYSpPSKDR	FYETKEESYSpPSKDR	FYETKEESYSpPSKDR	FYETKEESYSpPSKDR
QE3_191209_OPL1025_FR_U2OS_TiOx_A.22797.22797.3	KVQVAALQASpPPLDQDDR	KVQVAALQASpPPLDQDDR	KVQVAALQASpPPLDQDDR	KVQVAALQASpPPLDQDDR	KVQVAALQASpPPLDQDDR	KVQVAALQASpPPLDQDDR	KVQVAALQASpPPLDQDDR	KVQVAALQASpPPLDQDDR
QE3_191209_OPL1025_FR_U2OS_TiOx_A.26085.26085.4	MLPHAPGVQMQAIPEDAVHEDSpGDEDGEDPDKR	MLPHAPGVQMQAIPEDAVHEDSpGDEDGEDPDKR	MLPHAPGVQMQAIPEDAVHEDSpGDEDGEDPDKR	MLPHAPGVQMQAIPEDAVHEDSpGDEDGEDPDKR	MLPHAPGVQMQAIPEDAVHEDSpGDEDGEDPDKR	MLPHAPGVQMQAIPEDAVHEDSpGDEDGEDPDKR	MLPHAPGVQMQAIPEDAVHEDSpGDEDGEDPDKR	MLPHAPGVQMQAIPEDAVHEDSpGDEDGEDPDKR
QE3_191209_OPL1025_FR_U2OS_TiOx_C.19278.19278.3	KLSVPTpSpDEEDEVPAPKPR	KLSVPTpSpDEEDEVPAPKPR	KLSVPTpSpDEEDEVPAPKPR	KLSVPTpSpDEEDEVPAPKPR	KLSVPTpSpDEEDEVPAPKPR	KLSVPTpSpDEEDEVPAPKPR	KLSVPTpSpDEEDEVPAPKPR	KLSVPTpSpDEEDEVPAPKPR
QE3_191209_OPL1025_FR_U2OS_TiOx_A.21868.21868.3	NHSVNEEEQEEQGEGSpEDEWEQVGPR	NHSVNEEEQEEQGEGSpEDEWEQVGPR	NHSVNEEEQEEQGEGSpEDEWEQVGPR	NHSVNEEEQEEQGEGSpEDEWEQVGPR	NHSVNEEEQEEQGEGSpEDEWEQVGPR	NHSVNEEEQEEQGEGSpEDEWEQVGPR	NHSVNEEEQEEQGEGSpEDEWEQVGPR	NHSVNEEEQEEQGEGSpEDEWEQVGPR
QE3_191209_OPL1025_FR_U2OS_TiOx_B.43379.43379.4	VPPPRSpPQAQEAPVNIDEGLTGCTIQLLPAQDK	VPPPRSpPQAQEAPVNIDEGLTGCTIQLLPAQDK	VPPPRSpPQAQEAPVNIDEGLTGCTIQLLPAQDK	VPPPRSpPQAQEAPVNIDEGLTGCTIQLLPAQDK	VPPPRSpPQAQEAPVNIDEGLTGCTIQLLPAQDK	VPPPRSpPQAQEAPVNIDEGLTGCTIQLLPAQDK	VPPPRSpPQAQEAPVNIDEGLTGCTIQLLPAQDK	VPPPRSpPQAQEAPVNIDEGLTGCTIQLLPAQDK
QE3_191209_OPL1025_FR_U2OS_TiOx_A.40258.40258.2	SSQSEGIFLGSpESpDEDSVR	SSQSEGIFLGSpESpDEDSVR	SSQSEGIFLGSpESpDEDSVR	SSQSEGIFLGSpESpDEDSVR	SSQSEGIFLGSpESpDEDSVR	SSQSEGIFLGSpESpDEDSVR	SSQSEGIFLGSpESpDEDSVR	SSQSEGIFLGSpESpDEDSVR
QE3_191209_OPL1025_FR_U2OS_TiOx_B.47969.47969.2	DYEIESQNPLASpPTNTLLGSAK	DYEIESQNPLASpPTNTLLGSAK	DYEIESQNPLASpPTNTLLGSAK	DYEIESQNPLASpPTNTLLGSAK	DYEIESQNPLASpPTNTLLGSAK	DYEIESQNPLASpPTNTLLGSAK	DYEIESQNPLASpPTNTLLGSAK	DYEIESQNPLASpPTNTLLGSAK
QE3_191209_OPL1025_FR_U2OS_TiOx_C.6446.6446.2	SHVTEEEEEEEEEESpDS	SHVTEEEEEEEEEESpDS	SHVTEEEEEEEEEESpDS	SHVTEEEEEEEEEESpDS	NA	SHVTEEEEEEEEEESpDS	SHVTEEEEEEEEEESpDS	SHVTEEEEEEEEEESpDS
QE3_191209_OPL1025_FR_U2OS_TiOx_C.5587.5587.3	SGDCIRHSpSTFDQTAER	SGDCIRHSpSTFDQTAER	SGDCIRHSpSTFDQTAER	SGDCIRHSpSTFDQTAER	SGDCIRHSpSTFDQTAER	SGDCIRHSpSTFDQTAER	SGDCIRHSpSTFDQTAER	SGDCIRHSpSTFDQTAER
QE3_191209_OPL1025_FR_U2OS_TiOx_A.8251.8251.2	LGAGEGGEASVSpPEK	LGAGEGGEASVSpPEK	LGAGEGGEASVSpPEK	LGAGEGGEASVSpPEK	LGAGEGGEASVSpPEK	LGAGEGGEASVSpPEK	LGAGEGGEASVSpPEK	LGAGEGGEASVSpPEK
QE3_191209_OPL1025_FR_U2OS_TiOx_C.22323.22323.3	DPGPPRPPAGATQDEELQGSpPLSR	DPGPPRPPAGATQDEELQGSpPLSR	DPGPPRPPAGATQDEELQGSpPLSR	DPGPPRPPAGATQDEELQGSpPLSR	NA	NA	DPGPPRPPAGATQDEELQGSpPLSR	DPGPPRPPAGATQDEELQGSpPLSR
QE3_191209_OPL1025_FR_U2OS_TiOx_B.2941.2941.3	RKSpQVNGEAGSYEMTNQHVK	RKSpQVNGEAGSYEMTNQHVK	RKSpQVNGEAGSYEMTNQHVK	RKSpQVNGEAGSYEMTNQHVK	RKSpQVNGEAGSYEMTNQHVK	RKSpQVNGEAGSYEMTNQHVK	RKSpQVNGEAGSYEMTNQHVK	RKSpQVNGEAGSYEMTNQHVK
QE3_191209_OPL1025_FR_U2OS_TiOx_C.42287.42287.3	KDSpLPDADLASCGSLSQSSASFFTPR	KDSpLPDADLASCGSLSQSSASFFTPR	KDSpLPDADLASCGSLSQSSASFFTPR	KDSpLPDADLASCGSLSQSSASFFTPR	KDSpLPDADLASCGSLSQSSASFFTPR	KDSpLPDADLASCGSLSQSSASFFTPR	KDSpLPDADLASCGSLSQSSASFFTPR	KDSpLPDADLASCGSLSQSSASFFTPR
QE3_191209_OPL1025_FR_U2OS_TiOx_B.33292.33292.2	GFGDGYNGYGGGPGGGNFGGSpPGYGGGR	GFGDGYNGYGGGPGGGNFGGSpPGYGGGR	GFGDGYNGYGGGPGGGNFGGSpPGYGGGR	GFGDGYNGYGGGPGGGNFGGSpPGYGGGR	GFGDGYNGYGGGPGGGNFGGSpPGYGGGR	GFGDGYNGYGGGPGGGNFGGSpPGYGGGR	GFGDGYNGYGGGPGGGNFGGSpPGYGGGR	GFGDGYNGYGGGPGGGNFGGSpPGYGGGR
QE3_191209_OPL1025_FR_U2OS_TiOx_C.22011.22011.2	VPSpSpDEEVVEEPQSR	VPSpSpDEEVVEEPQSR	VPSpSpDEEVVEEPQSR	VPSpSpDEEVVEEPQSR	VPSpSpDEEVVEEPQSR	VPSpSpDEEVVEEPQSR	VPSpSpDEEVVEEPQSR	VPSpSpDEEVVEEPQSR
QE3_191209_OPL1025_FR_U2OS_TiOx_C.25155.25155.3	HTFSGVASVESpSSGEAFHVGK	HTFSGVASVESpSSGEAFHVGK	HTFSGVASVESpSSGEAFHVGK	HTFSGVASVESpSSGEAFHVGK	HTFSGVASVESpSSGEAFHVGK	HTFSGVASVESpSSGEAFHVGK	HTFSGVASVESpSSGEAFHVGK	HTFSGVASVESpSSGEAFHVGK
QE3_191209_OPL1025_FR_U2OS_TiOx_A.3585.3585.2	MDSpDEDEKEGEEEKVAK	MDSpDEDEKEGEEEKVAK	MDSpDEDEKEGEEEKVAK	MDSpDEDEKEGEEEKVAK	MDSpDEDEKEGEEEKVAK	MDSpDEDEKEGEEEKVAK	MDSpDEDEKEGEEEKVAK	MDSpDEDEKEGEEEKVAK
QE3_191209_OPL1025_FR_U2OS_TiOx_B.50460.50460.4	CGSGPVHISGQHLVAVEEDAESpEDEEEEDVK	CGSGPVHISGQHLVAVEEDAESpEDEEEEDVK	CGSGPVHISGQHLVAVEEDAESpEDEEEEDVK	CGSGPVHISGQHLVAVEEDAESpEDEEEEDVK	CGSGPVHISGQHLVAVEEDAESpEDEEEEDVK	CGSGPVHISGQHLVAVEEDAESpEDEEEEDVK	CGSGPVHISGQHLVAVEEDAESpEDEEEEDVK	CGSGPVHISGQHLVAVEEDAESpEDEEEEDVK
QE3_191209_OPL1025_FR_U2OS_TiOx_B.20719.20719.2	GLLYDSpDEEDEERPAR	GLLYDSpDEEDEERPAR	GLLYDSpDEEDEERPAR	GLLYDSpDEEDEERPAR	GLLYDSpDEEDEERPAR	GLLYDSpDEEDEERPAR	GLLYDSpDEEDEERPAR	GLLYDSpDEEDEERPAR
QE3_191209_OPL1025_FR_U2OS_TiOx_B.31891.31891.3	TESpPATAAETASEELDNR	TESpPATAAETASEELDNR	TESpPATAAETASEELDNR	TESpPATAAETASEELDNR	TESpPATAAETASEELDNR	TESpPATAAETASEELDNR	TESpPATAAETASEELDNR	TESpPATAAETASEELDNR
QE3_191209_OPL1025_FR_U2OS_TiOx_C.12140.12140.3	GHLSRPEAQSLSpPYTTSANR	GHLSRPEAQSLSpPYTTSANR	GHLSRPEAQSLSpPYTTSANR	GHLSRPEAQSLSpPYTTSANR	GHLSRPEAQSLSpPYTTSANR	GHLSRPEAQSLSpPYTTSANR	GHLSRPEAQSLSpPYTTSANR	GHLSRPEAQSLSpPYTTSANR
QE3_191209_OPL1025_FR_U2OS_TiOx_B.18125.18125.3	NSKSpPEEHLEEMMK	NSKSpPEEHLEEMMK	NSKSpPEEHLEEMMK	NSKSpPEEHLEEMMK	NSKSpPEEHLEEMMK	NSKSpPEEHLEEMMK	NSKSpPEEHLEEMMK	NSKSpPEEHLEEMMK
QE3_191209_OPL1025_FR_U2OS_TiOx_B.35555.35555.2	MDSNFGLAGLPGSpPK	MDSNFGLAGLPGSpPK	MDSNFGLAGLPGSpPK	MDSNFGLAGLPGSpPK	MDSNFGLAGLPGSpPK	MDSNFGLAGLPGSpPK	MDSNFGLAGLPGSpPK	MDSNFGLAGLPGSpPK
QE3_191209_OPL1025_FR_U2OS_TiOx_C.24272.24272.3	KPPAPPSpPVQSQSpPSTNWSPAVPVKK	KPPAPPSpPVQSQSpPSTNWSPAVPVKK	KPPAPPSpPVQSQSpPSTNWSPAVPVKK	KPPAPPSpPVQSQSpPSTNWSPAVPVKK	KPPAPPSpPVQSQSpPSTNWSPAVPVKK	KPPAPPSpPVQSQSpPSTNWSPAVPVKK	KPPAPPSpPVQSQSpPSTNWSPAVPVKK	KPPAPPSpPVQSQSpPSTNWSPAVPVKK
QE3_191209_OPL1025_FR_U2OS_TiOx_B.29781.29781.2	ISYIPDEEVSSPSpPPQR	ISYIPDEEVSSPSpPPQR	ISYIPDEEVSSPSpPPQR	ISYIPDEEVSSPSpPPQR	ISYIPDEEVSSPSpPPQR	ISYIPDEEVSSPSpPPQR	ISYIPDEEVSSPSpPPQR	ISYIPDEEVSSPSpPPQR
QE3_191209_OPL1025_FR_U2OS_TiOx_B.18173.18173.3	ASpPAPGSGHPEGPGAHLDMNSLDR	ASpPAPGSGHPEGPGAHLDMNSLDR	ASpPAPGSGHPEGPGAHLDMNSLDR	ASpPAPGSGHPEGPGAHLDMNSLDR	ASpPAPGSGHPEGPGAHLDMNSLDR	ASpPAPGSGHPEGPGAHLDMNSLDR	ASpPAPGSGHPEGPGAHLDMNSLDR	ASpPAPGSGHPEGPGAHLDMNSLDR
QE3_191209_OPL1025_FR_U2OS_TiOx_C.18079.18079.4	IVRGDQPAASGDSpDDDEPPPLPR	IVRGDQPAASGDSpDDDEPPPLPR	IVRGDQPAASGDSpDDDEPPPLPR	IVRGDQPAASGDSpDDDEPPPLPR	IVRGDQPAASGDSpDDDEPPPLPR	IVRGDQPAASGDSpDDDEPPPLPR	IVRGDQPAASGDSpDDDEPPPLPR	IVRGDQPAASGDSpDDDEPPPLPR
QE3_191209_OPL1025_FR_U2OS_TiOx_A.44411.44411.2	SSSpPAPADIAQTVQEDLR	SSSpPAPADIAQTVQEDLR	SSSpPAPADIAQTVQEDLR	SSSpPAPADIAQTVQEDLR	SSSpPAPADIAQTVQEDLR	SSSpPAPADIAQTVQEDLR	SSSpPAPADIAQTVQEDLR	SSSpPAPADIAQTVQEDLR
QE3_191209_OPL1025_FR_U2OS_TiOx_C.25107.25107.3	FGESEEVEMEVESpDEEDDKQEK	FGESEEVEMEVESpDEEDDKQEK	FGESEEVEMEVESpDEEDDKQEK	FGESEEVEMEVESpDEEDDKQEK	FGESEEVEMEVESpDEEDDKQEK	FGESEEVEMEVESpDEEDDKQEK	FGESEEVEMEVESpDEEDDKQEK	FGESEEVEMEVESpDEEDDKQEK
QE3_191209_OPL1025_FR_U2OS_TiOx_A.26760.26760.3	HTFSGVASVESpSSGEAFHVGK	HTFSGVASVESpSSGEAFHVGK	NA	NA	HTFSGVASVESpSSGEAFHVGK	HTFSGVASVESpSSGEAFHVGK	HTFSGVASVESpSSGEAFHVGK	HTFSGVASVESpSSGEAFHVGK
QE3_191209_OPL1025_FR_U2OS_TiOx_B.33033.33033.2	MPQDGSpDDEDEEWPTLEK	MPQDGSpDDEDEEWPTLEK	MPQDGSpDDEDEEWPTLEK	MPQDGSpDDEDEEWPTLEK	MPQDGSpDDEDEEWPTLEK	MPQDGSpDDEDEEWPTLEK	MPQDGSpDDEDEEWPTLEK	MPQDGSpDDEDEEWPTLEK
QE3_191209_OPL1025_FR_U2OS_TiOx_A.53702.53702.2	KEESpEESpDDDMGFGLFD	KEESpEESpDDDMGFGLFD	KEESpEESpDDDMGFGLFD	KEESpEESpDDDMGFGLFD	NA	NA	KEESpEESpDDDMGFGLFD	KEESpEESpDDDMGFGLFD
QE3_191209_OPL1025_FR_U2OS_TiOx_C.39462.39462.3	TMIISpPERLDPFADGGKTpPDPK	TMIISpPERLDPFADGGKTpPDPK	TMIISpPERLDPFADGGKTpPDPK	TMIISpPERLDPFADGGKTpPDPK	TMIISpPERLDPFADGGKTpPDPK	TMIISpPERLDPFADGGKTpPDPK	TMIISpPERLDPFADGGKTpPDPK	TMIISpPERLDPFADGGKTpPDPK
QE3_191209_OPL1025_FR_U2OS_TiOx_A.25406.25406.2	KETpESpEAEDNLDDLEK	KETpESpEAEDNLDDLEK	KETpESpEAEDNLDDLEK	KETpESpEAEDNLDDLEK	KETpESpEAEDNLDDLEK	KETpESpEAEDNLDDLEK	KETpESpEAEDNLDDLEK	KETpESpEAEDNLDDLEK
QE3_191209_OPL1025_FR_U2OS_TiOx_C.30049.30049.3	AVQQHQHGYDSpDEEVDSELGTWEHQLR	AVQQHQHGYDSpDEEVDSELGTWEHQLR	AVQQHQHGYDSpDEEVDSELGTWEHQLR	AVQQHQHGYDSpDEEVDSELGTWEHQLR	AVQQHQHGYDSpDEEVDSELGTWEHQLR	AVQQHQHGYDSpDEEVDSELGTWEHQLR	AVQQHQHGYDSpDEEVDSELGTWEHQLR	AVQQHQHGYDSpDEEVDSELGTWEHQLR
QE3_191209_OPL1025_FR_U2OS_TiOx_B.31780.31780.3	HTFSGVASVESpSSGEAFHVGK	HTFSGVASVESpSSGEAFHVGK	NA	NA	HTFSGVASVESpSSGEAFHVGK	HTFSGVASVESpSSGEAFHVGK	HTFSGVASVESpSSGEAFHVGK	HTFSGVASVESpSSGEAFHVGK
QE3_191209_OPL1025_FR_U2OS_TiOx_B.13866.13866.2	PVSSAASVYAGAGGSpGSR	PVSSAASVYAGAGGSpGSR	PVSSAASVYAGAGGSpGSR	PVSSAASVYAGAGGSpGSR	PVSSAASVYAGAGGSpGSR	PVSSAASVYAGAGGSpGSR	NA	NA
QE3_191209_OPL1025_FR_U2OS_TiOx_C.46451.46451.4	SYNDSPDVIVEAQFDGSpDSEDGHGITQNVLVDGVK	SYNDSPDVIVEAQFDGSpDSEDGHGITQNVLVDGVK	NA	NA	SYNDSPDVIVEAQFDGSpDSEDGHGITQNVLVDGVK	SYNDSPDVIVEAQFDGSpDSEDGHGITQNVLVDGVK	SYNDSPDVIVEAQFDGSpDSEDGHGITQNVLVDGVK	SYNDSPDVIVEAQFDGSpDSEDGHGITQNVLVDGVK
QE3_191209_OPL1025_FR_U2OS_TiOx_A.54536.54536.2	KEESpEESpDDDMGFGLFD	KEESpEESpDDDMGFGLFD	NA	NA	NA	KEESpEESpDDDMGFGLFD	KEESpEESpDDDMGFGLFD	KEESpEESpDDDMGFGLFD
QE3_191209_OPL1025_FR_U2OS_TiOx_C.50564.50564.2	EEGSpDIEDEDMEELLNDTR	EEGSpDIEDEDMEELLNDTR	EEGSpDIEDEDMEELLNDTR	EEGSpDIEDEDMEELLNDTR	EEGSpDIEDEDMEELLNDTR	EEGSpDIEDEDMEELLNDTR	EEGSpDIEDEDMEELLNDTR	EEGSpDIEDEDMEELLNDTR
QE3_191209_OPL1025_FR_U2OS_TiOx_B.39784.39784.4	SpPPVQPHTPVTISLGTAPSLQNNQPVEFNHAINYVNK	SpPPVQPHTPVTISLGTAPSLQNNQPVEFNHAINYVNK	SpPPVQPHTPVTISLGTAPSLQNNQPVEFNHAINYVNK	SpPPVQPHTPVTISLGTAPSLQNNQPVEFNHAINYVNK	SpPPVQPHTPVTISLGTAPSLQNNQPVEFNHAINYVNK	SpPPVQPHTPVTISLGTAPSLQNNQPVEFNHAINYVNK	SpPPVQPHTPVTISLGTAPSLQNNQPVEFNHAINYVNK	SpPPVQPHTPVTISLGTAPSLQNNQPVEFNHAINYVNK
QE3_191209_OPL1025_FR_U2OS_TiOx_C.30811.30811.4	LGIAVIHGEAQDAESDLVDGRHSpPPMVR	LGIAVIHGEAQDAESDLVDGRHSpPPMVR	LGIAVIHGEAQDAESDLVDGRHSpPPMVR	LGIAVIHGEAQDAESDLVDGRHSpPPMVR	LGIAVIHGEAQDAESDLVDGRHSpPPMVR	LGIAVIHGEAQDAESDLVDGRHSpPPMVR	LGIAVIHGEAQDAESDLVDGRHSpPPMVR	LGIAVIHGEAQDAESDLVDGRHSpPPMVR
QE3_191209_OPL1025_FR_U2OS_TiOx_B.11307.11307.3	CAPSAGSpPAAAVGRESpPGAAATSSSGPQAQQHR	CAPSAGSpPAAAVGRESpPGAAATSSSGPQAQQHR	CAPSAGSpPAAAVGRESpPGAAATSSSGPQAQQHR	CAPSAGSpPAAAVGRESpPGAAATSSSGPQAQQHR	CAPSAGSpPAAAVGRESpPGAAATSSSGPQAQQHR	CAPSAGSpPAAAVGRESpPGAAATSSSGPQAQQHR	CAPSAGSpPAAAVGRESpPGAAATSSSGPQAQQHR	CAPSAGSpPAAAVGRESpPGAAATSSSGPQAQQHR
QE3_191209_OPL1025_FR_U2OS_TiOx_B.26042.26042.3	LSSESHHGGSpPIHWVLPAGMSAK	LSSESHHGGSpPIHWVLPAGMSAK	LSSESHHGGSpPIHWVLPAGMSAK	LSSESHHGGSpPIHWVLPAGMSAK	LSSESHHGGSpPIHWVLPAGMSAK	LSSESHHGGSpPIHWVLPAGMSAK	LSSESHHGGSpPIHWVLPAGMSAK	LSSESHHGGSpPIHWVLPAGMSAK
QE3_191209_OPL1025_FR_U2OS_TiOx_C.27139.27139.2	VEMYSpGSpDDDDDFNKLPK	VEMYSpGSpDDDDDFNKLPK	VEMYSpGSpDDDDDFNKLPK	VEMYSpGSpDDDDDFNKLPK	VEMYSpGSpDDDDDFNKLPK	VEMYSpGSpDDDDDFNKLPK	VEMYSpGSpDDDDDFNKLPK	VEMYSpGSpDDDDDFNKLPK
QE3_191209_OPL1025_FR_U2OS_TiOx_B.33162.33162.4	SKSpPPKVPIVIQDDSLPAGPPPQIR	SKSpPPKVPIVIQDDSLPAGPPPQIR	SKSpPPKVPIVIQDDSLPAGPPPQIR	SKSpPPKVPIVIQDDSLPAGPPPQIR	NA	SKSpPPKVPIVIQDDSLPAGPPPQIR	SKSpPPKVPIVIQDDSLPAGPPPQIR	SKSpPPKVPIVIQDDSLPAGPPPQIR
QE3_191209_OPL1025_FR_U2OS_TiOx_A.18686.18686.3	KASpPEPPDSAEGALKLGEEQQR	KASpPEPPDSAEGALKLGEEQQR	KASpPEPPDSAEGALKLGEEQQR	KASpPEPPDSAEGALKLGEEQQR	KASpPEPPDSAEGALKLGEEQQR	KASpPEPPDSAEGALKLGEEQQR	KASpPEPPDSAEGALKLGEEQQR	KASpPEPPDSAEGALKLGEEQQR
QE3_191209_OPL1025_FR_U2OS_TiOx_B.23287.23287.3	IYHLPDAESpDEDEDFKEQTR	IYHLPDAESpDEDEDFKEQTR	IYHLPDAESpDEDEDFKEQTR	IYHLPDAESpDEDEDFKEQTR	IYHLPDAESpDEDEDFKEQTR	IYHLPDAESpDEDEDFKEQTR	IYHLPDAESpDEDEDFKEQTR	IYHLPDAESpDEDEDFKEQTR
QE3_191209_OPL1025_FR_U2OS_TiOx_B.18031.18031.3	VTGTEGSSSTLVDYTSTSSTGGSpPVRK	VTGTEGSSSTLVDYTSTSSTGGSpPVRK	VTGTEGSSSTLVDYTSTSSTGGSpPVRK	VTGTEGSSSTLVDYTSTSSTGGSpPVRK	VTGTEGSSSTLVDYTSTSSTGGSpPVRK	NA	VTGTEGSSSTLVDYTSTSSTGGSpPVRK	VTGTEGSSSTLVDYTSTSSTGGSpPVRK
QE3_191209_OPL1025_FR_U2OS_TiOx_B.4605.4605.2	KNGSTAVAESVASpPQK	KNGSTAVAESVASpPQK	KNGSTAVAESVASpPQK	KNGSTAVAESVASpPQK	KNGSTAVAESVASpPQK	KNGSTAVAESVASpPQK	KNGSTAVAESVASpPQK	KNGSTAVAESVASpPQK
QE3_191209_OPL1025_FR_U2OS_TiOx_A.27055.27055.2	NVSSFPDDATSpPLQENR	NVSSFPDDATSpPLQENR	NVSSFPDDATSpPLQENR	NVSSFPDDATSpPLQENR	NVSSFPDDATSpPLQENR	NVSSFPDDATSpPLQENR	NVSSFPDDATSpPLQENR	NVSSFPDDATSpPLQENR
QE3_191209_OPL1025_FR_U2OS_TiOx_C.2984.2984.2	CDSSPDSpAEDVRK	CDSSPDSpAEDVRK	CDSSPDSpAEDVRK	CDSSPDSpAEDVRK	CDSSPDSpAEDVRK	CDSSPDSpAEDVRK	CDSSPDSpAEDVRK	CDSSPDSpAEDVRK
QE3_191209_OPL1025_FR_U2OS_TiOx_B.44829.44829.3	SpMDELNHDFQALALEGR	SpMDELNHDFQALALEGR	SpMDELNHDFQALALEGR	SpMDELNHDFQALALEGR	SpMDELNHDFQALALEGR	SpMDELNHDFQALALEGR	SpMDELNHDFQALALEGR	SpMDELNHDFQALALEGR
QE3_191209_OPL1025_FR_U2OS_TiOx_A.51973.51973.2	KEESEESpDDDMGFGLFD	KEESEESpDDDMGFGLFD	KEESEESpDDDMGFGLFD	KEESEESpDDDMGFGLFD	NA	NA	KEESEESpDDDMGFGLFD	KEESEESpDDDMGFGLFD
QE3_191209_OPL1025_FR_U2OS_TiOx_B.52521.52521.2	KEESpEESpDDDMGFGLFD	KEESpEESpDDDMGFGLFD	KEESpEESpDDDMGFGLFD	KEESpEESpDDDMGFGLFD	NA	NA	KEESpEESpDDDMGFGLFD	KEESpEESpDDDMGFGLFD
QE3_191209_OPL1025_FR_U2OS_TiOx_A.37058.37058.2	DNLLDTYSADQGDSpSEGGTLAR	DNLLDTYSADQGDSpSEGGTLAR	DNLLDTYSADQGDSpSEGGTLAR	DNLLDTYSADQGDSpSEGGTLAR	DNLLDTYSADQGDSpSEGGTLAR	DNLLDTYSADQGDSpSEGGTLAR	DNLLDTYSADQGDSpSEGGTLAR	DNLLDTYSADQGDSpSEGGTLAR
QE3_191209_OPL1025_FR_U2OS_TiOx_B.2762.2762.3	KKEPAITSQNSpPEAR	KKEPAITSQNSpPEAR	KKEPAITSQNSpPEAR	KKEPAITSQNSpPEAR	KKEPAITSQNSpPEAR	KKEPAITSQNSpPEAR	KKEPAITSQNSpPEAR	KKEPAITSQNSpPEAR
QE3_191209_OPL1025_FR_U2OS_TiOx_B.18362.18362.3	KQPPVSPGTALVGSpQKEPSEVPTPK	KQPPVSPGTALVGSpQKEPSEVPTPK	KQPPVSPGTALVGSpQKEPSEVPTPK	KQPPVSPGTALVGSpQKEPSEVPTPK	KQPPVSPGTALVGSpQKEPSEVPTPK	KQPPVSPGTALVGSpQKEPSEVPTPK	KQPPVSPGTALVGSpQKEPSEVPTPK	KQPPVSPGTALVGSpQKEPSEVPTPK
QE3_191209_OPL1025_FR_U2OS_TiOx_A.42748.42748.3	HTFSGVASVESpSSGEAFHVGK	NA	HTFSGVASVESpSSGEAFHVGK	HTFSGVASVESpSSGEAFHVGK	HTFSGVASVESpSSGEAFHVGK	HTFSGVASVESpSSGEAFHVGK	HTFSGVASVESpSSGEAFHVGK	HTFSGVASVESpSSGEAFHVGK
QE3_191209_OPL1025_FR_U2OS_TiOx_C.31635.31635.3	QPNEGSSSQEEEGPSTSpPDAESLFR	QPNEGSSSQEEEGPSTSpPDAESLFR	QPNEGSSSQEEEGPSTSpPDAESLFR	QPNEGSSSQEEEGPSTSpPDAESLFR	QPNEGSSSQEEEGPSTSpPDAESLFR	QPNEGSSSQEEEGPSTSpPDAESLFR	QPNEGSSSQEEEGPSTSpPDAESLFR	QPNEGSSSQEEEGPSTSpPDAESLFR
QE3_191209_OPL1025_FR_U2OS_TiOx_A.9631.9631.3	RSEACPCQPDSGSpPLPAEEEK	RSEACPCQPDSGSpPLPAEEEK	RSEACPCQPDSGSpPLPAEEEK	RSEACPCQPDSGSpPLPAEEEK	RSEACPCQPDSGSpPLPAEEEK	RSEACPCQPDSGSpPLPAEEEK	RSEACPCQPDSGSpPLPAEEEK	RSEACPCQPDSGSpPLPAEEEK
QE3_191209_OPL1025_FR_U2OS_TiOx_C.33503.33503.3	LQELNAHIVVSpDPEDITDCPR	LQELNAHIVVSpDPEDITDCPR	NA	NA	LQELNAHIVVSpDPEDITDCPR	LQELNAHIVVSpDPEDITDCPR	LQELNAHIVVSpDPEDITDCPR	LQELNAHIVVSpDPEDITDCPR
QE3_191209_OPL1025_FR_U2OS_TiOx_B.23397.23397.3	QDCRSpPHEVFGCVVPEGGSQAAVGPQK	QDCRSpPHEVFGCVVPEGGSQAAVGPQK	QDCRSpPHEVFGCVVPEGGSQAAVGPQK	QDCRSpPHEVFGCVVPEGGSQAAVGPQK	QDCRSpPHEVFGCVVPEGGSQAAVGPQK	QDCRSpPHEVFGCVVPEGGSQAAVGPQK	QDCRSpPHEVFGCVVPEGGSQAAVGPQK	QDCRSpPHEVFGCVVPEGGSQAAVGPQK
QE3_191209_OPL1025_FR_U2OS_TiOx_B.51364.51364.2	SMSpAAFCSLLAPER	SMSpAAFCSLLAPER	SMSpAAFCSLLAPER	SMSpAAFCSLLAPER	SMSpAAFCSLLAPER	SMSpAAFCSLLAPER	SMSpAAFCSLLAPER	SMSpAAFCSLLAPER
QE3_191209_OPL1025_FR_U2OS_TiOx_A.44492.44492.4	AKSpPQPPVEEEDEHFDDTVVCLDTYNCDLHFK	AKSpPQPPVEEEDEHFDDTVVCLDTYNCDLHFK	NA	NA	AKSpPQPPVEEEDEHFDDTVVCLDTYNCDLHFK	AKSpPQPPVEEEDEHFDDTVVCLDTYNCDLHFK	AKSpPQPPVEEEDEHFDDTVVCLDTYNCDLHFK	AKSpPQPPVEEEDEHFDDTVVCLDTYNCDLHFK
QE3_191209_OPL1025_FR_U2OS_TiOx_A.3068.3068.3	KKEPAITSQNSpPEAR	KKEPAITSQNSpPEAR	NA	NA	KKEPAITSQNSpPEAR	KKEPAITSQNSpPEAR	KKEPAITSQNSpPEAR	KKEPAITSQNSpPEAR
QE3_191209_OPL1025_FR_U2OS_TiOx_A.47078.47078.3	HTFSGVASVESpSSGEAFHVGK	HTFSGVASVESpSSGEAFHVGK	HTFSGVASVESpSSGEAFHVGK	HTFSGVASVESpSSGEAFHVGK	HTFSGVASVESpSSGEAFHVGK	HTFSGVASVESpSSGEAFHVGK	HTFSGVASVESpSSGEAFHVGK	HTFSGVASVESpSSGEAFHVGK
QE3_191209_OPL1025_FR_U2OS_TiOx_A.22244.22244.3	SpVSSFPVPQDNVDTHPGSGK	SpVSSFPVPQDNVDTHPGSGK	SpVSSFPVPQDNVDTHPGSGK	SpVSSFPVPQDNVDTHPGSGK	SpVSSFPVPQDNVDTHPGSGK	SpVSSFPVPQDNVDTHPGSGK	SpVSSFPVPQDNVDTHPGSGK	SpVSSFPVPQDNVDTHPGSGK
QE3_191209_OPL1025_FR_U2OS_TiOx_A.33825.33825.4	KIEEAMDGSETpPQLFTVLPEKR	KIEEAMDGSETpPQLFTVLPEKR	KIEEAMDGSETpPQLFTVLPEKR	KIEEAMDGSETpPQLFTVLPEKR	KIEEAMDGSETpPQLFTVLPEKR	KIEEAMDGSETpPQLFTVLPEKR	KIEEAMDGSETpPQLFTVLPEKR	KIEEAMDGSETpPQLFTVLPEKR
QE3_191209_OPL1025_FR_U2OS_TiOx_C.20351.20351.3	KPYRIESpDEEEDFENVGK	KPYRIESpDEEEDFENVGK	KPYRIESpDEEEDFENVGK	KPYRIESpDEEEDFENVGK	KPYRIESpDEEEDFENVGK	KPYRIESpDEEEDFENVGK	KPYRIESpDEEEDFENVGK	KPYRIESpDEEEDFENVGK
QE3_191209_OPL1025_FR_U2OS_TiOx_A.16759.16759.3	RTSpMGGTQQQFVEGVR	RTSpMGGTQQQFVEGVR	RTSpMGGTQQQFVEGVR	RTSpMGGTQQQFVEGVR	RTSpMGGTQQQFVEGVR	RTSpMGGTQQQFVEGVR	RTSpMGGTQQQFVEGVR	RTSpMGGTQQQFVEGVR
QE3_191209_OPL1025_FR_U2OS_TiOx_C.30372.30372.3	IEDSEPHIPLIDDTpDAEDDAPTKR	IEDSEPHIPLIDDTpDAEDDAPTKR	IEDSEPHIPLIDDTpDAEDDAPTKR	IEDSEPHIPLIDDTpDAEDDAPTKR	IEDSEPHIPLIDDTpDAEDDAPTKR	IEDSEPHIPLIDDTpDAEDDAPTKR	IEDSEPHIPLIDDTpDAEDDAPTKR	IEDSEPHIPLIDDTpDAEDDAPTKR
QE3_191209_OPL1025_FR_U2OS_TiOx_B.22665.22665.2	AHLTVGQAAAGGSpGNLLTER	AHLTVGQAAAGGSpGNLLTER	NA	NA	AHLTVGQAAAGGSpGNLLTER	AHLTVGQAAAGGSpGNLLTER	AHLTVGQAAAGGSpGNLLTER	AHLTVGQAAAGGSpGNLLTER
QE3_191209_OPL1025_FR_U2OS_TiOx_C.12089.12089.3	AESpPESSAIESTQSTPQK	AESpPESSAIESTQSTPQK	AESpPESSAIESTQSTPQK	AESpPESSAIESTQSTPQK	AESpPESSAIESTQSTPQK	AESpPESSAIESTQSTPQK	AESpPESSAIESTQSTPQK	AESpPESSAIESTQSTPQK
QE3_191209_OPL1025_FR_U2OS_TiOx_C.42398.42398.2	TPEELDDSpDFETEDFDVR	TPEELDDSpDFETEDFDVR	TPEELDDSpDFETEDFDVR	TPEELDDSpDFETEDFDVR	TPEELDDSpDFETEDFDVR	TPEELDDSpDFETEDFDVR	TPEELDDSpDFETEDFDVR	TPEELDDSpDFETEDFDVR
QE3_191209_OPL1025_FR_U2OS_TiOx_A.23197.23197.2	KVVDYSQFQESpDDADEDYGR	KVVDYSQFQESpDDADEDYGR	KVVDYSQFQESpDDADEDYGR	KVVDYSQFQESpDDADEDYGR	KVVDYSQFQESpDDADEDYGR	KVVDYSQFQESpDDADEDYGR	KVVDYSQFQESpDDADEDYGR	KVVDYSQFQESpDDADEDYGR
QE3_191209_OPL1025_FR_U2OS_TiOx_B.33320.33320.3	SpLGEQDQMTLRPPEKVDLEPLK	SpLGEQDQMTLRPPEKVDLEPLK	SpLGEQDQMTLRPPEKVDLEPLK	SpLGEQDQMTLRPPEKVDLEPLK	SpLGEQDQMTLRPPEKVDLEPLK	SpLGEQDQMTLRPPEKVDLEPLK	SpLGEQDQMTLRPPEKVDLEPLK	SpLGEQDQMTLRPPEKVDLEPLK
QE3_191209_OPL1025_FR_U2OS_TiOx_B.11677.11677.2	SEDPPGQEAGSpEEEGSSASGLAK	SEDPPGQEAGSpEEEGSSASGLAK	SEDPPGQEAGSpEEEGSSASGLAK	SEDPPGQEAGSpEEEGSSASGLAK	SEDPPGQEAGSpEEEGSSASGLAK	SEDPPGQEAGSpEEEGSSASGLAK	SEDPPGQEAGSpEEEGSSASGLAK	SEDPPGQEAGSpEEEGSSASGLAK
QE3_191209_OPL1025_FR_U2OS_TiOx_A.41429.41429.3	AKNWEDEDFYDSpDDDTFLDR	AKNWEDEDFYDSpDDDTFLDR	AKNWEDEDFYDSpDDDTFLDR	AKNWEDEDFYDSpDDDTFLDR	AKNWEDEDFYDSpDDDTFLDR	AKNWEDEDFYDSpDDDTFLDR	AKNWEDEDFYDSpDDDTFLDR	AKNWEDEDFYDSpDDDTFLDR
QE3_191209_OPL1025_FR_U2OS_TiOx_A.22222.22222.3	GDQPAASGDSpDDDEPPPLPR	GDQPAASGDSpDDDEPPPLPR	GDQPAASGDSpDDDEPPPLPR	GDQPAASGDSpDDDEPPPLPR	GDQPAASGDSpDDDEPPPLPR	GDQPAASGDSpDDDEPPPLPR	GDQPAASGDSpDDDEPPPLPR	GDQPAASGDSpDDDEPPPLPR
QE3_191209_OPL1025_FR_U2OS_TiOx_A.25963.25963.3	GGQGDPAVPTQQPADPSTPEQQNSpPSGSEQFVR	GGQGDPAVPTQQPADPSTPEQQNSpPSGSEQFVR	GGQGDPAVPTQQPADPSTPEQQNSpPSGSEQFVR	GGQGDPAVPTQQPADPSTPEQQNSpPSGSEQFVR	GGQGDPAVPTQQPADPSTPEQQNSpPSGSEQFVR	GGQGDPAVPTQQPADPSTPEQQNSpPSGSEQFVR	GGQGDPAVPTQQPADPSTPEQQNSpPSGSEQFVR	GGQGDPAVPTQQPADPSTPEQQNSpPSGSEQFVR
QE3_191209_OPL1025_FR_U2OS_TiOx_B.26560.26560.2	YVISpDEEEEDDD	YVISpDEEEEDDD	YVISpDEEEEDDD	YVISpDEEEEDDD	NA	YVISpDEEEEDDD	YVISpDEEEEDDD	YVISpDEEEEDDD
QE3_191209_OPL1025_FR_U2OS_TiOx_B.47192.47192.3	RPDYAPMESpSpDEEDEEFQFIK	RPDYAPMESpSpDEEDEEFQFIK	RPDYAPMESpSpDEEDEEFQFIK	RPDYAPMESpSpDEEDEEFQFIK	RPDYAPMESpSpDEEDEEFQFIK	RPDYAPMESpSpDEEDEEFQFIK	RPDYAPMESpSpDEEDEEFQFIK	RPDYAPMESpSpDEEDEEFQFIK
QE3_191209_OPL1025_FR_U2OS_TiOx_C.35243.35243.3	QNSpLGCIGECGVDSGFEAPR	QNSpLGCIGECGVDSGFEAPR	QNSpLGCIGECGVDSGFEAPR	QNSpLGCIGECGVDSGFEAPR	QNSpLGCIGECGVDSGFEAPR	QNSpLGCIGECGVDSGFEAPR	QNSpLGCIGECGVDSGFEAPR	QNSpLGCIGECGVDSGFEAPR
QE3_191209_OPL1025_FR_U2OS_TiOx_B.39845.39845.5	AKSpPQPPVEEEDEHFDDTVVCLDTYNCDLHFK	AKSpPQPPVEEEDEHFDDTVVCLDTYNCDLHFK	AKSpPQPPVEEEDEHFDDTVVCLDTYNCDLHFK	AKSpPQPPVEEEDEHFDDTVVCLDTYNCDLHFK	AKSpPQPPVEEEDEHFDDTVVCLDTYNCDLHFK	AKSpPQPPVEEEDEHFDDTVVCLDTYNCDLHFK	AKSpPQPPVEEEDEHFDDTVVCLDTYNCDLHFK	AKSpPQPPVEEEDEHFDDTVVCLDTYNCDLHFK
QE3_191209_OPL1025_FR_U2OS_TiOx_B.25790.25790.3	HTFSGVASpVESSSpGEAFHVGK	HTFSGVASpVESSSpGEAFHVGK	HTFSGVASpVESSSpGEAFHVGK	HTFSGVASpVESSSpGEAFHVGK	HTFSGVASpVESSSpGEAFHVGK	HTFSGVASpVESSSpGEAFHVGK	HTFSGVASpVESSSpGEAFHVGK	HTFSGVASpVESSSpGEAFHVGK
QE3_191209_OPL1025_FR_U2OS_TiOx_B.23108.23108.2	QQAAYYAQTSpPQGMPQHPPAPQGQ	QQAAYYAQTSpPQGMPQHPPAPQGQ	QQAAYYAQTSpPQGMPQHPPAPQGQ	QQAAYYAQTSpPQGMPQHPPAPQGQ	QQAAYYAQTSpPQGMPQHPPAPQGQ	QQAAYYAQTSpPQGMPQHPPAPQGQ	QQAAYYAQTSpPQGMPQHPPAPQGQ	QQAAYYAQTSpPQGMPQHPPAPQGQ
QE3_191209_OPL1025_FR_U2OS_TiOx_C.38046.38046.4	AKSpPQPPVEEEDEHFDDTVVCLDTYNCDLHFK	AKSpPQPPVEEEDEHFDDTVVCLDTYNCDLHFK	NA	NA	AKSpPQPPVEEEDEHFDDTVVCLDTYNCDLHFK	AKSpPQPPVEEEDEHFDDTVVCLDTYNCDLHFK	AKSpPQPPVEEEDEHFDDTVVCLDTYNCDLHFK	AKSpPQPPVEEEDEHFDDTVVCLDTYNCDLHFK
QE3_191209_OPL1025_FR_U2OS_TiOx_C.21814.21814.3	DMESpPTKLDVTLAK	DMESpPTKLDVTLAK	DMESpPTKLDVTLAK	DMESpPTKLDVTLAK	DMESpPTKLDVTLAK	DMESpPTKLDVTLAK	DMESpPTKLDVTLAK	DMESpPTKLDVTLAK
QE3_191209_OPL1025_FR_U2OS_TiOx_B.20163.20163.2	SSSVGSSSSYPISpPAVSR	SSSVGSSSSYPISpPAVSR	SSSVGSSSSYPISpPAVSR	SSSVGSSSSYPISpPAVSR	SSSVGSSSSYPISpPAVSR	SSSVGSSSSYPISpPAVSR	SSSVGSSSSYPISpPAVSR	SSSVGSSSSYPISpPAVSR
QE3_191209_OPL1025_FR_U2OS_TiOx_A.35171.35171.3	HTFSGVASVESpSSGEAFHVGK	HTFSGVASVESpSSGEAFHVGK	HTFSGVASVESpSSGEAFHVGK	HTFSGVASVESpSSGEAFHVGK	HTFSGVASVESpSSGEAFHVGK	HTFSGVASVESpSSGEAFHVGK	HTFSGVASVESpSSGEAFHVGK	HTFSGVASVESpSSGEAFHVGK
QE3_191209_OPL1025_FR_U2OS_TiOx_A.7416.7416.3	RNSpAKGCENLNIVQDK	RNSpAKGCENLNIVQDK	RNSpAKGCENLNIVQDK	RNSpAKGCENLNIVQDK	RNSpAKGCENLNIVQDK	RNSpAKGCENLNIVQDK	RNSpAKGCENLNIVQDK	RNSpAKGCENLNIVQDK
QE3_191209_OPL1025_FR_U2OS_TiOx_A.16018.16018.3	DYTGCSTSESLSpPVKQAPR	DYTGCSTSESLSpPVKQAPR	DYTGCSTSESLSpPVKQAPR	DYTGCSTSESLSpPVKQAPR	DYTGCSTSESLSpPVKQAPR	DYTGCSTSESLSpPVKQAPR	DYTGCSTSESLSpPVKQAPR	DYTGCSTSESLSpPVKQAPR
QE3_191209_OPL1025_FR_U2OS_TiOx_A.51906.51906.2	NWEDEDFYDSpDDDTFLDR	NWEDEDFYDSpDDDTFLDR	NWEDEDFYDSpDDDTFLDR	NWEDEDFYDSpDDDTFLDR	NWEDEDFYDSpDDDTFLDR	NWEDEDFYDSpDDDTFLDR	NWEDEDFYDSpDDDTFLDR	NWEDEDFYDSpDDDTFLDR
QE3_191209_OPL1025_FR_U2OS_TiOx_B.17344.17344.2	EVDQDDEENSpEEDEMDSGTMVR	EVDQDDEENSpEEDEMDSGTMVR	EVDQDDEENSpEEDEMDSGTMVR	EVDQDDEENSpEEDEMDSGTMVR	EVDQDDEENSpEEDEMDSGTMVR	EVDQDDEENSpEEDEMDSGTMVR	EVDQDDEENSpEEDEMDSGTMVR	EVDQDDEENSpEEDEMDSGTMVR
QE3_191209_OPL1025_FR_U2OS_TiOx_A.4983.4983.3	VEVKEEEESSSNGTASQSTSpPSQPR	VEVKEEEESSSNGTASQSTSpPSQPR	VEVKEEEESSSNGTASQSTSpPSQPR	VEVKEEEESSSNGTASQSTSpPSQPR	VEVKEEEESSSNGTASQSTSpPSQPR	VEVKEEEESSSNGTASQSTSpPSQPR	VEVKEEEESSSNGTASQSTSpPSQPR	VEVKEEEESSSNGTASQSTSpPSQPR
QE3_191209_OPL1025_FR_U2OS_TiOx_B.23749.23749.2	HTFSGVASVESpSSGEAFHVGK	HTFSGVASVESpSSGEAFHVGK	HTFSGVASVESpSSGEAFHVGK	HTFSGVASVESpSSGEAFHVGK	HTFSGVASVESpSSGEAFHVGK	HTFSGVASVESpSSGEAFHVGK	HTFSGVASVESpSSGEAFHVGK	HTFSGVASVESpSSGEAFHVGK
QE3_191209_OPL1025_FR_U2OS_TiOx_B.30353.30353.2	LLQTCFSSpPADDSMDR	LLQTCFSSpPADDSMDR	LLQTCFSSpPADDSMDR	LLQTCFSSpPADDSMDR	LLQTCFSSpPADDSMDR	LLQTCFSSpPADDSMDR	LLQTCFSSpPADDSMDR	LLQTCFSSpPADDSMDR
QE3_191209_OPL1025_FR_U2OS_TiOx_A.18217.18217.3	KQPPVSPGTALVGSpQKEPSEVPTPK	KQPPVSPGTALVGSpQKEPSEVPTPK	KQPPVSPGTALVGSpQKEPSEVPTPK	KQPPVSPGTALVGSpQKEPSEVPTPK	KQPPVSPGTALVGSpQKEPSEVPTPK	KQPPVSPGTALVGSpQKEPSEVPTPK	KQPPVSPGTALVGSpQKEPSEVPTPK	KQPPVSPGTALVGSpQKEPSEVPTPK
QE3_191209_OPL1025_FR_U2OS_TiOx_B.2300.2300.2	IDASKNEEDEGHSNSSpPR	IDASKNEEDEGHSNSSpPR	IDASKNEEDEGHSNSSpPR	IDASKNEEDEGHSNSSpPR	IDASKNEEDEGHSNSSpPR	IDASKNEEDEGHSNSSpPR	IDASKNEEDEGHSNSSpPR	IDASKNEEDEGHSNSSpPR
QE3_191209_OPL1025_FR_U2OS_TiOx_A.7913.7913.3	VKAQTpPPGPSLSGSKSpPCPQEK	VKAQTpPPGPSLSGSKSpPCPQEK	VKAQTpPPGPSLSGSKSpPCPQEK	VKAQTpPPGPSLSGSKSpPCPQEK	VKAQTpPPGPSLSGSKSpPCPQEK	VKAQTpPPGPSLSGSKSpPCPQEK	VKAQTpPPGPSLSGSKSpPCPQEK	VKAQTpPPGPSLSGSKSpPCPQEK
QE3_191209_OPL1025_FR_U2OS_TiOx_C.19008.19008.2	KRESpESpESDETPPAAPQLIK	KRESpESpESDETPPAAPQLIK	KRESpESpESDETPPAAPQLIK	KRESpESpESDETPPAAPQLIK	KRESpESpESDETPPAAPQLIK	KRESpESpESDETPPAAPQLIK	KRESpESpESDETPPAAPQLIK	KRESpESpESDETPPAAPQLIK
QE3_191209_OPL1025_FR_U2OS_TiOx_A.7802.7802.3	SRSpPAPPADKEAFAAEAQK	SRSpPAPPADKEAFAAEAQK	SRSpPAPPADKEAFAAEAQK	SRSpPAPPADKEAFAAEAQK	SRSpPAPPADKEAFAAEAQK	SRSpPAPPADKEAFAAEAQK	SRSpPAPPADKEAFAAEAQK	SRSpPAPPADKEAFAAEAQK
QE3_191209_OPL1025_FR_U2OS_TiOx_C.34215.34215.3	GQGESDPLDHEPAVSpPLLPR	GQGESDPLDHEPAVSpPLLPR	GQGESDPLDHEPAVSpPLLPR	GQGESDPLDHEPAVSpPLLPR	GQGESDPLDHEPAVSpPLLPR	GQGESDPLDHEPAVSpPLLPR	GQGESDPLDHEPAVSpPLLPR	GQGESDPLDHEPAVSpPLLPR
QE3_191209_OPL1025_FR_U2OS_TiOx_B.21651.21651.3	GPSTpPKSpPGASNFSTLPK	GPSTpPKSpPGASNFSTLPK	GPSTpPKSpPGASNFSTLPK	GPSTpPKSpPGASNFSTLPK	GPSTpPKSpPGASNFSTLPK	GPSTpPKSpPGASNFSTLPK	GPSTpPKSpPGASNFSTLPK	GPSTpPKSpPGASNFSTLPK
QE3_191209_OPL1025_FR_U2OS_TiOx_C.35859.35859.3	DRPGSpPESPLLDAPFSR	DRPGSpPESPLLDAPFSR	DRPGSpPESPLLDAPFSR	DRPGSpPESPLLDAPFSR	DRPGSpPESPLLDAPFSR	DRPGSpPESPLLDAPFSR	DRPGSpPESPLLDAPFSR	DRPGSpPESPLLDAPFSR
QE3_191209_OPL1025_FR_U2OS_TiOx_B.30237.30237.2	SSSpVGSpSSSYPISPAVSR	SSSpVGSpSSSYPISPAVSR	SSSpVGSpSSSYPISPAVSR	SSSpVGSpSSSYPISPAVSR	SSSpVGSpSSSYPISPAVSR	SSSpVGSpSSSYPISPAVSR	SSSpVGSpSSSYPISPAVSR	SSSpVGSpSSSYPISPAVSR
QE3_191209_OPL1025_FR_U2OS_TiOx_A.4373.4373.3	GMKDDKEEEEDGTGSpPQLNNR	GMKDDKEEEEDGTGSpPQLNNR	GMKDDKEEEEDGTGSpPQLNNR	GMKDDKEEEEDGTGSpPQLNNR	GMKDDKEEEEDGTGSpPQLNNR	GMKDDKEEEEDGTGSpPQLNNR	GMKDDKEEEEDGTGSpPQLNNR	GMKDDKEEEEDGTGSpPQLNNR
QE3_191209_OPL1025_FR_U2OS_TiOx_B.22473.22473.2	KVQVAALQASpPPLDQDDR	KVQVAALQASpPPLDQDDR	KVQVAALQASpPPLDQDDR	KVQVAALQASpPPLDQDDR	KVQVAALQASpPPLDQDDR	KVQVAALQASpPPLDQDDR	KVQVAALQASpPPLDQDDR	KVQVAALQASpPPLDQDDR
QE3_191209_OPL1025_FR_U2OS_TiOx_C.25443.25443.3	ETAAGGLTLKEERSpPQTLAPVGEDAMK	ETAAGGLTLKEERSpPQTLAPVGEDAMK	ETAAGGLTLKEERSpPQTLAPVGEDAMK	ETAAGGLTLKEERSpPQTLAPVGEDAMK	ETAAGGLTLKEERSpPQTLAPVGEDAMK	ETAAGGLTLKEERSpPQTLAPVGEDAMK	ETAAGGLTLKEERSpPQTLAPVGEDAMK	ETAAGGLTLKEERSpPQTLAPVGEDAMK
QE3_191209_OPL1025_FR_U2OS_TiOx_B.36176.36176.2	MPQDGSpDDEDEEWPTLEK	MPQDGSpDDEDEEWPTLEK	MPQDGSpDDEDEEWPTLEK	MPQDGSpDDEDEEWPTLEK	MPQDGSpDDEDEEWPTLEK	MPQDGSpDDEDEEWPTLEK	MPQDGSpDDEDEEWPTLEK	MPQDGSpDDEDEEWPTLEK
QE3_191209_OPL1025_FR_U2OS_TiOx_C.14340.14340.2	VMDSpDEDDDY	VMDSpDEDDDY	NA	NA	NA	NA	VMDSpDEDDDY	VMDSpDEDDDY
QE3_191209_OPL1025_FR_U2OS_TiOx_B.42409.42409.4	IQFTSLYHKEEAPASpPLRPLYPQISpPLK	IQFTSLYHKEEAPASpPLRPLYPQISpPLK	IQFTSLYHKEEAPASpPLRPLYPQISpPLK	IQFTSLYHKEEAPASpPLRPLYPQISpPLK	IQFTSLYHKEEAPASpPLRPLYPQISpPLK	IQFTSLYHKEEAPASpPLRPLYPQISpPLK	NA	IQFTSLYHKEEAPASpPLRPLYPQISpPLK
QE3_191209_OPL1025_FR_U2OS_TiOx_C.30022.30022.3	DLELPSQEAPSFQGTESpPKPCK	DLELPSQEAPSFQGTESpPKPCK	DLELPSQEAPSFQGTESpPKPCK	DLELPSQEAPSFQGTESpPKPCK	DLELPSQEAPSFQGTESpPKPCK	DLELPSQEAPSFQGTESpPKPCK	DLELPSQEAPSFQGTESpPKPCK	DLELPSQEAPSFQGTESpPKPCK
QE3_191209_OPL1025_FR_U2OS_TiOx_C.23500.23500.2	LLNLQDSpDSEECTSR	LLNLQDSpDSEECTSR	LLNLQDSpDSEECTSR	LLNLQDSpDSEECTSR	LLNLQDSpDSEECTSR	LLNLQDSpDSEECTSR	LLNLQDSpDSEECTSR	LLNLQDSpDSEECTSR
QE3_191209_OPL1025_FR_U2OS_TiOx_A.33035.33035.2	SFSKEELMSSpDLEETAGSTSIPK	SFSKEELMSSpDLEETAGSTSIPK	SFSKEELMSSpDLEETAGSTSIPK	SFSKEELMSSpDLEETAGSTSIPK	SFSKEELMSSpDLEETAGSTSIPK	SFSKEELMSSpDLEETAGSTSIPK	SFSKEELMSSpDLEETAGSTSIPK	SFSKEELMSSpDLEETAGSTSIPK
QE3_191209_OPL1025_FR_U2OS_TiOx_C.19297.19297.2	VLGSEGEEEDEALSpPAK	VLGSEGEEEDEALSpPAK	VLGSEGEEEDEALSpPAK	VLGSEGEEEDEALSpPAK	VLGSEGEEEDEALSpPAK	VLGSEGEEEDEALSpPAK	VLGSEGEEEDEALSpPAK	VLGSEGEEEDEALSpPAK
QE3_191209_OPL1025_FR_U2OS_TiOx_A.44997.44997.3	ESEDSpETQPFDTHLEAYGPCLSpPPR	ESEDSpETQPFDTHLEAYGPCLSpPPR	ESEDSpETQPFDTHLEAYGPCLSpPPR	ESEDSpETQPFDTHLEAYGPCLSpPPR	ESEDSpETQPFDTHLEAYGPCLSpPPR	ESEDSpETQPFDTHLEAYGPCLSpPPR	ESEDSpETQPFDTHLEAYGPCLSpPPR	ESEDSpETQPFDTHLEAYGPCLSpPPR
QE3_191209_OPL1025_FR_U2OS_TiOx_C.37327.37327.2	TLSNAEDYLDDEDSpD	TLSNAEDYLDDEDSpD	TLSNAEDYLDDEDSpD	TLSNAEDYLDDEDSpD	TLSNAEDYLDDEDSpD	TLSNAEDYLDDEDSpD	TLSNAEDYLDDEDSpD	TLSNAEDYLDDEDSpD
QE3_191209_OPL1025_FR_U2OS_TiOx_C.19883.19883.2	DSENLASpPSEYPENGER	DSENLASpPSEYPENGER	DSENLASpPSEYPENGER	DSENLASpPSEYPENGER	DSENLASpPSEYPENGER	DSENLASpPSEYPENGER	DSENLASpPSEYPENGER	DSENLASpPSEYPENGER
QE3_191209_OPL1025_FR_U2OS_TiOx_C.32959.32959.4	SKSpPPKVPIVIQDDSLPAGPPPQIR	SKSpPPKVPIVIQDDSLPAGPPPQIR	SKSpPPKVPIVIQDDSLPAGPPPQIR	SKSpPPKVPIVIQDDSLPAGPPPQIR	SKSpPPKVPIVIQDDSLPAGPPPQIR	SKSpPPKVPIVIQDDSLPAGPPPQIR	SKSpPPKVPIVIQDDSLPAGPPPQIR	SKSpPPKVPIVIQDDSLPAGPPPQIR
QE3_191209_OPL1025_FR_U2OS_TiOx_B.24248.24248.2	MLGEDSpDEEEEMDTSER	MLGEDSpDEEEEMDTSER	MLGEDSpDEEEEMDTSER	MLGEDSpDEEEEMDTSER	MLGEDSpDEEEEMDTSER	MLGEDSpDEEEEMDTSER	MLGEDSpDEEEEMDTSER	MLGEDSpDEEEEMDTSER
QE3_191209_OPL1025_FR_U2OS_TiOx_C.16998.16998.4	RIQPQPPDEDGDHSpDKEDEQPQVVVLK	RIQPQPPDEDGDHSpDKEDEQPQVVVLK	RIQPQPPDEDGDHSpDKEDEQPQVVVLK	RIQPQPPDEDGDHSpDKEDEQPQVVVLK	RIQPQPPDEDGDHSpDKEDEQPQVVVLK	RIQPQPPDEDGDHSpDKEDEQPQVVVLK	RIQPQPPDEDGDHSpDKEDEQPQVVVLK	RIQPQPPDEDGDHSpDKEDEQPQVVVLK
QE3_191209_OPL1025_FR_U2OS_TiOx_B.4816.4816.3	APVQPQQSpPAAAPGGTDEKPSGK	APVQPQQSpPAAAPGGTDEKPSGK	APVQPQQSpPAAAPGGTDEKPSGK	APVQPQQSpPAAAPGGTDEKPSGK	APVQPQQSpPAAAPGGTDEKPSGK	APVQPQQSpPAAAPGGTDEKPSGK	APVQPQQSpPAAAPGGTDEKPSGK	APVQPQQSpPAAAPGGTDEKPSGK
QE3_191209_OPL1025_FR_U2OS_TiOx_C.51254.51254.3	KSpPESEILSLHLLVEELR	KSpPESEILSLHLLVEELR	KSpPESEILSLHLLVEELR	KSpPESEILSLHLLVEELR	KSpPESEILSLHLLVEELR	KSpPESEILSLHLLVEELR	KSpPESEILSLHLLVEELR	KSpPESEILSLHLLVEELR
QE3_191209_OPL1025_FR_U2OS_TiOx_B.42111.42111.3	NNSpYTCYTAAICGLPVHATFR	NNSpYTCYTAAICGLPVHATFR	NNSpYTCYTAAICGLPVHATFR	NNSpYTCYTAAICGLPVHATFR	NNSpYTCYTAAICGLPVHATFR	NNSpYTCYTAAICGLPVHATFR	NNSpYTCYTAAICGLPVHATFR	NNSpYTCYTAAICGLPVHATFR
QE3_191209_OPL1025_FR_U2OS_TiOx_A.24601.24601.3	HTFSGVASVESpSSGEAFHVGK	NA	HTFSGVASVESpSSGEAFHVGK	HTFSGVASVESpSSGEAFHVGK	HTFSGVASVESpSSGEAFHVGK	HTFSGVASVESpSSGEAFHVGK	HTFSGVASVESpSSGEAFHVGK	HTFSGVASVESpSSGEAFHVGK
QE3_191209_OPL1025_FR_U2OS_TiOx_C.9650.9650.3	SHTpSEGAHLDITPNSGAAGNSAGPK	SHTpSEGAHLDITPNSGAAGNSAGPK	SHTpSEGAHLDITPNSGAAGNSAGPK	SHTpSEGAHLDITPNSGAAGNSAGPK	SHTpSEGAHLDITPNSGAAGNSAGPK	SHTpSEGAHLDITPNSGAAGNSAGPK	SHTpSEGAHLDITPNSGAAGNSAGPK	SHTpSEGAHLDITPNSGAAGNSAGPK
QE3_191209_OPL1025_FR_U2OS_TiOx_C.21949.21949.3	GYYSPYSVSGSpGSTAGSR	NA	GYYSPYSVSGSpGSTAGSR	GYYSPYSVSGSpGSTAGSR	GYYSPYSVSGSpGSTAGSR	NA	GYYSPYSVSGSpGSTAGSR	GYYSPYSVSGSpGSTAGSR
QE3_191209_OPL1025_FR_U2OS_TiOx_C.25925.25925.3	SYIGSNHSSLGSMSpPSNMEGYSK	SYIGSNHSSLGSMSpPSNMEGYSK	SYIGSNHSSLGSMSpPSNMEGYSK	SYIGSNHSSLGSMSpPSNMEGYSK	SYIGSNHSSLGSMSpPSNMEGYSK	SYIGSNHSSLGSMSpPSNMEGYSK	SYIGSNHSSLGSMSpPSNMEGYSK	SYIGSNHSSLGSMSpPSNMEGYSK
QE3_191209_OPL1025_FR_U2OS_TiOx_C.43592.43592.2	SSSpPAPADIAQTVQEDLR	SSSpPAPADIAQTVQEDLR	NA	NA	SSSpPAPADIAQTVQEDLR	SSSpPAPADIAQTVQEDLR	SSSpPAPADIAQTVQEDLR	SSSpPAPADIAQTVQEDLR
QE3_191209_OPL1025_FR_U2OS_TiOx_C.16361.16361.3	RNSpVERPAEPVAGAATPSLVEQQK	RNSpVERPAEPVAGAATPSLVEQQK	RNSpVERPAEPVAGAATPSLVEQQK	RNSpVERPAEPVAGAATPSLVEQQK	NA	RNSpVERPAEPVAGAATPSLVEQQK	RNSpVERPAEPVAGAATPSLVEQQK	RNSpVERPAEPVAGAATPSLVEQQK
QE3_191209_OPL1025_FR_U2OS_TiOx_A.21965.21965.3	DMESpPTKLDVTLAK	DMESpPTKLDVTLAK	DMESpPTKLDVTLAK	DMESpPTKLDVTLAK	DMESpPTKLDVTLAK	DMESpPTKLDVTLAK	DMESpPTKLDVTLAK	DMESpPTKLDVTLAK
QE3_191209_OPL1025_FR_U2OS_TiOx_B.15208.15208.3	QEEIDESpDDDLDDKPSpPIKK	QEEIDESpDDDLDDKPSpPIKK	QEEIDESpDDDLDDKPSpPIKK	QEEIDESpDDDLDDKPSpPIKK	QEEIDESpDDDLDDKPSpPIKK	QEEIDESpDDDLDDKPSpPIKK	NA	QEEIDESpDDDLDDKPSpPIKK
QE3_191209_OPL1025_FR_U2OS_TiOx_A.39695.39695.3	EKPDSpDDDLDIASLVTAK	EKPDSpDDDLDIASLVTAK	EKPDSpDDDLDIASLVTAK	EKPDSpDDDLDIASLVTAK	EKPDSpDDDLDIASLVTAK	EKPDSpDDDLDIASLVTAK	EKPDSpDDDLDIASLVTAK	EKPDSpDDDLDIASLVTAK
QE3_191209_OPL1025_FR_U2OS_TiOx_A.35249.35249.3	HTFSGVASVESpSpSGEAFHVGK	HTFSGVASVESpSpSGEAFHVGK	HTFSGVASVESpSpSGEAFHVGK	HTFSGVASVESpSpSGEAFHVGK	HTFSGVASVESpSpSGEAFHVGK	HTFSGVASVESpSpSGEAFHVGK	HTFSGVASVESpSpSGEAFHVGK	HTFSGVASVESpSpSGEAFHVGK
QE3_191209_OPL1025_FR_U2OS_TiOx_B.44806.44806.4	RANFDEENAYFEDEEEDSSNVDLPYIPAENSpPTR	RANFDEENAYFEDEEEDSSNVDLPYIPAENSpPTR	RANFDEENAYFEDEEEDSSNVDLPYIPAENSpPTR	RANFDEENAYFEDEEEDSSNVDLPYIPAENSpPTR	RANFDEENAYFEDEEEDSSNVDLPYIPAENSpPTR	RANFDEENAYFEDEEEDSSNVDLPYIPAENSpPTR	RANFDEENAYFEDEEEDSSNVDLPYIPAENSpPTR	RANFDEENAYFEDEEEDSSNVDLPYIPAENSpPTR
QE3_191209_OPL1025_FR_U2OS_TiOx_C.21517.21517.3	DMESpPTKLDVTLAK	DMESpPTKLDVTLAK	DMESpPTKLDVTLAK	DMESpPTKLDVTLAK	DMESpPTKLDVTLAK	DMESpPTKLDVTLAK	DMESpPTKLDVTLAK	DMESpPTKLDVTLAK
QE3_191209_OPL1025_FR_U2OS_TiOx_C.46302.46302.4	LGGSVLGQIPFLQNCEDEDSpDEDDELDSVQHKK	LGGSVLGQIPFLQNCEDEDSpDEDDELDSVQHKK	LGGSVLGQIPFLQNCEDEDSpDEDDELDSVQHKK	LGGSVLGQIPFLQNCEDEDSpDEDDELDSVQHKK	LGGSVLGQIPFLQNCEDEDSpDEDDELDSVQHKK	LGGSVLGQIPFLQNCEDEDSpDEDDELDSVQHKK	LGGSVLGQIPFLQNCEDEDSpDEDDELDSVQHKK	LGGSVLGQIPFLQNCEDEDSpDEDDELDSVQHKK
QE3_191209_OPL1025_FR_U2OS_TiOx_B.20650.20650.3	DQMEGSpPNSSESFEHIAR	DQMEGSpPNSSESFEHIAR	DQMEGSpPNSSESFEHIAR	DQMEGSpPNSSESFEHIAR	DQMEGSpPNSSESFEHIAR	DQMEGSpPNSSESFEHIAR	DQMEGSpPNSSESFEHIAR	DQMEGSpPNSSESFEHIAR
QE3_191209_OPL1025_FR_U2OS_TiOx_B.11145.11145.3	AQTpPPGPSLSGSKSpPCPQEK	AQTpPPGPSLSGSKSpPCPQEK	AQTpPPGPSLSGSKSpPCPQEK	AQTpPPGPSLSGSKSpPCPQEK	AQTpPPGPSLSGSKSpPCPQEK	AQTpPPGPSLSGSKSpPCPQEK	AQTpPPGPSLSGSKSpPCPQEK	AQTpPPGPSLSGSKSpPCPQEK
QE3_191209_OPL1025_FR_U2OS_TiOx_A.54852.54852.2	KEESpEESpDDDMGFGLFD	KEESpEESpDDDMGFGLFD	KEESpEESpDDDMGFGLFD	KEESpEESpDDDMGFGLFD	NA	NA	KEESpEESpDDDMGFGLFD	KEESpEESpDDDMGFGLFD
QE3_191209_OPL1025_FR_U2OS_TiOx_C.43607.43607.4	DKDDQEWESPSpPPKPTVFISGVIAR	DKDDQEWESPSpPPKPTVFISGVIAR	DKDDQEWESPSpPPKPTVFISGVIAR	DKDDQEWESPSpPPKPTVFISGVIAR	DKDDQEWESPSpPPKPTVFISGVIAR	DKDDQEWESPSpPPKPTVFISGVIAR	DKDDQEWESPSpPPKPTVFISGVIAR	DKDDQEWESPSpPPKPTVFISGVIAR
QE3_191209_OPL1025_FR_U2OS_TiOx_B.31829.31829.3	AESpPAEKVPEESVLPLVQK	AESpPAEKVPEESVLPLVQK	AESpPAEKVPEESVLPLVQK	AESpPAEKVPEESVLPLVQK	AESpPAEKVPEESVLPLVQK	AESpPAEKVPEESVLPLVQK	AESpPAEKVPEESVLPLVQK	AESpPAEKVPEESVLPLVQK
QE3_191209_OPL1025_FR_U2OS_TiOx_C.9663.9663.3	KLEKEEEEGISQESpSpEEEQ	KLEKEEEEGISQESpSpEEEQ	NA	NA	NA	NA	KLEKEEEEGISQESpSpEEEQ	KLEKEEEEGISQESpSpEEEQ
QE3_191209_OPL1025_FR_U2OS_TiOx_B.24342.24342.2	DNEESEQPPVPGTpPTLR	DNEESEQPPVPGTpPTLR	DNEESEQPPVPGTpPTLR	DNEESEQPPVPGTpPTLR	DNEESEQPPVPGTpPTLR	DNEESEQPPVPGTpPTLR	DNEESEQPPVPGTpPTLR	DNEESEQPPVPGTpPTLR
QE3_191209_OPL1025_FR_U2OS_TiOx_A.3135.3135.2	CDSSPDSpAEDVRK	CDSSPDSpAEDVRK	CDSSPDSpAEDVRK	CDSSPDSpAEDVRK	CDSSPDSpAEDVRK	CDSSPDSpAEDVRK	CDSSPDSpAEDVRK	CDSSPDSpAEDVRK
QE3_191209_OPL1025_FR_U2OS_TiOx_A.31417.31417.2	TQTpPPLGQTPQLGLK	TQTpPPLGQTPQLGLK	TQTpPPLGQTPQLGLK	TQTpPPLGQTPQLGLK	TQTpPPLGQTPQLGLK	TQTpPPLGQTPQLGLK	TQTpPPLGQTPQLGLK	TQTpPPLGQTPQLGLK
QE3_191209_OPL1025_FR_U2OS_TiOx_C.49970.49970.4	AKSpPQPPVEEEDEHFDDTVVCLDTYNCDLHFK	AKSpPQPPVEEEDEHFDDTVVCLDTYNCDLHFK	AKSpPQPPVEEEDEHFDDTVVCLDTYNCDLHFK	AKSpPQPPVEEEDEHFDDTVVCLDTYNCDLHFK	AKSpPQPPVEEEDEHFDDTVVCLDTYNCDLHFK	AKSpPQPPVEEEDEHFDDTVVCLDTYNCDLHFK	AKSpPQPPVEEEDEHFDDTVVCLDTYNCDLHFK	AKSpPQPPVEEEDEHFDDTVVCLDTYNCDLHFK
QE3_191209_OPL1025_FR_U2OS_TiOx_B.50097.50097.3	DKPVYDELFYTLSpPINGK	DKPVYDELFYTLSpPINGK	DKPVYDELFYTLSpPINGK	DKPVYDELFYTLSpPINGK	DKPVYDELFYTLSpPINGK	DKPVYDELFYTLSpPINGK	DKPVYDELFYTLSpPINGK	DKPVYDELFYTLSpPINGK
QE3_191209_OPL1025_FR_U2OS_TiOx_A.31638.31638.3	HTFSGVASVESpSSGEAFHVGK	HTFSGVASVESpSSGEAFHVGK	HTFSGVASVESpSSGEAFHVGK	HTFSGVASVESpSSGEAFHVGK	HTFSGVASVESpSSGEAFHVGK	HTFSGVASVESpSSGEAFHVGK	HTFSGVASVESpSSGEAFHVGK	HTFSGVASVESpSSGEAFHVGK
QE3_191209_OPL1025_FR_U2OS_TiOx_C.30291.30291.3	IHPMAYQLQLQAASNFKSpPVK	IHPMAYQLQLQAASNFKSpPVK	IHPMAYQLQLQAASNFKSpPVK	IHPMAYQLQLQAASNFKSpPVK	IHPMAYQLQLQAASNFKSpPVK	IHPMAYQLQLQAASNFKSpPVK	IHPMAYQLQLQAASNFKSpPVK	IHPMAYQLQLQAASNFKSpPVK
QE3_191209_OPL1025_FR_U2OS_TiOx_B.18880.18880.2	EDVEVAESpPLR	EDVEVAESpPLR	EDVEVAESpPLR	EDVEVAESpPLR	EDVEVAESpPLR	EDVEVAESpPLR	EDVEVAESpPLR	EDVEVAESpPLR
QE3_191209_OPL1025_FR_U2OS_TiOx_A.47648.47648.3	HTFSGVASVESpSSGEAFHVGK	HTFSGVASVESpSSGEAFHVGK	HTFSGVASVESpSSGEAFHVGK	HTFSGVASVESpSSGEAFHVGK	HTFSGVASVESpSSGEAFHVGK	HTFSGVASVESpSSGEAFHVGK	HTFSGVASVESpSSGEAFHVGK	HTFSGVASVESpSSGEAFHVGK
QE3_191209_OPL1025_FR_U2OS_TiOx_A.6699.6699.3	EESpEEEEDEDDEEEEEEEKEK	EESpEEEEDEDDEEEEEEEKEK	EESpEEEEDEDDEEEEEEEKEK	EESpEEEEDEDDEEEEEEEKEK	EESpEEEEDEDDEEEEEEEKEK	EESpEEEEDEDDEEEEEEEKEK	EESpEEEEDEDDEEEEEEEKEK	EESpEEEEDEDDEEEEEEEKEK
QE3_191209_OPL1025_FR_U2OS_TiOx_B.37017.37017.3	KQSpLGELIGTLNAAK	KQSpLGELIGTLNAAK	KQSpLGELIGTLNAAK	KQSpLGELIGTLNAAK	KQSpLGELIGTLNAAK	KQSpLGELIGTLNAAK	KQSpLGELIGTLNAAK	KQSpLGELIGTLNAAK
QE3_191209_OPL1025_FR_U2OS_TiOx_C.37394.37394.4	GDLSpDVEEEEEEEMDVDEATGAVKK	GDLSpDVEEEEEEEMDVDEATGAVKK	GDLSpDVEEEEEEEMDVDEATGAVKK	GDLSpDVEEEEEEEMDVDEATGAVKK	GDLSpDVEEEEEEEMDVDEATGAVKK	GDLSpDVEEEEEEEMDVDEATGAVKK	GDLSpDVEEEEEEEMDVDEATGAVKK	GDLSpDVEEEEEEEMDVDEATGAVKK
QE3_191209_OPL1025_FR_U2OS_TiOx_A.43917.43917.2	GSpPEEELPLPAFEK	GSpPEEELPLPAFEK	GSpPEEELPLPAFEK	GSpPEEELPLPAFEK	GSpPEEELPLPAFEK	GSpPEEELPLPAFEK	GSpPEEELPLPAFEK	GSpPEEELPLPAFEK
QE3_191209_OPL1025_FR_U2OS_TiOx_C.23067.23067.3	NKSpTSSAMSGSHQDLSVIQPIVK	NKSpTSSAMSGSHQDLSVIQPIVK	NKSpTSSAMSGSHQDLSVIQPIVK	NKSpTSSAMSGSHQDLSVIQPIVK	NKSpTSSAMSGSHQDLSVIQPIVK	NKSpTSSAMSGSHQDLSVIQPIVK	NKSpTSSAMSGSHQDLSVIQPIVK	NKSpTSSAMSGSHQDLSVIQPIVK
QE3_191209_OPL1025_FR_U2OS_TiOx_B.51182.51182.3	QVETEEAGVVTTATASVNLKVSpPK	QVETEEAGVVTTATASVNLKVSpPK	QVETEEAGVVTTATASVNLKVSpPK	QVETEEAGVVTTATASVNLKVSpPK	QVETEEAGVVTTATASVNLKVSpPK	QVETEEAGVVTTATASVNLKVSpPK	QVETEEAGVVTTATASVNLKVSpPK	QVETEEAGVVTTATASVNLKVSpPK
QE3_191209_OPL1025_FR_U2OS_TiOx_A.51542.51542.3	QVETEEAGVVTTATASVNLKVSpPK	QVETEEAGVVTTATASVNLKVSpPK	QVETEEAGVVTTATASVNLKVSpPK	QVETEEAGVVTTATASVNLKVSpPK	QVETEEAGVVTTATASVNLKVSpPK	QVETEEAGVVTTATASVNLKVSpPK	QVETEEAGVVTTATASVNLKVSpPK	QVETEEAGVVTTATASVNLKVSpPK
QE3_191209_OPL1025_FR_U2OS_TiOx_A.42402.42402.2	QGAIYHGLATLLNQPSpPMMQR	QGAIYHGLATLLNQPSpPMMQR	QGAIYHGLATLLNQPSpPMMQR	QGAIYHGLATLLNQPSpPMMQR	QGAIYHGLATLLNQPSpPMMQR	QGAIYHGLATLLNQPSpPMMQR	QGAIYHGLATLLNQPSpPMMQR	QGAIYHGLATLLNQPSpPMMQR
QE3_191209_OPL1025_FR_U2OS_TiOx_A.24748.24748.2	ALVVPEPEPDSDSpNQER	ALVVPEPEPDSDSpNQER	ALVVPEPEPDSDSpNQER	ALVVPEPEPDSDSpNQER	ALVVPEPEPDSDSpNQER	ALVVPEPEPDSDSpNQER	ALVVPEPEPDSDSpNQER	ALVVPEPEPDSDSpNQER
QE3_191209_OPL1025_FR_U2OS_TiOx_A.10499.10499.2	NSYNNSQAPSpPGLGSK	NSYNNSQAPSpPGLGSK	NSYNNSQAPSpPGLGSK	NSYNNSQAPSpPGLGSK	NSYNNSQAPSpPGLGSK	NSYNNSQAPSpPGLGSK	NSYNNSQAPSpPGLGSK	NSYNNSQAPSpPGLGSK
QE3_191209_OPL1025_FR_U2OS_TiOx_A.17788.17788.3	GHYEVTGSpDDETGKLQGSGVSLASK	GHYEVTGSpDDETGKLQGSGVSLASK	GHYEVTGSpDDETGKLQGSGVSLASK	GHYEVTGSpDDETGKLQGSGVSLASK	GHYEVTGSpDDETGKLQGSGVSLASK	GHYEVTGSpDDETGKLQGSGVSLASK	GHYEVTGSpDDETGKLQGSGVSLASK	GHYEVTGSpDDETGKLQGSGVSLASK
QE3_191209_OPL1025_FR_U2OS_TiOx_B.5029.5029.3	AGLESGAEPGDGDSpDTTKK	AGLESGAEPGDGDSpDTTKK	AGLESGAEPGDGDSpDTTKK	AGLESGAEPGDGDSpDTTKK	AGLESGAEPGDGDSpDTTKK	AGLESGAEPGDGDSpDTTKK	AGLESGAEPGDGDSpDTTKK	AGLESGAEPGDGDSpDTTKK
QE3_191209_OPL1025_FR_U2OS_TiOx_C.18027.18027.3	QDNDTpGNEEQEEEEDDEEEMEEK	QDNDTpGNEEQEEEEDDEEEMEEK	QDNDTpGNEEQEEEEDDEEEMEEK	QDNDTpGNEEQEEEEDDEEEMEEK	QDNDTpGNEEQEEEEDDEEEMEEK	QDNDTpGNEEQEEEEDDEEEMEEK	QDNDTpGNEEQEEEEDDEEEMEEK	QDNDTpGNEEQEEEEDDEEEMEEK
QE3_191209_OPL1025_FR_U2OS_TiOx_A.17433.17433.2	QEPLEEDSpPSSSSAGLDK	QEPLEEDSpPSSSSAGLDK	QEPLEEDSpPSSSSAGLDK	QEPLEEDSpPSSSSAGLDK	QEPLEEDSpPSSSSAGLDK	QEPLEEDSpPSSSSAGLDK	QEPLEEDSpPSSSSAGLDK	QEPLEEDSpPSSSSAGLDK
QE3_191209_OPL1025_FR_U2OS_TiOx_C.44770.44770.3	RNDDISpELEDLSpELEDLKDAK	RNDDISpELEDLSpELEDLKDAK	RNDDISpELEDLSpELEDLKDAK	RNDDISpELEDLSpELEDLKDAK	RNDDISpELEDLSpELEDLKDAK	RNDDISpELEDLSpELEDLKDAK	RNDDISpELEDLSpELEDLKDAK	RNDDISpELEDLSpELEDLKDAK
QE3_191209_OPL1025_FR_U2OS_TiOx_B.12191.12191.2	KVMDSpDEDDDY	KVMDSpDEDDDY	KVMDSpDEDDDY	KVMDSpDEDDDY	NA	NA	KVMDSpDEDDDY	KVMDSpDEDDDY
QE3_191209_OPL1025_FR_U2OS_TiOx_A.28097.28097.3	TGDLGIPPNPEDRSpPSpPEPIYNSEGKR	TGDLGIPPNPEDRSpPSpPEPIYNSEGKR	TGDLGIPPNPEDRSpPSpPEPIYNSEGKR	TGDLGIPPNPEDRSpPSpPEPIYNSEGKR	TGDLGIPPNPEDRSpPSpPEPIYNSEGKR	TGDLGIPPNPEDRSpPSpPEPIYNSEGKR	TGDLGIPPNPEDRSpPSpPEPIYNSEGKR	TGDLGIPPNPEDRSpPSpPEPIYNSEGKR
QE3_191209_OPL1025_FR_U2OS_TiOx_A.36224.36224.3	HTFSGVASVESpSSGEAFHVGK	HTFSGVASpVESSSGEAFHVGK	HTFSGVASVESpSSGEAFHVGK	HTFSGVASVESpSSGEAFHVGK	HTFSGVASVESpSSGEAFHVGK	HTFSGVASVESpSSGEAFHVGK	HTFSGVASVESpSSGEAFHVGK	HTFSGVASVESpSSGEAFHVGK
QE3_191209_OPL1025_FR_U2OS_TiOx_A.53097.53097.2	KEESpEESpDDDMGFGLFD	KEESpEESpDDDMGFGLFD	KEESpEESpDDDMGFGLFD	KEESpEESpDDDMGFGLFD	NA	NA	KEESpEESpDDDMGFGLFD	KEESpEESpDDDMGFGLFD
QE3_191209_OPL1025_FR_U2OS_TiOx_A.7639.7639.2	SLSpGSADENPSCGTGSER	SLSpGSADENPSCGTGSER	SLSpGSADENPSCGTGSER	SLSpGSADENPSCGTGSER	SLSpGSADENPSCGTGSER	SLSpGSADENPSCGTGSER	SLSpGSADENPSCGTGSER	SLSpGSADENPSCGTGSER
QE3_191209_OPL1025_FR_U2OS_TiOx_B.14638.14638.2	VMDSpDEDDDY	VMDSpDEDDDY	NA	NA	NA	NA	VMDSpDEDDDY	VMDSpDEDDDY
QE3_191209_OPL1025_FR_U2OS_TiOx_C.5285.5285.3	RTHSpDASpDDEAFTTSK	RTHSpDASpDDEAFTTSK	RTHSpDASpDDEAFTTSK	RTHSpDASpDDEAFTTSK	RTHSpDASpDDEAFTTSK	RTHSpDASpDDEAFTTSK	RTHSpDASpDDEAFTTSK	RTHSpDASpDDEAFTTSK
QE3_191209_OPL1025_FR_U2OS_TiOx_A.14643.14643.3	GADAGSSGGTGPTEGYSpPPAASTR	GADAGSSGGTGPTEGYSpPPAASTR	GADAGSSGGTGPTEGYSpPPAASTR	GADAGSSGGTGPTEGYSpPPAASTR	GADAGSSGGTGPTEGYSpPPAASTR	GADAGSSGGTGPTEGYSpPPAASTR	GADAGSSGGTGPTEGYSpPPAASTR	GADAGSSGGTGPTEGYSpPPAASTR
QE3_191209_OPL1025_FR_U2OS_TiOx_A.47797.47797.3	AYSpQEEITQGFEETGDTLYAPYSTHFQLQNQPPQK	AYSpQEEITQGFEETGDTLYAPYSTHFQLQNQPPQK	AYSpQEEITQGFEETGDTLYAPYSTHFQLQNQPPQK	AYSpQEEITQGFEETGDTLYAPYSTHFQLQNQPPQK	AYSpQEEITQGFEETGDTLYAPYSTHFQLQNQPPQK	AYSpQEEITQGFEETGDTLYAPYSTHFQLQNQPPQK	AYSpQEEITQGFEETGDTLYAPYSTHFQLQNQPPQK	AYSpQEEITQGFEETGDTLYAPYSTHFQLQNQPPQK
QE3_191209_OPL1025_FR_U2OS_TiOx_C.14101.14101.3	EELEQQTpDGDCEEDEEEENDGETPK	EELEQQTpDGDCEEDEEEENDGETPK	EELEQQTpDGDCEEDEEEENDGETPK	EELEQQTpDGDCEEDEEEENDGETPK	EELEQQTpDGDCEEDEEEENDGETPK	EELEQQTpDGDCEEDEEEENDGETPK	EELEQQTpDGDCEEDEEEENDGETPK	EELEQQTpDGDCEEDEEEENDGETPK
QE3_191209_OPL1025_FR_U2OS_TiOx_A.4407.4407.2	EAEEGPTGASESQDSpPR	EAEEGPTGASESQDSpPR	EAEEGPTGASESQDSpPR	EAEEGPTGASESQDSpPR	EAEEGPTGASESQDSpPR	EAEEGPTGASESQDSpPR	EAEEGPTGASESQDSpPR	EAEEGPTGASESQDSpPR
QE3_191209_OPL1025_FR_U2OS_TiOx_A.28192.28192.3	HTFSGVASVESpSSGEAFHVGK	HTFSGVASVESpSSGEAFHVGK	NA	NA	HTFSGVASVESpSSGEAFHVGK	HTFSGVASVESpSSGEAFHVGK	HTFSGVASVESpSSGEAFHVGK	HTFSGVASVESpSSGEAFHVGK
QE3_191209_OPL1025_FR_U2OS_TiOx_C.31814.31814.3	SLGAWNLENLRSpPEEVDKESQR	SLGAWNLENLRSpPEEVDKESQR	SLGAWNLENLRSpPEEVDKESQR	SLGAWNLENLRSpPEEVDKESQR	SLGAWNLENLRSpPEEVDKESQR	SLGAWNLENLRSpPEEVDKESQR	SLGAWNLENLRSpPEEVDKESQR	SLGAWNLENLRSpPEEVDKESQR
QE3_191209_OPL1025_FR_U2OS_TiOx_A.20829.20829.3	AASpPPRPLLSNASATPVGR	AASpPPRPLLSNASATPVGR	NA	NA	AASpPPRPLLSNASATPVGR	AASpPPRPLLSNASATPVGR	AASpPPRPLLSNASATPVGR	AASpPPRPLLSNASATPVGR
QE3_191209_OPL1025_FR_U2OS_TiOx_A.22818.22818.3	VSITSEVESTSNSpPSSSSLQK	VSITSEVESTSNSpPSSSSLQK	VSITSEVESTSNSpPSSSSLQK	VSITSEVESTSNSpPSSSSLQK	VSITSEVESTSNSpPSSSSLQK	VSITSEVESTSNSpPSSSSLQK	VSITSEVESTSNSpPSSSSLQK	VSITSEVESTSNSpPSSSSLQK
QE3_191209_OPL1025_FR_U2OS_TiOx_A.23741.23741.4	HTFSGVASpVESSSGEAFHVGK	HTFSGVASpVESSSGEAFHVGK	HTFSGVASpVESSSGEAFHVGK	HTFSGVASpVESSSGEAFHVGK	HTFSGVASpVESSSGEAFHVGK	HTFSGVASpVESSSGEAFHVGK	HTFSGVASpVESSSGEAFHVGK	HTFSGVASpVESSSGEAFHVGK
QE3_191209_OPL1025_FR_U2OS_TiOx_C.40900.40900.4	IPLIKSpHNDFVAILDLPEGEHQYK	IPLIKSpHNDFVAILDLPEGEHQYK	IPLIKSpHNDFVAILDLPEGEHQYK	IPLIKSpHNDFVAILDLPEGEHQYK	IPLIKSpHNDFVAILDLPEGEHQYK	IPLIKSpHNDFVAILDLPEGEHQYK	IPLIKSpHNDFVAILDLPEGEHQYK	IPLIKSpHNDFVAILDLPEGEHQYK
QE3_191209_OPL1025_FR_U2OS_TiOx_A.17030.17030.4	RLLGPAPEDDGGHNDHSQPQASQDQDSHTLSpPQV	RLLGPAPEDDGGHNDHSQPQASQDQDSHTLSpPQV	RLLGPAPEDDGGHNDHSQPQASQDQDSHTLSpPQV	RLLGPAPEDDGGHNDHSQPQASQDQDSHTLSpPQV	NA	NA	NA	RLLGPAPEDDGGHNDHSQPQASQDQDSHTLSpPQV
QE3_191209_OPL1025_FR_U2OS_TiOx_B.46819.46819.3	SVASpNQSpEMEFSSLQDMPK	SVASpNQSpEMEFSSLQDMPK	SVASpNQSpEMEFSSLQDMPK	SVASpNQSpEMEFSSLQDMPK	SVASpNQSpEMEFSSLQDMPK	SVASpNQSpEMEFSSLQDMPK	SVASpNQSpEMEFSSLQDMPK	SVASpNQSpEMEFSSLQDMPK
QE3_191209_OPL1025_FR_U2OS_TiOx_A.32763.32763.3	HTFSGVASVESpSSGEAFHVGK	NA	HTFSGVASVESpSSGEAFHVGK	HTFSGVASVESpSSGEAFHVGK	HTFSGVASVESpSSGEAFHVGK	HTFSGVASVESpSSGEAFHVGK	HTFSGVASVESpSSGEAFHVGK	HTFSGVASVESpSSGEAFHVGK
QE3_191209_OPL1025_FR_U2OS_TiOx_C.23096.23096.4	LKCGSGPVHISGQHLVAVEEDAESpEDEEEEDVK	LKCGSGPVHISGQHLVAVEEDAESpEDEEEEDVK	LKCGSGPVHISGQHLVAVEEDAESpEDEEEEDVK	LKCGSGPVHISGQHLVAVEEDAESpEDEEEEDVK	LKCGSGPVHISGQHLVAVEEDAESpEDEEEEDVK	LKCGSGPVHISGQHLVAVEEDAESpEDEEEEDVK	LKCGSGPVHISGQHLVAVEEDAESpEDEEEEDVK	LKCGSGPVHISGQHLVAVEEDAESpEDEEEEDVK
QE3_191209_OPL1025_FR_U2OS_TiOx_C.39100.39100.3	YLSpFTPPEKDGFPSGTPALNAK	YLSpFTPPEKDGFPSGTPALNAK	YLSpFTPPEKDGFPSGTPALNAK	YLSpFTPPEKDGFPSGTPALNAK	YLSpFTPPEKDGFPSGTPALNAK	YLSpFTPPEKDGFPSGTPALNAK	YLSpFTPPEKDGFPSGTPALNAK	YLSpFTPPEKDGFPSGTPALNAK
QE3_191209_OPL1025_FR_U2OS_TiOx_C.24891.24891.2	SQDADSpPGSSGAPENLTFK	SQDADSpPGSSGAPENLTFK	SQDADSpPGSSGAPENLTFK	SQDADSpPGSSGAPENLTFK	SQDADSpPGSSGAPENLTFK	SQDADSpPGSSGAPENLTFK	SQDADSpPGSSGAPENLTFK	SQDADSpPGSSGAPENLTFK
QE3_191209_OPL1025_FR_U2OS_TiOx_A.50554.50554.4	AKSpPQPPVEEEDEHFDDTVVCLDTYNCDLHFK	AKSpPQPPVEEEDEHFDDTVVCLDTYNCDLHFK	AKSpPQPPVEEEDEHFDDTVVCLDTYNCDLHFK	AKSpPQPPVEEEDEHFDDTVVCLDTYNCDLHFK	AKSpPQPPVEEEDEHFDDTVVCLDTYNCDLHFK	AKSpPQPPVEEEDEHFDDTVVCLDTYNCDLHFK	AKSpPQPPVEEEDEHFDDTVVCLDTYNCDLHFK	AKSpPQPPVEEEDEHFDDTVVCLDTYNCDLHFK
QE3_191209_OPL1025_FR_U2OS_TiOx_C.45863.45863.4	SSHYGGSpLPNVNQIGSGLAEFQSPLHSPLDSSR	SSHYGGSpLPNVNQIGSGLAEFQSPLHSPLDSSR	SSHYGGSpLPNVNQIGSGLAEFQSPLHSPLDSSR	SSHYGGSpLPNVNQIGSGLAEFQSPLHSPLDSSR	SSHYGGSpLPNVNQIGSGLAEFQSPLHSPLDSSR	SSHYGGSpLPNVNQIGSGLAEFQSPLHSPLDSSR	SSHYGGSpLPNVNQIGSGLAEFQSPLHSPLDSSR	SSHYGGSpLPNVNQIGSGLAEFQSPLHSPLDSSR
QE3_191209_OPL1025_FR_U2OS_TiOx_A.34870.34870.3	SVSpTTNIAGHFNDESPLGLR	SVSpTTNIAGHFNDESPLGLR	SVSpTTNIAGHFNDESPLGLR	SVSpTTNIAGHFNDESPLGLR	SVSpTTNIAGHFNDESPLGLR	SVSpTTNIAGHFNDESPLGLR	SVSpTTNIAGHFNDESPLGLR	SVSpTTNIAGHFNDESPLGLR
QE3_191209_OPL1025_FR_U2OS_TiOx_B.35896.35896.3	FIQENVFVAANHNGSpPLSIK	FIQENVFVAANHNGSpPLSIK	FIQENVFVAANHNGSpPLSIK	FIQENVFVAANHNGSpPLSIK	FIQENVFVAANHNGSpPLSIK	FIQENVFVAANHNGSpPLSIK	FIQENVFVAANHNGSpPLSIK	FIQENVFVAANHNGSpPLSIK
QE3_191209_OPL1025_FR_U2OS_TiOx_A.18959.18959.4	YRPENTPEPVSTSVSHYGAEPTTVSpPCPSSSAK	YRPENTPEPVSTSVSHYGAEPTTVSpPCPSSSAK	YRPENTPEPVSTSVSHYGAEPTTVSpPCPSSSAK	YRPENTPEPVSTSVSHYGAEPTTVSpPCPSSSAK	NA	YRPENTPEPVSTSVSHYGAEPTTVSpPCPSSSAK	YRPENTPEPVSTSVSHYGAEPTTVSpPCPSSSAK	YRPENTPEPVSTSVSHYGAEPTTVSpPCPSSSAK
QE3_191209_OPL1025_FR_U2OS_TiOx_A.17302.17302.3	DGTAPPPQSPGSPGTGQDEEWSpDEESPRK	DGTAPPPQSPGSPGTGQDEEWSpDEESPRK	DGTAPPPQSPGSPGTGQDEEWSpDEESPRK	DGTAPPPQSPGSPGTGQDEEWSpDEESPRK	DGTAPPPQSPGSPGTGQDEEWSpDEESPRK	DGTAPPPQSPGSPGTGQDEEWSpDEESPRK	DGTAPPPQSPGSPGTGQDEEWSpDEESPRK	DGTAPPPQSPGSPGTGQDEEWSpDEESPRK
QE3_191209_OPL1025_FR_U2OS_TiOx_C.17149.17149.2	QEPLEEDSpPSSSSAGLDK	QEPLEEDSpPSSSSAGLDK	QEPLEEDSpPSSSSAGLDK	QEPLEEDSpPSSSSAGLDK	QEPLEEDSpPSSSSAGLDK	QEPLEEDSpPSSSSAGLDK	QEPLEEDSpPSSSSAGLDK	QEPLEEDSpPSSSSAGLDK
QE3_191209_OPL1025_FR_U2OS_TiOx_B.24307.24307.3	KAPAGQEEPGTpPPSSpPLSAEQLDR	KAPAGQEEPGTpPPSSpPLSAEQLDR	KAPAGQEEPGTpPPSSpPLSAEQLDR	KAPAGQEEPGTpPPSSpPLSAEQLDR	KAPAGQEEPGTpPPSSpPLSAEQLDR	KAPAGQEEPGTpPPSSpPLSAEQLDR	KAPAGQEEPGTpPPSSpPLSAEQLDR	KAPAGQEEPGTpPPSSpPLSAEQLDR
QE3_191209_OPL1025_FR_U2OS_TiOx_C.40064.40064.4	AKSpPQPPVEEEDEHFDDTVVCLDTYNCDLHFK	AKSpPQPPVEEEDEHFDDTVVCLDTYNCDLHFK	NA	NA	AKSpPQPPVEEEDEHFDDTVVCLDTYNCDLHFK	AKSpPQPPVEEEDEHFDDTVVCLDTYNCDLHFK	AKSpPQPPVEEEDEHFDDTVVCLDTYNCDLHFK	AKSpPQPPVEEEDEHFDDTVVCLDTYNCDLHFK
QE3_191209_OPL1025_FR_U2OS_TiOx_A.9749.9749.3	SHTpSEGAHLDITPNSGAAGNSAGPK	SHTpSEGAHLDITPNSGAAGNSAGPK	SHTpSEGAHLDITPNSGAAGNSAGPK	SHTpSEGAHLDITPNSGAAGNSAGPK	SHTpSEGAHLDITPNSGAAGNSAGPK	SHTpSEGAHLDITPNSGAAGNSAGPK	SHTpSEGAHLDITPNSGAAGNSAGPK	SHTpSEGAHLDITPNSGAAGNSAGPK
QE3_191209_OPL1025_FR_U2OS_TiOx_A.52900.52900.2	KEESpEESpDDDMGFGLFD	KEESpEESpDDDMGFGLFD	KEESpEESpDDDMGFGLFD	KEESpEESpDDDMGFGLFD	NA	NA	KEESpEESpDDDMGFGLFD	KEESpEESpDDDMGFGLFD
QE3_191209_OPL1025_FR_U2OS_TiOx_A.32314.32314.2	VDPSLMEDSpDDGPSLPTK	VDPSLMEDSpDDGPSLPTK	VDPSLMEDSpDDGPSLPTK	VDPSLMEDSpDDGPSLPTK	VDPSLMEDSpDDGPSLPTK	VDPSLMEDSpDDGPSLPTK	VDPSLMEDSpDDGPSLPTK	VDPSLMEDSpDDGPSLPTK
QE3_191209_OPL1025_FR_U2OS_TiOx_A.10867.10867.3	LGAGGGSpPEKSpPSAQELK	LGAGGGSpPEKSpPSAQELK	LGAGGGSpPEKSpPSAQELK	LGAGGGSpPEKSpPSAQELK	LGAGGGSpPEKSpPSAQELK	LGAGGGSpPEKSpPSAQELK	LGAGGGSpPEKSpPSAQELK	LGAGGGSpPEKSpPSAQELK
QE3_191209_OPL1025_FR_U2OS_TiOx_C.43945.43945.3	MESpHSpEDEDLAGAVGGLGWNSR	MESpHSpEDEDLAGAVGGLGWNSR	MESpHSpEDEDLAGAVGGLGWNSR	MESpHSpEDEDLAGAVGGLGWNSR	MESpHSpEDEDLAGAVGGLGWNSR	MESpHSpEDEDLAGAVGGLGWNSR	MESpHSpEDEDLAGAVGGLGWNSR	MESpHSpEDEDLAGAVGGLGWNSR
QE3_191209_OPL1025_FR_U2OS_TiOx_C.39475.39475.3	EKPDSpDDDLDIASLVTAK	EKPDSpDDDLDIASLVTAK	EKPDSpDDDLDIASLVTAK	EKPDSpDDDLDIASLVTAK	EKPDSpDDDLDIASLVTAK	EKPDSpDDDLDIASLVTAK	EKPDSpDDDLDIASLVTAK	EKPDSpDDDLDIASLVTAK
QE3_191209_OPL1025_FR_U2OS_TiOx_C.33681.33681.2	YFEADPPGQVAASpPDPTT	YFEADPPGQVAASpPDPTT	YFEADPPGQVAASpPDPTT	YFEADPPGQVAASpPDPTT	YFEADPPGQVAASpPDPTT	YFEADPPGQVAASpPDPTT	YFEADPPGQVAASpPDPTT	YFEADPPGQVAASpPDPTT
QE3_191209_OPL1025_FR_U2OS_TiOx_A.19405.19405.3	KLSVPTpSpDEEDEVPAPKPR	KLSVPTpSpDEEDEVPAPKPR	KLSVPTpSpDEEDEVPAPKPR	KLSVPTpSpDEEDEVPAPKPR	KLSVPTpSpDEEDEVPAPKPR	KLSVPTpSpDEEDEVPAPKPR	KLSVPTpSpDEEDEVPAPKPR	KLSVPTpSpDEEDEVPAPKPR
QE3_191209_OPL1025_FR_U2OS_TiOx_C.28325.28325.3	HTFSGVASVESpSSGEAFHVGK	HTFSGVASVESpSSGEAFHVGK	HTFSGVASVESpSSGEAFHVGK	HTFSGVASVESpSSGEAFHVGK	HTFSGVASVESpSSGEAFHVGK	HTFSGVASVESpSSGEAFHVGK	HTFSGVASVESpSSGEAFHVGK	HTFSGVASVESpSSGEAFHVGK
QE3_191209_OPL1025_FR_U2OS_TiOx_A.42661.42661.3	TPEELDDSpDFETEDFDVR	TPEELDDSpDFETEDFDVR	TPEELDDSpDFETEDFDVR	TPEELDDSpDFETEDFDVR	TPEELDDSpDFETEDFDVR	TPEELDDSpDFETEDFDVR	TPEELDDSpDFETEDFDVR	TPEELDDSpDFETEDFDVR
QE3_191209_OPL1025_FR_U2OS_TiOx_B.34061.34061.4	QLSpLEGSGLGVEDLKDNTPSGKSDDDFADFHSSK	QLSpLEGSGLGVEDLKDNTPSGKSDDDFADFHSSK	QLSpLEGSGLGVEDLKDNTPSGKSDDDFADFHSSK	QLSpLEGSGLGVEDLKDNTPSGKSDDDFADFHSSK	QLSpLEGSGLGVEDLKDNTPSGKSDDDFADFHSSK	QLSpLEGSGLGVEDLKDNTPSGKSDDDFADFHSSK	QLSpLEGSGLGVEDLKDNTPSGKSDDDFADFHSSK	QLSpLEGSGLGVEDLKDNTPSGKSDDDFADFHSSK
QE3_191209_OPL1025_FR_U2OS_TiOx_C.24530.24530.2	ALVVPEPEPDSDSpNQER	ALVVPEPEPDSDSpNQER	ALVVPEPEPDSDSpNQER	ALVVPEPEPDSDSpNQER	ALVVPEPEPDSDSpNQER	ALVVPEPEPDSDSpNQER	ALVVPEPEPDSDSpNQER	ALVVPEPEPDSDSpNQER
QE3_191209_OPL1025_FR_U2OS_TiOx_B.34094.34094.3	FGIHVYQFPECDSpDEDEDFKQQDR	FGIHVYQFPECDSpDEDEDFKQQDR	FGIHVYQFPECDSpDEDEDFKQQDR	FGIHVYQFPECDSpDEDEDFKQQDR	FGIHVYQFPECDSpDEDEDFKQQDR	FGIHVYQFPECDSpDEDEDFKQQDR	FGIHVYQFPECDSpDEDEDFKQQDR	FGIHVYQFPECDSpDEDEDFKQQDR
QE3_191209_OPL1025_FR_U2OS_TiOx_C.14638.14638.3	KRPSpLPSSpPSPGLPK	KRPSpLPSSpPSPGLPK	KRPSpLPSSpPSPGLPK	KRPSpLPSSpPSPGLPK	KRPSpLPSSpPSPGLPK	KRPSpLPSSpPSPGLPK	KRPSpLPSSpPSPGLPK	KRPSpLPSSpPSPGLPK
QE3_191209_OPL1025_FR_U2OS_TiOx_C.51796.51796.2	KEESpEESpDDDMGFGLFD	KEESpEESpDDDMGFGLFD	KEESpEESpDDDMGFGLFD	KEESpEESpDDDMGFGLFD	NA	KEESpEESpDDDMGFGLFD	KEESpEESpDDDMGFGLFD	KEESpEESpDDDMGFGLFD
QE3_191209_OPL1025_FR_U2OS_TiOx_B.36145.36145.3	FQSPQIQATISpPPLQPK	FQSPQIQATISpPPLQPK	FQSPQIQATISpPPLQPK	FQSPQIQATISpPPLQPK	FQSPQIQATISpPPLQPK	FQSPQIQATISpPPLQPK	FQSPQIQATISpPPLQPK	FQSPQIQATISpPPLQPK
QE3_191209_OPL1025_FR_U2OS_TiOx_A.19083.19083.3	KRESpESpESDETPPAAPQLIK	KRESpESpESDETPPAAPQLIK	KRESpESpESDETPPAAPQLIK	KRESpESpESDETPPAAPQLIK	KRESpESpESDETPPAAPQLIK	KRESpESpESDETPPAAPQLIK	KRESpESpESDETPPAAPQLIK	KRESpESpESDETPPAAPQLIK
QE3_191209_OPL1025_FR_U2OS_TiOx_B.3646.3646.3	GSKSpPAKVSDGGSSSTDFK	GSKSpPAKVSDGGSSSTDFK	NA	NA	GSKSpPAKVSDGGSSSTDFK	GSKSpPAKVSDGGSSSTDFK	GSKSpPAKVSDGGSSSTDFK	GSKSpPAKVSDGGSSSTDFK
QE3_191209_OPL1025_FR_U2OS_TiOx_A.17048.17048.3	TEMDKSPFNSPSpPQDSPR	TEMDKSPFNSPSpPQDSPR	TEMDKSPFNSPSpPQDSPR	TEMDKSPFNSPSpPQDSPR	TEMDKSPFNSPSpPQDSPR	TEMDKSPFNSPSpPQDSPR	TEMDKSPFNSPSpPQDSPR	TEMDKSPFNSPSpPQDSPR
QE3_191209_OPL1025_FR_U2OS_TiOx_C.31899.31899.3	TESpPATAAETASEELDNR	TESpPATAAETASEELDNR	TESpPATAAETASEELDNR	TESpPATAAETASEELDNR	TESpPATAAETASEELDNR	TESpPATAAETASEELDNR	TESpPATAAETASEELDNR	TESpPATAAETASEELDNR
QE3_191209_OPL1025_FR_U2OS_TiOx_B.20447.20447.3	SpRSpPLDKDTYPPSASVVGASVGGHR	SpRSpPLDKDTYPPSASVVGASVGGHR	SpRSpPLDKDTYPPSASVVGASVGGHR	SpRSpPLDKDTYPPSASVVGASVGGHR	SpRSpPLDKDTYPPSASVVGASVGGHR	SpRSpPLDKDTYPPSASVVGASVGGHR	SpRSpPLDKDTYPPSASVVGASVGGHR	SpRSpPLDKDTYPPSASVVGASVGGHR
QE3_191209_OPL1025_FR_U2OS_TiOx_B.12578.12578.2	SADSpENALSVQER	SADSpENALSVQER	SADSpENALSVQER	SADSpENALSVQER	SADSpENALSVQER	SADSpENALSVQER	SADSpENALSVQER	SADSpENALSVQER
QE3_191209_OPL1025_FR_U2OS_TiOx_B.53791.53791.2	DLFDLNSpSpEEDDTEGFSER	DLFDLNSpSpEEDDTEGFSER	DLFDLNSpSpEEDDTEGFSER	DLFDLNSpSpEEDDTEGFSER	DLFDLNSpSpEEDDTEGFSER	DLFDLNSpSpEEDDTEGFSER	DLFDLNSpSpEEDDTEGFSER	DLFDLNSpSpEEDDTEGFSER
QE3_191209_OPL1025_FR_U2OS_TiOx_B.15636.15636.4	GTDTQTPAVLSpPSKTQATLKPK	GTDTQTPAVLSpPSKTQATLKPK	GTDTQTPAVLSpPSKTQATLKPK	GTDTQTPAVLSpPSKTQATLKPK	GTDTQTPAVLSpPSKTQATLKPK	GTDTQTPAVLSpPSKTQATLKPK	GTDTQTPAVLSpPSKTQATLKPK	GTDTQTPAVLSpPSKTQATLKPK
QE3_191209_OPL1025_FR_U2OS_TiOx_C.15978.15978.3	SpQGDPEDPHDEHYLLATQSK	SpQGDPEDPHDEHYLLATQSK	SpQGDPEDPHDEHYLLATQSK	SpQGDPEDPHDEHYLLATQSK	SpQGDPEDPHDEHYLLATQSK	SpQGDPEDPHDEHYLLATQSK	SpQGDPEDPHDEHYLLATQSK	SpQGDPEDPHDEHYLLATQSK
QE3_191209_OPL1025_FR_U2OS_TiOx_B.51144.51144.3	GGPEGVAAQAVASAASAGPADAEMEEIFDDASpPGKQK	GGPEGVAAQAVASAASAGPADAEMEEIFDDASpPGKQK	NA	NA	GGPEGVAAQAVASAASAGPADAEMEEIFDDASpPGKQK	GGPEGVAAQAVASAASAGPADAEMEEIFDDASpPGKQK	GGPEGVAAQAVASAASAGPADAEMEEIFDDASpPGKQK	GGPEGVAAQAVASAASAGPADAEMEEIFDDASpPGKQK
QE3_191209_OPL1025_FR_U2OS_TiOx_B.7334.7334.2	SLSpGSADENPSCGTGSER	SLSpGSADENPSCGTGSER	SLSpGSADENPSCGTGSER	SLSpGSADENPSCGTGSER	SLSpGSADENPSCGTGSER	SLSpGSADENPSCGTGSER	SLSpGSADENPSCGTGSER	SLSpGSADENPSCGTGSER
QE3_191209_OPL1025_FR_U2OS_TiOx_B.19006.19006.3	KSpPSGPVKSpPPLSPVGTTPVK	KSpPSGPVKSpPPLSPVGTTPVK	KSpPSGPVKSpPPLSPVGTTPVK	KSpPSGPVKSpPPLSPVGTTPVK	KSpPSGPVKSpPPLSPVGTTPVK	KSpPSGPVKSpPPLSPVGTTPVK	KSpPSGPVKSpPPLSPVGTTPVK	KSpPSGPVKSpPPLSPVGTTPVK
QE3_191209_OPL1025_FR_U2OS_TiOx_A.7108.7108.2	KVMDSpDEDDDY	KVMDSpDEDDDY	NA	NA	NA	NA	KVMDSpDEDDDY	KVMDSpDEDDDY
QE3_191209_OPL1025_FR_U2OS_TiOx_B.31762.31762.2	QPNEGSSSQEEEGPSTSpPDAESLFR	QPNEGSSSQEEEGPSTSpPDAESLFR	QPNEGSSSQEEEGPSTSpPDAESLFR	QPNEGSSSQEEEGPSTSpPDAESLFR	QPNEGSSSQEEEGPSTSpPDAESLFR	QPNEGSSSQEEEGPSTSpPDAESLFR	QPNEGSSSQEEEGPSTSpPDAESLFR	QPNEGSSSQEEEGPSTSpPDAESLFR
QE3_191209_OPL1025_FR_U2OS_TiOx_B.9808.9808.3	KDSNELSpDSpAGEEDSADLKR	KDSNELSpDSpAGEEDSADLKR	KDSNELSpDSpAGEEDSADLKR	KDSNELSpDSpAGEEDSADLKR	KDSNELSpDSpAGEEDSADLKR	KDSNELSpDSpAGEEDSADLKR	KDSNELSpDSpAGEEDSADLKR	KDSNELSpDSpAGEEDSADLKR
QE3_191209_OPL1025_FR_U2OS_TiOx_B.32743.32743.3	TPSpSEEISPTKFPGLYR	TPSpSEEISPTKFPGLYR	TPSpSEEISPTKFPGLYR	TPSpSEEISPTKFPGLYR	TPSpSEEISPTKFPGLYR	TPSpSEEISPTKFPGLYR	TPSpSEEISPTKFPGLYR	TPSpSEEISPTKFPGLYR
QE3_191209_OPL1025_FR_U2OS_TiOx_C.26881.26881.3	HTFSGVASVESpSSGEAFHVGK	HTFSGVASVESpSSGEAFHVGK	HTFSGVASVESpSSGEAFHVGK	HTFSGVASVESpSSGEAFHVGK	HTFSGVASVESpSSGEAFHVGK	HTFSGVASVESpSSGEAFHVGK	HTFSGVASVESpSSGEAFHVGK	HTFSGVASVESpSSGEAFHVGK
QE3_191209_OPL1025_FR_U2OS_TiOx_B.10216.10216.2	ESSANNSVSpPSESLR	ESSANNSVSpPSESLR	ESSANNSVSpPSESLR	ESSANNSVSpPSESLR	ESSANNSVSpPSESLR	ESSANNSVSpPSESLR	ESSANNSVSpPSESLR	ESSANNSVSpPSESLR
QE3_191209_OPL1025_FR_U2OS_TiOx_B.32465.32465.2	QLSpLEGSGLGVEDLKDNTPSGK	QLSpLEGSGLGVEDLKDNTPSGK	QLSpLEGSGLGVEDLKDNTPSGK	QLSpLEGSGLGVEDLKDNTPSGK	QLSpLEGSGLGVEDLKDNTPSGK	QLSpLEGSGLGVEDLKDNTPSGK	QLSpLEGSGLGVEDLKDNTPSGK	QLSpLEGSGLGVEDLKDNTPSGK
QE3_191209_OPL1025_FR_U2OS_TiOx_B.42752.42752.3	VLSTSpTDLEAAVADALKKPVR	VLSTSpTDLEAAVADALKKPVR	VLSTSpTDLEAAVADALKKPVR	VLSTSpTDLEAAVADALKKPVR	VLSTSpTDLEAAVADALKKPVR	VLSTSpTDLEAAVADALKKPVR	VLSTSpTDLEAAVADALKKPVR	VLSTSpTDLEAAVADALKKPVR
QE3_191209_OPL1025_FR_U2OS_TiOx_A.34066.34066.4	QLSpLEGSGLGVEDLKDNTPSGKSDDDFADFHSSK	QLSpLEGSGLGVEDLKDNTPSGKSDDDFADFHSSK	QLSpLEGSGLGVEDLKDNTPSGKSDDDFADFHSSK	QLSpLEGSGLGVEDLKDNTPSGKSDDDFADFHSSK	QLSpLEGSGLGVEDLKDNTPSGKSDDDFADFHSSK	QLSpLEGSGLGVEDLKDNTPSGKSDDDFADFHSSK	QLSpLEGSGLGVEDLKDNTPSGKSDDDFADFHSSK	QLSpLEGSGLGVEDLKDNTPSGKSDDDFADFHSSK
QE3_191209_OPL1025_FR_U2OS_TiOx_A.20626.20626.3	DLSQESSSTAPGSEVTIKQEPVSpPK	DLSQESSSTAPGSEVTIKQEPVSpPK	DLSQESSSTAPGSEVTIKQEPVSpPK	DLSQESSSTAPGSEVTIKQEPVSpPK	DLSQESSSTAPGSEVTIKQEPVSpPK	DLSQESSSTAPGSEVTIKQEPVSpPK	DLSQESSSTAPGSEVTIKQEPVSpPK	DLSQESSSTAPGSEVTIKQEPVSpPK
QE3_191209_OPL1025_FR_U2OS_TiOx_C.51602.51602.2	KEESpEESpDDDMGFGLFD	KEESpEESpDDDMGFGLFD	NA	NA	NA	NA	KEESpEESpDDDMGFGLFD	KEESpEESpDDDMGFGLFD
QE3_191209_OPL1025_FR_U2OS_TiOx_C.47333.47333.3	GIPLATGDTSpPEPELLPGAPLPPPKEVINGNIK	GIPLATGDTSpPEPELLPGAPLPPPKEVINGNIK	GIPLATGDTSpPEPELLPGAPLPPPKEVINGNIK	GIPLATGDTSpPEPELLPGAPLPPPKEVINGNIK	GIPLATGDTSpPEPELLPGAPLPPPKEVINGNIK	GIPLATGDTSpPEPELLPGAPLPPPKEVINGNIK	GIPLATGDTSpPEPELLPGAPLPPPKEVINGNIK	GIPLATGDTSpPEPELLPGAPLPPPKEVINGNIK
QE3_191209_OPL1025_FR_U2OS_TiOx_B.3236.3236.3	KAEQGSpEEEGEGEEEEEEGGESK	KAEQGSpEEEGEGEEEEEEGGESK	KAEQGSpEEEGEGEEEEEEGGESK	KAEQGSpEEEGEGEEEEEEGGESK	KAEQGSpEEEGEGEEEEEEGGESK	KAEQGSpEEEGEGEEEEEEGGESK	KAEQGSpEEEGEGEEEEEEGGESK	KAEQGSpEEEGEGEEEEEEGGESK
QE3_191209_OPL1025_FR_U2OS_TiOx_B.41723.41723.3	TFNKDTVIIVSpEPSpEDEESQGLPTMAR	TFNKDTVIIVSpEPSpEDEESQGLPTMAR	TFNKDTVIIVSpEPSpEDEESQGLPTMAR	TFNKDTVIIVSpEPSpEDEESQGLPTMAR	TFNKDTVIIVSpEPSpEDEESQGLPTMAR	TFNKDTVIIVSpEPSpEDEESQGLPTMAR	TFNKDTVIIVSpEPSpEDEESQGLPTMAR	TFNKDTVIIVSpEPSpEDEESQGLPTMAR
QE3_191209_OPL1025_FR_U2OS_TiOx_A.6059.6059.3	HSCSPMGDGDPEAMEESpPRKK	HSCSPMGDGDPEAMEESpPRKK	HSCSPMGDGDPEAMEESpPRKK	HSCSPMGDGDPEAMEESpPRKK	HSCSPMGDGDPEAMEESpPRKK	HSCSPMGDGDPEAMEESpPRKK	HSCSPMGDGDPEAMEESpPRKK	HSCSPMGDGDPEAMEESpPRKK
QE3_191209_OPL1025_FR_U2OS_TiOx_A.53510.53510.2	KEESpEESpDDDMGFGLFD	KEESpEESpDDDMGFGLFD	KEESpEESpDDDMGFGLFD	KEESpEESpDDDMGFGLFD	NA	NA	NA	KEESpEESpDDDMGFGLFD
QE3_191209_OPL1025_FR_U2OS_TiOx_B.33785.33785.2	SATSSSPGSPIHSLETSpL	SATSSSPGSPIHSLETSpL	NA	NA	SATSSSPGSPLHSLETSpL	SATSSSPGSPLHSLETSpL	SATSSSPGSPIHSLETSpL	SATSSSPGSPIHSLETSpL
QE3_191209_OPL1025_FR_U2OS_TiOx_C.36017.36017.3	FQSPQIQATISpPPLQPK	FQSPQIQATISpPPLQPK	FQSPQIQATISpPPLQPK	FQSPQIQATISpPPLQPK	FQSPQIQATISpPPLQPK	FQSPQIQATISpPPLQPK	FQSPQIQATISpPPLQPK	FQSPQIQATISpPPLQPK
QE3_191209_OPL1025_FR_U2OS_TiOx_A.21745.21745.2	VPSpSpDEEVVEEPQSR	VPSpSpDEEVVEEPQSR	VPSpSpDEEVVEEPQSR	VPSpSpDEEVVEEPQSR	VPSpSpDEEVVEEPQSR	VPSpSpDEEVVEEPQSR	VPSpSpDEEVVEEPQSR	VPSpSpDEEVVEEPQSR
QE3_191209_OPL1025_FR_U2OS_TiOx_A.45208.45208.3	ILEPDDFLDDLDDEDYEEDTpPKRR	ILEPDDFLDDLDDEDYEEDTpPKRR	ILEPDDFLDDLDDEDYEEDTpPKRR	ILEPDDFLDDLDDEDYEEDTpPKRR	ILEPDDFLDDLDDEDYEEDTpPKRR	ILEPDDFLDDLDDEDYEEDTpPKRR	ILEPDDFLDDLDDEDYEEDTpPKRR	ILEPDDFLDDLDDEDYEEDTpPKRR
[truncated: 40,899 more rows]

## Sheet: Table S3B. UCEC TMT dataset
Table S3B. UCEC TMT dataset results
[truncated: 54,756 more rows]
