# Supplementary material for: Deep Learning Prediction Boosts Phosphoproteomics-Based Discoveries Through Improved Phosphopeptide Identification
Source: Mol Cell Proteomics. 2023 Dec 26;23(2):100707. doi: 10.1016/j.mcpro.2023.100707 (PMC10831110; doi:10.1016/j.mcpro.2023.100707)
Supplement: Supplemental Table S4 [file mmc5.xlsx]

## Sheet: Table S4
Table S4. Differential expression analysis results and prognosis analysis results based on quantifiable sites reported by PhosphoRS- and DeepRescore2, respectively.
Sites	AApos	GeneID	GeneSymbol	EnsembleID	AA	p_Phospho_PhosphoRS_Diff	FDR_Phospho_PhosphoRS_Diff	FC_Phospho_PhosphoRS_Diff	p_RNASeq_PhosphoRS_Diff	FDR_RNASeq_PhosphoRS_Diff	FC_RNASeq_PhosphoRS_Diff	p_Proteomics_PhosphoRS_Diff	FDR_Proteomics_PhosphoRS_Diff	FC_Proteomics_PhosphoRS_Diff	p_Phospho_DeepRescore2_Diff	FDR_Phospho_DeepRescore2_Diff	FC_Phospho_DeepRescore2_Diff	p_RNASeq_DeepRescore2_Diff	FDR_RNASeq_DeepRescore2_Diff	FC_RNASeq_DeepRescore2_Diff	p_Proteomics_DeepRescore2_Diff	FDR_Proteomics_DeepRescore2_Diff	FC_Proteomics_DeepRescore2_Diff	p_Phospho_PhosphoRS_Surv	HR_Phospho_PhosphoRS_Surv	p_RNASeq_PhosphoRS_Surv	HR_RNASeq_PhosphoRS_Surv	p_Proteomics_PhosphoRS_Surv	HR_Proteomics_PhosphoRS_Surv	p_Phospho_DeepRescore2_Surv	HR_Phospho_DeepRescore2_Surv	p_RNASeq_DeepRescore2_Surv	HR_RNASeq_DeepRescore2_Surv	p_Proteomics_DeepRescore2_Surv	HR_Proteomics_DeepRescore2_Surv	Key	Identifiable_PhosphoRS	Quantifiable_PhosphoRS	Identifiable_DeepRescore2	Quantifiable_DeepRescore2
______MsEADGLRQ	2	sp|Q9HDC9|APMAP_HUMAN	APMAP	ENSG00000101474.12	S	NA	NA	NA	NA	NA	NA	NA	NA	NA	0.0393224	0.067534	0.308128	2.09889e-09	3.34971e-09	0.442879	1.12703e-12	2.30854e-12	-0.331808	NA	NA	NA	NA	NA	NA	0.688923	1.12937	0.389661	0.793794	0.0984978	0.640309	APMAP_S2	1	0	1	1
______MsEGDSVGE	2	sp|O15258|RER1_HUMAN	RER1	ENSG00000157916.20	S	0.550385	0.630923	0.0745785	2.50513e-11	4.32081e-11	0.390141	0.0685763	0.0787368	-0.0845162	0.814109	0.857668	0.138384	2.50513e-11	4.37238e-11	0.390141	0.0685763	0.079419	-0.0845162	0.233274	1.42588	0.292887	1.32555	0.234513	0.72634	0.863912	1.04945	0.292887	1.32555	0.234513	0.72634	RER1_S2	1	1	1	1
______MsGDEMIFD	2	sp|P20042|IF2B_HUMAN	EIF2S2	ENSG00000125977.7	S	0.000254765	0.000747483	0.431711	4.42848e-33	2.91449e-32	0.955535	1.60717e-29	6.21465e-29	0.242403	0.000553594	0.00152334	0.447901	4.42848e-33	3.01754e-32	0.955535	1.60717e-29	6.40148e-29	0.242403	0.334127	1.29505	0.00188902	2.34638	0.202894	1.40821	0.504582	1.19549	0.00188902	2.34638	0.202894	1.40821	EIF2S2_S2	1	1	1	1
______MsGFLEGLR	2	sp|O95807|TM50A_HUMAN	TMEM50A	ENSG00000183726.11	S	1.06004e-34	3.35361e-32	-2.14478	5.68443e-38	7.41023e-37	1.14762	0.0204907	0.024545	0.317194	1.39223e-34	4.20206e-32	-2.11569	5.68443e-38	7.56223e-37	1.14762	0.0204907	0.0247999	0.317194	0.0432577	0.574355	0.0971681	1.56038	0.667613	1.27002	0.0157915	0.514287	0.0971681	1.56038	0.667613	1.27002	TMEM50A_S2	1	1	1	1
______MsPEMGELT	2	sp|P16118|F261_HUMAN	PFKFB1	ENSG00000158571.11	S	1.06519e-31	2.21816e-29	-1.5	3.94979e-09	6.1612e-09	-0.859066	3.58122e-39	2.83965e-38	-1.55765	2.40163e-33	6.15291e-31	-1.38853	3.94979e-09	6.20996e-09	-0.859066	3.58122e-39	2.98898e-38	-1.55765	0.0390792	0.572484	0.0775196	0.619014	0.00386944	0.454772	0.0390098	0.572357	0.0775196	0.619014	0.00386944	0.454772	PFKFB1_S2	1	1	1	1
______MsSYQKELE	2	sp|Q9NZQ9|TMOD4_HUMAN	TMOD4	ENSG00000163157.15	S	NA	NA	NA	NA	NA	NA	NA	NA	NA	0.712663	0.774304	-0.188274	0.0890713	0.0995718	0.736966	NA	NA	NA	NA	NA	NA	NA	NA	NA	0.613972	0.864049	0.0955951	1.55992	NA	NA	TMOD4_S2	0	0	1	1
______MsTAQSLKS	2	sp|P14621|ACYP2_HUMAN	ACYP2	ENSG00000170634.13	S	6.20324e-40	6.8033e-37	-2.34002	9.11894e-08	1.35395e-07	-0.548139	3.42556e-36	2.11298e-35	-1.11034	1.17954e-39	1.12995e-36	-2.38072	9.11894e-08	1.36178e-07	-0.548139	3.42556e-36	2.20384e-35	-1.11034	0.175715	0.676957	0.436392	0.811495	0.0777811	0.619674	0.175715	0.676957	0.436392	0.811495	0.0777811	0.619674	ACYP2_S2	1	1	1	1
______MsTGTFVVS	2	sp|P49189|AL9A1_HUMAN	ALDH9A1	ENSG00000143149.12	S	2.79337e-44	9.19074e-41	-1.95486	0.0591504	0.0665161	-0.132697	7.85935e-38	5.50692e-37	-0.932886	6.43856e-45	2.83722e-41	-2.0274	0.0591504	0.0668645	-0.132697	7.85935e-38	5.76493e-37	-0.932886	0.163949	0.686415	0.00811645	0.481345	0.0110882	0.498905	0.0336639	0.553946	0.00811645	0.481345	0.0110882	0.498905	ALDH9A1_S2	1	1	1	1
______MsVELEEAL	2	sp|Q92522|H1X_HUMAN	H1FX		S	0.234944	0.311498	0.158875	NA	NA	NA	NA	NA	NA	0.277285	0.359674	0.106638	NA	NA	NA	NA	NA	NA	0.360294	1.31539	NA	NA	NA	NA	0.555762	1.18585	NA	NA	NA	NA	H1FX_S2	1	1	1	1
______MtENSTSAP	2	sp|P07305|H10_HUMAN	H1F0		T	0.000533295	0.00145156	0.364929	NA	NA	NA	NA	NA	NA	0.000742063	0.00197749	0.43948	NA	NA	NA	NA	NA	NA	0.614599	0.855431	NA	NA	NA	NA	0.239369	0.719689	NA	NA	NA	NA	H1F0_T2	1	1	1	1
______MtSDQDAKV	2	sp|Q92615|LAR4B_HUMAN	LARP4B	ENSG00000107929.15	T	NA	NA	NA	NA	NA	NA	NA	NA	NA	5.96138e-07	2.9556e-06	0.573591	1.06282e-38	1.58196e-37	1.10677	8.25689e-45	1.56751e-43	0.46571	NA	NA	NA	NA	NA	NA	0.0580481	1.84986	0.0122698	1.96361	2.11555e-05	3.28999	LARP4B_T2	0	0	1	1
_____MAsAGSGMEE	3	sp|Q9BQJ4|TMM47_HUMAN	TMEM47	ENSG00000147027.4	S	9.29061e-17	2.03244e-15	-0.953287	2.25013e-13	4.24772e-13	-1.03637	4.38712e-37	2.87465e-36	-1.09536	1.0095e-18	3.00572e-17	-0.960507	2.25013e-13	4.30299e-13	-1.03637	4.38712e-37	3.00577e-36	-1.09536	0.248752	1.39698	0.196279	0.706176	0.0162968	0.499337	0.741928	0.914192	0.196279	0.706176	0.0162968	0.499337	TMEM47_S3	1	1	1	1
_____MAsGVAVSDG	3	sp|P23528|COF1_HUMAN	CFL1	ENSG00000172757.13	S	0.00387029	0.00857973	0.430618	1.4769e-39	2.50227e-38	1.14293	3.87781e-20	1.02318e-19	0.332178	0.0041169	0.00921727	0.333828	1.4769e-39	2.56643e-38	1.14293	3.87781e-20	1.05181e-19	0.332178	0.0050855	2.23821	0.0755122	1.61375	0.622332	1.14153	0.013439	2.01887	0.0755122	1.61375	0.622332	1.14153	CFL1_S3	1	1	1	1
_____MAsTSYDYCR	3	sp|Q10589|BST2_HUMAN	BST2	ENSG00000130303.13	S	0.0341456	0.0588877	-0.496164	0.0872294	0.0971655	-0.267852	1.28103e-05	1.85932e-05	-0.272283	0.0435583	0.0737792	-0.390129	0.0872294	0.0975628	-0.267852	1.28103e-05	1.88552e-05	-0.272283	0.201402	0.670386	0.0524718	0.591491	0.553316	0.853178	0.479341	0.812393	0.0524718	0.591491	0.553316	0.853178	BST2_S3	1	1	1	1
_____MSsYQKELEK	3	sp|Q9NZQ9|TMOD4_HUMAN	TMOD4	ENSG00000163157.15	S	NA	NA	NA	NA	NA	NA	NA	NA	NA	0.712663	0.774304	-0.188274	0.0890713	0.0995718	0.736966	NA	NA	NA	NA	NA	NA	NA	NA	NA	0.613972	0.864049	0.0955951	1.55992	NA	NA	TMOD4_S3	0	0	1	1
_____MStGTFVVSQ	3	sp|P49189|AL9A1_HUMAN	ALDH9A1	ENSG00000143149.12	T	NA	NA	NA	NA	NA	NA	NA	NA	NA	7.44173e-30	1.07166e-27	-1.49977	0.0591504	0.0668645	-0.132697	7.85935e-38	5.76493e-37	-0.932886	NA	NA	NA	NA	NA	NA	0.735708	1.0951	0.00811645	0.481345	0.0110882	0.498905	ALDH9A1_T3	0	0	1	1
____MAAsDTERDGL	4	sp|Q7L4I2|RSRC2_HUMAN	RSRC2	ENSG00000111011.18	S	2.39315e-11	2.49492e-10	0.43824	9.34631e-20	2.41819e-19	0.547047	1.66595e-18	4.14503e-18	0.260804	1.25814e-10	1.1751e-09	0.468742	9.34631e-20	2.45321e-19	0.547047	1.66595e-18	4.25319e-18	0.260804	0.891433	1.03728	0.0171958	1.9014	0.192837	1.41824	0.862067	0.954516	0.0171958	1.9014	0.192837	1.41824	RSRC2_S4	1	1	1	1
____MAKsPENSTLE	4	sp|Q86SQ7|SDCG8_HUMAN	SDCCAG8	ENSG00000054282.16	S	0.220627	0.295493	-0.240524	9.44889e-19	2.30689e-18	0.627467	0.0117304	0.0143812	-0.117499	0.277576	0.359966	-0.133663	9.44889e-19	2.33606e-18	0.627467	0.0117304	0.0145352	-0.117499	0.223841	0.716492	0.0150498	1.93422	0.764763	1.09357	0.929612	0.976435	0.0150498	1.93422	0.764763	1.09357	SDCCAG8_S4	1	1	1	1
____MAPsVPAAEPE	4	sp|P54819|KAD2_HUMAN	AK2	ENSG00000004455.17	S	0.0119447	0.023346	-0.587524	6.23495e-17	1.37651e-16	0.567638	6.85416e-25	2.18772e-24	-0.729314	0.0133564	0.02617	-0.626572	6.23495e-17	1.39121e-16	0.567638	6.85416e-25	2.24576e-24	-0.729314	0.47823	0.810835	0.460844	1.21859	0.000896383	0.398963	0.760832	0.914999	0.460844	1.21859	0.000896383	0.398963	AK2_S4	1	1	1	1
____MERsPPQSPGP	4	sp|Q86VQ6|TRXR3_HUMAN	TXNRD3	ENSG00000197763.18	S	0.684519	0.749418	-0.0552808	1.58128e-11	2.76686e-11	0.388565	1.0667e-08	1.7986e-08	-0.295671	0.820039	0.862307	0.058628	1.58128e-11	2.80099e-11	0.388565	1.0667e-08	1.8323e-08	-0.295671	0.064105	0.559508	0.485781	0.829308	0.157874	0.684334	0.525749	0.822981	0.485781	0.829308	0.157874	0.684334	TXNRD3_S4	1	1	1	1
____MGAsDPEVAPW	4	sp|Q9NZJ7|MTCH1_HUMAN	MTCH1	ENSG00000137409.19	S	0.00881952	0.0178353	0.370625	2.49181e-35	2.20738e-34	0.883798	0.97859	0.98121	0.0329394	0.00698606	0.014772	0.345222	2.49181e-35	2.28052e-34	0.883798	0.97859	0.981035	0.0329394	0.207205	0.707605	0.122989	1.51251	0.0501854	0.588602	0.193498	0.700269	0.122989	1.51251	0.0501854	0.588602	MTCH1_S4	1	1	1	1
____MKRtPTAEERE	4	sp|Q9C0B1|FTO_HUMAN	FTO	ENSG00000140718.21	T	0.422885	0.508024	-0.0128543	3.54796e-09	5.54713e-09	0.549687	0.114181	0.128703	-0.0428973	0.408213	0.493967	-0.0875268	3.54796e-09	5.5923e-09	0.549687	0.114181	0.129681	-0.0428973	0.118776	0.657433	0.558092	1.16951	0.695262	1.1104	0.0114076	0.502697	0.558092	1.16951	0.695262	1.1104	FTO_T4	1	1	1	1
____MPAsAPPRRPR	4	sp|Q9UEF7|KLOT_HUMAN	KL	ENSG00000133116.8	S	0.227991	0.30365	0.249761	1.9451e-17	4.43871e-17	1.32193	NA	NA	NA	0.284049	0.366785	0.389578	1.9451e-17	4.48621e-17	1.32193	NA	NA	NA	0.635049	1.15088	0.0273076	0.540016	NA	NA	0.380771	1.29684	0.0273076	0.540016	NA	NA	KL_S4	1	1	1	1
____MRPsGDEDRAR	4	sp|Q9HC58|NCKX3_HUMAN	SLC24A3	ENSG00000185052.12	S	NA	NA	NA	NA	NA	NA	NA	NA	NA	0.726363	0.785586	-0.0508034	9.5465e-14	1.85938e-13	-1.77761	NA	NA	NA	NA	NA	NA	NA	NA	NA	0.0542039	0.53443	0.290575	0.75226	NA	NA	SLC24A3_S4	0	0	1	1
____MSEtAPAETAT	4	sp|P16401|H15_HUMAN	HIST1H1B		T	NA	NA	NA	NA	NA	NA	NA	NA	NA	0.067806	0.108188	0.275543	NA	NA	NA	NA	NA	NA	NA	NA	NA	NA	NA	NA	0.139399	1.58135	NA	NA	NA	NA	HIST1H1B_T4	1	0	1	1
____MSKsESPKEPE	4	sp|P09651|ROA1_HUMAN	HNRNPA1	ENSG00000135486.18	S	0.000400222	0.0011186	0.713321	1.05159e-35	9.50695e-35	1.08451	1.66595e-18	4.14503e-18	0.802174	0.0148009	0.0286211	0.606149	1.05159e-35	9.82643e-35	1.08451	1.66595e-18	4.25319e-18	0.802174	0.0830641	1.59496	0.000417815	2.6177	0.183037	1.43398	0.0877746	1.58429	0.000417815	2.6177	0.183037	1.43398	HNRNPA1_S4	1	1	1	1
____MSKsFQQSSLS	4	sp|P43243|MATR3_HUMAN	MATR3	ENSG00000015479.19	S	0.209988	0.283691	-0.271311	5.60613e-36	5.25801e-35	0.954871	NA	NA	NA	0.127639	0.186514	-0.250202	5.60613e-36	5.40545e-35	0.954871	NA	NA	NA	0.520959	1.25733	0.018191	1.90052	NA	NA	0.835715	1.07343	0.018191	1.90052	NA	NA	MATR3_S4	1	1	1	1
____MSSyQKELEKY	4	sp|Q9NZQ9|TMOD4_HUMAN	TMOD4	ENSG00000163157.15	Y	NA	NA	NA	NA	NA	NA	NA	NA	NA	0.712663	0.774304	-0.188274	0.0890713	0.0995718	0.736966	NA	NA	NA	NA	NA	NA	NA	NA	NA	0.613972	0.864049	0.0955951	1.55992	NA	NA	TMOD4_Y4	0	0	1	1
____MTGsNMSDALA	4	sp|Q7Z4I7|LIMS2_HUMAN	LIMS2	ENSG00000072163.19	S	0.759869	0.811728	0.242678	1.09824e-05	1.48346e-05	-0.405785	5.86988e-40	5.00586e-39	-0.821634	0.570016	0.649253	-0.0744947	1.09824e-05	1.4963e-05	-0.405785	5.86988e-40	5.26873e-39	-0.821634	0.0733276	1.87145	0.00537957	0.463272	4.58234e-05	0.317777	0.225267	1.40401	0.00537957	0.463272	4.58234e-05	0.317777	LIMS2_S4	1	1	1	1
____MTVsGPGTPEP	4	sp|Q9H3U1|UN45A_HUMAN	UNC45A	ENSG00000140553.18	S	NA	NA	NA	NA	NA	NA	NA	NA	NA	3.6413e-10	3.15613e-09	0.734646	3.54831e-37	4.27189e-36	1.05702	2.47831e-40	2.28978e-39	0.35797	NA	NA	NA	NA	NA	NA	0.421692	0.789948	0.555909	1.17055	0.502661	1.19655	UNC45A_S4	1	0	1	1
____MVLsPADKTNV	4	sp|P69905|HBA_HUMAN	HBA1	ENSG00000206172.8	S	2.53664e-11	2.63282e-10	-0.996479	2.77606e-24	9.47187e-24	-1.7598	NA	NA	NA	4.59237e-12	5.32827e-11	-1.11728	2.77606e-24	9.62346e-24	-1.7598	NA	NA	NA	0.285016	1.33307	0.177066	1.43746	NA	NA	0.441826	1.23022	0.177066	1.43746	NA	NA	HBA1_S4	1	1	1	1
____MVVsEVDIAKA	4	sp|P20591|MX1_HUMAN	MX1	ENSG00000157601.14	S	0.165648	0.231823	0.212735	0.000991494	0.00122087	0.394204	0.952338	0.957073	0.118037	0.153419	0.218463	0.225009	0.000991494	0.00123053	0.394204	0.952338	0.956826	0.118037	0.684781	1.12602	0.88559	0.96218	0.865367	0.955657	0.684781	1.12602	0.88559	0.96218	0.865367	0.955657	MX1_S4	1	1	1	1
___MAADsDDGAVSA	5	sp|Q96GM8|TOE1_HUMAN	TOE1	ENSG00000132773.12	S	0.0606424	0.0976058	0.221545	1.29936e-09	2.06927e-09	0.428712	4.99091e-11	9.34594e-11	0.209158	0.0304664	0.053956	0.310632	1.29936e-09	2.0887e-09	0.428712	4.99091e-11	9.57792e-11	0.209158	0.0780385	0.619951	0.961676	0.98722	0.365954	1.27356	0.430487	0.809289	0.961676	0.98722	0.365954	1.27356	TOE1_S5	1	1	1	1
___MAARsWQDELAQ	5	sp|Q86UE4|LYRIC_HUMAN	MTDH	ENSG00000147649.10	S	0.014448	0.0276506	0.261771	1.55004e-23	5.06883e-23	0.868206	0.381783	0.40769	-0.083393	0.0131185	0.0257588	0.282973	1.55004e-23	5.15363e-23	0.868206	0.381783	0.408469	-0.083393	0.4048	1.27242	0.566659	1.16586	0.00333035	0.44558	0.4048	1.27242	0.566659	1.16586	0.00333035	0.44558	MTDH_S5	1	1	1	1
___MADRsLEGMALP	5	sp|Q9Y2E4|DIP2C_HUMAN	DIP2C	ENSG00000151240.17	S	0.00243807	0.00567228	-0.295524	0.945052	0.952246	0.0370621	6.68327e-23	1.99744e-22	-0.443423	0.00456355	0.0100963	-0.244821	0.945052	0.95147	0.0370621	6.68327e-23	2.05119e-22	-0.443423	0.987884	0.995318	0.424529	1.2378	0.757494	1.08608	0.522914	1.20973	0.424529	1.2378	0.757494	1.08608	DIP2C_S5	1	1	1	1
___MAKIsSPTETER	5	sp|P31949|S10AB_HUMAN	S100A11	ENSG00000163191.6	S	NA	NA	NA	NA	NA	NA	NA	NA	NA	0.0575201	0.0937799	-0.377624	1.90193e-05	2.55754e-05	0.491597	0.0377679	0.0447862	-0.090892	NA	NA	NA	NA	NA	NA	0.526752	1.20667	0.299558	1.32057	0.897657	1.03498	S100A11_S5	0	0	1	1
___MALQsQASEEAK	5	sp|P36021|MOT8_HUMAN	SLC16A2	ENSG00000147100.11	S	2.18502e-21	9.53468e-20	-1.69052	4.69198e-07	6.77679e-07	-0.679108	1.60104e-39	1.32993e-38	-0.921855	NA	NA	NA	NA	NA	NA	NA	NA	NA	0.0858336	0.582442	0.0222618	0.537177	0.000232535	0.358306	NA	NA	NA	NA	NA	NA	SLC16A2_S5	1	1	1	0
___MARGsVSDEEMM	5	sp|P13796|PLSL_HUMAN	LCP1	ENSG00000136167.14	S	2.15972e-12	2.59719e-11	-0.944724	0.277905	0.295838	0.201057	1.59093e-08	2.66439e-08	-0.398907	1.81645e-13	2.63301e-12	-0.95587	0.277905	0.296404	0.201057	1.59093e-08	2.71501e-08	-0.398907	0.655243	0.8872	0.538801	0.847864	0.352589	0.779229	0.278632	0.746906	0.538801	0.847864	0.352589	0.779229	LCP1_S5	1	1	1	1
___MASTsYDYCRVP	5	sp|Q10589|BST2_HUMAN	BST2	ENSG00000130303.13	S	NA	NA	NA	NA	NA	NA	NA	NA	NA	0.66282	0.732136	-0.101944	0.0872294	0.0975628	-0.267852	1.28103e-05	1.88552e-05	-0.272283	NA	NA	NA	NA	NA	NA	0.599991	1.18934	0.0524718	0.591491	0.553316	0.853178	BST2_S5	1	0	1	1
___MDRRsMGETESG	5	sp|Q9NRA8|4ET_HUMAN	EIF4ENIF1	ENSG00000184708.18	S	0.750201	0.803853	-0.195665	1.40511e-37	1.71371e-36	1.02807	1.96169e-12	3.87917e-12	0.218782	0.859327	0.894231	-0.1277	1.40511e-37	1.75667e-36	1.02807	1.96169e-12	3.97996e-12	0.218782	0.235378	1.38151	0.144451	1.47726	0.155292	1.46514	0.397059	1.25964	0.144451	1.47726	0.155292	1.46514	EIF4ENIF1_S5	1	1	1	1
___MGLLsILRKLKS	5	sp|P36405|ARL3_HUMAN	ARL3	ENSG00000138175.9	S	NA	NA	NA	NA	NA	NA	NA	NA	NA	9.64183e-10	7.80737e-09	-1.30687	4.29111e-20	1.15456e-19	0.776059	0.202409	0.223993	-0.0168016	NA	NA	NA	NA	NA	NA	0.130074	0.647746	0.161634	1.45654	0.703956	0.903154	ARL3_S5	1	0	1	1
___MGLLsQGSPLSW	5	sp|P48506|GSH1_HUMAN	GCLC	ENSG00000001084.13	S	NA	NA	NA	NA	NA	NA	NA	NA	NA	0.442018	0.528002	0.00579662	0.129457	0.143082	0.04596	4.4736e-23	1.39391e-22	-0.587721	NA	NA	NA	NA	NA	NA	0.762743	1.09694	0.478218	1.20932	0.0267432	0.547204	GCLC_S5	1	0	1	1
___MGRRsSDTEEES	5	sp|Q96IZ7|RSRC1_HUMAN	RSRC1	ENSG00000174891.13	S	4.89904e-10	4.12246e-09	1.32334	7.00311e-42	2.37057e-40	1.152	3.91602e-27	1.36016e-26	0.314471	5.1005e-13	6.88599e-12	1.32241	7.00311e-42	2.40322e-40	1.152	3.91602e-27	1.39692e-26	0.314471	0.625006	1.14839	0.0882841	1.58332	0.511475	1.19248	0.722644	0.909454	0.0882841	1.58332	0.511475	1.19248	RSRC1_S5	1	1	1	1
___MHRDsCPLDCKV	5	sp|P84103|SRSF3_HUMAN	SRSF3	ENSG00000112081.17	S	2.82385e-09	2.10585e-08	1.08506	3.10902e-26	1.17151e-25	0.827342	1.36181e-46	3.75513e-45	0.47445	1.56874e-08	1.03485e-07	1.08917	3.10902e-26	1.19255e-25	0.827342	1.36181e-46	3.96436e-45	0.47445	0.451259	1.28691	0.0109345	1.99324	0.293479	1.32491	0.472195	1.26077	0.0109345	1.99324	0.293479	1.32491	SRSF3_S5	1	1	1	1
___MRRCsLCAFDAA	5	sp|Q53RY4|KCP3_HUMAN	KRTCAP3	ENSG00000157992.12	S	3.16182e-06	1.36023e-05	-1.19041	4.81194e-16	1.02362e-15	-2.35527	0.00561777	0.00702626	-0.771677	1.40186e-05	5.36234e-05	-1.16083	4.81194e-16	1.0346e-15	-2.35527	0.00561777	0.00710613	-0.771677	0.572549	1.18511	0.0788785	1.60559	0.334794	0.499642	0.860653	1.05174	0.0788785	1.60559	0.334794	0.499642	KRTCAP3_S5	1	1	1	1
___MSEKsVEAAAEL	5	sp|P20962|PTMS_HUMAN	PTMS	ENSG00000159335.17	S	1.04075e-12	1.31298e-11	-1.0391	2.06411e-13	3.90335e-13	-0.56835	8.99383e-29	3.30865e-28	-0.790649	2.66232e-12	3.22302e-11	-0.98678	2.06411e-13	3.95246e-13	-0.56835	8.99383e-29	3.40157e-28	-0.790649	0.088819	0.629456	0.175336	0.694571	0.0116092	0.500858	0.0188675	0.524073	0.175336	0.694571	0.0116092	0.500858	PTMS_S5	1	1	1	1
___MSRGsSAGFDRH	5	sp|P60900|PSA6_HUMAN	PSMA6	ENSG00000100902.11	S	NA	NA	NA	NA	NA	NA	NA	NA	NA	0.00535247	0.0116463	0.313457	2.58571e-33	1.78364e-32	0.972973	7.6724e-28	2.83473e-27	-0.307978	NA	NA	NA	NA	NA	NA	0.492882	0.808334	0.523418	0.841973	0.0384482	0.568493	PSMA6_S5	1	0	1	1
___MSSRsPRPPPRR	5	sp|Q9HB15|KCNKC_HUMAN	KCNK12	ENSG00000184261.5	S	0.0724251	0.113668	0.108294	0.09694	0.107666	0	NA	NA	NA	NA	NA	NA	NA	NA	NA	NA	NA	NA	0.629728	1.14362	0.602245	1.15204	NA	NA	NA	NA	NA	NA	NA	NA	KCNK12_S5	1	1	0	0
___MTENsTSAPAAK	5	sp|P07305|H10_HUMAN	H1F0		S	NA	NA	NA	NA	NA	NA	NA	NA	NA	0.173674	0.242771	0.413385	NA	NA	NA	NA	NA	NA	NA	NA	NA	NA	NA	NA	0.538066	0.814299	NA	NA	NA	NA	H1F0_S5	1	0	1	1
__MADLDsPPKLSGV	6	sp|Q9H9E3|COG4_HUMAN	COG4	ENSG00000103051.20	S	0.000116781	0.000369384	0.467672	4.30477e-11	7.38258e-11	0.426353	1.71651e-38	1.29045e-37	0.387486	0.00107189	0.00275256	0.542636	4.30477e-11	7.465e-11	0.426353	1.71651e-38	1.35578e-37	0.387486	0.698014	0.893665	0.223765	1.38608	0.547355	0.851452	0.711922	1.10951	0.223765	1.38608	0.547355	0.851452	COG4_S6	1	1	1	1
__MAGPEsDAQYQFT	6	sp|Q96IX5|USMG5_HUMAN	ATP5MD	ENSG00000173915.16	S	0.00152169	0.0037252	-0.414271	9.78657e-08	1.45202e-07	0.407079	3.27632e-25	1.05362e-24	-0.552185	0.00481701	0.0105817	-0.322407	9.78657e-08	1.46018e-07	0.407079	3.27632e-25	1.0804e-24	-0.552185	0.76065	0.917376	0.94228	0.980732	0.00418101	0.454481	0.977592	1.00799	0.94228	0.980732	0.00418101	0.454481	ATP5MD_S6	1	1	1	1
__MAKISsPTETERC	6	sp|P31949|S10AB_HUMAN	S100A11	ENSG00000163191.6	S	NA	NA	NA	NA	NA	NA	NA	NA	NA	0.271878	0.353806	-0.122258	1.90193e-05	2.55754e-05	0.491597	0.0377679	0.0447862	-0.090892	NA	NA	NA	NA	NA	NA	0.162814	1.46525	0.299558	1.32057	0.897657	1.03498	S100A11_S6	1	0	1	1
__MAQRHsDSSLEEK	6	sp|Q5VV41|ARHGG_HUMAN	ARHGEF16	ENSG00000130762.15	S	0.123698	0.180568	-0.296408	0.0039687	0.00472702	0.494765	0.350104	0.375297	0.0661789	0.0743659	0.117145	-0.314541	0.0039687	0.00475776	0.494765	0.350104	0.376208	0.0661789	0.474619	1.22389	0.0949506	1.57076	0.194245	1.41828	0.330628	1.30594	0.0949506	1.57076	0.194245	1.41828	ARHGEF16_S6	1	1	1	1
__MASAGsGMEEVRV	6	sp|Q9BQJ4|TMM47_HUMAN	TMEM47	ENSG00000147027.4	S	7.20942e-12	8.11788e-11	-0.928451	2.25013e-13	4.24772e-13	-1.03637	4.38712e-37	2.87465e-36	-1.09536	3.37387e-09	2.48119e-08	-0.896831	2.25013e-13	4.30299e-13	-1.03637	4.38712e-37	3.00577e-36	-1.09536	0.927018	1.03139	0.196279	0.706176	0.0162968	0.499337	0.98495	0.994362	0.196279	0.706176	0.0162968	0.499337	TMEM47_S6	1	1	1	1
__MATTGtPTADRGD	6	sp|Q86TI2|DPP9_HUMAN	DPP9	ENSG00000142002.17	T	NA	NA	NA	NA	NA	NA	NA	NA	NA	1.11904e-06	5.28073e-06	-0.534337	2.99768e-05	3.98672e-05	0.30956	1.43449e-09	2.56684e-09	-0.192082	NA	NA	NA	NA	NA	NA	0.206204	0.709138	0.924016	1.02597	0.125722	0.661229	DPP9_T6	1	0	1	1
__MDGTRtSLDIEEY	6	sp|P51580|TPMT_HUMAN	TPMT	ENSG00000137364.5	T	NA	NA	NA	NA	NA	NA	NA	NA	NA	3.05136e-10	2.67212e-09	-2.01253	0.0622505	0.0702596	-0.150007	2.94224e-37	2.05015e-36	-0.734922	NA	NA	NA	NA	NA	NA	0.792091	0.920944	0.488991	0.830634	0.0299828	0.553745	TPMT_T6	0	0	1	1
__MDRNPsPPPPGRD	6	sp|Q96ER3|SAAL1_HUMAN	SAAL1	ENSG00000166788.10	S	5.92772e-05	0.00019873	0.574792	4.50485e-42	1.54742e-40	1.34104	2.10599e-39	1.73436e-38	0.715927	0.000115318	0.000369339	0.524836	4.50485e-42	1.57568e-40	1.34104	2.10599e-39	1.82546e-38	0.715927	0.0852127	1.59091	0.163492	1.45382	0.140281	1.48664	0.0768662	1.61089	0.163492	1.45382	0.140281	1.48664	SAAL1_S6	1	1	1	1
__MEERGsPDGDLAR	6	sp|Q96FN5|KIF12_HUMAN	KIF12	ENSG00000136883.14	S	1.05452e-39	1.0685e-36	-2.34279	0.000113885	0.000146259	-0.584374	1.06996e-27	3.82531e-27	-1.01969	3.748e-39	3.05851e-36	-2.35851	0.000113885	0.000147533	-0.584374	1.06996e-27	3.92415e-27	-1.01969	0.364303	0.777462	0.200818	1.40967	0.753141	1.10781	0.35584	0.774058	0.200818	1.40967	0.753141	1.10781	KIF12_S6	1	1	1	1
__MERKGsAAGAKGN	6	sp|Q92623|TTC9A_HUMAN	TTC9	ENSG00000133985.3	S	0.0375875	0.0641045	0.612132	9.38939e-13	1.72451e-12	1.33665	9.48882e-12	1.83296e-11	0.531464	0.0121896	0.0241372	0.473851	9.38939e-13	1.74831e-12	1.33665	9.48882e-12	1.87713e-11	0.531464	0.485848	0.812002	0.559331	0.855287	0.303666	0.749157	0.520249	0.828538	0.559331	0.855287	0.303666	0.749157	TTC9_S6	1	1	1	1
__MGKSEsQMDITDI	6	sp|P08473|NEP_HUMAN	MME	ENSG00000196549.11	S	6.40645e-08	3.75999e-07	-1.45749	2.32112e-14	4.61052e-14	-4.19046	1.51956e-24	4.81313e-24	-1.82259	1.83443e-07	9.93313e-07	-1.05199	2.32112e-14	4.65998e-14	-4.19046	1.51956e-24	4.94164e-24	-1.82259	0.724559	0.90503	0.621896	1.14107	0.618826	1.14289	0.733042	1.10358	0.621896	1.14107	0.618826	1.14289	MME_S6	1	1	1	1
__MGRRSsDTEEESR	6	sp|Q96IZ7|RSRC1_HUMAN	RSRC1	ENSG00000174891.13	S	2.40703e-06	1.06104e-05	0.741175	7.00311e-42	2.37057e-40	1.152	3.91602e-27	1.36016e-26	0.314471	2.9383e-15	5.29784e-14	0.666553	7.00311e-42	2.40322e-40	1.152	3.91602e-27	1.39692e-26	0.314471	0.723122	1.09982	0.0882841	1.58332	0.511475	1.19248	0.424681	0.807416	0.0882841	1.58332	0.511475	1.19248	RSRC1_S6	1	1	1	1
__MGSRNsSSAGSGS	6	sp|Q8TEB1|DCA11_HUMAN	DCAF11	ENSG00000100897.18	S	2.72053e-09	2.03619e-08	-0.761917	6.99486e-06	9.55697e-06	-0.447125	9.80054e-38	6.80807e-37	-0.873401	NA	NA	NA	NA	NA	NA	NA	NA	NA	0.223528	0.68943	0.0289909	0.551892	0.00240556	0.43454	NA	NA	NA	NA	NA	NA	DCAF11_S6	1	1	1	0
__MHRAPsPTAEQPP	6	sp|Q15742|NAB2_HUMAN	NAB2	ENSG00000166886.13	S	0.459238	0.543676	-0.114325	0.632961	0.650459	0.0363215	1.57919e-06	2.41798e-06	-0.158252	0.596525	0.673616	0.0375804	0.632961	0.650146	0.0363215	1.57919e-06	2.45298e-06	-0.158252	0.323985	1.31545	0.279677	1.33603	0.433567	1.24385	0.0617879	1.65386	0.279677	1.33603	0.433567	1.24385	NAB2_S6	1	1	1	1
__MIRAFsFPVSPER	6	sp|Q96B18|DACT3_HUMAN	DACT3	ENSG00000197380.11	S	4.26195e-08	2.58054e-07	-0.824676	4.13665e-12	7.44313e-12	-0.979241	NA	NA	NA	1.29642e-09	1.02822e-08	-0.805808	4.13665e-12	7.54702e-12	-0.979241	NA	NA	NA	0.915924	1.03077	0.90511	0.968597	NA	NA	0.281529	1.34855	0.90511	0.968597	NA	NA	DACT3_S6	1	1	1	1
__MKLTDsVLRSFRV	6	sp|Q6UXN9|WDR82_HUMAN	WDR82	ENSG00000164091.12	S	NA	NA	NA	NA	NA	NA	NA	NA	NA	1.08885e-12	1.39887e-11	0.561873	1.2602e-27	5.39193e-27	0.756772	5.09752e-39	4.20479e-38	0.321881	NA	NA	NA	NA	NA	NA	0.07708	1.81791	0.387555	1.26005	0.0870345	1.58454	WDR82_S6	1	0	1	1
__MKQEGsARRRGAD	6	sp|O43242|PSMD3_HUMAN	PSMD3	ENSG00000108344.15	S	0.32193	0.406234	0.0768141	1.27973e-33	8.92035e-33	0.951017	0.0508264	0.0589787	-0.0365175	0.277096	0.359471	0.147411	1.27973e-33	9.23764e-33	0.951017	0.0508264	0.0595024	-0.0365175	0.308123	1.31587	0.003748	2.20547	0.427065	1.23728	0.537684	1.18005	0.003748	2.20547	0.427065	1.23728	PSMD3_S6	1	1	1	1
__MKRLGsVQRKMPC	6	sp|Q8N999|CL029_HUMAN	C12orf29	ENSG00000133641.18	S	0.0831938	0.128328	-0.506286	2.17039e-09	3.42127e-09	0.530746	0.0863312	0.0983797	0.0885644	0.0483009	0.0806406	-0.160292	2.17039e-09	3.45118e-09	0.530746	0.0863312	0.0991174	0.0885644	0.492879	1.21497	0.4234	1.2405	0.286781	0.750541	0.228112	0.708686	0.4234	1.2405	0.286781	0.750541	C12orf29_S6	1	1	1	1
__MLARKsIIPEEYV	6	sp|Q15842|KCNJ8_HUMAN	KCNJ8	ENSG00000121361.5	S	6.23593e-06	2.54496e-05	-0.567806	4.30036e-06	5.99267e-06	-0.614449	1.68398e-19	4.32079e-19	-0.474751	3.33799e-06	1.44434e-05	-0.629459	4.30036e-06	6.03251e-06	-0.614449	1.68398e-19	4.43478e-19	-0.474751	0.00420238	2.45735	0.00264059	0.437625	0.833011	0.939487	0.0172407	2.05796	0.00264059	0.437625	0.833011	0.939487	KCNJ8_S6	1	1	1	1
__MMNRTtPDQELAP	6	sp|Q641Q2|WAC2A_HUMAN	WASHC2A	ENSG00000099290.17	T	0.00772522	0.015878	0.261739	1.7439e-40	3.84225e-39	1.28639	2.7781e-07	4.38574e-07	0.14922	0.0120988	0.023981	0.277327	1.7439e-40	3.93389e-39	1.28639	2.7781e-07	4.45424e-07	0.14922	0.772591	1.0804	0.122773	1.5138	0.220276	1.38852	0.482523	1.20694	0.122773	1.5138	0.220276	1.38852	WASHC2A_T6	1	1	1	1
__MMNRTtPDQELVP	6	sp|Q9Y4E1|WAC2C_HUMAN	WASHC2C	ENSG00000172661.18	T	0.260208	0.33979	0.190042	1.32259e-36	1.43659e-35	1.1147	3.69105e-07	5.81504e-07	0.152222	0.446271	0.532159	0.101612	1.32259e-36	1.47194e-35	1.1147	3.69105e-07	5.90504e-07	0.152222	0.551681	1.17324	0.021998	1.85453	0.10138	0.642884	0.766816	0.922076	0.021998	1.85453	0.10138	0.642884	WASHC2C_T6	1	1	1	1
__MPEESsPRRTPQS	6	sp|Q99685|MGLL_HUMAN	MGLL	ENSG00000074416.14	S	NA	NA	NA	NA	NA	NA	NA	NA	NA	0.563835	0.643544	-0.0589775	0.0683907	0.0769585	-0.200288	2.35247e-34	1.28075e-33	-0.832376	NA	NA	NA	NA	NA	NA	0.127312	1.71073	0.821462	0.941409	0.803559	0.935625	MGLL_S6	1	0	1	1
__MPKRKsPENTEGK	6	sp|Q15651|HMGN3_HUMAN	HMGN3	ENSG00000118418.14	S	0.0168649	0.0316464	-0.346972	0.387117	0.406124	0.0534506	0.514796	0.540522	-0.027356	0.0190523	0.0357959	-0.322372	0.387117	0.406773	0.0534506	0.514796	0.54155	-0.027356	0.756229	1.08656	0.443302	1.22776	0.384389	0.790635	0.963219	0.987729	0.443302	1.22776	0.384389	0.790635	HMGN3_S6	1	1	1	1
__MQRADsEQPSKRP	6	sp|Q9Y3Z3|SAMH1_HUMAN	SAMHD1	ENSG00000101347.10	S	0.000541323	0.00147001	-0.55691	1.8541e-09	2.94177e-09	0.67091	0.219768	0.241446	0.0192291	0.00154843	0.0038273	-0.467929	1.8541e-09	2.96838e-09	0.67091	0.219768	0.242429	0.0192291	0.489912	0.83119	0.378636	0.789454	0.427225	0.808065	0.218035	0.717911	0.378636	0.789454	0.427225	0.808065	SAMHD1_S6	1	1	1	1
__MSGYSsDRDRGRD	6	sp|P17844|DDX5_HUMAN	DDX5	ENSG00000108654.15	S	NA	NA	NA	NA	NA	NA	NA	NA	NA	0.00295517	0.00684085	0.536341	2.56723e-19	6.54988e-19	0.576926	9.62599e-50	8.45476e-48	0.593607	NA	NA	NA	NA	NA	NA	0.373727	0.77489	0.864997	0.95553	0.0181859	1.89052	DDX5_S6	1	0	1	1
__MSKSEsPKEPEQL	6	sp|P09651|ROA1_HUMAN	HNRNPA1	ENSG00000135486.18	S	0.000320071	0.000917368	0.346092	1.05159e-35	9.50695e-35	1.08451	1.66595e-18	4.14503e-18	0.802174	0.00025881	0.000765519	0.367723	1.05159e-35	9.82643e-35	1.08451	1.66595e-18	4.25319e-18	0.802174	0.876666	1.04237	0.000417815	2.6177	0.183037	1.43398	0.759553	1.08524	0.000417815	2.6177	0.183037	1.43398	HNRNPA1_S6	1	1	1	1
__MSQPRtPEQALDT	6	sp|Q9BSA9|TM175_HUMAN	TMEM175	ENSG00000127419.17	T	0.196538	0.268052	-0.0957964	0.407176	0.426152	0.0717977	7.66538e-17	1.76405e-16	-0.423566	0.201116	0.274768	-0.119611	0.407176	0.426555	0.0717977	7.66538e-17	1.81523e-16	-0.423566	0.638967	1.14065	0.411826	0.801346	0.0180978	0.525948	0.140809	1.49102	0.411826	0.801346	0.0180978	0.525948	TMEM175_T6	1	1	1	1
__MSRGSsAGFDRHI	6	sp|P60900|PSA6_HUMAN	PSMA6	ENSG00000100902.11	S	0.000164995	0.000503679	-0.457917	2.58571e-33	1.7212e-32	0.972973	7.6724e-28	2.76167e-27	-0.307978	0.000214165	0.000647195	-0.470972	2.58571e-33	1.78364e-32	0.972973	7.6724e-28	2.83473e-27	-0.307978	0.442566	0.798171	0.523418	0.841973	0.0384482	0.568493	0.442566	0.798171	0.523418	0.841973	0.0384482	0.568493	PSMA6_S6	1	1	1	1
__MSRKAsENVEYTL	6	sp|Q96QE2|MYCT_HUMAN	SLC2A13	ENSG00000151229.13	S	0.000187984	0.000565877	-0.824656	1.76378e-12	3.2105e-12	0.750022	0.00565439	0.00706351	-0.104999	7.19014e-07	3.52045e-06	-0.852194	1.76378e-12	3.25441e-12	0.750022	0.00565439	0.00714348	-0.104999	0.0217166	2.07531	0.125602	1.51221	0.417512	1.25584	0.0205392	1.87037	0.125602	1.51221	0.417512	1.25584	SLC2A13_S6	1	1	1	1
__MSRSGtDPQQRQQ	6	sp|P07902|GALT_HUMAN	GALT	ENSG00000213930.12	T	1.00485e-08	6.85638e-08	-0.552695	0.848124	0.859312	0.0116411	2.0392e-39	1.68116e-38	-0.949323	3.78823e-08	2.33864e-07	-0.550506	0.848124	0.859004	0.0116411	2.0392e-39	1.76981e-38	-0.949323	0.62889	0.866994	0.562166	1.16884	0.045872	0.58218	0.197221	0.695506	0.562166	1.16884	0.045872	0.58218	GALT_T6	1	1	1	1
__MVGRLsLQDVPEL	6	sp|Q8N5W9|RFLB_HUMAN	RFLNB	ENSG00000183688.4	S	NA	NA	NA	NA	NA	NA	NA	NA	NA	0.178692	0.248807	-0.322727	0.00940278	0.0110492	0.283793	0.0498387	0.058403	-0.194043	NA	NA	NA	NA	NA	NA	0.427003	0.774832	0.634737	0.880167	0.521454	0.688276	RFLNB_S6	1	0	1	1
__MVMKAsVDDDDSG	6	sp|Q5VZE5|NAA35_HUMAN	NAA35	ENSG00000135040.16	S	0.00481706	0.0104627	-0.616356	4.4927e-28	1.94703e-27	0.756546	9.89605e-06	1.44508e-05	0.0859895	0.00147851	0.00366971	-0.54107	4.4927e-28	1.99797e-27	0.756546	9.89605e-06	1.46564e-05	0.0859895	0.386101	1.2635	0.166962	1.4471	0.428917	0.808596	0.267442	1.34785	0.166962	1.4471	0.428917	0.808596	NAA35_S6	1	1	1	1
__MWRAGsMSAELGV	6	sp|O94903|PLPHP_HUMAN	PLPBP	ENSG00000147471.12	S	NA	NA	NA	NA	NA	NA	NA	NA	NA	1.19987e-05	4.64781e-05	-0.881698	0.0201049	0.0233221	-0.245788	1.03498e-39	9.10616e-39	-0.909575	NA	NA	NA	NA	NA	NA	0.0124035	0.442915	0.350911	0.77851	0.0453725	0.581976	PLPBP_S6	1	0	1	1
_MAEKRHtRDSEAQR	7	sp|P27105|STOM_HUMAN	STOM	ENSG00000148175.13	T	0.00018225	0.000550129	-0.715988	0.0226162	0.0260717	-0.333979	1.93525e-34	1.01549e-33	-0.861771	4.1782e-05	0.000146287	-0.731282	0.0226162	0.0262087	-0.333979	1.93525e-34	1.055e-33	-0.861771	0.689524	0.898513	0.543436	0.849372	0.149257	0.677978	0.899568	1.0344	0.543436	0.849372	0.149257	0.677978	STOM_T7	1	1	1	1
_MAERGYsFSLTTFS	7	sp|P25787|PSA2_HUMAN	PSMA2	ENSG00000106588.11	S	NA	NA	NA	NA	NA	NA	NA	NA	NA	1.18141e-05	4.58196e-05	-0.977286	3.77926e-05	4.99569e-05	0.289096	NA	NA	NA	NA	NA	NA	NA	NA	NA	0.899152	0.95735	0.552378	1.17266	NA	NA	PSMA2_S7	1	0	1	1
_MAKREDsPGPEVQP	7	sp|O75382|TRIM3_HUMAN	TRIM3	ENSG00000110171.20	S	0.350104	0.43544	0.122095	2.69781e-11	4.64823e-11	0.580145	0.0927782	0.105429	0.0606283	0.343229	0.428754	0.0729904	2.69781e-11	4.70229e-11	0.580145	0.0927782	0.106174	0.0606283	0.658022	1.12614	0.166742	1.45037	0.414731	0.803039	0.658022	1.12614	0.166742	1.45037	0.414731	0.803039	TRIM3_S7	1	1	1	1
_MAPKRQsPLPPQKK	7	sp|Q01105|SET_HUMAN	SET	ENSG00000119335.17	S	0.760399	0.81209	-0.159439	1.27293e-36	1.3845e-35	1.28553	1.03496e-31	4.59554e-31	0.568719	0.71896	0.779531	-0.124621	1.27293e-36	1.41957e-35	1.28553	1.03496e-31	4.73202e-31	0.568719	0.946643	1.0181	0.00865152	2.03553	0.40117	1.25182	0.432641	1.23387	0.00865152	2.03553	0.40117	1.25182	SET_S7	1	1	1	1
_MARGSVsDEEMMEL	7	sp|P13796|PLSL_HUMAN	LCP1	ENSG00000136167.14	S	0.0355978	0.061072	-0.89984	0.277905	0.295838	0.201057	1.59093e-08	2.66439e-08	-0.398907	0.00243528	0.00574419	-0.34825	0.277905	0.296404	0.201057	1.59093e-08	2.71501e-08	-0.398907	0.0569897	0.589001	0.538801	0.847864	0.352589	0.779229	0.899266	1.03451	0.538801	0.847864	0.352589	0.779229	LCP1_S7	1	1	1	1
_MAVSAGsARTSPSS	7	sp|P38435|VKGC_HUMAN	GGCX	ENSG00000115486.12	S	1.02996e-06	4.88014e-06	0.885426	2.29689e-10	3.82157e-10	0.521689	0.000193166	0.00026466	0.157847	3.68851e-07	1.89792e-06	0.8265	2.29689e-10	3.8608e-10	0.521689	0.000193166	0.000268246	0.157847	0.59341	0.844129	0.0945907	0.635235	0.0710437	0.615114	0.380876	0.751463	0.0945907	0.635235	0.0710437	0.615114	GGCX_S7	1	1	1	1
_MDGTRTsLDIEEYS	7	sp|P51580|TPMT_HUMAN	TPMT	ENSG00000137364.5	S	2.57999e-14	4.15705e-13	-1.4397	0.0622505	0.0698961	-0.150007	2.94224e-37	1.95543e-36	-0.734922	3.79583e-14	6.05162e-13	-1.17232	0.0622505	0.0702596	-0.150007	2.94224e-37	2.05015e-36	-0.734922	0.89389	1.03639	0.488991	0.830634	0.0299828	0.553745	0.353414	0.779332	0.488991	0.830634	0.0299828	0.553745	TPMT_S7	1	1	1	1
_MDSKKRsSTEAEGS	7	sp|Q96Q42|ALS2_HUMAN	ALS2	ENSG00000003393.15	S	NA	NA	NA	NA	NA	NA	NA	NA	NA	0.000974251	0.00252984	-0.606848	1.55468e-19	4.01161e-19	0.719487	2.42337e-05	3.52633e-05	-0.136683	NA	NA	NA	NA	NA	NA	0.435957	1.278	0.247002	1.36361	0.356429	1.28287	ALS2_S7	1	0	1	1
_MENQRSsPLSFPSV	7	sp|Q9ULD5|ZN777_HUMAN	ZNF777	ENSG00000196453.8	S	0.0770526	0.119855	0.0924239	7.38552e-27	2.92724e-26	0.849378	NA	NA	NA	0.14515	0.20829	0.0088702	7.38552e-27	2.98697e-26	0.849378	NA	NA	NA	0.424611	0.804481	0.234752	1.37378	NA	NA	0.0454034	0.580094	0.234752	1.37378	NA	NA	ZNF777_S7	1	1	1	1
_MERRSEsPCLRDSP	7	sp|Q9UPW6|SATB2_HUMAN	SATB2	ENSG00000119042.17	S	6.21001e-13	8.13383e-12	0.806355	6.9968e-22	2.04198e-21	1.47393	0.0573556	0.0662948	-0.057688	1.593e-09	1.24552e-08	0.950995	6.9968e-22	2.0741e-21	1.47393	0.0573556	0.0668784	-0.057688	0.543339	1.20948	0.476044	0.82566	0.154976	0.636328	0.817677	0.936798	0.476044	0.82566	0.154976	0.636328	SATB2_S7	1	1	1	1
_MESNHKsGDGLSGT	7	sp|Q9NQ94|A1CF_HUMAN	A1CF	ENSG00000148584.15	S	0.00302839	0.00687078	-0.341893	0.0873416	0.0972773	0.117421	2.52001e-07	3.99761e-07	-0.150575	0.00845053	0.0174892	-0.366019	0.0873416	0.0976733	0.117421	2.52001e-07	4.05983e-07	-0.150575	0.218183	1.49793	0.0957439	0.638063	0.311868	1.31201	0.916317	1.03484	0.0957439	0.638063	0.311868	1.31201	A1CF_S7	1	1	1	1
_MEVLRRsSVFAAEI	7	sp|Q9UMX3|BOK_HUMAN	BOK	ENSG00000176720.6	S	NA	NA	NA	NA	NA	NA	NA	NA	NA	4.37196e-06	1.85209e-05	-1.55551	3.76486e-09	5.92646e-09	-0.741251	1.11621e-38	8.96867e-38	-0.903805	NA	NA	NA	NA	NA	NA	0.338918	0.752649	0.041621	0.576292	0.00291137	0.440476	BOK_S7	1	0	1	1
_MFGRSRsWVGGGHG	7	sp|Q2KHT3|CL16A_HUMAN	CLEC16A	ENSG00000038532.16	S	0.00614739	0.0130172	-0.450961	3.56813e-15	7.34374e-15	0.636409	3.56514e-05	5.08186e-05	-0.0825569	0.012548	0.0247577	-0.43932	3.56813e-15	7.42274e-15	0.636409	3.56514e-05	5.15259e-05	-0.0825569	0.218834	0.696409	0.179955	1.43415	0.625193	0.87702	0.372919	0.774046	0.179955	1.43415	0.625193	0.87702	CLEC16A_S7	1	1	1	1
_MGERAGsPGTDQER	7	sp|Q86VQ0|LCA5_HUMAN	LCA5	ENSG00000135338.14	S	0.83591	0.873392	-0.023223	0.241922	0.258717	-0.0565835	NA	NA	NA	0.964446	0.974307	0.000436806	0.241922	0.25932	-0.0565835	NA	NA	NA	0.00851286	2.41221	0.040527	1.73412	NA	NA	0.018925	1.96914	0.040527	1.73412	NA	NA	LCA5_S7	1	1	1	1
_MGKTANsPGSGARP	7	sp|Q13206|DDX10_HUMAN	DDX10	ENSG00000178105.11	S	0.0366725	0.0627	0.298681	7.71951e-39	1.15678e-37	1.11548	4.93666e-39	3.8665e-38	0.525305	0.0123967	0.0244997	0.539593	7.71951e-39	1.1839e-37	1.11548	4.93666e-39	4.07538e-38	0.525305	0.365367	1.28639	0.0305482	1.79312	0.104859	1.54857	0.578303	1.16024	0.0305482	1.79312	0.104859	1.54857	DDX10_S7	1	1	1	1
_MGSRNSsSAGSGSG	7	sp|Q8TEB1|DCA11_HUMAN	DCAF11	ENSG00000100897.18	S	NA	NA	NA	NA	NA	NA	NA	NA	NA	4.37614e-08	2.6614e-07	-1.01327	6.99486e-06	9.64045e-06	-0.447125	9.80054e-38	7.13511e-37	-0.873401	NA	NA	NA	NA	NA	NA	0.206457	0.707298	0.0289909	0.551892	0.00240556	0.43454	DCAF11_S7	1	0	1	1
_MPHPRRyHSSERGS	7	sp|P49760|CLK2_HUMAN	CLK2	ENSG00000176444.19	Y	NA	NA	NA	NA	NA	NA	NA	NA	NA	0.000226679	0.000680996	0.579957	1.37191e-14	2.77889e-14	1.08124	9.30045e-08	1.52572e-07	0.395363	NA	NA	NA	NA	NA	NA	0.814212	1.08077	0.333741	1.29852	0.465951	1.28956	CLK2_Y7	1	0	1	1
_MPKRKVsSAEGAAK	7	sp|P05114|HMGN1_HUMAN	HMGN1	ENSG00000205581.11	S	0.0174049	0.0325189	-0.61582	2.6889e-35	2.37165e-34	1.33089	3.91193e-23	1.1893e-22	0.660558	0.0161504	0.0309643	-0.538762	2.6889e-35	2.45162e-34	1.33089	3.91193e-23	1.22151e-22	0.660558	0.602136	0.86581	0.0256507	1.82682	0.19657	1.41437	0.46278	0.821502	0.0256507	1.82682	0.19657	1.41437	HMGN1_S7	1	1	1	1
_MPRRAGsGQLPLPR	7	sp|Q6AWC2|WWC2_HUMAN	WWC2	ENSG00000151718.16	S	NA	NA	NA	NA	NA	NA	NA	NA	NA	5.75613e-05	0.000196171	-0.587811	0.438939	0.458617	0.00356662	1.8466e-32	8.77017e-32	-0.557965	NA	NA	NA	NA	NA	NA	0.495646	1.23542	0.829499	1.05929	0.214981	0.716028	WWC2_S7	1	0	1	1
_MSFTTRsTFSTNYR	7	sp|P05783|K1C18_HUMAN	KRT18	ENSG00000111057.11	S	0.226721	0.302203	-0.0946503	3.76747e-08	5.64843e-08	0.596444	2.58161e-19	6.55713e-19	-0.575901	0.253555	0.333786	-0.0602434	3.76747e-08	5.68933e-08	0.596444	2.58161e-19	6.72257e-19	-0.575901	0.496678	0.831511	0.841057	1.05518	0.0589903	0.599647	0.932446	0.977367	0.841057	1.05518	0.0589903	0.599647	KRT18_S7	1	1	1	1
_MSKRLRsSEVCADC	7	sp|Q14161|GIT2_HUMAN	GIT2	ENSG00000139436.21	S	0.00107504	0.00272587	0.410242	7.7735e-23	2.41542e-22	0.714423	0.0245672	0.0293412	-0.0352312	0.0045148	0.00999744	0.293993	7.7735e-23	2.45212e-22	0.714423	0.0245672	0.0296443	-0.0352312	0.633796	0.874887	0.218943	1.39098	0.656582	0.887715	0.34783	0.777343	0.218943	1.39098	0.656582	0.887715	GIT2_S7	1	1	1	1
_MSNKEGsGGFRKRK	7	sp|Q99598|TSNAX_HUMAN	TSNAX	ENSG00000116918.15	S	NA	NA	NA	NA	NA	NA	NA	NA	NA	4.17977e-09	3.02341e-08	0.745093	1.88952e-36	2.05565e-35	1.22711	3.39555e-22	1.01194e-21	0.384733	NA	NA	NA	NA	NA	NA	0.690333	0.894778	0.054394	1.68388	0.980242	1.00664	TSNAX_S7	1	0	1	1
_MSRDPGsGGWEEAP	7	sp|Q8NFZ5|TNIP2_HUMAN	TNIP2	ENSG00000168884.15	S	0.994295	0.995991	0.0833649	1.96294e-25	7.11975e-25	0.81717	8.6614e-05	0.000121179	-0.112546	0.998859	0.999494	0.138558	1.96294e-25	7.24498e-25	0.81717	8.6614e-05	0.00012277	-0.112546	0.0298702	1.87649	0.073289	1.62011	0.514344	0.836872	0.0308612	1.86916	0.073289	1.62011	0.514344	0.836872	TNIP2_S7	1	1	1	1
_MSRRRHsDENDGGQ	7	sp|Q09161|NCBP1_HUMAN	NCBP1	ENSG00000136937.13	S	0.529866	0.611547	-0.113394	2.10696e-27	8.62814e-27	0.800786	5.25633e-44	8.24637e-43	0.504504	0.613553	0.688907	-0.0963194	2.10696e-27	8.83446e-27	0.800786	5.25633e-44	8.73139e-43	0.504504	0.833788	0.945376	0.200635	1.40867	0.00375933	2.20294	0.944287	1.01887	0.200635	1.40867	0.00375933	2.20294	NCBP1_S7	1	1	1	1
_MSTRSVsSSSYRRM	7	sp|P08670|VIME_HUMAN	VIM	ENSG00000026025.16	S	0.470859	0.554402	-0.394143	2.88731e-05	3.80658e-05	0.440271	0.0322905	0.0381089	-0.131751	0.517161	0.599716	-0.394526	2.88731e-05	3.84018e-05	0.440271	0.0322905	0.0384962	-0.131751	0.832688	1.0599	0.826936	1.0602	0.673422	0.893204	0.774827	0.926255	0.826936	1.0602	0.673422	0.893204	VIM_S7	1	1	1	1
_MTTESGsDSESKPD	7	sp|Q9Y2J2|E41L3_HUMAN	EPB41L3	ENSG00000082397.17	S	0.000122399	0.000384696	-0.491408	0.00936846	0.0109393	-0.368151	8.51572e-24	2.6487e-23	-0.654145	0.00396961	0.00891654	-0.677602	0.00936846	0.0110094	-0.368151	8.51572e-24	2.72133e-23	-0.654145	0.143617	1.53504	0.36495	1.27469	0.801718	1.06942	0.288355	1.35186	0.36495	1.27469	0.801718	1.06942	EPB41L3_S7	1	1	1	1
AAAAAAGsASPRSWD	151	sp|Q96S55|WRIP1_HUMAN	WRNIP1	ENSG00000124535.16	S	0.00212643	0.00502615	0.512008	3.9988e-44	2.73565e-42	1.09853	1.23891e-22	3.66073e-22	0.30731	6.49592e-05	0.000219382	0.484788	3.9988e-44	2.68944e-42	1.09853	1.23891e-22	3.76289e-22	0.30731	0.749498	0.905975	0.0407882	1.73211	0.53066	1.18244	0.353271	1.31242	0.0407882	1.73211	0.53066	1.18244	WRNIP1_S151	1	1	1	1
AAAAGSAsPRSWDEA	153	sp|Q96S55|WRIP1_HUMAN	WRNIP1	ENSG00000124535.16	S	1.19796e-05	4.62188e-05	0.433638	3.9988e-44	2.73565e-42	1.09853	1.23891e-22	3.66073e-22	0.30731	5.58779e-06	2.31726e-05	0.394033	3.9988e-44	2.68944e-42	1.09853	1.23891e-22	3.76289e-22	0.30731	0.164992	1.45092	0.0407882	1.73211	0.53066	1.18244	0.16902	1.4458	0.0407882	1.73211	0.53066	1.18244	WRNIP1_S153	1	1	1	1
AAAAGSGtPREEEGP	11	sp|Q9NR33|DPOE4_HUMAN	POLE4	ENSG00000115350.12	T	1.01244e-10	9.57772e-10	0.52427	1.45583e-05	1.95754e-05	0.35597	1.78287e-14	3.76658e-14	0.333583	2.07152e-07	1.11186e-06	0.451721	1.45583e-05	1.97362e-05	0.35597	1.78287e-14	3.87206e-14	0.333583	0.173928	1.44123	0.0179811	1.90196	0.361354	1.27669	0.321046	1.30496	0.0179811	1.90196	0.361354	1.27669	POLE4_T11	1	1	1	1
AAAAKLGsFSTAAEE	874	sp|Q5VWQ8|DAB2P_HUMAN	DAB2IP	ENSG00000136848.17	S	NA	NA	NA	NA	NA	NA	NA	NA	NA	0.340471	0.426009	-0.0281923	1.38472e-14	2.80146e-14	0.695386	NA	NA	NA	NA	NA	NA	NA	NA	NA	0.269605	0.717563	0.604145	0.869913	NA	NA	DAB2IP_S874	1	0	1	1
AAAAPLPsPVWETHT	249	sp|Q6ZUM4|RHG27_HUMAN	ARHGAP27	ENSG00000159314.11	S	0.542731	0.623889	-0.330547	0.276823	0.294918	0.155736	5.06319e-06	7.53032e-06	-0.19854	0.0573244	0.093516	-0.51066	0.276823	0.29551	0.155736	5.06319e-06	7.63752e-06	-0.19854	0.966507	1.01379	0.238703	0.726369	0.232562	0.724716	0.501605	0.824035	0.238703	0.726369	0.232562	0.724716	ARHGAP27_S249	1	1	1	1
AAAAREHsPRPAEEP	1108	sp|Q9UQL6|HDAC5_HUMAN	HDAC5	ENSG00000108840.15	S	0.0743502	0.116146	0.170476	3.42468e-32	2.06827e-31	0.952152	0.147281	0.164516	-0.0803838	0.0821371	0.127621	0.130157	3.42468e-32	2.14754e-31	0.952152	0.147281	0.165592	-0.0803838	0.462287	1.23486	0.325004	1.3012	0.0606936	0.595644	0.240668	1.39784	0.325004	1.3012	0.0606936	0.595644	HDAC5_S1108	1	1	1	1
AAAGIQWsEEETEDE	181	sp|P46087|NOP2_HUMAN	NOP2	ENSG00000111641.12	S	1.81939e-05	6.75637e-05	0.779584	1.50965e-24	5.23985e-24	1.29048	3.48398e-49	2.26739e-47	0.659275	8.62078e-05	0.00028303	0.836316	1.50965e-24	5.32914e-24	1.29048	3.48398e-49	2.30743e-47	0.659275	0.843424	0.946145	0.0340187	1.7726	0.0729033	1.62122	0.958365	1.01446	0.0340187	1.7726	0.0729033	1.62122	NOP2_S181	1	1	1	1
AAAGSGPsPPGSPGH	47	sp|Q9BTU6|P4K2A_HUMAN	PI4K2A	ENSG00000155252.13	S	0.124298	0.181263	0.0818891	1.60511e-26	6.17689e-26	0.796908	0.822409	0.834801	0.00339008	0.110321	0.164536	0.108743	1.60511e-26	6.30102e-26	0.796908	0.822409	0.834644	0.00339008	0.0739923	1.61825	0.525489	1.18494	0.938861	0.979683	0.0698029	1.62934	0.525489	1.18494	0.938861	0.979683	PI4K2A_S47	1	1	1	1
AAAGSRHsPAGSQAL	65	sp|Q6ZNB6|NFXL1_HUMAN	NFXL1	ENSG00000170448.12	S	6.29435e-06	2.56753e-05	0.648052	2.46298e-29	1.20246e-28	1.09741	4.57544e-24	1.43446e-23	0.398056	1.00789e-05	3.96975e-05	0.709307	2.46298e-29	1.24008e-28	1.09741	4.57544e-24	1.4725e-23	0.398056	0.520632	1.20128	0.780871	1.07721	0.367829	1.27255	0.520632	1.20128	0.780871	1.07721	0.367829	1.27255	NFXL1_S65	1	1	1	1
AAAGVGGsLRAQVER	570	sp|Q9BRK4|LZTS2_HUMAN	LZTS2	ENSG00000107816.17	S	1.05451e-16	2.2766e-15	0.805065	3.43286e-18	8.1573e-18	0.842747	1.80408e-05	2.60202e-05	0.185648	8.15438e-17	1.81664e-15	0.834029	3.43286e-18	8.25485e-18	0.842747	1.80408e-05	2.63718e-05	0.185648	0.0267819	1.82163	0.0602072	1.65789	0.0580881	1.67088	0.0130971	1.96444	0.0602072	1.65789	0.0580881	1.67088	LZTS2_S570	1	1	1	1
AAAIGQSsGELRTGG	74	sp|P15291|B4GT1_HUMAN	B4GALT1	ENSG00000086062.12	S	NA	NA	NA	NA	NA	NA	NA	NA	NA	0.0926227	0.141552	-0.45941	1.37991e-08	2.11952e-08	0.437234	3.06348e-28	1.14135e-27	0.564209	NA	NA	NA	NA	NA	NA	0.459971	0.772328	0.14509	0.674762	0.709257	1.10518	B4GALT1_S74	1	0	1	1
AAAKRKLsGLEQPQG	361	sp|Q6RFH5|WDR74_HUMAN	WDR74	ENSG00000133316.15	S	NA	NA	NA	NA	NA	NA	NA	NA	NA	0.870965	0.903525	-0.051145	1.81574e-28	8.35445e-28	0.616933	2.34828e-26	8.04984e-26	0.345367	NA	NA	NA	NA	NA	NA	0.180086	1.56109	0.812332	1.06553	0.218032	1.393	WDR74_S361	1	0	1	1
AAAMNLAsPRTAVAP	2272	sp|Q9UQ35|SRRM2_HUMAN	SRRM2	ENSG00000167978.17	S	0.10112	0.151727	-0.242489	0.189546	0.203655	-0.146289	NA	NA	NA	0.090898	0.139303	-0.310209	0.189546	0.204101	-0.146289	NA	NA	NA	0.854197	1.05125	0.10018	1.55667	NA	NA	0.613432	1.14727	0.10018	1.55667	NA	NA	SRRM2_S2272	1	1	1	1
AAAPRRVsEAEMAGR	578	sp|P98095|FBLN2_HUMAN	FBLN2	ENSG00000163520.14	S	0.0177617	0.033114	-0.389353	0.106034	0.117389	-0.40227	0.00021479	0.000293659	0.409707	0.0306542	0.0542449	-0.394603	0.106034	0.117917	-0.40227	0.00021479	0.000297528	0.409707	0.494965	0.828087	0.0888801	0.630029	0.772748	0.925612	0.261189	0.738697	0.0888801	0.630029	0.772748	0.925612	FBLN2_S578	1	1	1	1
AAARAGGsPTAVRSI	770	sp|Q9HBB8|CDHR5_HUMAN	CDHR5	ENSG00000099834.19	S	5.34361e-05	0.00018088	0.996741	0.0145285	0.0168281	-0.311269	1.32214e-07	2.11948e-07	0.416963	0.000124874	0.000396447	0.93643	0.0145285	0.0169309	-0.311269	1.32214e-07	2.15272e-07	0.416963	0.637904	0.881768	0.0066013	0.476213	0.938329	1.0209	0.573948	0.860465	0.0066013	0.476213	0.938329	1.0209	CDHR5_S770	1	1	1	1
AAARKPRsPPRALVL	252	sp|Q86TG7|PEG10_HUMAN	PEG10	ENSG00000242265.5	S	1.6302e-06	7.41456e-06	1.57701	2.6325e-20	7.06018e-20	4.20256	5.46283e-08	8.87399e-08	0.421501	2.18366e-05	8.04961e-05	1.32521	2.6325e-20	7.17688e-20	4.20256	5.46283e-08	9.04065e-08	0.421501	0.805618	1.07137	0.298052	1.32177	0.268027	1.34558	0.544138	1.18163	0.298052	1.32177	0.268027	1.34558	PEG10_S252	1	1	1	1
AAARLFSsLGELSSI	1539	sp|Q9BYB0|SHAN3_HUMAN	SHANK3	ENSG00000251322.9	S	0.080958	0.125185	-0.275381	0.000213237	0.000269454	0.598123	2.39984e-32	1.09504e-31	-0.319542	0.147997	0.211742	-0.123167	0.000213237	0.000271861	0.598123	2.39984e-32	1.13215e-31	-0.319542	0.920027	0.973118	0.920889	0.973677	0.0417185	0.574901	0.233587	0.72215	0.920889	0.973677	0.0417185	0.574901	SHANK3_S1539	1	1	1	1
AAASGGDs_______	578	sp|Q6IC98|GRAM4_HUMAN	GRAMD4	ENSG00000075240.17	S	2.14049e-07	1.14372e-06	-0.483745	0.746964	0.760843	0.0166344	6.80133e-16	1.51944e-15	-0.558052	2.60336e-07	1.37652e-06	-0.527307	0.746964	0.760648	0.0166344	6.80133e-16	1.56568e-15	-0.558052	0.341238	0.772386	0.541322	1.17814	0.133305	1.50082	0.341238	0.772386	0.541322	1.17814	0.133305	1.50082	GRAMD4_S578	1	1	1	1
AAASGKVsPTASRFQ	645	sp|P21580|TNAP3_HUMAN	TNFAIP3	ENSG00000118503.15	S	NA	NA	NA	NA	NA	NA	NA	NA	NA	0.00725916	0.0152761	0.305745	5.67828e-18	1.35126e-17	1.06777	5.97181e-16	1.37627e-15	0.376048	NA	NA	NA	NA	NA	NA	0.482076	0.820672	0.545007	0.85036	0.975454	0.991793	TNFAIP3_S645	0	0	1	1
AAASPEGsPLRRTPL	923	sp|Q9P107|GMIP_HUMAN	GMIP	ENSG00000089639.11	S	NA	NA	NA	NA	NA	NA	NA	NA	NA	0.804472	0.850035	0.0936603	0.0339473	0.0389586	0.258425	4.88957e-06	7.38051e-06	-0.178519	NA	NA	NA	NA	NA	NA	0.876837	1.05242	0.241276	1.36965	0.569272	1.16484	GMIP_S923	1	0	1	1
AAASVRQsPGPALAR	101	sp|P85037|FOXK1_HUMAN	FOXK1	ENSG00000164916.11	S	9.85616e-09	6.73914e-08	0.516399	2.741e-19	6.86916e-19	0.909126	2.42573e-43	3.36556e-42	0.510114	7.99514e-09	5.51179e-08	0.501547	2.741e-19	6.96468e-19	0.909126	2.42573e-43	3.55351e-42	0.510114	0.374623	1.27004	0.127949	1.50522	6.57297e-05	3.04084	0.401851	1.25397	0.127949	1.50522	6.57297e-05	3.04084	FOXK1_S101	1	1	1	1
AAATAPPsPGPAQPG	161	sp|Q6SPF0|SAMD1_HUMAN	SAMD1	ENSG00000141858.12	S	NA	NA	NA	NA	NA	NA	NA	NA	NA	0.693737	0.758642	0.134288	1.02744e-26	4.12549e-26	0.965184	4.14124e-12	8.32929e-12	0.247969	NA	NA	NA	NA	NA	NA	0.519562	1.20763	0.0070198	2.08343	0.00515129	2.14368	SAMD1_S161	1	0	1	1
AAATGNAsPGKLEHS	247	sp|Q8NB78|KDM1B_HUMAN	KDM1B	ENSG00000165097.16	S	2.34563e-07	1.24397e-06	0.39727	9.69367e-25	3.39863e-24	1.00507	0.0939882	0.106702	0.0448073	5.01635e-07	2.52315e-06	0.443153	9.69367e-25	3.45268e-24	1.00507	0.0939882	0.107468	0.0448073	0.031809	1.78849	0.412602	1.24517	0.722801	1.11595	0.0346851	1.77227	0.412602	1.24517	0.722801	1.11595	KDM1B_S247	1	1	1	1
AAATGTHsRQTSLTS	805	sp|Q8IY63|AMOL1_HUMAN	AMOTL1	ENSG00000166025.18	S	NA	NA	NA	NA	NA	NA	NA	NA	NA	0.430179	0.516238	-0.0198359	0.372877	0.392548	0.152003	0.146342	0.1646	0.0979106	NA	NA	NA	NA	NA	NA	0.138493	1.56915	0.601042	0.869132	0.114689	0.647444	AMOTL1_S805	1	0	1	1
AAATSGGsASSEKAS	182	sp|P13804|ETFA_HUMAN	ETFA	ENSG00000140374.16	S	1.80239e-06	8.14381e-06	-0.636508	0.520322	0.539714	-0.0780726	4.80815e-26	1.58541e-25	-0.684116	1.00689e-05	3.96653e-05	-0.484707	0.520322	0.539972	-0.0780726	4.80815e-26	1.62804e-25	-0.684116	0.401865	0.766351	0.7304	0.911952	0.0359769	0.564326	0.0960086	0.613651	0.7304	0.911952	0.0359769	0.564326	ETFA_S182	1	1	1	1
AAAVGREsPGAAATS	69	sp|Q7L2J0|MEPCE_HUMAN	MEPCE	ENSG00000146834.14	S	0.00278052	0.00637434	0.375703	6.87772e-21	1.89673e-20	0.653311	1.84965e-41	1.91692e-40	0.496264	0.00219141	0.00522434	0.284256	6.87772e-21	1.92539e-20	0.653311	1.84965e-41	2.02639e-40	0.496264	0.355675	1.28422	0.200498	1.40912	0.0140315	1.95409	0.53533	1.18216	0.200498	1.40912	0.0140315	1.95409	MEPCE_S69	1	1	1	1
AAAVGSRsPEECQRK	914	sp|Q6P0N0|M18BP_HUMAN	MIS18BP1	ENSG00000129534.14	S	1.166e-22	5.90213e-21	1.47646	1.01354e-22	3.12666e-22	1.01249	5.98962e-06	8.85671e-06	0.498619	3.33539e-21	1.39978e-19	1.50997	1.01354e-22	3.1733e-22	1.01249	5.98962e-06	8.98136e-06	0.498619	0.0044777	2.34057	0.0101458	2.00701	0.220154	1.86883	0.00793418	2.13995	0.0101458	2.00701	0.220154	1.86883	MIS18BP1_S914	1	1	1	1
AAAVRDIsEASVFDA	54	sp|P62854|RS26_HUMAN	RPS26	ENSG00000197728.11	S	NA	NA	NA	NA	NA	NA	NA	NA	NA	0.366562	0.452894	-0.217245	1.14247e-10	1.94664e-10	0.462919	2.56928e-08	4.3462e-08	0.113022	NA	NA	NA	NA	NA	NA	0.158301	1.59385	0.223216	1.38634	0.87834	0.959808	RPS26_S54	1	0	1	1
AADESTGsIAKRLQS	39	sp|P04075|ALDOA_HUMAN	ALDOA	ENSG00000149925.21	S	0.0312234	0.0544704	-0.30257	9.15698e-32	5.32669e-31	1.27919	NA	NA	NA	0.0404319	0.0691697	-0.236214	9.15698e-32	5.53816e-31	1.27919	NA	NA	NA	0.0265619	1.82606	0.00208492	2.32928	NA	NA	0.0152561	1.93872	0.00208492	2.32928	NA	NA	ALDOA_S39	1	1	1	1
AADESVGsMAKRLSQ	39	sp|P09972|ALDOC_HUMAN	ALDOC	ENSG00000109107.14	S	4.43689e-12	5.133e-11	-1.07783	3.82086e-09	5.96579e-09	0.798366	2.29427e-06	3.47786e-06	-0.285989	8.18963e-13	1.07342e-11	-1.08324	3.82086e-09	6.01332e-09	0.798366	2.29427e-06	3.52706e-06	-0.285989	0.0114346	0.500267	0.0689954	1.6312	0.945422	0.981848	0.0100597	0.494222	0.0689954	1.6312	0.945422	0.981848	ALDOC_S39	1	1	1	1
AADESVGtMGNRLQR	39	sp|P05062|ALDOB_HUMAN	ALDOB	ENSG00000136872.20	T	7.6549e-31	1.36881e-28	-2.19969	1.37527e-21	3.94784e-21	-1.51953	5.59972e-42	6.23232e-41	-1.95331	2.21507e-31	4.17134e-29	-2.19442	1.37527e-21	4.00702e-21	-1.51953	5.59972e-42	6.54847e-41	-1.95331	0.00041771	0.37488	5.69145e-06	0.26997	0.000181701	0.351778	0.00674287	0.475422	5.69145e-06	0.26997	0.000181701	0.351778	ALDOB_T39	1	1	1	1
AADILQLsSSLPLQS	2593	sp|Q7Z6Z7|HUWE1_HUMAN	HUWE1	ENSG00000086758.16	S	0.979456	0.984663	-0.219847	1.37446e-27	5.70165e-27	0.848847	4.97477e-35	2.70757e-34	0.278338	0.938422	0.955068	-0.207372	1.37446e-27	5.84515e-27	0.848847	4.97477e-35	2.82019e-34	0.278338	0.377718	1.33726	0.287994	1.32867	0.134988	1.49402	0.392526	1.32509	0.287994	1.32867	0.134988	1.49402	HUWE1_S2593	1	1	1	1
AADKSQDsGSDNRIN	406	sp|O15516|CLOCK_HUMAN	CLOCK	ENSG00000134852.15	S	NA	NA	NA	NA	NA	NA	NA	NA	NA	0.0655618	0.105003	-0.213879	2.81701e-14	5.62602e-14	0.594008	0.000992109	0.0013067	-0.175302	NA	NA	NA	NA	NA	NA	0.863869	1.05131	0.612641	1.14501	0.482545	0.73746	CLOCK_S406	1	0	1	1
AADSEPDtDPEEERI	37	sp|Q5XUX0|FBX31_HUMAN	FBXO31	ENSG00000103264.18	T	0.767674	0.818062	0.104514	0.480393	0.50056	-0.0904296	0.25818	0.281613	-0.174241	0.656594	0.726716	0.0667603	0.480393	0.500825	-0.0904296	0.25818	0.282458	-0.174241	0.192878	1.44955	0.217766	0.715604	0.636892	0.660138	0.877987	1.04443	0.217766	0.715604	0.636892	0.660138	FBXO31_T37	1	1	1	1
AAEERRKsHEAEVLK	63	sp|P16949|STMN1_HUMAN	STMN1	ENSG00000117632.23	S	1.12657e-07	6.35349e-07	0.946849	5.34569e-44	3.48154e-42	2.74265	3.17958e-43	4.34476e-42	1.06556	1.18051e-07	6.63357e-07	1.03983	5.34569e-44	3.4669e-42	2.74265	3.17958e-43	4.59534e-42	1.06556	0.22737	1.38176	0.000532733	2.6047	0.00703767	2.07548	0.22737	1.38176	0.000532733	2.6047	0.00703767	2.07548	STMN1_S63	1	1	1	1
AAEETAVsPRKSPRP	148	sp|Q9BUH6|PAXX_HUMAN	PAXX	ENSG00000148362.11	S	9.45872e-06	3.73065e-05	-0.431136	1.05474e-06	1.49893e-06	0.424067	0.000184028	0.000252365	-0.107266	1.14547e-05	4.44881e-05	-0.438681	1.05474e-06	1.50812e-06	0.424067	0.000184028	0.000255852	-0.107266	0.883511	1.03999	0.015526	1.92877	0.18347	0.699353	0.814093	1.06495	0.015526	1.92877	0.18347	0.699353	PAXX_S148	1	1	1	1
AAEFQKKsGSAHRPK	503	sp|P11168|GTR2_HUMAN	SLC2A2	ENSG00000163581.14	S	NA	NA	NA	NA	NA	NA	NA	NA	NA	5.01369e-09	3.57613e-08	-1.91791	0.192027	0.2066	-0.123255	6.67326e-44	1.08819e-42	-1.38682	NA	NA	NA	NA	NA	NA	0.0198214	0.483211	4.17112e-05	0.316031	0.000181914	0.351197	SLC2A2_S503	1	0	1	1
AAEISSKsPVAVQST	268	sp|Q13011|ECH1_HUMAN	ECH1	ENSG00000104823.9	S	0.00208373	0.00493514	-0.620782	0.183646	0.200532	-0.0864313	1.2553e-16	2.88108e-16	-0.465136	0.000955158	0.00248436	-0.55969	0.183646	0.201209	-0.0864313	1.2553e-16	2.96443e-16	-0.465136	0.545521	1.18717	0.974431	0.991469	0.0027127	0.438839	0.436461	1.23933	0.974431	0.991469	0.0027127	0.438839	ECH1_S268	1	1	1	1
AAEPGSPtAAEGEAA	120	sp|P29966|MARCS_HUMAN	MARCKS	ENSG00000277443.3	T	NA	NA	NA	NA	NA	NA	NA	NA	NA	0.00136919	0.00342656	-0.752882	4.17646e-19	1.04849e-18	1.27525	0.000383893	0.00052334	0.318499	NA	NA	NA	NA	NA	NA	0.559671	1.19291	0.00398145	2.21249	0.00803381	2.05364	MARCKS_T120	1	0	1	1
AAEPVPAsT______	276	sp|Q16740|CLPP_HUMAN	CLPP	ENSG00000125656.11	S	NA	NA	NA	NA	NA	NA	NA	NA	NA	0.0285541	0.0509831	-0.392643	0.387787	0.407458	0.0350229	0.00158784	0.00207425	-0.132393	NA	NA	NA	NA	NA	NA	0.479514	0.826261	0.60519	1.1482	0.061304	0.602362	CLPP_S276	1	0	1	1
AAESSDGsIKKSCSW	2395	sp|O60229|KALRN_HUMAN	KALRN	ENSG00000160145.15	S	0.0255701	0.0456984	-0.410164	0.0287699	0.0329603	0.161062	1.17011e-19	3.02912e-19	-0.440078	0.0137251	0.026797	-0.494737	0.0287699	0.0331461	0.161062	1.17011e-19	3.1083e-19	-0.440078	0.83613	1.06246	0.0144102	0.50744	0.543449	0.849858	0.834008	0.940365	0.0144102	0.50744	0.543449	0.849858	KALRN_S2395	1	1	1	1
AAFFDTAsTGKTFPG	524	sp|P02671|FIBA_HUMAN	FGA	ENSG00000171560.16	S	0.000905804	0.00233601	-0.940034	5.34841e-16	1.13242e-15	-1.04919	0.0183171	0.0220428	-0.266916	0.00380925	0.00859403	-0.95157	5.34841e-16	1.14464e-15	-1.04919	0.0183171	0.0222812	-0.266916	0.950564	0.978925	0.00269405	0.437489	0.130997	1.49975	0.619045	1.1926	0.00269405	0.437489	0.130997	1.49975	FGA_S524	1	1	1	1
AAFHRTPsLLEQEVK	488	sp|P14672|GLUT4_HUMAN	SLC2A4	ENSG00000181856.15	S	0.281367	0.362671	0.131256	1.05958e-06	1.50568e-06	0.678072	0.986939	0.988548	-0.0451368	0.452826	0.538867	0.226047	1.05958e-06	1.51494e-06	0.678072	0.986939	0.988437	-0.0451368	0.990694	0.996553	0.191048	1.42142	0.734379	0.899896	0.645847	1.13766	0.191048	1.42142	0.734379	0.899896	SLC2A4_S488	1	1	1	1
AAFKPVGsTGVIKSP	354	sp|Q96HC4|PDLI5_HUMAN	PDLIM5	ENSG00000163110.15	S	NA	NA	NA	NA	NA	NA	NA	NA	NA	6.51734e-05	0.000220004	-1.00829	2.12051e-11	3.71388e-11	-0.447459	5.86988e-40	5.26873e-39	-0.735237	NA	NA	NA	NA	NA	NA	0.399334	0.758608	0.948085	0.982703	0.0584088	0.598844	PDLIM5_S354	1	0	1	1
AAFQEDSsGDEAESP	93	sp|Q15311|RBP1_HUMAN	RALBP1	ENSG00000017797.13	S	NA	NA	NA	NA	NA	NA	NA	NA	NA	0.702494	0.765823	0.223364	4.90157e-47	1.34696e-44	1.10196	1.06487e-15	2.44366e-15	-0.234752	NA	NA	NA	NA	NA	NA	0.220642	1.41576	0.0273552	1.81356	0.0700125	0.611634	RALBP1_S93	1	0	1	1
AAFSSVGsVITKKLE	159	sp|P55327|TPD52_HUMAN	TPD52	ENSG00000076554.15	S	0.0580115	0.0937934	-0.33137	1.32313e-29	6.55607e-29	1.17269	8.39899e-22	2.37876e-21	0.614736	0.0735366	0.116062	-0.295589	1.32313e-29	6.76975e-29	1.17269	8.39899e-22	2.45026e-21	0.614736	0.303085	1.31989	0.29161	1.32899	0.0984696	1.5845	0.264892	1.35012	0.29161	1.32899	0.0984696	1.5845	TPD52_S159	1	1	1	1
AAGARRSsGAGTPRH	506	sp|Q86XN8|MEX3D_HUMAN	MEX3D	ENSG00000181588.16	S	NA	NA	NA	NA	NA	NA	NA	NA	NA	0.00992088	0.02015	0.359361	3.30832e-17	7.53307e-17	0.929323	0.341335	0.366959	0.136528	NA	NA	NA	NA	NA	NA	0.827898	0.933473	0.487783	1.20407	0.91492	0.950813	MEX3D_S506	1	0	1	1
AAGDPQGsEEKLSCF	261	sp|Q13796|SHRM2_HUMAN	SHROOM2	ENSG00000146950.13	S	0.882957	0.911091	-0.0617743	0.000121168	0.000155331	0.441705	0.0669246	0.076898	-0.0705553	0.810549	0.85498	-0.00506064	0.000121168	0.00015668	0.441705	0.0669246	0.0775677	-0.0705553	0.736893	1.10609	0.943225	1.01923	0.726261	0.910529	0.71876	0.897413	0.943225	1.01923	0.726261	0.910529	SHROOM2_S261	1	1	1	1
AAGGGAGsSEDDAQS	35	sp|Q9H4A6|GOLP3_HUMAN	GOLPH3	ENSG00000113384.14	S	8.34784e-10	6.74557e-09	0.901714	2.36878e-23	7.59522e-23	0.839142	5.43505e-39	4.22454e-38	0.747451	1.12424e-10	1.05586e-09	0.835789	2.36878e-23	7.71341e-23	0.839142	5.43505e-39	4.44558e-38	0.747451	0.889717	1.03806	0.192582	1.41974	0.198944	1.41262	0.933909	1.02256	0.192582	1.41974	0.198944	1.41262	GOLPH3_S35	1	1	1	1
AAGKRTEsPGDRKQS	43	sp|Q8IX21|SLF2_HUMAN	SLF2	ENSG00000119906.13	S	NA	NA	NA	NA	NA	NA	NA	NA	NA	0.0378316	0.0653503	0.218537	6.42245e-15	1.32017e-14	0.708951	0.476172	0.502934	0.082664	NA	NA	NA	NA	NA	NA	0.414429	1.2906	0.0321097	1.78146	0.0527269	0.288321	SLF2_S43	1	0	1	1
AAGRMSRsSYNLVPR	345	sp|O15228|GNPAT_HUMAN	GNPAT	ENSG00000116906.13	S	NA	NA	NA	NA	NA	NA	NA	NA	NA	0.0252173	0.045752	0.200139	2.3117e-47	9.8773e-45	1.4998	3.50506e-16	8.13646e-16	0.489235	NA	NA	NA	NA	NA	NA	0.865666	0.945489	0.0444719	1.72323	0.635734	0.880905	GNPAT_S345	1	0	1	1
AAGRVALsTHRVRPL	324	sp|P15735|PHKG2_HUMAN	PHKG2	ENSG00000156873.16	S	0.0682641	0.108144	0.122886	3.4393e-06	4.81047e-06	0.279109	1.80293e-51	6.01984e-49	-1.37387	0.111421	0.165941	0.248906	3.4393e-06	4.84302e-06	0.279109	1.80293e-51	6.47317e-49	-1.37387	0.502829	1.24209	0.618403	1.1429	0.101506	0.64289	0.319488	1.37405	0.618403	1.1429	0.101506	0.64289	PHKG2_S324	1	1	1	1
AAGSGAAsPSAAEKG	81	sp|P29966|MARCS_HUMAN	MARCKS	ENSG00000277443.3	S	0.135734	0.195411	-0.217335	4.17646e-19	1.03408e-18	1.27525	0.000383893	0.000516487	0.318499	0.158103	0.224133	-0.236089	4.17646e-19	1.04849e-18	1.27525	0.000383893	0.00052334	0.318499	0.0287559	1.90714	0.00398145	2.21249	0.00803381	2.05364	0.0287559	1.90714	0.00398145	2.21249	0.00803381	2.05364	MARCKS_S81	1	1	1	1
AAGSPSSsDQDEKLP	191	sp|Q9Y520|PRC2C_HUMAN	PRRC2C	ENSG00000117523.16	S	0.000130195	0.000406807	0.391082	3.361e-17	7.54602e-17	0.812859	4.92254e-45	8.97925e-44	0.492889	0.000298442	0.00087059	0.375658	3.361e-17	7.63229e-17	0.812859	4.92254e-45	9.53975e-44	0.492889	0.18114	1.47307	0.0337137	1.77868	0.0101352	2.01195	0.234666	1.39253	0.0337137	1.77868	0.0101352	2.01195	PRRC2C_S191	1	1	1	1
AAGSRGGsDGTPRGS	250	sp|P10398|ARAF_HUMAN	ARAF	ENSG00000078061.13	S	NA	NA	NA	NA	NA	NA	NA	NA	NA	0.096379	0.146409	-0.119875	4.08019e-05	5.38172e-05	0.315366	6.21955e-08	1.02598e-07	-0.202878	NA	NA	NA	NA	NA	NA	0.163515	0.636705	0.667413	0.891097	0.803795	0.935749	ARAF_S250	1	0	1	1
AAGWRDGsGQEKYRL	10	sp|P62070|RRAS2_HUMAN	RRAS2	ENSG00000133818.14	S	2.25759e-08	1.44008e-07	-0.847347	1.39134e-19	3.55532e-19	0.649606	3.60164e-09	6.19111e-09	-0.338944	4.31435e-09	3.11258e-08	-0.747509	1.39134e-19	3.60489e-19	0.649606	3.60164e-09	6.30679e-09	-0.338944	0.367344	1.33782	0.365595	1.27491	0.343792	0.775755	0.415786	0.798661	0.365595	1.27491	0.343792	0.775755	RRAS2_S10	1	1	1	1
AAHVPENsDTEQDVL	1370	sp|Q9H2Y7|ZN106_HUMAN	ZNF106	ENSG00000103994.17	S	0.0629595	0.100793	0.207872	7.4185e-20	1.93385e-19	0.4975	0.153959	0.171576	-0.0745111	0.0692997	0.110172	0.148992	7.4185e-20	1.96042e-19	0.4975	0.153959	0.172683	-0.0745111	0.523463	1.19018	0.590492	1.15474	0.876199	1.04426	0.415634	1.24637	0.590492	1.15474	0.876199	1.04426	ZNF106_S1370	1	1	1	1
AAIQTTPsCNSFDGK	685	sp|Q53SF7|COBL1_HUMAN	COBLL1	ENSG00000082438.17	S	0.00105352	0.00267832	-0.580708	4.97544e-06	6.91567e-06	-0.533577	3.5346e-29	1.34243e-28	-1.00238	0.0020007	0.00481607	-0.6458	4.97544e-06	6.96294e-06	-0.533577	3.5346e-29	1.38203e-28	-1.00238	0.943548	1.02189	0.18307	0.69823	0.00836158	0.486182	0.550539	0.838074	0.18307	0.69823	0.00836158	0.486182	COBLL1_S685	1	1	1	1
AAISQLRsPRVKESI	359	sp|O95747|OXSR1_HUMAN	OXSR1	ENSG00000172939.9	S	0.0168626	0.0316464	-0.400649	3.287e-18	7.82783e-18	0.488344	3.56247e-11	6.70621e-11	-0.157852	0.0171563	0.0326458	-0.401073	3.287e-18	7.92158e-18	0.488344	3.56247e-11	6.87079e-11	-0.157852	0.293353	1.43015	0.478079	1.209	0.619831	0.875574	0.249578	1.44883	0.478079	1.209	0.619831	0.875574	OXSR1_S359	1	1	1	1
AAISRELsEITTAEA	487	sp|Q92574|TSC1_HUMAN	TSC1	ENSG00000165699.15	S	0.278502	0.359654	-0.194941	1.29236e-11	2.26895e-11	0.666099	5.52347e-06	8.19821e-06	0.135879	0.121132	0.178164	-0.318492	1.29236e-11	2.29686e-11	0.666099	5.52347e-06	8.31528e-06	0.135879	0.315148	1.35982	0.748345	1.08983	0.00961899	2.03021	0.600294	1.1655	0.748345	1.08983	0.00961899	2.03021	TSC1_S487	1	1	1	1
AAKEPSAtPPISNLT	182	sp|P30622|CLIP1_HUMAN	CLIP1	ENSG00000130779.20	T	0.0206101	0.0377442	0.298613	2.5056e-26	9.50869e-26	0.813285	0.00970877	0.0119284	0.0612705	0.0185525	0.0349642	0.345674	2.5056e-26	9.68264e-26	0.813285	0.00970877	0.0120623	0.0612705	0.603079	1.17886	0.0375651	1.75453	0.383966	0.790534	0.830174	1.06933	0.0375651	1.75453	0.383966	0.790534	CLIP1_T182	1	1	1	1
AAKKAGGtPRKASGP	31	sp|P16403|H12_HUMAN	HIST1H1C		T	4.08805e-25	2.97578e-23	2.49192	NA	NA	NA	NA	NA	NA	6.73646e-19	2.04441e-17	2.48392	NA	NA	NA	NA	NA	NA	0.00438217	2.2559	NA	NA	NA	NA	0.0549076	1.67614	NA	NA	NA	NA	HIST1H1C_T31	1	1	1	1
AAKKTKKsLESINSR	10	sp|P62888|RL30_HUMAN	RPL30	ENSG00000156482.11	S	0.11786	0.173257	0.108105	5.01863e-33	3.24904e-32	1.0532	4.22314e-13	8.57071e-13	0.177877	0.109778	0.163838	0.12558	5.01863e-33	3.37118e-32	1.0532	4.22314e-13	8.7939e-13	0.177877	0.654388	0.886398	0.0643917	1.65128	0.124517	1.51127	0.434774	0.810018	0.0643917	1.65128	0.124517	1.51127	RPL30_S10	1	1	1	1
AAKLSEGsQPAEEEE	243	sp|Q9UKV3|ACINU_HUMAN	ACIN1	ENSG00000100813.14	S	0.341228	0.426238	-0.10687	2.13857e-09	3.37176e-09	0.590232	3.71619e-30	1.48021e-29	0.295189	0.257635	0.338006	-0.0588708	2.13857e-09	3.40107e-09	0.590232	3.71619e-30	1.52164e-29	0.295189	0.819493	1.06426	0.0201503	1.89338	0.0673551	1.63667	0.595853	1.15303	0.0201503	1.89338	0.0673551	1.63667	ACIN1_S243	1	1	1	1
AAKNQLTsNPENTVF	86	sp|P11021|BIP_HUMAN	HSPA5	ENSG00000044574.8	S	0.0881665	0.134848	-0.244629	1.12556e-34	9.0056e-34	1.35741	0.221146	0.242925	0.0245925	0.155121	0.220587	-0.217888	1.12556e-34	9.31174e-34	1.35741	0.221146	0.24391	0.0245925	0.101101	1.71296	0.138193	1.48896	0.66472	1.12293	0.0345495	2.00858	0.138193	1.48896	0.66472	1.12293	HSPA5_S86	1	1	1	1
AAKRLNVtPLARIVA	307	sp|P24752|THIL_HUMAN	ACAT1	ENSG00000075239.14	T	NA	NA	NA	NA	NA	NA	NA	NA	NA	5.76684e-09	4.07638e-08	-0.974541	2.24735e-17	5.16202e-17	-0.881958	8.91623e-38	6.52613e-37	-1.13226	NA	NA	NA	NA	NA	NA	0.930966	1.0294	0.00707559	0.478788	0.011954	0.502397	ACAT1_T307	1	0	1	1
AAKRRLGsVEAPKTN	58	sp|P46087|NOP2_HUMAN	NOP2	ENSG00000111641.12	S	0.676546	0.742734	-0.0809021	1.50965e-24	5.23985e-24	1.29048	3.48398e-49	2.26739e-47	0.659275	0.881697	0.911397	-0.0819245	1.50965e-24	5.32914e-24	1.29048	3.48398e-49	2.30743e-47	0.659275	0.1936	1.41902	0.0340187	1.7726	0.0729033	1.62122	0.109964	1.54002	0.0340187	1.7726	0.0729033	1.62122	NOP2_S58	1	1	1	1
AAKSPDLsNQNSDQA	1310	sp|P48634|PRC2A_HUMAN	PRRC2A	ENSG00000204469.13	S	NA	NA	NA	NA	NA	NA	NA	NA	NA	4.20669e-06	1.78655e-05	0.719581	2.68181e-29	1.33759e-28	1.07819	4.08494e-41	4.2115e-40	0.356312	NA	NA	NA	NA	NA	NA	0.0181971	1.96757	0.0024942	2.28117	0.000152377	2.83882	PRRC2A_S1310	1	0	1	1
AALDALNtDDENDEE	267	sp|P55081|MFAP1_HUMAN	MFAP1	ENSG00000140259.7	T	0.00844835	0.0171648	0.423212	2.4008e-36	2.5203e-35	1.05136	2.1109e-38	1.57385e-37	0.424317	0.0079463	0.0165467	0.442071	2.4008e-36	2.58223e-35	1.05136	2.1109e-38	1.65452e-37	0.424317	0.587509	1.1567	0.106686	1.5414	0.0675083	1.63428	0.404141	1.25129	0.106686	1.5414	0.0675083	1.63428	MFAP1_T267	1	1	1	1
AALEARAsPEMSDRI	730	sp|Q8IUD2|RB6I2_HUMAN	ERC1	ENSG00000082805.20	S	0.300373	0.383176	-0.0453773	1.80564e-14	3.59713e-14	0.434403	4.467e-22	1.27668e-21	-0.341511	0.303229	0.38697	-0.050272	1.80564e-14	3.63613e-14	0.434403	4.467e-22	1.31384e-21	-0.341511	0.760418	1.08521	0.0991845	1.55644	0.0338509	0.559928	0.748915	1.08973	0.0991845	1.55644	0.0338509	0.559928	ERC1_S730	1	1	1	1
AALGGRGsPSSHLLG	764	sp|Q6NWY9|PR40B_HUMAN	PRPF40B	ENSG00000110844.13	S	0.0255158	0.0456063	0.173784	6.0166e-13	1.11207e-12	0.890177	0.096082	0.109022	0.0275791	0.0224	0.0412176	0.1662	6.0166e-13	1.12713e-12	0.890177	0.096082	0.109813	0.0275791	0.439937	0.812445	0.801663	1.06984	0.581746	1.17876	0.463134	0.820875	0.801663	1.06984	0.581746	1.17876	PRPF40B_S764	1	1	1	1
AALGSRGsCSTEVEK	68	sp|O75348|VATG1_HUMAN	ATP6V1G1	ENSG00000136888.7	S	0.624572	0.696838	-0.078311	1.13777e-19	2.92103e-19	0.726484	0.335215	0.360115	-0.0484846	0.657313	0.727329	-0.041114	1.13777e-19	2.96179e-19	0.726484	0.335215	0.361062	-0.0484846	0.6117	0.865991	0.167068	1.45051	0.326213	0.768512	0.976599	1.00811	0.167068	1.45051	0.326213	0.768512	ATP6V1G1_S68	1	1	1	1
AALIQDQsEEEEEEE	140	sp|Q8NE71|ABCF1_HUMAN	ABCF1	ENSG00000204574.13	S	0.146284	0.208411	0.117727	1.05264e-41	3.27706e-40	0.989548	1.7426e-45	3.87893e-44	0.457798	0.146762	0.210234	0.201896	1.05264e-41	3.35842e-40	0.989548	1.7426e-45	4.03877e-44	0.457798	0.681063	0.886567	0.0144785	1.93166	0.0551048	1.675	0.679601	1.12846	0.0144785	1.93166	0.0551048	1.675	ABCF1_S140	1	1	1	1
AALQRRLsAMEKGKL	195	sp|P25189|MYP0_HUMAN	MPZ	ENSG00000158887.18	S	8.92433e-12	9.87982e-11	-2.56517	3.07906e-12	5.56479e-12	1.06088	0.00409817	0.00516101	-0.474906	4.9278e-13	6.68148e-12	-2.03776	3.07906e-12	5.64256e-12	1.06088	0.00409817	0.00522125	-0.474906	0.471067	0.792674	0.830173	1.05911	0.644748	0.756664	0.908721	0.965592	0.830173	1.05911	0.644748	0.756664	MPZ_S195	1	1	1	1
AALQSTQsQEEFKLE	82	sp|Q96BJ3|AIDA_HUMAN	AIDA	ENSG00000186063.13	S	NA	NA	NA	NA	NA	NA	NA	NA	NA	0.107529	0.160984	-0.0199762	1.38301e-44	1.07633e-42	1.34082	0.00207806	0.00269845	0.035343	NA	NA	NA	NA	NA	NA	0.276252	1.44246	0.342081	1.2902	0.58918	1.15549	AIDA_S82	1	0	1	1
AALRRSWsSTPTAGG	609	sp|Q8N3C7|CLIP4_HUMAN	CLIP4	ENSG00000115295.20	S	NA	NA	NA	NA	NA	NA	NA	NA	NA	0.66578	0.734705	-0.0464444	1.17768e-05	1.60063e-05	0.799886	NA	NA	NA	NA	NA	NA	NA	NA	NA	0.986767	1.00469	0.944174	0.981447	NA	NA	CLIP4_S609	1	0	1	1
AALSTALsEKRTLEG	153	sp|P02545|LMNA_HUMAN	LMNA	ENSG00000160789.20	S	0.0110971	0.021879	-0.493159	1.31476e-46	2.1195e-44	1.70477	5.27082e-18	1.27227e-17	0.434948	0.00867252	0.0178882	-0.553522	1.31476e-46	2.15414e-44	1.70477	5.27082e-18	1.30748e-17	0.434948	0.359121	0.755173	0.0400838	1.73788	0.814966	1.06464	0.421303	0.785961	0.0400838	1.73788	0.814966	1.06464	LMNA_S153	1	1	1	1
AALSTVGsAISRKLG	149	sp|O43399|TPD54_HUMAN	TPD52L2	ENSG00000101150.17	S	0.000444756	0.00123041	-0.370938	7.83616e-43	3.11952e-41	1.14025	5.329e-32	2.39813e-31	0.419702	0.00121936	0.00308888	-0.375651	7.83616e-43	3.19771e-41	1.14025	5.329e-32	2.47297e-31	0.419702	0.725739	0.909762	1.32029e-05	3.37787	0.0047973	2.15688	0.711459	0.905105	1.32029e-05	3.37787	0.0047973	2.15688	TPD52L2_S149	1	1	1	1
AAMRRSFsADNFIGI	344	sp|Q8N7R7|CCYL1_HUMAN	CCNYL1	ENSG00000163249.12	S	0.303802	0.386801	0.172704	3.01929e-27	1.21623e-26	0.784662	5.92964e-08	9.61399e-08	0.169456	0.506955	0.589651	0.0939522	3.01929e-27	1.2435e-26	0.784662	5.92964e-08	9.7934e-08	0.169456	0.952725	1.01603	0.115606	1.52526	0.0968273	1.56055	0.222995	1.38811	0.115606	1.52526	0.0968273	1.56055	CCNYL1_S344	1	1	1	1
AANASGSsPDAPAKD	2429	sp|O75962|TRIO_HUMAN	TRIO	ENSG00000038382.20	S	4.67276e-05	0.000160182	0.605204	4.53265e-15	9.28462e-15	0.674877	8.54227e-10	1.5152e-09	0.134555	3.94856e-05	0.000138842	0.604651	4.53265e-15	9.38774e-15	0.674877	8.54227e-10	1.54774e-09	0.134555	0.5743	0.847839	0.41588	1.24393	0.0161899	1.92046	0.5743	0.847839	0.41588	1.24393	0.0161899	1.92046	TRIO_S2429	1	1	1	1
AANEAGDsSQDEAED	161	sp|Q9NVU0|RPC5_HUMAN	POLR3E	ENSG00000058600.16	S	NA	NA	NA	NA	NA	NA	NA	NA	NA	0.282881	0.365448	0.270796	1.89182e-20	5.17899e-20	0.813059	0.249019	0.27337	0.0520574	NA	NA	NA	NA	NA	NA	0.0518554	1.85771	0.561727	1.16821	0.305031	1.31836	POLR3E_S161	1	0	1	1
AANTNRPsPGGHERK	58	sp|O60356|NUPR1_HUMAN	NUPR1	ENSG00000176046.9	S	NA	NA	NA	NA	NA	NA	NA	NA	NA	1.34104e-15	2.52541e-14	1.16684	9.50356e-21	2.62774e-20	1.18233	0.000537625	0.000725519	0.197972	NA	NA	NA	NA	NA	NA	0.16016	1.47587	0.446548	1.22699	0.630124	1.1497	NUPR1_S58	1	0	1	1
AAPAHRGtPDTDLEV	330	sp|P0C7T5|ATX1L_HUMAN	ATXN1L	ENSG00000224470.8	T	0.000856724	0.00222337	0.273027	2.73372e-13	5.14036e-13	0.440573	0.745249	0.761309	-0.0168887	0.000630936	0.00171284	0.266847	2.73372e-13	5.20857e-13	0.440573	0.745249	0.761624	-0.0168887	0.893198	0.964683	0.458269	0.819393	0.641558	1.13516	0.65585	1.12683	0.458269	0.819393	0.641558	1.13516	ATXN1L_T330	1	1	1	1
AAPEAGAsPVEKEAP	101	sp|P29966|MARCS_HUMAN	MARCKS	ENSG00000277443.3	S	7.93221e-06	3.17655e-05	-0.807063	4.17646e-19	1.03408e-18	1.27525	0.000383893	0.000516487	0.318499	8.2548e-06	3.30807e-05	-0.843047	4.17646e-19	1.04849e-18	1.27525	0.000383893	0.00052334	0.318499	0.117043	0.654336	0.00398145	2.21249	0.00803381	2.05364	0.117603	0.654499	0.00398145	2.21249	0.00803381	2.05364	MARCKS_S101	1	1	1	1
AAPEKSSsNDSVDEE	402	sp|Q99590|SCAFB_HUMAN	SCAF11	ENSG00000139218.18	S	NA	NA	NA	NA	NA	NA	NA	NA	NA	0.52703	0.609333	0.033377	2.33562e-14	4.67875e-14	0.44484	6.27095e-21	1.75609e-20	0.252908	NA	NA	NA	NA	NA	NA	0.514427	0.824429	0.229986	1.37955	0.417424	1.24394	SCAF11_S402	1	0	1	1
AAPGAAGsRRADKKP	154	sp|Q92522|H1X_HUMAN	H1FX		S	0.10055	0.151077	-0.293444	NA	NA	NA	NA	NA	NA	0.0782283	0.12245	-0.22822	NA	NA	NA	NA	NA	NA	0.489295	0.81872	NA	NA	NA	NA	0.812146	1.07113	NA	NA	NA	NA	H1FX_S154	1	1	1	1
AAPGKNAsGEDEVLL	281	sp|O15438|MRP3_HUMAN	ABCC3	ENSG00000108846.16	S	0.284428	0.365985	-0.126752	0.0390225	0.0442701	0.312119	0.0236493	0.0282647	-0.180139	0.292474	0.375529	-0.135512	0.0390225	0.0445041	0.312119	0.0236493	0.0285604	-0.180139	0.0666141	0.600207	0.243919	0.730564	0.000932319	0.400179	0.0211164	0.534212	0.243919	0.730564	0.000932319	0.400179	ABCC3_S281	1	1	1	1
AAPGPRRsEDEPPAA	108	sp|Q96IZ0|PAWR_HUMAN	PAWR	ENSG00000177425.11	S	0.00931394	0.018691	-0.201516	2.94116e-13	5.52915e-13	0.571842	0.00529488	0.00663221	-0.0834618	0.0126279	0.0248977	-0.208458	2.94116e-13	5.60136e-13	0.571842	0.00529488	0.00671	-0.0834618	0.653356	1.13291	0.499415	1.19835	0.135607	0.667993	0.428713	1.24621	0.499415	1.19835	0.135607	0.667993	PAWR_S108	1	1	1	1
AAPKRRGsSGSVDET	181	sp|Q9NQC3|RTN4_HUMAN	RTN4	ENSG00000115310.18	S	NA	NA	NA	NA	NA	NA	NA	NA	NA	0.501077	0.584015	0.316109	0.600761	0.621437	-0.0817952	2.42414e-34	1.31872e-33	-0.658597	NA	NA	NA	NA	NA	NA	0.562403	1.18042	0.0680955	0.611602	0.212632	0.71497	RTN4_S181	1	0	1	1
AAPSRSPsETGRQAG	231	sp|Q9UBU6|FA8A1_HUMAN	FAM8A1	ENSG00000137414.6	S	NA	NA	NA	NA	NA	NA	NA	NA	NA	0.000166894	0.000515154	0.438245	0.000230809	0.000293748	0.245756	2.73618e-08	4.62508e-08	0.171891	NA	NA	NA	NA	NA	NA	0.91215	1.03112	0.650721	0.885952	0.691075	1.11248	FAM8A1_S231	1	0	1	1
AAPYRTQsSASLAAS	520	sp|Q96PK6|RBM14_HUMAN	RBM14	ENSG00000239306.5	S	NA	NA	NA	NA	NA	NA	NA	NA	NA	0.671761	0.740341	-0.0401406	1.04577e-19	2.7275e-19	0.549763	2.37016e-41	2.51845e-40	0.449211	NA	NA	NA	NA	NA	NA	0.0244313	1.95165	0.0117568	1.9812	0.0251547	1.83321	RBM14_S520	1	0	1	1
AAQGQAGsPDKSKHG	1118	sp|Q9C0H9|SRCN1_HUMAN	SRCIN1	ENSG00000277363.5	S	0.0433652	0.0726256	0.167646	0.248261	0.265027	0.110183	7.10181e-13	1.42827e-12	-0.518252	0.0363025	0.0630003	0.110179	0.248261	0.265593	0.110183	7.10181e-13	1.46466e-12	-0.518252	0.189905	1.42302	0.572654	0.85942	0.00646423	0.475605	0.17856	1.43669	0.572654	0.85942	0.00646423	0.475605	SRCIN1_S1118	1	1	1	1
AAQPKSLsPPQSQSK	325	sp|Q9UQB8|BAIP2_HUMAN	BAIAP2	ENSG00000175866.15	S	0.126	0.183322	-0.14119	0.214767	0.230221	-0.0713704	1.71634e-14	3.6562e-14	-0.504979	0.144444	0.207426	-0.340986	0.214767	0.230723	-0.0713704	1.71634e-14	3.75667e-14	-0.504979	0.691623	1.11622	0.207852	0.712687	0.0497077	0.588006	0.362483	1.28042	0.207852	0.712687	0.0497077	0.588006	BAIAP2_S325	1	1	1	1
AAQPTATsPVVYTRP	633	sp|P49790|NU153_HUMAN	NUP153	ENSG00000124789.12	S	NA	NA	NA	NA	NA	NA	NA	NA	NA	0.539568	0.621092	0.175138	1.60628e-32	1.03557e-31	1.0082	5.52093e-36	3.41244e-35	0.539139	NA	NA	NA	NA	NA	NA	0.696698	0.880344	0.230228	1.37896	0.0955107	1.56683	NUP153_S633	1	0	1	1
AAQSRGAsLLQRLHN	342	sp|O15037|KHNYN_HUMAN	KHNYN	ENSG00000100441.10	S	5.5923e-05	0.000188252	-0.42047	5.26249e-11	8.99567e-11	0.61048	0.00596882	0.00745023	-0.11479	6.95086e-05	0.00023328	-0.418635	5.26249e-11	9.09612e-11	0.61048	0.00596882	0.00753466	-0.11479	0.525804	0.823194	0.458166	1.21983	0.963306	1.01242	0.73394	0.901252	0.458166	1.21983	0.963306	1.01242	KHNYN_S342	1	1	1	1
AAQSTKGyYSPYSVS	4611	sp|Q15149|PLEC_HUMAN	PLEC	ENSG00000178209.15	Y	4.89705e-07	2.47805e-06	1.13984	3.72493e-14	7.29923e-14	0.7883	0.0155147	0.0187793	-0.10335	NA	NA	NA	NA	NA	NA	NA	NA	NA	0.840961	0.941157	0.402558	0.798613	0.00950146	0.495304	NA	NA	NA	NA	NA	NA	PLEC_Y4611	1	1	0	0
AAQWFGVsGDWEGQR	129	sp|Q6PJF5|RHDF2_HUMAN	RHBDF2	ENSG00000129667.12	S	0.723526	0.782097	0.0804769	4.50954e-19	1.11367e-18	1.0415	1.32045e-11	2.52721e-11	0.178907	0.619563	0.694452	0.0678504	4.50954e-19	1.12925e-18	1.0415	1.32045e-11	2.58792e-11	0.178907	0.71927	1.10105	0.123631	1.51299	0.648907	1.12948	0.723044	1.09957	0.123631	1.51299	0.648907	1.12948	RHBDF2_S129	1	1	1	1
AAQYRSSsPEDARRR	15	sp|Q86TL0|ATG4D_HUMAN	ATG4D	ENSG00000130734.10	S	0.00860904	0.0174525	0.210013	5.48171e-07	7.85195e-07	0.415685	NA	NA	NA	0.0089553	0.0184197	0.223185	5.48171e-07	7.90339e-07	0.415685	NA	NA	NA	0.0408455	1.76444	0.345597	1.28702	NA	NA	0.0879132	1.60364	0.345597	1.28702	NA	NA	ATG4D_S15	1	1	1	1
AARAAGStVRQRKNA	30	sp|P60468|SC61B_HUMAN	SEC61B	ENSG00000106803.10	T	0.234989	0.311532	-0.25404	4.95699e-32	2.94025e-31	0.664718	9.24622e-20	2.40863e-19	-0.261663	0.35694	0.443066	-0.265185	4.95699e-32	3.05394e-31	0.664718	9.24622e-20	2.47158e-19	-0.261663	0.118845	0.643808	0.241578	1.37045	0.807738	1.06726	0.115657	0.628994	0.241578	1.37045	0.807738	1.06726	SEC61B_T30	1	1	1	1
AARAASPySQRPASP	275	sp|Q99569|PKP4_HUMAN	PKP4	ENSG00000144283.21	Y	0.140536	0.201302	-0.161042	3.32007e-29	1.58387e-28	0.939545	1.3655e-14	2.91571e-14	-0.292211	NA	NA	NA	NA	NA	NA	NA	NA	NA	0.316928	0.754052	0.466414	1.21478	0.0681982	0.609385	NA	NA	NA	NA	NA	NA	PKP4_Y275	1	1	1	0
AARAQSPtPSLPASW	904	sp|Q9UMS6|SYNP2_HUMAN	SYNPO2	ENSG00000172403.11	T	0.018641	0.0345302	-0.741224	1.87695e-08	2.84151e-08	-0.619396	1.44861e-16	3.30745e-16	-0.743656	0.00537519	0.0116831	-0.793888	1.87695e-08	2.86399e-08	-0.619396	1.44861e-16	3.40521e-16	-0.743656	0.533176	0.846221	0.316587	0.763531	0.384993	0.791907	0.883135	1.04017	0.316587	0.763531	0.384993	0.791907	SYNPO2_T904	1	1	1	1
AARDDEVsEDEEADQ	171	sp|Q2T9J0|TYSD1_HUMAN	TYSND1	ENSG00000156521.14	S	7.1284e-09	4.99656e-08	0.734772	6.33872e-22	1.85558e-21	0.808904	1.32883e-06	2.04729e-06	0.249525	6.64894e-09	4.64477e-08	0.729797	6.33872e-22	1.88569e-21	0.808904	1.32883e-06	2.07639e-06	0.249525	0.816001	0.923146	0.823228	0.941999	0.580275	1.15964	0.811216	0.921189	0.823228	0.941999	0.580275	1.15964	TYSND1_S171	1	1	1	1
AAREAFPsWSSRSPQ	60	sp|Q9H2A2|AL8A1_HUMAN	ALDH8A1	ENSG00000118514.14	S	NA	NA	NA	NA	NA	NA	NA	NA	NA	2.20758e-27	2.23118e-25	-1.40573	1.13461e-28	5.32508e-28	-1.35242	9.43016e-52	3.57385e-49	-2.49314	NA	NA	NA	NA	NA	NA	0.81244	0.927601	0.000594636	0.386531	0.00114738	0.41012	ALDH8A1_S60	1	0	1	1
AAREEATsPGAKDMP	583	sp|Q9UGU0|TCF20_HUMAN	TCF20	ENSG00000100207.18	S	1.23987e-05	4.76902e-05	0.420223	4.9678e-35	4.14798e-34	1.37511	1.01671e-33	5.08155e-33	0.417285	8.67997e-06	3.46523e-05	0.404215	4.9678e-35	4.30259e-34	1.37511	1.01671e-33	5.27425e-33	0.417285	0.294871	1.34343	0.28073	1.3353	0.824825	1.061	0.227965	1.39475	0.28073	1.3353	0.824825	1.061	TCF20_S583	1	1	1	1
AARGEGEsPQARALA	566	sp|P18206|VINC_HUMAN	VCL	ENSG00000035403.18	S	6.43803e-05	0.000214137	0.458236	1.1318e-13	2.16671e-13	0.74786	3.42193e-34	1.75954e-33	-0.570196	7.47061e-05	0.000248753	0.471779	1.1318e-13	2.19421e-13	0.74786	3.42193e-34	1.82607e-33	-0.570196	0.976914	1.00779	0.307096	1.31383	0.216627	0.717007	0.93466	1.02224	0.307096	1.31383	0.216627	0.717007	VCL_S566	1	1	1	1
AARILAAsWPQNRED	903	sp|Q01831|XPC_HUMAN	XPC	ENSG00000154767.15	S	1.72916e-09	1.33301e-08	-0.666796	3.27615e-07	4.78153e-07	0.292027	0.00504132	0.00632336	0.0995094	2.39542e-08	1.52583e-07	-0.647332	3.27615e-07	4.80856e-07	0.292027	0.00504132	0.00639698	0.0995094	0.216508	0.71231	0.594642	0.86664	0.0607069	0.601715	0.387339	0.7927	0.594642	0.86664	0.0607069	0.601715	XPC_S903	1	1	1	1
AARKDSGsPNPARGH	161	sp|P01106|MYC_HUMAN	MYC	ENSG00000136997.20	S	0.0374022	0.0638017	0.334524	0.392496	0.411661	0.233351	NA	NA	NA	0.152901	0.217796	0.192041	0.392496	0.412227	0.233351	NA	NA	NA	0.000464531	3.70393	0.923935	1.0259	NA	NA	0.0567116	1.73557	0.923935	1.0259	NA	NA	MYC_S161	1	1	1	1
AARLRRPsPPEPWDE	936	sp|Q9P1Y6|PHRF1_HUMAN	PHRF1	ENSG00000070047.13	S	0.000176881	0.000535394	0.668715	4.30449e-07	6.23427e-07	0.567368	6.975e-11	1.29508e-10	0.118374	0.000144514	0.000452541	0.738191	4.30449e-07	6.26999e-07	0.567368	6.975e-11	1.32649e-10	0.118374	0.414632	1.24552	0.886306	1.03941	0.847226	0.949702	0.243874	1.36949	0.886306	1.03941	0.847226	0.949702	PHRF1_S936	1	1	1	1
AARPRSIsESSASSA	868	sp|Q96JE7|SC16B_HUMAN	SEC16B	ENSG00000120341.18	S	0.00793726	0.016257	-0.482426	3.45942e-06	4.83281e-06	1.17056	1.88047e-06	2.85877e-06	-0.260807	0.0374021	0.0647352	-0.281858	3.45942e-06	4.86633e-06	1.17056	1.88047e-06	2.89919e-06	-0.260807	0.17826	0.674994	0.0800982	0.622103	0.0562126	0.596249	0.13305	0.658901	0.0800982	0.622103	0.0562126	0.596249	SEC16B_S868	1	1	1	1
AARSDKGsPGEDGFV	21	sp|Q5JPI9|EFMT2_HUMAN	EEF1AKMT2	ENSG00000203791.15	S	0.0935465	0.14189	0.0939534	1.89479e-14	3.7729e-14	0.542282	0.0095638	0.0117597	-0.136495	0.0586602	0.0953282	0.273436	1.89479e-14	3.81391e-14	0.542282	0.0095638	0.0118937	-0.136495	0.718273	1.10474	0.491399	1.20237	0.387976	1.34651	0.797613	1.0713	0.491399	1.20237	0.387976	1.34651	EEF1AKMT2_S21	1	1	1	1
AASADDGsLNTSGAG	62	sp|Q9NWV8|BABA1_HUMAN	BABAM1	ENSG00000105393.16	S	0.530016	0.611589	-0.0229942	1.00908e-33	7.14342e-33	0.809422	0.419364	0.445159	0.00348366	0.473333	0.557369	-0.116397	1.00908e-33	7.41866e-33	0.809422	0.419364	0.446065	0.00348366	0.956998	1.01559	0.0338885	1.77387	0.408229	0.799616	0.508322	0.826748	0.0338885	1.77387	0.408229	0.799616	BABAM1_S62	1	1	1	1
AASDRMEsDSDSDKS	142	sp|Q7Z4V5|HDGR2_HUMAN	HDGFL2	ENSG00000167674.15	S	6.18814e-05	0.000206619	0.433622	4.52664e-33	2.9434e-32	0.839569	5.8132e-33	2.73461e-32	0.458007	0.0103753	0.0209608	0.209992	4.52664e-33	3.05198e-32	0.839569	5.8132e-33	2.84067e-32	0.458007	0.712211	0.887056	0.163737	1.45496	0.55173	1.17281	0.634991	1.14552	0.163737	1.45496	0.55173	1.17281	HDGFL2_S142	1	1	1	1
AASEDMTsDEERMVI	436	sp|Q96RK0|CIC_HUMAN	CIC	ENSG00000079432.7	S	2.10903e-06	9.40005e-06	0.36627	5.28618e-13	9.81697e-13	0.699173	3.54128e-20	9.36638e-20	0.215156	2.68054e-06	1.18215e-05	0.331703	5.28618e-13	9.9412e-13	0.699173	3.54128e-20	9.62704e-20	0.215156	0.64788	0.884962	0.439602	1.23064	0.27263	1.34376	0.347053	0.777499	0.439602	1.23064	0.27263	1.34376	CIC_S436	1	1	1	1
AASEFFRsGKYDLDF	254	sp|P06733|ENOA_HUMAN	ENO1	ENSG00000074800.16	S	0.0923304	0.140356	-0.364694	7.17315e-28	3.0328e-27	1.0343	NA	NA	NA	0.0737409	0.116352	-0.323924	7.17315e-28	3.11375e-27	1.0343	NA	NA	NA	0.340096	1.3046	0.013284	1.95758	NA	NA	0.705083	1.10859	0.013284	1.95758	NA	NA	ENO1_S254	1	1	1	1
AASGGGVsPDNSIEH	151	sp|P40425|PBX2_HUMAN	PBX2	ENSG00000204304.12	S	0.00642331	0.0135231	0.490354	2.21185e-17	5.02908e-17	0.811536	1.58043e-08	2.64853e-08	0.312051	0.0362206	0.0628929	0.143939	2.21185e-17	5.0826e-17	0.811536	1.58043e-08	2.69866e-08	0.312051	0.407505	1.25904	0.0428685	1.72399	0.0350966	1.97638	0.186292	1.42554	0.0428685	1.72399	0.0350966	1.97638	PBX2_S151	1	1	1	1
AASGRGLsPPQCLPR	923	sp|O94885|SASH1_HUMAN	SASH1	ENSG00000111961.18	S	NA	NA	NA	NA	NA	NA	NA	NA	NA	0.0242005	0.0440998	0.338459	4.94949e-07	7.18502e-07	0.428584	0.605864	0.627385	-0.0383586	NA	NA	NA	NA	NA	NA	0.0755729	1.67431	0.615691	0.874212	0.456168	1.22089	SASH1_S923	1	0	1	1
AASILNIsRSDLEEI	1333	sp|Q9NXG0|CNTLN_HUMAN	CNTLN	ENSG00000044459.15	S	NA	NA	NA	NA	NA	NA	NA	NA	NA	0.0386181	0.06649	0.696556	0.772036	0.785225	0.0976967	0.765943	0.781096	-0.0281688	NA	NA	NA	NA	NA	NA	0.395783	0.765251	0.312939	1.31087	0.289514	0.692595	CNTLN_S1333	1	0	1	1
AASISRLsGEQVDGK	629	sp|O60353|FZD6_HUMAN	FZD6	ENSG00000164930.12	S	0.0128498	0.02494	0.289938	2.42488e-19	6.10798e-19	1.66131	8.17557e-06	1.19794e-05	0.380383	0.00936795	0.0191701	0.333041	2.42488e-19	6.19541e-19	1.66131	8.17557e-06	1.21532e-05	0.380383	0.701263	1.10928	0.110829	1.53431	0.829933	0.933456	0.479741	1.21062	0.110829	1.53431	0.829933	0.933456	FZD6_S629	1	1	1	1
AASLRKVsMDNRLME	210	sp|Q7L1Q6|BZW1_HUMAN	BZW1	ENSG00000082153.18	S	0.0697684	0.11015	-0.452634	1.03261e-07	1.5297e-07	0.495482	5.54606e-10	9.91871e-10	0.181441	0.0288997	0.0515459	-0.303396	1.03261e-07	1.53804e-07	0.495482	5.54606e-10	1.01367e-09	0.181441	0.247404	1.41497	0.678757	0.894711	0.0294307	1.8011	0.632563	1.14521	0.678757	0.894711	0.0294307	1.8011	BZW1_S210	1	1	1	1
AASPLPDsPGDKLVI	1154	sp|Q68CZ2|TENS3_HUMAN	TNS3	ENSG00000136205.17	S	1.40037e-05	5.32782e-05	-0.622428	1.04974e-10	1.76989e-10	0.591605	0.0843375	0.0961149	-0.0267861	1.41601e-05	5.41274e-05	-0.628448	1.04974e-10	1.79074e-10	0.591605	0.0843375	0.0968339	-0.0267861	0.953745	0.984559	0.163617	1.45212	0.517304	0.84023	0.937886	0.979288	0.163617	1.45212	0.517304	0.84023	TNS3_S1154	1	1	1	1
AASPSPQsVRRVSSS	743	sp|Q8IYB3|SRRM1_HUMAN	SRRM1	ENSG00000133226.17	S	NA	NA	NA	NA	NA	NA	NA	NA	NA	0.316468	0.401124	0.212136	0.000201744	0.000257675	0.195973	1.65906e-33	8.35036e-33	0.341685	NA	NA	NA	NA	NA	NA	0.00308623	2.6127	0.806492	1.06807	0.315003	1.30858	SRRM1_S743	1	0	1	1
AASQARGsDSEDGEF	39	sp|Q8TDD1|DDX54_HUMAN	DDX54	ENSG00000123064.12	S	0.34444	0.429547	0.194877	8.31479e-34	5.98503e-33	0.858272	4.79768e-22	1.37017e-21	0.295033	0.347462	0.433329	0.106134	8.31479e-34	6.2221e-33	0.858272	4.79768e-22	1.41029e-21	0.295033	0.185222	1.46787	0.376186	1.26709	0.682571	0.896019	0.285501	1.36961	0.376186	1.26709	0.682571	0.896019	DDX54_S39	1	1	1	1
AASSGDDsGRDREPP	305	sp|Q9BW71|HIRP3_HUMAN	HIRIP3	ENSG00000149929.16	S	0.160676	0.225864	0.136268	8.57318e-12	1.51545e-11	0.594057	1.54831e-06	2.37141e-06	0.213728	0.146954	0.210427	0.187235	8.57318e-12	1.53507e-11	0.594057	1.54831e-06	2.40557e-06	0.213728	0.849841	0.950456	0.456246	1.2207	0.28075	1.33592	0.832108	0.944692	0.456246	1.2207	0.28075	1.33592	HIRIP3_S305	1	1	1	1
AASSKEGsPLHKQSS	42	sp|Q9UDT6|CLIP2_HUMAN	CLIP2	ENSG00000106665.16	S	NA	NA	NA	NA	NA	NA	NA	NA	NA	0.0044268	0.00982431	0.615156	2.2177e-07	3.26394e-07	0.757023	0.75947	0.774881	0.00206668	NA	NA	NA	NA	NA	NA	0.108369	1.67957	0.0329115	1.77956	0.202694	1.40841	CLIP2_S42	1	0	1	1
AASSKTSsGDASSLS	112	sp|O43290|SNUT1_HUMAN	SART1	ENSG00000175467.15	S	NA	NA	NA	NA	NA	NA	NA	NA	NA	0.407884	0.493678	0.0417635	2.33095e-33	1.62853e-32	0.857801	9.55866e-49	5.82196e-47	0.545246	NA	NA	NA	NA	NA	NA	0.252611	1.39736	0.429187	1.23577	0.326113	1.30022	SART1_S112	1	0	1	1
AASSLNLsNGETESV	805	sp|O95819|M4K4_HUMAN	MAP4K4	ENSG00000071054.16	S	0.017914	0.0333601	0.223216	7.30607e-39	1.10044e-37	1.14016	1.34289e-11	2.56696e-11	0.168873	0.0168475	0.0321274	0.239191	7.30607e-39	1.12593e-37	1.14016	1.34289e-11	2.62888e-11	0.168873	0.00330921	2.27485	0.106941	1.54134	0.958453	1.01406	0.0234079	1.87784	0.106941	1.54134	0.958453	1.01406	MAP4K4_S805	1	1	1	1
AASSRAPsPPPTASN	377	sp|Q8N108|MIER1_HUMAN	MIER1	ENSG00000198160.14	S	0.528554	0.610449	0.269535	8.88633e-06	1.20573e-05	0.244093	0.660562	0.680819	-0.0150427	0.474899	0.558796	0.360225	8.88633e-06	1.21627e-05	0.244093	0.660562	0.681268	-0.0150427	0.200885	0.664924	0.366498	0.784497	0.817071	1.06377	0.122075	0.624716	0.366498	0.784497	0.817071	1.06377	MIER1_S377	1	1	1	1
AASSSPDsP______	246	sp|Q5BKY9|F133B_HUMAN	FAM133B	ENSG00000234545.8	S	0.181644	0.250564	0.101028	0.032241	0.0368332	0.103623	4.30159e-06	6.41625e-06	0.279135	0.167327	0.235122	0.147802	0.032241	0.0370394	0.103623	4.30159e-06	6.50884e-06	0.279135	0.839787	0.947266	0.00675814	2.09438	0.92049	0.956319	0.79215	0.931816	0.00675814	2.09438	0.92049	0.956319	FAM133B_S246	1	1	1	1
AASVRQNsATESADS	973	sp|Q9Y2H0|DLGP4_HUMAN	DLGAP4	ENSG00000080845.17	S	0.534683	0.615885	-0.0478446	1.41494e-19	3.61212e-19	0.976802	1.91186e-41	1.97606e-40	0.570229	0.989294	0.992176	-0.0322586	1.41494e-19	3.66232e-19	0.976802	1.91186e-41	2.08896e-40	0.570229	0.260673	1.39153	0.00238489	2.30721	0.0356754	1.76747	0.155475	1.46749	0.00238489	2.30721	0.0356754	1.76747	DLGAP4_S973	1	1	1	1
AATASEKsSSSESLS	21	sp|Q86X27|RGPS2_HUMAN	RALGPS2	ENSG00000116191.17	S	NA	NA	NA	NA	NA	NA	NA	NA	NA	0.191312	0.263762	0.218044	1.30153e-14	2.64296e-14	0.735172	0.000271388	0.000372274	0.157154	NA	NA	NA	NA	NA	NA	0.941683	1.02291	0.577081	0.861219	0.905748	0.96879	RALGPS2_S21	1	0	1	1
AATEEEGtPKESEPQ	36	sp|P80723|BASP1_HUMAN	BASP1	ENSG00000176788.9	T	3.27535e-30	5.08328e-28	-1.48607	8.01001e-12	1.4196e-11	-1.07014	1.85817e-27	6.59419e-27	-1.305	1.00209e-29	1.37994e-27	-1.48166	8.01001e-12	1.43766e-11	-1.07014	1.85817e-27	6.76044e-27	-1.305	0.779714	1.07768	0.836524	1.0567	0.77875	1.07798	0.779714	1.07768	0.836524	1.0567	0.77875	1.07798	BASP1_T36	1	1	1	1
AATNKRHsTSDKMHF	784	sp|Q13308|PTK7_HUMAN	PTK7	ENSG00000112655.16	S	0.00456685	0.00995484	1.01424	1.37801e-10	2.31713e-10	1.1304	0.163976	0.182408	0.147578	4.9181e-06	2.06048e-05	0.657334	1.37801e-10	2.3434e-10	1.1304	0.163976	0.183566	0.147578	0.00257985	2.2845	0.0137461	1.95057	0.0859853	1.58883	0.010849	1.99305	0.0137461	1.95057	0.0859853	1.58883	PTK7_S784	1	1	1	1
AATQRPPsNGGAKET	640	sp|Q9UGU0|TCF20_HUMAN	TCF20	ENSG00000100207.18	S	NA	NA	NA	NA	NA	NA	NA	NA	NA	0.00253273	0.00594731	0.717426	4.9678e-35	4.30259e-34	1.37511	1.01671e-33	5.27425e-33	0.417285	NA	NA	NA	NA	NA	NA	0.714631	1.12656	0.28073	1.3353	0.824825	1.061	TCF20_S640	1	0	1	1
AATTSRRsSGSSCNS	301	sp|Q9P270|SLAI2_HUMAN	SLAIN2	ENSG00000109171.15	S	7.31941e-05	0.000241499	0.374797	1.01195e-23	3.35434e-23	0.741623	0.00875675	0.0107777	0.0657703	7.50887e-05	0.000249914	0.449637	1.01195e-23	3.41141e-23	0.741623	0.00875675	0.0108993	0.0657703	0.977613	0.992521	0.0168634	1.91433	0.816379	1.06436	0.0158427	0.519272	0.0168634	1.91433	0.816379	1.06436	SLAIN2_S301	1	1	1	1
AAVDSRAsAGSYISA	93	sp|P28062|PSB8_HUMAN	PSMB8	ENSG00000204264.12	S	NA	NA	NA	NA	NA	NA	NA	NA	NA	1.97759e-14	3.25652e-13	-0.774544	1.04178e-06	1.48979e-06	0.635903	3.07923e-29	1.21139e-28	-0.501861	NA	NA	NA	NA	NA	NA	0.188865	0.68726	0.631515	0.879639	0.0186426	0.527592	PSMB8_S93	1	0	1	1
AAVEEDTsLSESEGP	377	sp|Q0D2I5|IFFO1_HUMAN	IFFO1	ENSG00000010295.19	S	NA	NA	NA	NA	NA	NA	NA	NA	NA	0.306686	0.39041	0.313622	1.63501e-05	2.20432e-05	0.361566	5.42986e-05	7.75993e-05	-0.401328	NA	NA	NA	NA	NA	NA	0.83045	0.934309	0.739164	0.914166	0.89807	0.913243	IFFO1_S377	1	0	1	1
AAVGRWPsLVDRNTD	2264	sp|Q99698|LYST_HUMAN	LYST	ENSG00000143669.14	S	0.228779	0.304428	-0.134989	6.03425e-09	9.30395e-09	0.430144	0.000438859	0.000588325	-0.0855066	0.198123	0.27142	-0.116288	6.03425e-09	9.38494e-09	0.430144	0.000438859	0.000596207	-0.0855066	0.841811	1.05583	0.44034	0.812861	0.493828	0.832531	0.147203	0.672534	0.44034	0.812861	0.493828	0.832531	LYST_S2264	1	1	1	1
AAVPFLAsDNEEEED	2928	sp|O95714|HERC2_HUMAN	HERC2	ENSG00000128731.18	S	4.34071e-05	0.000149799	0.618884	3.06291e-21	8.59537e-21	0.733485	0.00943734	0.0116051	0.0407696	1.62459e-05	6.13763e-05	0.621409	3.06291e-21	8.7247e-21	0.733485	0.00943734	0.0117372	0.0407696	0.0510347	1.7612	0.984943	1.00507	0.184151	1.42888	0.0834567	1.62503	0.984943	1.00507	0.184151	1.42888	HERC2_S2928	1	1	1	1
AAVQELSsSILAGED	366	sp|P49768|PSN1_HUMAN	PSEN1	ENSG00000080815.19	S	NA	NA	NA	NA	NA	NA	NA	NA	NA	0.865125	0.899033	-0.0500629	1.26493e-30	6.96062e-30	0.878108	1.36321e-10	2.54963e-10	0.213738	NA	NA	NA	NA	NA	NA	0.45155	1.25192	0.662346	1.12381	0.448477	0.816428	PSEN1_S366	1	0	1	1
AAVSKDDsIISSLDV	256	sp|Q13426|XRCC4_HUMAN	XRCC4	ENSG00000152422.16	S	0.167516	0.233979	0.183169	4.61876e-25	1.63983e-24	1.20799	6.57531e-10	1.17267e-09	0.246081	0.0792436	0.123828	0.179197	4.61876e-25	1.66442e-24	1.20799	6.57531e-10	1.19825e-09	0.246081	0.0390663	1.89098	0.659363	0.887956	0.452614	1.22263	0.113164	1.58094	0.659363	0.887956	0.452614	1.22263	XRCC4_S256	1	1	1	1
AAVSKKAsPEAASTP	403	sp|P29590|PML_HUMAN	PML	ENSG00000140464.20	S	0.268561	0.348981	-0.156793	1.66356e-11	2.89783e-11	0.530865	0.00186734	0.00240084	0.124072	0.107894	0.16142	-0.188649	1.66356e-11	2.9355e-11	0.530865	0.00186734	0.00242913	0.124072	0.690648	0.899032	0.335137	1.29487	0.0837315	0.62532	0.0783055	0.619964	0.335137	1.29487	0.0837315	0.62532	PML_S403	1	1	1	1
AAYGDLSsEEEEENE	85	sp|O15541|R113A_HUMAN	RNF113A	ENSG00000125352.6	S	0.00144942	0.00356525	0.73158	1.91414e-32	1.18277e-31	0.846064	5.68053e-31	2.41615e-30	0.424065	0.00178546	0.00434782	0.768029	1.91414e-32	1.22824e-31	0.846064	5.68053e-31	2.48243e-30	0.424065	0.68224	0.891585	0.109341	1.53651	0.0980502	1.56008	0.414926	0.795553	0.109341	1.53651	0.0980502	1.56008	RNF113A_S85	1	1	1	1
AAYYAQTsPQGMPQH	630	sp|Q96AE4|FUBP1_HUMAN	FUBP1	ENSG00000162613.16	S	0.00519724	0.011219	0.382713	9.41956e-32	5.46966e-31	1.36518	7.04752e-35	3.77022e-34	0.530674	0.00530965	0.0115589	0.424833	9.41956e-32	5.68907e-31	1.36518	7.04752e-35	3.92883e-34	0.530674	0.701687	1.11589	0.0361376	1.76263	0.104274	1.54831	0.597668	1.15653	0.0361376	1.76263	0.104274	1.54831	FUBP1_S630	1	1	1	1
ACAVTDLsDDSDFDE	365	sp|Q9NQZ2|SAS10_HUMAN	UTP3	ENSG00000132467.4	S	0.000537625	0.0014619	0.56472	0.00100443	0.0012367	0.198312	1.64025e-34	8.61578e-34	0.403987	0.00123161	0.00311479	0.604535	0.00100443	0.00124644	0.198312	1.64025e-34	8.95137e-34	0.403987	0.931186	0.975855	0.560699	0.854972	0.597047	0.867965	0.81705	0.938361	0.560699	0.854972	0.597047	0.867965	UTP3_S365	1	1	1	1
ACDGVVHtPAEPTGD	286	sp|A6NCS6|CB072_HUMAN	C2orf72	ENSG00000204128.6	T	0.5043	0.587261	0.043079	0.00137906	0.00168674	0.18144	1.26822e-16	2.90987e-16	-0.329501	0.445385	0.531314	0.0616775	0.00137906	0.00170049	0.18144	1.26822e-16	2.99425e-16	-0.329501	0.528572	1.22493	0.572513	0.859677	0.300203	0.757474	0.53285	1.22236	0.572513	0.859677	0.300203	0.757474	C2orf72_T286	1	1	1	1
ACGDSTLtQITAGLD	31	sp|P62879|GBB2_HUMAN	GNB2	ENSG00000172354.10	T	0.110573	0.163921	-0.31529	1.64907e-24	5.67056e-24	0.65673	0.0282018	0.033562	0.102334	0.0742514	0.11699	-0.357435	1.64907e-24	5.76895e-24	0.65673	0.0282018	0.0338981	0.102334	0.112286	1.72055	0.023618	1.84225	0.173466	0.693611	0.182041	1.54584	0.023618	1.84225	0.173466	0.693611	GNB2_T31	1	1	1	1
ACLSRQAsSDSDSIL	2129	sp|P25054|APC_HUMAN	APC	ENSG00000134982.17	S	NA	NA	NA	NA	NA	NA	NA	NA	NA	0.229294	0.30704	0.244001	4.75118e-19	1.18445e-18	0.679911	0.177479	0.19773	-0.0246628	NA	NA	NA	NA	NA	NA	0.822815	0.932229	0.861085	1.04803	0.417735	0.803074	APC_S2129	1	0	1	1
ACNGSRNsCEGEDEE	655	sp|Q13107|UBP4_HUMAN	USP4	ENSG00000114316.13	S	0.00630203	0.013307	0.709539	6.52254e-08	9.72795e-08	0.333452	0.000616944	0.000818206	-0.0881986	0.00594675	0.0127729	0.690207	6.52254e-08	9.7928e-08	0.333452	0.000616944	0.00082819	-0.0881986	0.651916	1.16646	0.398887	0.797341	0.0167445	0.518873	0.680748	1.1513	0.398887	0.797341	0.0167445	0.518873	USP4_S655	1	1	1	1
ACPATRAtPPSAMGR	968	sp|O15055|PER2_HUMAN	PER2	ENSG00000132326.12	T	0.292858	0.375102	0.101646	0.226715	0.24271	0.0583642	0.934887	0.940403	-0.0363412	0.29929	0.382724	0.10904	0.226715	0.243235	0.0583642	0.934887	0.940129	-0.0363412	0.122965	0.638229	0.165258	1.45011	0.621747	0.639288	0.140119	0.654892	0.165258	1.45011	0.621747	0.639288	PER2_T968	1	1	1	1
ACPYYHNsKDRRRSP	240	sp|Q9C0B0|UNK_HUMAN	UNK	ENSG00000132478.10	S	5.68088e-08	3.35932e-07	1.11653	1.85128e-14	3.68717e-14	0.940621	4.5079e-08	7.37189e-08	0.12924	8.22415e-08	4.76975e-07	1.0781	1.85128e-14	3.72702e-14	0.940621	4.5079e-08	7.51133e-08	0.12924	0.840542	1.06431	0.876642	1.04281	0.96287	1.01253	0.70681	1.12838	0.876642	1.04281	0.96287	1.01253	UNK_S240	1	1	1	1
ADAASSLtVDVTPPT	411	sp|Q9H8Y8|GORS2_HUMAN	GORASP2	ENSG00000115806.13	T	0.623502	0.696129	0.0136016	4.16553e-43	1.93228e-41	1.20092	1.93411e-27	6.85733e-27	0.342047	0.393887	0.479697	-0.432215	4.16553e-43	1.93955e-41	1.20092	1.93411e-27	7.03047e-27	0.342047	0.451583	0.785711	0.016974	1.90199	0.629019	0.878636	0.800542	0.926643	0.016974	1.90199	0.629019	0.878636	GORASP2_T411	1	1	1	1
ADDGSLNtSGAGPKS	65	sp|Q9NWV8|BABA1_HUMAN	BABAM1	ENSG00000105393.16	T	NA	NA	NA	NA	NA	NA	NA	NA	NA	0.0627718	0.101122	-0.372558	1.00908e-33	7.41866e-33	0.809422	0.419364	0.446065	0.00348366	NA	NA	NA	NA	NA	NA	0.958986	1.01814	0.0338885	1.77387	0.408229	0.799616	BABAM1_T65	1	0	1	1
ADDIINSsGYRIGPS	469	sp|Q68CK6|ACS2B_HUMAN	ACSM2B	ENSG00000066813.14	S	NA	NA	NA	NA	NA	NA	NA	NA	NA	4.17147e-16	8.4476e-15	-1.2285	1.3411e-06	1.9118e-06	-0.647216	6.48204e-24	2.08217e-23	-0.937104	NA	NA	NA	NA	NA	NA	0.133537	0.637841	0.00166626	0.417826	6.94926e-05	0.32593	ACSM2B_S469	1	0	1	1
ADDRQSLsSADNLES	348	sp|Q9Y6D5|BIG2_HUMAN	ARFGEF2	ENSG00000124198.9	S	0.172316	0.239531	0.176157	4.28719e-41	1.12587e-39	1.31928	4.46703e-29	1.67544e-28	0.341552	0.305996	0.389711	0.0729037	4.28719e-41	1.15336e-39	1.31928	4.46703e-29	1.72291e-28	0.341552	0.759146	0.907244	0.346357	1.28749	0.744074	1.09126	0.579502	0.856311	0.346357	1.28749	0.744074	1.09126	ARFGEF2_S348	1	1	1	1
ADEEEEDsDDDVEPI	102	sp|P54105|ICLN_HUMAN	CLNS1A	ENSG00000074201.9	S	0.0243349	0.0437475	0.584325	8.07382e-30	4.06362e-29	0.997183	0.0111342	0.0136546	-0.0665911	0.0274228	0.0492932	0.543687	8.07382e-30	4.19997e-29	0.997183	0.0111342	0.0138022	-0.0665911	0.173048	1.44248	0.691596	1.11192	0.998185	0.999391	0.0903661	1.57885	0.691596	1.11192	0.998185	0.999391	CLNS1A_S102	1	1	1	1
ADEEIPRsPFKVKVL	1505	sp|O75369|FLNB_HUMAN	FLNB	ENSG00000136068.15	S	5.56695e-07	2.78111e-06	-0.607272	1.3916e-19	3.55532e-19	0.815982	0.00763585	0.00945265	-0.0813564	1.56586e-06	7.19061e-06	-0.583884	1.3916e-19	3.60489e-19	0.815982	0.00763585	0.00955766	-0.0813564	0.938705	0.979236	0.594178	0.866787	0.00870281	0.483598	0.918239	0.972389	0.594178	0.866787	0.00870281	0.483598	FLNB_S1505	1	1	1	1
ADEGKSYsEHDDERV	9	sp|Q9UBU9|NXF1_HUMAN	NXF1	ENSG00000162231.14	S	2.14571e-07	1.14607e-06	0.539146	0.459776	0.479477	0.180623	5.52631e-46	1.38239e-44	0.4766	6.8876e-06	2.80292e-05	0.494211	0.459776	0.479928	0.180623	5.52631e-46	1.44624e-44	0.4766	0.535712	0.832865	0.0838522	1.5977	0.00134988	2.40771	0.476047	0.815291	0.0838522	1.5977	0.00134988	2.40771	NXF1_S9	1	1	1	1
ADEGRDTsINESRNA	448	sp|Q9HCL2|GPAT1_HUMAN	GPAM	ENSG00000119927.14	S	NA	NA	NA	NA	NA	NA	NA	NA	NA	0.000113676	0.000364574	-0.597274	8.97068e-05	0.000116879	0.384776	3.54664e-40	3.25042e-39	-1.01104	NA	NA	NA	NA	NA	NA	0.598181	0.847856	0.137322	0.670985	0.00149619	0.421072	GPAM_S448	1	0	1	1
ADEGTSAsPGGYRAP	280	sp|Q8NFW9|MYRIP_HUMAN	MYRIP	ENSG00000170011.14	S	2.46539e-09	1.86389e-08	-0.683074	0.11404	0.126089	-0.206451	6.42735e-05	9.02521e-05	-0.261877	3.01466e-09	2.2387e-08	-0.714666	0.11404	0.126665	-0.206451	6.42735e-05	9.14777e-05	-0.261877	0.864803	0.955322	0.102961	0.645818	0.049572	0.545346	0.829942	0.944011	0.102961	0.645818	0.049572	0.545346	MYRIP_S280	1	1	1	1
ADEIANSsGKGALAL	1714	sp|P35579|MYH9_HUMAN	MYH9	ENSG00000100345.22	S	NA	NA	NA	NA	NA	NA	NA	NA	NA	0.483548	0.567032	-0.191544	2.82379e-28	1.28061e-27	1.05347	0.303229	0.329104	0.0462208	NA	NA	NA	NA	NA	NA	0.146673	1.49631	0.577288	1.16092	0.891602	0.964189	MYH9_S1714	1	0	1	1
ADEKGNDsDGEGESD	102	sp|O75351|VPS4B_HUMAN	VPS4B	ENSG00000119541.10	S	0.0045148	0.00985052	-0.254047	3.57358e-13	6.68947e-13	0.533242	5.63272e-10	1.00702e-09	-0.134282	0.00410144	0.00918551	-0.218421	3.57358e-13	6.77618e-13	0.533242	5.63272e-10	1.02923e-09	-0.134282	0.870272	0.957197	0.82159	1.06214	0.160709	0.684439	0.230873	0.72451	0.82159	1.06214	0.160709	0.684439	VPS4B_S102	1	1	1	1
ADFIRESsEAQVQKF	867	sp|Q9Y520|PRC2C_HUMAN	PRRC2C	ENSG00000117523.16	S	NA	NA	NA	NA	NA	NA	NA	NA	NA	0.678234	0.745797	-0.136838	3.361e-17	7.63229e-17	0.812859	4.92254e-45	9.53975e-44	0.492889	NA	NA	NA	NA	NA	NA	0.492945	1.23928	0.0337137	1.77868	0.0101352	2.01195	PRRC2C_S867	1	0	1	1
ADFQNSQsPVQDQDK	362	sp|P78332|RBM6_HUMAN	RBM6	ENSG00000004534.15	S	0.0414932	0.0699749	0.266915	0.758542	0.771911	-0.141561	1.60645e-26	5.44308e-26	0.215278	0.0404048	0.0691447	0.200888	0.758542	0.77168	-0.141561	1.60645e-26	5.58736e-26	0.215278	0.235212	1.45397	0.155683	1.46823	0.100673	1.55374	0.119857	1.63785	0.155683	1.46823	0.100673	1.55374	RBM6_S362	1	1	1	1
ADGDSKGsEEVDSHC	249	sp|Q9Y4W2|LAS1L_HUMAN	LAS1L	ENSG00000001497.16	S	0.0314986	0.0549097	0.119549	9.61905e-40	1.70607e-38	0.95799	4.15278e-41	4.05225e-40	0.501285	0.0273922	0.0492558	0.143768	9.61905e-40	1.75258e-38	0.95799	4.15278e-41	4.26639e-40	0.501285	0.383345	0.774039	0.0996647	1.55505	0.0413763	1.73612	0.36663	0.766988	0.0996647	1.55505	0.0413763	1.73612	LAS1L_S249	1	1	1	1
ADGKKGNsPNSEPPT	380	sp|P48634|PRC2A_HUMAN	PRRC2A	ENSG00000204469.13	S	0.0277908	0.0491229	0.535204	2.68181e-29	1.29686e-28	1.07819	4.08494e-41	4.00131e-40	0.356312	0.0567699	0.0927489	0.338361	2.68181e-29	1.33759e-28	1.07819	4.08494e-41	4.2115e-40	0.356312	0.146275	0.601769	0.0024942	2.28117	0.000152377	2.83882	0.582055	0.846566	0.0024942	2.28117	0.000152377	2.83882	PRRC2A_S380	1	1	1	1
ADGKPRLsLHEEEGS	4342	sp|Q12955|ANK3_HUMAN	ANK3	ENSG00000151150.22	S	2.22057e-20	8.20911e-19	-1.64236	7.80283e-12	1.38319e-11	-1.07358	8.26671e-33	3.85453e-32	-1.08605	9.39498e-21	3.68983e-19	-1.63278	7.80283e-12	1.40082e-11	-1.07358	8.26671e-33	3.99476e-32	-1.08605	0.514896	1.19023	0.107803	1.53891	0.387117	1.26023	0.514896	1.19023	0.107803	1.53891	0.387117	1.26023	ANK3_S4342	1	1	1	1
ADGLVWGsSKLVPVG	174	sp|P24534|EF1B_HUMAN	EEF1B2	ENSG00000114942.14	S	0.338417	0.423401	0.224843	2.4207e-13	4.56443e-13	0.614727	1.6366e-14	3.48925e-14	0.212009	0.460427	0.545877	0.176144	2.4207e-13	4.62431e-13	0.614727	1.6366e-14	3.58521e-14	0.212009	0.24153	1.38198	0.020848	1.87569	0.821352	1.06234	0.213981	1.40907	0.020848	1.87569	0.821352	1.06234	EEF1B2_S174	1	1	1	1
ADGVYAAsGGLRQVP	716	sp|P07332|FES_HUMAN	FES	ENSG00000182511.12	S	1.73201e-08	1.128e-07	-0.954492	0.398601	0.417983	-0.159048	1.93339e-21	5.36301e-21	-0.603126	1.9989e-08	1.29344e-07	-0.953969	0.398601	0.418477	-0.159048	1.93339e-21	5.52456e-21	-0.603126	0.251953	0.703103	0.69771	1.10959	0.954208	1.01548	0.243399	0.698868	0.69771	1.10959	0.954208	1.01548	FES_S716	1	1	1	1
ADHEGTHsTKRGHAK	618	sp|P02671|FIBA_HUMAN	FGA	ENSG00000171560.16	S	NA	NA	NA	NA	NA	NA	NA	NA	NA	0.825719	0.867038	-0.0957872	5.34841e-16	1.14464e-15	-1.04919	0.0183171	0.0222812	-0.266916	NA	NA	NA	NA	NA	NA	0.849111	1.05977	0.00269405	0.437489	0.130997	1.49975	FGA_S618	1	0	1	1
ADIFNAPsDDEEFVG	21	sp|Q96GN5|CDA7L_HUMAN	CDCA7L	ENSG00000164649.20	S	0.00774319	0.015905	0.345025	3.37265e-14	6.64168e-14	1.12068	NA	NA	NA	0.00102732	0.00265077	0.405747	3.37265e-14	6.71049e-14	1.12068	NA	NA	NA	0.385683	1.30325	0.00300148	2.26007	NA	NA	0.17796	1.49161	0.00300148	2.26007	NA	NA	CDCA7L_S21	1	1	1	1
ADIGKKHsDPHLLER	242	sp|Q9Y6M7|S4A7_HUMAN	SLC4A7	ENSG00000033867.16	S	8.54192e-05	0.000278429	0.809529	7.51178e-09	1.15613e-08	0.752479	0.000740734	0.0009699	0.15122	5.33207e-05	0.000182651	0.804688	7.51178e-09	1.16629e-08	0.752479	0.000740734	0.000982253	0.15122	0.184332	1.47147	0.00390472	2.19547	0.508449	1.1941	0.555809	1.18584	0.00390472	2.19547	0.508449	1.1941	SLC4A7_S242	1	1	1	1
ADIGKTVsSASRMFT	232	sp|Q9Y6R1|S4A4_HUMAN	SLC4A4	ENSG00000080493.17	S	NA	NA	NA	NA	NA	NA	NA	NA	NA	1.05636e-11	1.15795e-10	-1.32245	1.70282e-26	6.63556e-26	-1.37964	1.09003e-36	7.29954e-36	-0.964383	NA	NA	NA	NA	NA	NA	0.781908	1.09817	0.535195	1.18029	0.295307	0.7544	SLC4A4_S232	1	0	1	1
ADIIGDTsGHFQKML	151	sp|P08133|ANXA6_HUMAN	ANXA6	ENSG00000197043.14	S	NA	NA	NA	NA	NA	NA	NA	NA	NA	5.2565e-12	6.0384e-11	-1.01803	0.0756211	0.0848188	0.141607	4.61e-43	6.19459e-42	-1.15443	NA	NA	NA	NA	NA	NA	0.177439	0.630156	0.403758	0.799277	0.00415914	0.453878	ANXA6_S151	1	0	1	1
ADKESEVsPSRRRKM	92	sp|Q86SQ7|SDCG8_HUMAN	SDCCAG8	ENSG00000054282.16	S	4.06237e-10	3.46809e-09	0.482791	9.44889e-19	2.30689e-18	0.627467	0.0117304	0.0143812	-0.117499	1.86312e-11	1.96506e-10	0.459404	9.44889e-19	2.33606e-18	0.627467	0.0117304	0.0145352	-0.117499	0.0533759	1.68466	0.0150498	1.93422	0.764763	1.09357	0.136994	1.49139	0.0150498	1.93422	0.764763	1.09357	SDCCAG8_S92	1	1	1	1
ADKIQGRtIPIDGNF	144	sp|P00352|AL1A1_HUMAN	ALDH1A1	ENSG00000165092.13	T	0.166702	0.23306	-0.41748	0.000753972	0.000930225	0.456215	3.67624e-21	1.01171e-20	-0.840294	0.260085	0.340895	-0.315465	0.000753972	0.000937668	0.456215	3.67624e-21	1.04217e-20	-0.840294	0.402477	0.778265	0.000869067	0.397834	0.000294854	0.363948	0.400696	0.783815	0.000869067	0.397834	0.000294854	0.363948	ALDH1A1_T144	1	1	1	1
ADKMKEGsDSSVSSE	501	sp|Q8TC05|MDM1_HUMAN	MDM1	ENSG00000111554.14	S	NA	NA	NA	NA	NA	NA	NA	NA	NA	0.00439789	0.00976999	-0.440787	8.08831e-15	1.65651e-14	0.620152	0.0131389	0.0162215	-0.120913	NA	NA	NA	NA	NA	NA	0.357964	0.728782	0.28173	1.33345	0.749016	0.863386	MDM1_S501	1	0	1	1
ADKRKSGsQDFPQCN	593	sp|P28290|ITPI2_HUMAN	ITPRID2	ENSG00000138434.17	S	0.021973	0.0399555	-0.289759	0.990267	0.990511	-0.00243493	1.88607e-47	6.36661e-46	-0.874985	0.00290518	0.00673787	-0.281488	0.990267	0.990586	-0.00243493	1.88607e-47	6.86803e-46	-0.874985	0.576649	1.16116	0.131722	0.66548	0.0183991	0.523773	0.883224	1.04015	0.131722	0.66548	0.0183991	0.523773	ITPRID2_S593	1	1	1	1
ADKVENKsNEDVNSS	83	sp|Q99614|TTC1_HUMAN	TTC1	ENSG00000113312.11	S	0.015317	0.0291138	0.565856	3.87997e-39	6.14531e-38	0.84841	1.23646e-39	1.03323e-38	0.472118	0.012481	0.0246432	0.412493	3.87997e-39	6.28614e-38	0.84841	1.23646e-39	1.08602e-38	0.472118	0.296732	1.39993	0.264966	1.34845	0.395898	1.25516	0.279137	1.39953	0.264966	1.34845	0.395898	1.25516	TTC1_S83	1	1	1	1
ADLFHYDsMNAVNWG	607	sp|O94929|ABLM3_HUMAN	ABLIM3	ENSG00000173210.19	S	NA	NA	NA	NA	NA	NA	NA	NA	NA	0.000221719	0.000667551	-0.877592	7.85002e-10	1.27924e-09	-0.734789	2.54949e-35	1.48521e-34	-0.910714	NA	NA	NA	NA	NA	NA	0.850959	0.944634	0.278204	0.747778	0.0250769	0.545377	ABLIM3_S607	1	0	1	1
ADLKAGNsCPELVPS	218	sp|O75410|TACC1_HUMAN	TACC1	ENSG00000147526.20	S	3.01783e-18	8.20601e-17	1.32907	3.23937e-15	6.67301e-15	0.83849	1.49558e-33	7.40031e-33	0.61841	1.98118e-18	5.68681e-17	1.33091	3.23937e-15	6.74397e-15	0.83849	1.49558e-33	7.68633e-33	0.61841	0.185129	1.4291	0.152311	1.46875	0.0266408	1.82027	0.202749	1.4093	0.152311	1.46875	0.0266408	1.82027	TACC1_S218	1	1	1	1
ADLRDNYsPGWKFNH	1350	sp|P07814|SYEP_HUMAN	EPRS		S	NA	NA	NA	NA	NA	NA	NA	NA	NA	0.0903719	0.138622	-0.302519	NA	NA	NA	NA	NA	NA	NA	NA	NA	NA	NA	NA	0.203123	1.43733	NA	NA	NA	NA	EPRS_S1350	1	0	1	1
ADLRRRLsEGQEEEN	162	sp|Q15276|RABE1_HUMAN	RABEP1	ENSG00000029725.17	S	1.88777e-08	1.2193e-07	-0.840435	0.00173653	0.00211143	0.257798	4.94544e-33	2.36405e-32	-0.545932	5.4803e-09	3.88755e-08	-0.855038	0.00173653	0.00212791	0.257798	4.94544e-33	2.45532e-32	-0.545932	0.0601567	1.79274	0.021791	1.85637	0.500175	1.1976	0.0735275	1.74425	0.021791	1.85637	0.500175	1.1976	RABEP1_S162	1	1	1	1
ADLSRPKsTSTSSMK	863	sp|P27816|MAP4_HUMAN	MAP4	ENSG00000047849.21	S	0.411031	0.496685	0.102348	5.0327e-36	4.83518e-35	1.06226	2.1036e-22	6.16707e-22	0.473967	0.0578115	0.0941505	0.435506	5.0327e-36	4.96009e-35	1.06226	2.1036e-22	6.33092e-22	0.473967	0.899429	0.964923	0.32455	1.30181	0.137697	0.668733	0.0190508	0.50904	0.32455	1.30181	0.137697	0.668733	MAP4_S863	1	1	1	1
ADLVRDRtPPHLLYS	532	sp|Q8NDT2|RB15B_HUMAN	RBM15B	ENSG00000259956.2	T	0.0562584	0.0913539	0.354296	4.14096e-33	2.73079e-32	1.11764	2.55586e-31	1.10766e-30	0.297008	0.0471825	0.0791001	0.369821	4.14096e-33	2.82782e-32	1.11764	2.55586e-31	1.1408e-30	0.297008	0.225758	1.38617	0.587998	1.15591	0.183907	1.42922	0.205901	1.40557	0.587998	1.15591	0.183907	1.42922	RBM15B_T532	1	1	1	1
ADMTASGsPDYGQPH	39	sp|Q01543|FLI1_HUMAN	FLI1	ENSG00000151702.17	S	8.83164e-05	0.000286454	-0.421598	0.844301	0.855919	0.0125453	3.30142e-08	5.457e-08	-0.355597	0.000184924	0.000566206	-0.390444	0.844301	0.85553	0.0125453	3.30142e-08	5.55713e-08	-0.355597	0.839468	1.05692	0.156657	0.68163	0.000336784	0.32288	0.71767	1.10265	0.156657	0.68163	0.000336784	0.32288	FLI1_S39	1	1	1	1
ADNDGSGsESGYTTP	214	sp|Q7Z417|NUFP2_HUMAN	NUFIP2	ENSG00000108256.9	S	2.09277e-05	7.68144e-05	0.553934	5.33725e-29	2.48573e-28	0.912401	3.58772e-36	2.19275e-35	0.469459	1.21823e-05	4.71149e-05	0.596732	5.33725e-29	2.55501e-28	0.912401	3.58772e-36	2.28731e-35	0.469459	0.133101	1.49662	0.252093	1.35908	0.161306	1.45583	0.073567	1.61905	0.252093	1.35908	0.161306	1.45583	NUFIP2_S214	1	1	1	1
ADNDITPyLVSRFYR	849	sp|Q13523|PRP4B_HUMAN	PRPF4B	ENSG00000112739.17	Y	6.95498e-06	2.81606e-05	0.544743	2.02799e-22	6.12726e-22	0.745889	2.33999e-45	4.79199e-44	0.511906	2.63297e-06	1.1621e-05	0.629819	2.02799e-22	6.22335e-22	0.745889	2.33999e-45	4.99353e-44	0.511906	0.326645	1.30205	0.0464214	1.70772	0.000340599	2.6858	0.971594	1.00961	0.0464214	1.70772	0.000340599	2.6858	PRPF4B_Y849	1	1	1	1
ADNIAAFsRWKLYPR	45	sp|Q9UJM8|HAOX1_HUMAN	HAO1	ENSG00000101323.5	S	3.77526e-05	0.000131974	-0.552422	3.2892e-20	8.7608e-20	-0.979097	2.10522e-40	1.86042e-39	-1.43635	0.000205766	0.000624381	-0.500525	3.2892e-20	8.90373e-20	-0.979097	2.10522e-40	1.9619e-39	-1.43635	0.128583	0.606762	0.00234048	0.433622	0.000605098	0.387419	0.490996	0.798911	0.00234048	0.433622	0.000605098	0.387419	HAO1_S45	1	1	1	1
ADQATPTsPIRVKVE	860	sp|P21333|FLNA_HUMAN	FLNA	ENSG00000196924.18	S	NA	NA	NA	NA	NA	NA	NA	NA	NA	0.336253	0.421593	-0.307188	5.11267e-07	7.38843e-07	0.711269	2.39265e-06	3.67169e-06	-0.303053	NA	NA	NA	NA	NA	NA	0.221717	0.660149	0.665353	0.890579	0.634927	1.13536	FLNA_S860	0	0	1	1
ADQERRHsQALEALQ	1814	sp|O95613|PCNT_HUMAN	PCNT	ENSG00000160299.17	S	0.455662	0.540221	0.0560043	4.05576e-10	6.68718e-10	0.441705	5.48249e-07	8.5819e-07	-0.128591	0.415278	0.50103	0.0279259	4.05576e-10	6.75062e-10	0.441705	5.48249e-07	8.70976e-07	-0.128591	0.90216	0.964287	0.263546	1.3481	0.964771	1.01188	0.894048	0.961348	0.263546	1.3481	0.964771	1.01188	PCNT_S1814	1	1	1	1
ADQTPGAtPKKLSSW	211	sp|O75533|SF3B1_HUMAN	SF3B1	ENSG00000115524.17	T	5.31141e-07	2.65843e-06	0.355186	6.28794e-14	1.21592e-13	0.475667	1.43512e-49	1.08049e-47	0.393252	1.63459e-07	8.94557e-07	0.336707	6.28794e-14	1.23032e-13	0.475667	1.43512e-49	1.10413e-47	0.393252	0.321021	1.30485	0.0275836	1.81268	0.0137074	1.95454	0.0922082	1.57229	0.0275836	1.81268	0.0137074	1.95454	SF3B1_T211	1	1	1	1
ADRKIRLsSSASREP	118	sp|Q96MU7|YTDC1_HUMAN	YTHDC1	ENSG00000083896.12	S	NA	NA	NA	NA	NA	NA	NA	NA	NA	0.0172394	0.0327896	-0.291816	9.57893e-05	0.000124454	0.190554	2.0519e-37	1.45051e-36	0.317031	NA	NA	NA	NA	NA	NA	0.874932	0.954281	0.116833	1.5209	0.0541653	1.6781	YTHDC1_S118	1	0	1	1
ADRKRQLsPQSKSSS	893	sp|Q86VM9|ZCH18_HUMAN	ZC3H18	ENSG00000158545.15	S	0.000852974	0.00221504	0.533618	5.12089e-14	9.96514e-14	0.524901	4.72117e-31	2.01479e-30	0.336182	8.73747e-06	3.48629e-05	0.454993	5.12089e-14	1.00776e-13	0.524901	4.72117e-31	2.07025e-30	0.336182	0.10235	1.55163	0.0760414	1.61006	0.304351	1.31712	0.112395	1.53868	0.0760414	1.61006	0.304351	1.31712	ZC3H18_S893	1	1	1	1
ADRRREVsPAPAVAG	1364	sp|O60292|SI1L3_HUMAN	SIPA1L3	ENSG00000105738.11	S	8.56994e-10	6.91437e-09	0.626307	4.77681e-29	2.24074e-28	1.46297	8.83747e-07	1.37495e-06	0.16189	2.0792e-10	1.8775e-09	0.645517	4.77681e-29	2.30699e-28	1.46297	8.83747e-07	1.39465e-06	0.16189	0.193634	1.42213	0.19841	1.41121	0.990135	0.996696	0.206575	1.40793	0.19841	1.41121	0.990135	0.996696	SIPA1L3_S1364	1	1	1	1
ADRSQEPsPVGSRRG	267	sp|Q96CP6|ASTRA_HUMAN	GRAMD1A	ENSG00000089351.14	S	NA	NA	NA	NA	NA	NA	NA	NA	NA	3.01542e-21	1.28508e-19	0.997337	7.2622e-35	6.14805e-34	1.53108	5.1682e-07	8.2226e-07	0.193668	NA	NA	NA	NA	NA	NA	0.528201	1.18414	0.11225	1.53225	0.493621	1.23003	GRAMD1A_S267	1	0	1	1
ADSAQEAsPARQNVS	381	sp|Q9Y6X0|SETBP_HUMAN	SETBP1	ENSG00000152217.19	S	0.283712	0.36521	0.187541	0.00169344	0.00206073	0.396422	NA	NA	NA	0.291952	0.375034	0.173595	0.00169344	0.0020764	0.396422	NA	NA	NA	0.982283	0.992502	0.21175	0.712662	NA	NA	0.958061	0.982348	0.21175	0.712662	NA	NA	SETBP1_S381	1	1	1	1
ADSDAASsGGSDSKK	386	sp|O95402|MED26_HUMAN	MED26	ENSG00000105085.11	S	NA	NA	NA	NA	NA	NA	NA	NA	NA	0.142628	0.205327	0.405453	3.12693e-25	1.13811e-24	0.769046	0.0100438	0.0124679	0.218197	NA	NA	NA	NA	NA	NA	0.258046	0.675835	0.37398	1.26931	0.203883	2.17953	MED26_S386	1	0	1	1
ADSDGWDsAPSDLRT	79	sp|Q9BUL5|PHF23_HUMAN	PHF23	ENSG00000040633.13	S	0.000732612	0.00193237	0.405292	5.14514e-14	1.00043e-13	0.513001	5.65788e-09	9.62235e-09	0.19044	0.000678059	0.00182432	0.324903	5.14514e-14	1.01175e-13	0.513001	5.65788e-09	9.80428e-09	0.19044	0.94993	0.982529	0.000111	2.92674	0.0940337	1.59013	0.815556	0.936623	0.000111	2.92674	0.0940337	1.59013	PHF23_S79	1	1	1	1
ADSEIKHsTPSPTRY	778	sp|P49792|RBP2_HUMAN	RANBP2	ENSG00000153201.16	S	1.45865e-05	5.52401e-05	0.813646	8.21153e-20	2.13e-19	0.664551	1.39963e-32	6.45361e-32	0.33508	NA	NA	NA	NA	NA	NA	NA	NA	NA	0.136747	0.641332	0.642329	1.13239	0.0655779	1.64111	NA	NA	NA	NA	NA	NA	RANBP2_S778	1	1	1	0
ADSEMTGyVVTRWYR	185	sp|P53778|MK12_HUMAN	MAPK12	ENSG00000188130.14	Y	8.7758e-05	0.000284923	-0.787918	1.4403e-16	3.13969e-16	1.38333	0.863512	0.874617	-0.0390824	0.000121893	0.000387936	-0.691379	1.4403e-16	3.17263e-16	1.38333	0.863512	0.874309	-0.0390824	0.13947	1.60884	0.0632131	1.64861	0.176019	1.64926	0.231017	1.43631	0.0632131	1.64861	0.176019	1.64926	MAPK12_Y185	1	1	1	1
ADSLYRNsFSFSDEK	87	sp|Q9H4X1|RGCC_HUMAN	RGCC	ENSG00000102760.13	S	NA	NA	NA	NA	NA	NA	NA	NA	NA	1.23455e-29	1.66876e-27	1.40601	1.17202e-26	4.65879e-26	1.70138	8.55649e-07	1.35156e-06	0.534614	NA	NA	NA	NA	NA	NA	0.608506	0.871636	0.793205	1.07261	0.914114	1.04431	RGCC_S87	1	0	1	1
ADSPGASsPEQPKRK	168	sp|P32519|ELF1_HUMAN	ELF1	ENSG00000120690.16	S	0.743733	0.798118	0.0127333	4.52992e-07	6.54679e-07	0.46307	0.0189863	0.0228267	-0.14263	0.712584	0.774304	-0.00955829	4.52992e-07	6.58735e-07	0.46307	0.0189863	0.0230706	-0.14263	0.503891	1.19578	0.393036	1.25664	0.815199	1.06699	0.894591	0.965165	0.393036	1.25664	0.815199	1.06699	ELF1_S168	1	1	1	1
ADSRDCRsPGLLDTT	1469	sp|Q8IY92|SLX4_HUMAN	SLX4	ENSG00000188827.11	S	1.1489e-12	1.4384e-11	0.449023	9.35441e-16	1.96426e-15	0.893085	1.075e-07	1.72816e-07	0.838953	3.44366e-13	4.757e-12	0.436717	9.35441e-16	1.98328e-15	0.893085	1.075e-07	1.75619e-07	0.838953	0.0935454	1.58867	0.406368	1.2518	0.228828	1.8746	0.0935454	1.58867	0.406368	1.2518	0.228828	1.8746	SLX4_S1469	1	1	1	1
ADSRDPAsDQMQHWK	9	sp|P04040|CATA_HUMAN	CAT	ENSG00000121691.7	S	1.25595e-08	8.40926e-08	-0.685453	1.37312e-20	3.70888e-20	-0.982403	NA	NA	NA	5.71926e-08	3.41404e-07	-0.603602	1.37312e-20	3.7718e-20	-0.982403	NA	NA	NA	0.820933	0.931991	0.000338082	0.366524	NA	NA	0.347402	0.750491	0.000338082	0.366524	NA	NA	CAT_S9	1	1	1	1
ADSTTEGtPADGFTV	178	sp|O75367|H2AY_HUMAN	H2AFY		T	3.43493e-05	0.000121158	0.447838	NA	NA	NA	NA	NA	NA	3.69173e-06	1.5865e-05	0.480716	NA	NA	NA	NA	NA	NA	0.0322026	1.78571	NA	NA	NA	NA	0.0119716	1.98399	NA	NA	NA	NA	H2AFY_T178	1	1	1	1
ADTFEDLsDVEGGGS	239	sp|O95671|ASML_HUMAN	ASMTL	ENSG00000169093.16	S	0.00847874	0.0172181	-0.405471	0.14442	0.158667	0.134208	1.78589e-23	5.51569e-23	-0.618564	0.0100224	0.0203431	-0.375396	0.14442	0.159321	0.134208	1.78589e-23	5.66464e-23	-0.618564	0.196331	0.706592	0.192334	0.702595	0.0583735	0.598799	0.197731	0.707333	0.192334	0.702595	0.0583735	0.598799	ASMTL_S239	1	1	1	1
ADTGGDDsDEDYEKV	444	sp|P78314|3BP2_HUMAN	SH3BP2	ENSG00000087266.17	S	0.000980818	0.0025137	-0.342432	0.832387	0.844367	0.0123686	6.31404e-34	3.18795e-33	-0.506588	0.000805598	0.00213338	-0.303948	0.832387	0.844007	0.0123686	6.31404e-34	3.30562e-33	-0.506588	0.642077	1.13239	0.888822	0.963235	0.643984	0.883745	0.912154	1.02995	0.888822	0.963235	0.643984	0.883745	SH3BP2_S444	1	1	1	1
ADTGSIRsLQTGVGE	629	sp|Q13393|PLD1_HUMAN	PLD1	ENSG00000075651.16	S	4.86199e-08	2.91065e-07	-0.53821	0.777175	0.790231	-0.0770109	4.56667e-10	8.19674e-10	-0.306236	7.57387e-08	4.42053e-07	-0.569074	0.777175	0.790009	-0.0770109	4.56667e-10	8.37728e-10	-0.306236	0.140895	1.48804	0.0726175	1.62139	0.815596	1.06432	0.396711	1.25592	0.0726175	1.62139	0.815596	1.06432	PLD1_S629	1	1	1	1
ADTIGQRsPDGPVLS	47	sp|Q96AY4|TTC28_HUMAN	TTC28	ENSG00000100154.14	S	2.49836e-05	9.04303e-05	0.401587	1.24455e-13	2.37727e-13	0.594549	9.99898e-09	1.68726e-08	0.213897	6.04473e-05	0.00020534	0.379251	1.24455e-13	2.40704e-13	0.594549	9.99898e-09	1.71885e-08	0.213897	0.0732091	1.67095	0.962274	0.98741	0.0270545	1.8251	0.0531358	1.69593	0.962274	0.98741	0.0270545	1.8251	TTC28_S47	1	1	1	1
ADTPRRNsSSSSSPS	156	sp|Q32P44|EMAL3_HUMAN	EML3	ENSG00000149499.11	S	0.286917	0.368408	-0.153507	0.159225	0.174579	0.113758	8.57531e-12	1.66614e-11	-0.155604	0.398602	0.484306	-0.12333	0.159225	0.17528	0.113758	8.57531e-12	1.70598e-11	-0.155604	0.340589	0.772905	0.892259	1.03696	0.177243	0.695723	0.348012	0.775855	0.892259	1.03696	0.177243	0.695723	EML3_S156	1	1	1	1
ADTSGGDsPKDESKP	299	sp|P85037|FOXK1_HUMAN	FOXK1	ENSG00000164916.11	S	0.00319505	0.00721903	0.261538	2.741e-19	6.86916e-19	0.909126	2.42573e-43	3.36556e-42	0.510114	0.000764045	0.00203017	0.336995	2.741e-19	6.96468e-19	0.909126	2.42573e-43	3.55351e-42	0.510114	0.30603	1.31693	0.127949	1.50522	6.57297e-05	3.04084	0.199424	1.41485	0.127949	1.50522	6.57297e-05	3.04084	FOXK1_S299	1	1	1	1
ADVSGGVsAPDISLG	5577	sp|Q09666|AHNK_HUMAN	AHNAK	ENSG00000124942.14	S	0.209127	0.282644	0.101054	5.68543e-06	7.82445e-06	0.362486	0.000727711	0.000953499	0.195181	0.245605	0.325244	0.185145	5.68543e-06	7.88722e-06	0.362486	0.000727711	0.000965736	0.195181	0.657915	1.15923	0.299994	0.756431	0.280142	0.746903	0.986495	0.994371	0.299994	0.756431	0.280142	0.746903	AHNAK_S5577	1	1	1	1
ADVTRRLsEDYGVLK	112	sp|P32119|PRDX2_HUMAN	PRDX2	ENSG00000167815.12	S	5.00133e-07	2.52383e-06	-0.663997	1.9881e-08	3.00894e-08	0.349082	1.76082e-26	5.96482e-26	-0.565852	2.64013e-07	1.39363e-06	-0.667817	1.9881e-08	3.0321e-08	0.349082	1.76082e-26	6.12116e-26	-0.565852	0.0329748	1.81999	0.329477	1.29777	0.614891	1.14402	0.0799922	1.63214	0.329477	1.29777	0.614891	1.14402	PRDX2_S112	1	1	1	1
ADWARAQsPGAVEEI	9	sp|Q9NYM9|BET1L_HUMAN	BET1L	ENSG00000177951.17	S	1.16071e-06	5.43393e-06	0.573823	2.54927e-23	8.16269e-23	0.653756	1.82854e-20	4.89447e-20	0.511437	9.5222e-07	4.55005e-06	0.604351	2.54927e-23	8.28999e-23	0.653756	1.82854e-20	5.03579e-20	0.511437	0.0514917	1.69077	0.0958782	1.56492	0.0351041	1.76768	0.314185	1.30976	0.0958782	1.56492	0.0351041	1.76768	BET1L_S9	1	1	1	1
ADYLAHEsRRDSIVA	95	sp|O14579|COPE_HUMAN	COPE	ENSG00000105669.14	S	0.299782	0.38263	-0.383345	7.15493e-35	5.87773e-34	1.01213	3.33619e-15	7.31903e-15	0.154482	0.151251	0.215907	-0.281647	7.15493e-35	6.0856e-34	1.01213	3.33619e-15	7.53589e-15	0.154482	0.337255	1.30636	0.00697417	2.0897	0.240695	1.37272	0.405071	1.25773	0.00697417	2.0897	0.240695	1.37272	COPE_S95	1	1	1	1
ADYMGADsFDNIKRK	337	sp|P46976|GLYG_HUMAN	GYG1	ENSG00000163754.18	S	0.462744	0.547	0.125589	1.0239e-28	4.68818e-28	1.28493	1.46506e-10	2.67975e-10	-0.181133	0.399284	0.485028	0.19091	1.0239e-28	4.81481e-28	1.28493	1.46506e-10	2.73963e-10	-0.181133	0.141975	1.48437	0.00184404	2.35018	0.226911	1.38421	0.229134	1.38084	0.00184404	2.35018	0.226911	1.38421	GYG1_S337	1	1	1	1
AEAEPEHsFDGLRRK	2782	sp|Q15149|PLEC_HUMAN	PLEC	ENSG00000178209.15	S	2.07007e-05	7.60661e-05	-0.521063	3.72493e-14	7.29923e-14	0.7883	0.0155147	0.0187793	-0.10335	1.85561e-05	6.94727e-05	-0.554014	3.72493e-14	7.37976e-14	0.7883	0.0155147	0.0189909	-0.10335	0.2375	1.37316	0.402558	0.798613	0.00950146	0.495304	0.0784348	1.60855	0.402558	0.798613	0.00950146	0.495304	PLEC_S2782	1	1	1	1
AEAFSELsKRKKNKK	298	sp|Q12929|EPS8_HUMAN	EPS8	ENSG00000151491.14	S	2.80421e-06	1.22075e-05	-0.853807	5.19221e-13	9.66939e-13	0.553239	0.132256	0.148304	0.0625497	8.83948e-06	3.52316e-05	-0.884938	5.19221e-13	9.79596e-13	0.553239	0.132256	0.149347	0.0625497	0.86554	1.0555	0.391184	1.25953	0.853731	1.05052	0.881611	0.954798	0.391184	1.25953	0.853731	1.05052	EPS8_S298	1	1	1	1
AEAKRQAsEDALTVI	539	sp|O75081|MTG16_HUMAN	CBFA2T3	ENSG00000129993.15	S	2.54405e-08	1.6097e-07	-1.04577	3.85982e-39	6.1253e-38	-2.22239	1.99279e-47	6.68281e-46	-1.96698	2.91581e-08	1.83502e-07	-1.02972	3.85982e-39	6.2628e-38	-2.22239	1.99279e-47	7.19267e-46	-1.96698	0.369993	1.29107	0.191101	0.702044	0.656387	1.12795	0.248126	1.39188	0.191101	0.702044	0.656387	1.12795	CBFA2T3_S539	1	1	1	1
AEAKSKRsLEAIEEK	1079	sp|Q15111|PLCL1_HUMAN	PLCL1	ENSG00000115896.16	S	0.207933	0.281239	-0.110693	1.93104e-11	3.35103e-11	0.943416	0.0141242	0.0172047	-0.130431	0.272821	0.354844	-0.0992765	1.93104e-11	3.3932e-11	0.943416	0.0141242	0.0173908	-0.130431	0.319105	1.35651	0.801562	0.934599	0.260687	0.676426	0.585618	1.17673	0.801562	0.934599	0.260687	0.676426	PLCL1_S1079	1	1	1	1
AEAPEGLsPAPPARS	856	sp|Q9H9J4|UBP42_HUMAN	USP42	ENSG00000106346.11	S	0.869199	0.90099	-0.0943966	3.23019e-20	8.61067e-20	0.707819	0.260147	0.283617	0.111881	0.925167	0.945832	-0.11927	3.23019e-20	8.75269e-20	0.707819	0.260147	0.284457	0.111881	0.616556	1.14324	0.0225617	1.85283	0.076841	0.260447	0.616556	1.14324	0.0225617	1.85283	0.076841	0.260447	USP42_S856	1	1	1	1
AEAQGKSsEVSLTSS	517	sp|Q13131|AAPK1_HUMAN	PRKAA1	ENSG00000132356.11	S	NA	NA	NA	NA	NA	NA	NA	NA	NA	1.49782e-06	6.89972e-06	-0.658039	3.59156e-11	6.23515e-11	0.463384	1.9163e-44	3.42806e-43	-0.773902	NA	NA	NA	NA	NA	NA	0.638071	1.14399	0.187865	1.42625	0.0344293	0.563996	PRKAA1_S517	1	0	1	1
AEATSSPtSPERPRH	219	sp|Q9BU76|MMTA2_HUMAN	MMTAG2		T	1.08969e-14	1.84618e-13	1.06174	NA	NA	NA	NA	NA	NA	NA	NA	NA	NA	NA	NA	NA	NA	NA	0.556282	0.851239	NA	NA	NA	NA	NA	NA	NA	NA	NA	NA	MMTAG2_T219	1	1	1	0
AEATVSGsPEAPGTN	96	sp|Q9BZV1|UBXN6_HUMAN	UBXN6	ENSG00000167671.12	S	0.452792	0.537476	-0.125139	0.577212	0.597506	0.021824	7.51576e-16	1.6788e-15	-0.289831	0.487738	0.570945	-0.112258	0.577212	0.597617	0.021824	7.51576e-16	1.72995e-15	-0.289831	0.916213	0.971747	0.938954	0.979711	0.0656387	0.607026	0.865201	1.0473	0.938954	0.979711	0.0656387	0.607026	UBXN6_S96	1	1	1	1
AEAVRPKtPPVVIKS	248	sp|Q96A49|SYAP1_HUMAN	SYAP1	ENSG00000169895.6	T	0.79733	0.842316	-0.353878	6.06674e-05	7.88714e-05	0.151861	0.0203349	0.0243603	0.037998	0.464232	0.549177	-0.0993448	6.06674e-05	7.9495e-05	0.151861	0.0203349	0.0246128	0.037998	0.575007	1.16673	0.0872343	1.58566	0.179529	1.43704	0.726796	0.910713	0.0872343	1.58566	0.179529	1.43704	SYAP1_T248	1	1	1	1
AEAYTGLsPPVPSFN	216	sp|O43164|PJA2_HUMAN	PJA2	ENSG00000198961.10	S	0.483034	0.566709	0.00329333	3.22289e-08	4.85218e-08	0.410303	0.761328	0.776547	0.00703522	0.736816	0.794552	0.0926238	3.22289e-08	4.88704e-08	0.410303	0.761328	0.776544	0.00703522	0.0905627	0.602724	0.265617	0.741365	0.214299	0.714508	0.0105962	0.49217	0.265617	0.741365	0.214299	0.714508	PJA2_S216	1	1	1	1
AEDEACGsIKLGAGD	242	sp|Q8NAN2|MIGA1_HUMAN	MIGA1	ENSG00000180488.15	S	0.0107816	0.0213131	0.283177	4.72092e-23	1.49196e-22	0.711112	2.24079e-07	3.56462e-07	0.181116	0.00905838	0.0186061	0.303943	4.72092e-23	1.51441e-22	0.711112	2.24079e-07	3.62083e-07	0.181116	0.821179	0.940254	0.963071	1.01249	0.642517	1.13219	0.890481	0.963168	0.963071	1.01249	0.642517	1.13219	MIGA1_S242	1	1	1	1
AEDEALLsEEDDPID	1778	sp|Q04721|NOTC2_HUMAN	NOTCH2	ENSG00000134250.20	S	0.816719	0.858246	-0.0812533	8.94184e-10	1.44135e-09	0.484345	4.30476e-07	6.76318e-07	-0.197085	0.974699	0.9813	-0.0763954	8.94184e-10	1.45553e-09	0.484345	4.30476e-07	6.86809e-07	-0.197085	0.338484	0.772951	0.694639	0.900161	0.254148	0.735647	0.981913	1.00611	0.694639	0.900161	0.254148	0.735647	NOTCH2_S1778	1	1	1	1
AEDEREStDDESNPL	1377	sp|Q14669|TRIPC_HUMAN	TRIP12	ENSG00000153827.13	T	0.0621785	0.0997268	0.213372	3.16712e-28	1.38807e-27	0.922832	5.52079e-34	2.79203e-33	0.348509	0.103516	0.15579	0.221667	3.16712e-28	1.42474e-27	0.922832	5.52079e-34	2.89403e-33	0.348509	0.317504	1.3406	0.225166	1.38374	0.468601	1.21413	0.385952	1.28289	0.225166	1.38374	0.468601	1.21413	TRIP12_T1377	1	1	1	1
AEDGATPsPSNETPK	145	sp|P29966|MARCS_HUMAN	MARCKS	ENSG00000277443.3	S	0.660562	0.728784	0.103999	4.17646e-19	1.03408e-18	1.27525	0.000383893	0.000516487	0.318499	0.377812	0.463829	0.23603	4.17646e-19	1.04849e-18	1.27525	0.000383893	0.00052334	0.318499	0.204576	1.40693	0.00398145	2.21249	0.00803381	2.05364	0.339424	1.29346	0.00398145	2.21249	0.00803381	2.05364	MARCKS_S145	1	1	1	1
AEDGVRGsPPVPSGP	212	sp|Q9H4L4|SENP3_HUMAN	SENP3	ENSG00000161956.13	S	0.736249	0.792333	0.0407798	8.93818e-25	3.13713e-24	0.704437	NA	NA	NA	0.846243	0.883578	-0.0059262	8.93818e-25	3.18671e-24	0.704437	NA	NA	NA	0.28258	1.36054	0.00351894	2.21344	NA	NA	0.541183	1.18317	0.00351894	2.21344	NA	NA	SENP3_S212	1	1	1	1
AEDQTESsCESHRKS	178	sp|Q9BU76|MMTA2_HUMAN	MMTAG2		S	8.3353e-07	4.01652e-06	0.849259	NA	NA	NA	NA	NA	NA	4.14708e-09	3.00371e-08	0.986169	NA	NA	NA	NA	NA	NA	0.926447	0.975111	NA	NA	NA	NA	0.371113	0.786321	NA	NA	NA	NA	MMTAG2_S178	1	1	1	1
AEDSYEAsPGSETQR	73	sp|P98175|RBM10_HUMAN	RBM10	ENSG00000182872.16	S	NA	NA	NA	NA	NA	NA	NA	NA	NA	0.212561	0.287941	0.0735779	3.32615e-20	8.99034e-20	0.727061	4.50938e-42	5.31899e-41	0.366368	NA	NA	NA	NA	NA	NA	0.273406	0.708116	0.161259	1.45861	0.356375	1.27985	RBM10_S73	1	0	1	1
AEDVDVPsPDEKSVI	280	sp|Q9UPN3|MACF1_HUMAN	MACF1	ENSG00000127603.29	S	0.087908	0.134515	-0.248956	0.00740288	0.00870706	0.122928	1.96078e-17	4.60343e-17	-0.18951	0.0872294	0.134457	-0.230874	0.00740288	0.00875816	0.122928	1.96078e-17	4.74431e-17	-0.18951	0.634634	1.13557	0.439495	0.811856	0.596357	0.867599	0.645979	1.13072	0.439495	0.811856	0.596357	0.867599	MACF1_S280	1	1	1	1
AEEAAGAsPAKANGQ	22	sp|P49006|MRP_HUMAN	MARCKSL1	ENSG00000175130.7	S	0.00286166	0.00653849	0.659914	4.53339e-15	9.28462e-15	0.859993	0.766911	0.781774	0.0213181	0.0027328	0.00637297	0.651139	4.53339e-15	9.38774e-15	0.859993	0.766911	0.78181	0.0213181	0.0376676	1.77679	2.6384e-05	3.24712	0.00535659	2.12119	0.0390417	1.76998	2.6384e-05	3.24712	0.00535659	2.12119	MARCKSL1_S22	1	1	1	1
AEEEAHPsPPDDGDF	227	sp|Q17RC7|EX3L4_HUMAN	EXOC3L4	ENSG00000205436.7	S	2.63267e-08	1.66003e-07	-0.76085	7.67859e-14	1.48096e-13	-1.24407	7.69672e-46	1.85288e-44	-1.68159	3.23075e-07	1.67782e-06	-0.791825	7.67859e-14	1.49851e-13	-1.24407	7.69672e-46	1.91855e-44	-1.68159	0.308766	0.744757	0.226775	0.722268	0.00168656	0.420983	0.308766	0.744757	0.226775	0.722268	0.00168656	0.420983	EXOC3L4_S227	1	1	1	1
AEEEKDDsNEEENKD	251	sp|Q9H1E5|TMX4_HUMAN	TMX4	ENSG00000125827.9	S	0.873041	0.903807	0.0706569	5.7748e-23	1.81096e-22	0.778077	0.0092054	0.0113263	0.0555366	0.884585	0.913482	0.0455005	5.7748e-23	1.8384e-22	0.778077	0.0092054	0.0114543	0.0555366	0.544826	0.850182	0.983665	1.00549	0.862999	0.954908	0.532217	0.84579	0.983665	1.00549	0.862999	0.954908	TMX4_S251	1	1	1	1
AEEEKRLsAESGLSE	515	sp|Q14160|SCRIB_HUMAN	SCRIB	ENSG00000180900.20	S	0.199829	0.271753	-0.120442	4.2263e-32	2.51508e-31	1.39625	1.15459e-06	1.78154e-06	-0.452879	0.28307	0.365607	-0.103978	4.2263e-32	2.61486e-31	1.39625	1.15459e-06	1.8069e-06	-0.452879	0.640112	0.882495	0.467458	1.21481	0.194769	0.577272	0.414034	0.803697	0.467458	1.21481	0.194769	0.577272	SCRIB_S515	1	1	1	1
AEEEQQDsGSEPRGD	66	sp|Q9UJV9|DDX41_HUMAN	DDX41	ENSG00000183258.12	S	2.93396e-08	1.83733e-07	0.643007	8.43364e-27	3.33698e-26	1.07417	2.22186e-48	9.50573e-47	0.586078	1.64552e-06	7.51727e-06	0.689059	8.43364e-27	3.40518e-26	1.07417	2.22186e-48	1.01496e-46	0.586078	0.875411	1.04289	0.000437153	2.64513	0.0310862	1.7923	0.267264	1.34841	0.000437153	2.64513	0.0310862	1.7923	DDX41_S66	1	1	1	1
AEEFLTAsQEAL___	598	sp|Q14738|2A5D_HUMAN	PPP2R5D	ENSG00000112640.15	S	NA	NA	NA	NA	NA	NA	NA	NA	NA	0.410584	0.496377	-0.162756	4.26657e-28	1.89857e-27	1.16824	3.90422e-14	8.41051e-14	0.173614	NA	NA	NA	NA	NA	NA	0.320041	1.32047	0.175821	1.43672	0.0760593	1.61345	PPP2R5D_S598	1	0	1	1
AEEFNDDtD______	663	sp|Q8WU17|RN139_HUMAN	RNF139	ENSG00000170881.5	T	0.423049	0.508111	0.260043	2.0022e-21	5.69129e-21	0.658172	4.79786e-07	7.52941e-07	-0.224701	0.351075	0.436871	0.30416	2.0022e-21	5.77804e-21	0.658172	4.79786e-07	7.64527e-07	-0.224701	0.837788	1.05928	0.878623	0.959933	0.848108	0.950006	0.355341	1.29628	0.878623	0.959933	0.848108	0.950006	RNF139_T663	1	1	1	1
AEEGEVRtPTKIKEL	475	sp|Q9H4G0|E41L1_HUMAN	EPB41L1	ENSG00000088367.23	T	6.68327e-23	3.47932e-21	-1.33108	2.42069e-06	3.39802e-06	0.656698	2.60336e-07	4.11664e-07	-0.262389	6.21361e-23	3.39714e-21	-1.34276	2.42069e-06	3.42017e-06	0.656698	2.60336e-07	4.18028e-07	-0.262389	0.40498	1.25042	0.376841	1.26676	0.305684	1.31653	0.125896	1.5097	0.376841	1.26676	0.305684	1.31653	EPB41L1_T475	1	1	1	1
AEEGGRQsGESLSST	120	sp|P35711|SOX5_HUMAN	SOX5	ENSG00000134532.19	S	1.43558e-05	5.44917e-05	-0.339087	0.772966	0.786197	-0.0319429	4.48635e-08	7.339e-08	-0.297188	1.29051e-05	4.95967e-05	-0.345639	0.772966	0.785951	-0.0319429	4.48635e-08	7.47725e-08	-0.297188	0.109831	1.62591	0.393877	1.25711	0.851098	0.931006	0.108486	1.62884	0.393877	1.25711	0.851098	0.931006	SOX5_S120	1	1	1	1
AEEKDGHsPMSKGLV	2664	sp|P78559|MAP1A_HUMAN	MAP1A	ENSG00000166963.13	S	0.0312104	0.0544651	0.422925	9.04995e-11	1.53236e-10	0.893085	0.563166	0.586696	0.0607056	0.0208837	0.0388132	0.391677	9.04995e-11	1.55001e-10	0.893085	0.563166	0.58769	0.0607056	0.237486	1.39819	0.853482	1.05063	0.573004	1.17126	0.133171	1.53346	0.853482	1.05063	0.573004	1.17126	MAP1A_S2664	1	1	1	1
AEEKLDRsHDKSDRG	106	sp|O60828|PQBP1_HUMAN	PQBP1	ENSG00000102103.16	S	0.0136062	0.0262288	-0.808802	3.33417e-37	3.91681e-36	0.773646	1.60633e-36	1.01321e-35	0.469508	0.0201539	0.0376155	-0.85368	3.33417e-37	4.02521e-36	0.773646	1.60633e-36	1.05805e-35	0.469508	0.154062	1.57295	0.000392434	2.66689	0.0128867	1.96198	0.0818174	1.74318	0.000392434	2.66689	0.0128867	1.96198	PQBP1_S106	1	1	1	1
AEEQGAGsPGQPAHL	227	sp|Q96S99|PKHF1_HUMAN	PLEKHF1	ENSG00000166289.6	S	0.18045	0.249168	-0.10024	0.00253036	0.00303605	0.424389	0.000301106	0.000407318	-0.16544	0.220227	0.296665	-0.0947041	0.00253036	0.00305801	0.424389	0.000301106	0.00041279	-0.16544	0.0532199	0.592547	0.0169449	0.522438	0.0998306	0.643047	0.119683	0.657152	0.0169449	0.522438	0.0998306	0.643047	PLEKHF1_S227	1	1	1	1
AEEQRVHsPPASLVP	298	sp|Q9BTE3|MCMBP_HUMAN	MCMBP	ENSG00000197771.12	S	0.681907	0.747322	0.020796	4.32415e-27	1.73035e-26	1.0041	8.18484e-25	2.60595e-24	0.370546	0.701701	0.76511	0.0545775	4.32415e-27	1.76826e-26	1.0041	8.18484e-25	2.67363e-24	0.370546	0.176403	1.43809	0.196135	1.41611	0.0401734	1.74145	0.0454096	1.71858	0.196135	1.41611	0.0401734	1.74145	MCMBP_S298	1	1	1	1
AEERKRKsVDAIGGE	684	sp|Q9BWT3|PAPOG_HUMAN	PAPOLG	ENSG00000115421.13	S	NA	NA	NA	NA	NA	NA	NA	NA	NA	0.41127	0.496985	-0.103621	7.33221e-26	2.76191e-25	0.836501	0.00208117	0.00270179	0.181488	NA	NA	NA	NA	NA	NA	0.666767	1.14117	0.117093	1.52251	0.548569	1.28669	PAPOLG_S684	1	0	1	1
AEETEGPsDGESAAE	1475	sp|Q92766|RREB1_HUMAN	RREB1	ENSG00000124782.20	S	0.744876	0.799189	0.0857669	4.76559e-10	7.81717e-10	0.584002	3.0737e-16	6.95271e-16	0.26012	0.679799	0.74707	0.0265421	4.76559e-10	7.8935e-10	0.584002	3.0737e-16	7.16029e-16	0.26012	0.144917	1.4869	0.730276	0.911518	0.104094	1.54974	0.271885	1.34752	0.730276	0.911518	0.104094	1.54974	RREB1_S1475	1	1	1	1
AEEYLEQsEEKLWLG	167	sp|P50542|PEX5_HUMAN	PEX5	ENSG00000139197.10	S	9.43948e-09	6.48117e-08	-0.615371	3.45169e-16	7.36959e-16	0.587028	6.4613e-07	1.00812e-06	-0.156701	7.82338e-09	5.40183e-08	-0.647793	3.45169e-16	7.44933e-16	0.587028	6.4613e-07	1.02322e-06	-0.156701	0.609398	0.872074	0.888812	0.963293	0.0377864	0.570447	0.597683	0.86807	0.888812	0.963293	0.0377864	0.570447	PEX5_S167	1	1	1	1
AEFAEYAsVDRNKKC	229	sp|Q9NWQ8|PHAG1_HUMAN	PAG1	ENSG00000076641.4	S	0.00154729	0.00377998	0.380423	4.38435e-19	1.08374e-18	1.28668	0.0010881	0.00141246	0.166522	0.00127646	0.00321715	0.318278	4.38435e-19	1.09904e-18	1.28668	0.0010881	0.00143001	0.166522	0.213992	1.46766	0.0150216	1.93453	0.561321	1.16831	0.222666	1.45702	0.0150216	1.93453	0.561321	1.16831	PAG1_S229	1	1	1	1
AEFQDRIsGASEKDI	498	sp|P00367|DHE3_HUMAN	GLUD1	ENSG00000148672.9	S	4.11495e-25	2.98216e-23	-1.67902	0.0018103	0.00219539	-0.450735	4.74482e-44	7.48211e-43	-1.3375	1.0756e-30	1.76856e-28	-1.53937	0.0018103	0.00221247	-0.450735	4.74482e-44	7.91384e-43	-1.3375	0.197129	0.697551	0.799979	0.934446	0.0228156	0.538157	0.116936	0.65522	0.799979	0.934446	0.0228156	0.538157	GLUD1_S498	1	1	1	1
AEGDEAEsPEQQVRK	546	sp|Q8TEH3|DEN1A_HUMAN	DENND1A	ENSG00000119522.16	S	0.166204	0.232404	0.155259	4.26667e-20	1.13033e-19	0.73245	6.6969e-11	1.24842e-10	-0.221273	0.251532	0.331677	0.155171	4.26667e-20	1.14826e-19	0.73245	6.6969e-11	1.27883e-10	-0.221273	0.0718956	0.615037	0.774871	1.07959	0.0864752	0.629781	0.0718209	0.61508	0.774871	1.07959	0.0864752	0.629781	DENND1A_S546	1	1	1	1
AEGDIKPySSSDREF	235	sp|Q5SQI0|ATAT_HUMAN	ATAT1	ENSG00000137343.18	Y	2.4895e-13	3.47959e-12	1.098	1.22846e-11	2.16092e-11	0.96705	0.0593072	0.0684938	0.101574	3.17552e-17	7.58853e-16	0.954345	1.22846e-11	2.18766e-11	0.96705	0.0593072	0.069091	0.101574	0.948124	1.01843	0.944271	1.01898	0.911231	1.03207	0.228988	1.39062	0.944271	1.01898	0.911231	1.03207	ATAT1_Y235	1	1	1	1
AEGEAEGsVKEIKHS	191	sp|Q96CV9|OPTN_HUMAN	OPTN	ENSG00000123240.17	S	0.191158	0.261865	-0.297588	2.64842e-31	1.46922e-30	1.18223	0.150731	0.168222	-0.00763302	0.230019	0.307843	-0.350792	2.64842e-31	1.52717e-30	1.18223	0.150731	0.169312	-0.00763302	0.798846	1.07193	0.243168	1.36721	0.0729926	1.62237	0.812665	1.06549	0.243168	1.36721	0.0729926	1.62237	OPTN_S191	1	1	1	1
AEGEAVRtPQSVTAK	143	sp|Q86UE4|LYRIC_HUMAN	MTDH	ENSG00000147649.10	T	0.00760818	0.015659	-0.23763	1.55004e-23	5.06883e-23	0.868206	0.381783	0.40769	-0.083393	0.00379583	0.00856725	-0.276282	1.55004e-23	5.15363e-23	0.868206	0.381783	0.408469	-0.083393	0.117505	0.656694	0.566659	1.16586	0.00333035	0.44558	0.244965	0.732243	0.566659	1.16586	0.00333035	0.44558	MTDH_T143	1	1	1	1
AEGGQNNsEEKKEYF	434	sp|Q9BY67|CADM1_HUMAN	CADM1	ENSG00000182985.17	S	0.0155647	0.0295199	0.295199	2.15578e-10	3.5934e-10	0.673366	3.63857e-19	9.18402e-19	0.531492	0.0157728	0.0303305	0.278232	2.15578e-10	3.6309e-10	0.673366	3.63857e-19	9.42216e-19	0.531492	0.00646576	0.446851	0.0801729	0.624208	0.0129738	0.509842	0.00646576	0.446851	0.0801729	0.624208	0.0129738	0.509842	CADM1_S434	1	1	1	1
AEGKRNRsDTEQEGK	28	sp|Q13769|THOC5_HUMAN	THOC5	ENSG00000100296.13	S	9.15244e-10	7.35549e-09	0.774812	2.96751e-30	1.52757e-29	0.941864	4.40563e-49	2.7732e-47	0.723252	7.76377e-13	1.02247e-11	0.727404	2.96751e-30	1.5826e-29	0.941864	4.40563e-49	2.81754e-47	0.723252	0.128727	1.50381	0.00727263	2.07057	0.246786	1.36505	0.0405799	1.74058	0.00727263	2.07057	0.246786	1.36505	THOC5_S28	1	1	1	1
AEGQRRGsQGDSKQQ	228	sp|Q96HC4|PDLI5_HUMAN	PDLIM5	ENSG00000163110.15	S	5.08668e-16	1.01186e-14	-1.63242	2.12051e-11	3.66871e-11	-0.447459	5.86988e-40	5.00586e-39	-0.735237	3.91707e-25	2.75734e-23	-1.41016	2.12051e-11	3.71388e-11	-0.447459	5.86988e-40	5.26873e-39	-0.735237	0.180653	0.695867	0.948085	0.982703	0.0584088	0.598844	0.0264849	0.542418	0.948085	0.982703	0.0584088	0.598844	PDLIM5_S228	1	1	1	1
AEGRRSPsPYSLKCS	19	sp|Q9ULD4|BRPF3_HUMAN	BRPF3	ENSG00000096070.19	S	6.17715e-05	0.000206294	0.649995	6.02519e-33	3.87296e-32	1.25134	1.71499e-13	3.52051e-13	0.363564	1.89108e-10	1.72103e-09	0.781893	6.02519e-33	4.02005e-32	1.25134	1.71499e-13	3.61194e-13	0.363564	0.351146	1.28948	0.0618561	1.65327	0.172549	1.50101	0.172773	1.44098	0.0618561	1.65327	0.172549	1.50101	BRPF3_S19	1	1	1	1
AEGSERLsLSPLRGG	655	sp|Q66K74|MAP1S_HUMAN	MAP1S	ENSG00000130479.11	S	0.00213357	0.00504011	0.723228	2.25444e-23	7.23715e-23	1.05038	0.0572091	0.0661403	-0.0480411	0.0108335	0.021757	0.47281	2.25444e-23	7.34987e-23	1.05038	0.0572091	0.0667227	-0.0480411	0.61328	1.15229	0.181869	1.4303	0.405536	1.24916	0.171217	1.45036	0.181869	1.4303	0.405536	1.24916	MAP1S_S655	1	1	1	1
AEHEPSLsSRHKNPA	107	sp|Q96GS4|BORC6_HUMAN	BORCS6	ENSG00000196544.8	S	NA	NA	NA	NA	NA	NA	NA	NA	NA	0.0548592	0.0900027	-0.287858	5.20708e-23	1.66521e-22	0.886713	3.66458e-08	6.14064e-08	-0.134405	NA	NA	NA	NA	NA	NA	0.979491	0.992145	0.648423	1.12966	0.0291432	0.553956	BORCS6_S107	1	0	1	1
AEHKSRRsSDSKIQK	845	sp|Q8NFC6|BD1L1_HUMAN	BOD1L1	ENSG00000038219.13	S	NA	NA	NA	NA	NA	NA	NA	NA	NA	0.0601307	0.0974448	0.505928	5.03156e-07	7.28378e-07	0.483968	2.02185e-19	5.30135e-19	0.333534	NA	NA	NA	NA	NA	NA	0.59939	0.861506	0.0671016	1.63794	0.223211	1.38616	BOD1L1_S845	1	0	1	1
AEISQAFsKRNKAYP	515	sp|Q9NRM0|GTR9_HUMAN	SLC2A9	ENSG00000109667.12	S	2.56033e-21	1.11135e-19	-1.43553	0.0184982	0.0213729	-0.401571	1.12952e-20	3.03822e-20	-0.69817	2.74996e-21	1.19272e-19	-1.51916	0.0184982	0.0214983	-0.401571	1.12952e-20	3.12752e-20	-0.69817	0.114904	0.653494	0.0451372	0.581727	0.109103	0.649196	0.110642	0.650249	0.0451372	0.581727	0.109103	0.649196	SLC2A9_S515	1	1	1	1
AEKAEAPsSPDVAPA	1359	sp|Q9P1Y6|PHRF1_HUMAN	PHRF1	ENSG00000070047.13	S	0.721133	0.780053	0.058564	4.30449e-07	6.23427e-07	0.567368	6.975e-11	1.29508e-10	0.118374	0.59566	0.672746	0.0658128	4.30449e-07	6.26999e-07	0.567368	6.975e-11	1.32649e-10	0.118374	0.302974	0.72396	0.886306	1.03941	0.847226	0.949702	0.631951	0.851838	0.886306	1.03941	0.847226	0.949702	PHRF1_S1359	1	1	1	1
AEKAFYGsEEDEAKG	272	sp|Q13367|AP3B2_HUMAN	AP3B2	ENSG00000103723.15	S	NA	NA	NA	NA	NA	NA	NA	NA	NA	1.29154e-11	1.3922e-10	-1.53813	0.460765	0.480914	-0.584963	9.42487e-08	1.54588e-07	-0.894873	NA	NA	NA	NA	NA	NA	0.019074	2.0933	0.163725	1.44851	0.181415	0.409419	AP3B2_S272	1	0	1	1
AEKASTNsETNRGES	19	sp|P02686|MBP_HUMAN	MBP	ENSG00000197971.16	S	0.477657	0.561322	-0.0699485	1.32193e-08	2.01495e-08	0.510913	0.564779	0.588257	-0.0672025	0.0282895	0.0506009	-0.401649	1.32193e-08	2.03161e-08	0.510913	0.564779	0.589223	-0.0672025	0.827557	1.06506	0.438588	1.23039	0.0704269	0.611967	0.52615	0.843658	0.438588	1.23039	0.0704269	0.611967	MBP_S19	1	1	1	1
AEKAVDSsSEEIEVE	636	sp|Q9Y6X4|F169A_HUMAN	FAM169A	ENSG00000198780.12	S	NA	NA	NA	NA	NA	NA	NA	NA	NA	0.152199	0.217007	0.118691	4.98059e-18	1.19004e-17	1.92057	3.96106e-07	6.33008e-07	0.281398	NA	NA	NA	NA	NA	NA	0.10459	1.71248	0.177002	0.695573	0.672253	0.893047	FAM169A_S636	1	0	1	1
AEKELTDsPATSKRI	1189	sp|Q15911|ZFHX3_HUMAN	ZFHX3	ENSG00000140836.17	S	NA	NA	NA	NA	NA	NA	NA	NA	NA	0.590089	0.667664	-0.0607454	1.78387e-09	2.85679e-09	0.435648	0.0748329	0.0863862	-0.209566	NA	NA	NA	NA	NA	NA	0.803376	1.08048	0.430522	1.23477	0.0793814	0.452804	ZFHX3_S1189	1	0	1	1
AEKENTPsEANLQEE	14	sp|Q93062|RBPMS_HUMAN	RBPMS	ENSG00000157110.16	S	NA	NA	NA	NA	NA	NA	NA	NA	NA	0.028314	0.0506324	0.188592	0.765049	0.778263	-0.0437403	7.78192e-05	0.000110472	-0.133328	NA	NA	NA	NA	NA	NA	0.148708	1.64641	0.759818	0.921068	0.24002	1.3699	RBPMS_S14	1	0	1	1
AEKEVPWsPSAEKAS	556	sp|Q5JSZ5|PRC2B_HUMAN	PRRC2B	ENSG00000130723.20	S	2.55798e-05	9.22634e-05	-0.474765	6.15084e-15	1.25202e-14	0.583014	2.7056e-22	7.89875e-22	0.28769	1.13906e-05	4.42783e-05	-0.486841	6.15084e-15	1.26619e-14	0.583014	2.7056e-22	8.10689e-22	0.28769	0.564943	1.16657	0.150402	1.47099	0.777116	1.07872	0.379923	1.26526	0.150402	1.47099	0.777116	1.07872	PRRC2B_S556	1	1	1	1
AEKKLTGsTVGMRAS	211	sp|P53602|MVD1_HUMAN	MVD	ENSG00000167508.12	S	5.04776e-07	2.54521e-06	-1.56228	8.662e-15	1.75155e-14	0.684751	4.85936e-21	1.33205e-20	-0.621836	1.88807e-07	1.01985e-06	-1.55413	8.662e-15	1.77167e-14	0.684751	4.85936e-21	1.3713e-20	-0.621836	0.383828	0.78653	0.470983	1.21281	0.265899	0.742092	0.225331	0.715105	0.470983	1.21281	0.265899	0.742092	MVD_S211	1	1	1	1
AEKSDRCsAC_____	281	sp|P08034|CXB1_HUMAN	GJB1	ENSG00000169562.12	S	NA	NA	NA	NA	NA	NA	NA	NA	NA	4.13911e-06	1.76192e-05	1.02932	3.72343e-09	5.86209e-09	0.426981	3.16834e-16	7.36067e-16	-0.749873	NA	NA	NA	NA	NA	NA	0.0744572	0.61846	0.0209378	0.533875	0.00728975	0.480206	GJB1_S281	1	0	1	1
AEKSGSEtPDGPLSP	1416	sp|Q8IWI9|MGAP_HUMAN	MGA	ENSG00000174197.16	T	NA	NA	NA	NA	NA	NA	NA	NA	NA	0.911478	0.934703	-0.243064	5.48034e-28	2.40819e-27	0.820021	0.145748	0.164012	0.071062	NA	NA	NA	NA	NA	NA	0.185543	1.55284	0.0439499	1.71814	0.764272	0.920094	MGA_T1416	1	0	1	1
AEKSRSPsTESQLMS	532	sp|P35612|ADDB_HUMAN	ADD2	ENSG00000075340.23	S	NA	NA	NA	NA	NA	NA	NA	NA	NA	1.95336e-08	1.26546e-07	-1.31968	0.0165318	0.0192284	0	2.83447e-29	1.11768e-28	-0.856707	NA	NA	NA	NA	NA	NA	0.610618	1.14594	0.778807	0.926019	0.590621	1.15468	ADD2_S532	1	0	1	1
AEKSYQNsPSSDDGI	1479	sp|Q15648|MED1_HUMAN	MED1	ENSG00000125686.12	S	NA	NA	NA	NA	NA	NA	NA	NA	NA	0.00468072	0.0103219	0.577855	4.77664e-35	4.16685e-34	0.896164	4.02261e-37	2.7793e-36	0.404118	NA	NA	NA	NA	NA	NA	0.79838	1.09215	0.00929893	2.02203	0.333251	1.29627	MED1_S1479	1	0	1	1
AEKVALSsETEVALA	440	sp|P27816|MAP4_HUMAN	MAP4	ENSG00000047849.21	S	NA	NA	NA	NA	NA	NA	NA	NA	NA	0.0187539	0.0352744	0.207137	5.0327e-36	4.96009e-35	1.06226	2.1036e-22	6.33092e-22	0.473967	NA	NA	NA	NA	NA	NA	0.469604	0.803668	0.32455	1.30181	0.137697	0.668733	MAP4_S440	1	0	1	1
AELARIAtSLDGFDV	216	sp|O60664|PLIN3_HUMAN	PLIN3	ENSG00000105355.9	T	NA	NA	NA	NA	NA	NA	NA	NA	NA	0.420067	0.505783	-0.129407	5.47976e-24	1.87573e-23	0.810305	0.000526796	0.00071161	-0.0979054	NA	NA	NA	NA	NA	NA	0.54867	1.17433	0.000237856	2.78718	0.0380906	1.75121	PLIN3_T216	1	0	1	1
AELELRVsEDEEKLP	1134	sp|Q7RTP6|MICA3_HUMAN	MICAL3	ENSG00000243156.9	S	0.014822	0.0282873	-0.206179	9.80845e-12	1.72968e-11	0.832649	1.2739e-05	1.8495e-05	-0.150979	0.015162	0.0292501	-0.222841	9.80845e-12	1.75136e-11	0.832649	1.2739e-05	1.87557e-05	-0.150979	0.371549	0.772346	0.326939	0.768852	0.0938826	0.636554	0.448525	0.811879	0.326939	0.768852	0.0938826	0.636554	MICAL3_S1134	1	1	1	1
AELGSWSsQEHLEWE	784	sp|Q9BVG8|KIFC3_HUMAN	KIFC3	ENSG00000140859.16	S	1.62792e-05	6.10739e-05	0.733741	0.027167	0.0311634	0.327474	0.000169722	0.000233392	-0.146316	4.25435e-06	1.80539e-05	0.783182	0.027167	0.0313342	0.327474	0.000169722	0.000236653	-0.146316	0.0548999	1.79096	0.270933	1.34415	0.700747	1.11662	0.0543143	1.74662	0.270933	1.34415	0.700747	1.11662	KIFC3_S784	1	1	1	1
AELPGSSsPLLAQPR	286	sp|Q9C0H5|RHG39_HUMAN	ARHGAP39	ENSG00000147799.11	S	NA	NA	NA	NA	NA	NA	NA	NA	NA	0.529177	0.611237	0.0107622	2.78315e-21	7.97051e-21	1.37346	0.303816	0.329688	0.0645277	NA	NA	NA	NA	NA	NA	0.463916	1.27275	0.0808325	1.59849	0.065116	0.570975	ARHGAP39_S286	1	0	1	1
AELQRRVsADSQPFQ	309	sp|Q96AX9|MIB2_HUMAN	MIB2	ENSG00000197530.12	S	5.42761e-05	0.000183309	-0.448633	0.970808	0.974639	0.0198282	1.95696e-09	3.40435e-09	-0.165336	3.90118e-05	0.000137242	-0.451401	0.970808	0.974206	0.0198282	1.95696e-09	3.47348e-09	-0.165336	0.0355548	0.563955	0.35913	1.27983	0.166178	1.46163	0.0716053	0.613594	0.35913	1.27983	0.166178	1.46163	MIB2_S309	1	1	1	1
AELRTTCsENELAAE	715	sp|P23508|CRCM_HUMAN	MCC	ENSG00000171444.18	S	0.0446162	0.0744666	-0.364365	9.03458e-11	1.53198e-10	-0.736966	5.93637e-43	7.47964e-42	-0.904189	0.0460923	0.0775171	-0.326517	9.03458e-11	1.54932e-10	-0.736966	5.93637e-43	7.88371e-42	-0.904189	0.0587469	0.581933	0.777371	0.9269	0.695209	0.900432	0.190891	0.691912	0.777371	0.9269	0.695209	0.900432	MCC_S715	1	1	1	1
AELTARIsQLEMARQ	429	sp|P26038|MOES_HUMAN	MSN	ENSG00000147065.17	S	0.578046	0.656004	-0.108761	1.77361e-12	3.2255e-12	1.06035	0.0147511	0.0179355	-0.0774682	0.439303	0.525379	-0.160843	1.77361e-12	3.27005e-12	1.06035	0.0147511	0.0181277	-0.0774682	0.84616	0.949373	0.806103	0.936439	0.31791	0.765033	0.422151	0.806185	0.806103	0.936439	0.31791	0.765033	MSN_S429	1	1	1	1
AEMKKSHsANDSEEF	324	sp|Q6ICG6|K0930_HUMAN	KIAA0930	ENSG00000100364.18	S	0.0119849	0.023416	0.24071	6.47194e-12	1.15569e-11	0.553062	3.72888e-05	5.30639e-05	0.141421	0.00957954	0.0195359	0.224682	6.47194e-12	1.17212e-11	0.553062	3.72888e-05	5.38011e-05	0.141421	0.0818118	1.62248	0.136663	1.49113	0.143168	1.50079	0.153294	1.48662	0.136663	1.49113	0.143168	1.50079	KIAA0930_S324	1	1	1	1
AEMKSQPsETERLTD	1042	sp|P26006|ITA3_HUMAN	ITGA3	ENSG00000005884.18	S	0.00275115	0.00631405	-0.317495	0.0405467	0.0459065	0.31034	2.06442e-15	4.55305e-15	-0.42219	0.00535501	0.0116484	-0.320308	0.0405467	0.0461603	0.31034	2.06442e-15	4.68698e-15	-0.42219	0.508421	0.835016	0.757345	0.920546	0.234893	0.727076	0.476556	0.826359	0.757345	0.920546	0.234893	0.727076	ITGA3_S1042	1	1	1	1
AEMSRRMsVDYNGEQ	569	sp|Q15111|PLCL1_HUMAN	PLCL1	ENSG00000115896.16	S	0.0441878	0.0738528	0.188955	1.93104e-11	3.35103e-11	0.943416	0.0141242	0.0172047	-0.130431	0.0413942	0.0705967	0.201884	1.93104e-11	3.3932e-11	0.943416	0.0141242	0.0173908	-0.130431	0.262463	0.702041	0.801562	0.934599	0.260687	0.676426	0.294971	0.71849	0.801562	0.934599	0.260687	0.676426	PLCL1_S569	1	1	1	1
AENARSAsFSQGTRA	210	sp|Q9UQC2|GAB2_HUMAN	GAB2	ENSG00000033327.13	S	1.92598e-08	1.24155e-07	0.593925	8.45478e-30	4.23963e-29	1.35796	0.106861	0.120878	0.161844	1.68099e-07	9.17444e-07	0.594647	8.45478e-30	4.38349e-29	1.35796	0.106861	0.121759	0.161844	0.777689	1.07878	0.376411	1.26826	0.370602	1.40646	0.453614	0.807255	0.376411	1.26826	0.370602	1.40646	GAB2_S210	1	1	1	1
AENCETIsEGSIDRI	40	sp|Q5BKX6|S45A4_HUMAN	SLC45A4	ENSG00000022567.9	S	0.0308005	0.0538297	0.238173	4.39375e-14	8.59947e-14	1.03171	0.84127	0.852538	0.0546395	0.021767	0.040204	0.302173	4.39375e-14	8.69453e-14	1.03171	0.84127	0.852391	0.0546395	0.562789	1.17973	0.0109368	1.99278	0.0389475	4.923e+09	0.447783	1.23933	0.0109368	1.99278	0.0389475	4.923e+09	SLC45A4_S40	1	1	1	1
AENDFSVsQAEMSSR	287	sp|Q8NE71|ABCF1_HUMAN	ABCF1	ENSG00000204574.13	S	0.0695994	0.109904	-0.392537	1.05264e-41	3.27706e-40	0.989548	1.7426e-45	3.87893e-44	0.457798	0.0828274	0.128616	-0.206907	1.05264e-41	3.35842e-40	0.989548	1.7426e-45	4.03877e-44	0.457798	0.733279	1.10878	0.0144785	1.93166	0.0551048	1.675	0.358521	1.31628	0.0144785	1.93166	0.0551048	1.675	ABCF1_S287	1	1	1	1
AENELSRsVNEFLSK	516	sp|Q6Y2X3|DJC14_HUMAN	DNAJC14	ENSG00000135392.16	S	0.00075858	0.00199224	0.489207	3.49924e-32	2.11252e-31	1.20493	3.50338e-05	4.99707e-05	0.243153	0.000559221	0.00153805	0.49759	3.49924e-32	2.19367e-31	1.20493	3.50338e-05	5.06583e-05	0.243153	0.00511343	2.3212	0.810251	1.0663	0.0703536	2.21701	0.0267599	1.89472	0.810251	1.0663	0.0703536	2.21701	DNAJC14_S516	1	1	1	1
AENFSTSsSSFAYDR	27	sp|Q8IZV2|CKLF8_HUMAN	CMTM8	ENSG00000170293.9	S	NA	NA	NA	NA	NA	NA	NA	NA	NA	0.135636	0.19674	-0.215971	9.35745e-19	2.31438e-18	0.559938	0.177657	0.197896	0.087071	NA	NA	NA	NA	NA	NA	0.392901	0.782486	0.331748	1.2972	0.219911	1.63243	CMTM8_S27	1	0	1	1
AENISPKsQDIPFVS	518	sp|Q53SF7|COBL1_HUMAN	COBLL1	ENSG00000082438.17	S	1.13127e-05	4.39654e-05	-0.622247	4.97544e-06	6.91567e-06	-0.533577	3.5346e-29	1.34243e-28	-1.00238	2.2961e-05	8.44292e-05	-0.63771	4.97544e-06	6.96294e-06	-0.533577	3.5346e-29	1.38203e-28	-1.00238	0.515598	1.20569	0.18307	0.69823	0.00836158	0.486182	0.50017	1.20911	0.18307	0.69823	0.00836158	0.486182	COBLL1_S518	1	1	1	1
AENPPSGsVRKTRKN	71	sp|Q15014|MO4L2_HUMAN	MORF4L2	ENSG00000123562.17	S	0.611888	0.686127	0.000822443	1.78186e-35	1.59584e-34	0.872087	7.73999e-36	4.54082e-35	0.638121	0.881697	0.911397	-0.11121	1.78186e-35	1.64668e-34	0.872087	7.73999e-36	4.74391e-35	0.638121	0.0405487	0.570399	0.471257	1.2129	0.233503	1.37667	0.0172897	0.52032	0.471257	1.2129	0.233503	1.37667	MORF4L2_S71	1	1	1	1
AENQNESsQGKSIGG	134	sp|Q9UKI8|TLK1_HUMAN	TLK1	ENSG00000198586.14	S	0.0383663	0.0653109	0.597561	8.63957e-32	5.04192e-31	1.05176	7.90325e-13	1.58488e-12	0.29807	0.0239818	0.0437445	0.58227	8.63957e-32	5.24123e-31	1.05176	7.90325e-13	1.62553e-12	0.29807	0.941016	1.02195	0.108453	1.54192	0.141669	1.48528	0.772327	0.918223	0.108453	1.54192	0.141669	1.48528	TLK1_S134	1	1	1	1
AENQQNQsSDPEEEK	38	sp|O43491|E41L2_HUMAN	EPB41L2	ENSG00000079819.19	S	NA	NA	NA	NA	NA	NA	NA	NA	NA	0.287731	0.370475	-0.237047	7.97667e-06	1.09679e-05	0.477241	1.62615e-05	2.38253e-05	-0.193489	NA	NA	NA	NA	NA	NA	0.0902765	1.71944	0.00672769	2.08392	0.442526	1.22816	EPB41L2_S38	1	0	1	1
AEPGDGDsDTTKKKK	494	sp|O60832|DKC1_HUMAN	DKC1	ENSG00000130826.18	S	0.0243349	0.0437475	0.236114	2.09937e-43	1.04213e-41	1.24525	2.47401e-39	2.00943e-38	0.486035	0.0184985	0.0348655	0.250347	2.09937e-43	1.04208e-41	1.24525	2.47401e-39	2.11489e-38	0.486035	0.18609	1.4252	0.0367076	1.75243	0.435946	1.23141	0.10441	1.54616	0.0367076	1.75243	0.435946	1.23141	DKC1_S494	1	1	1	1
AEPRDRLsPESQLTE	56	sp|Q99684|GFI1_HUMAN	GFI1	ENSG00000162676.12	S	0.0256466	0.0458004	-0.409875	0.00841395	0.00987003	-0.415037	NA	NA	NA	0.0182767	0.0345036	-0.44794	0.00841395	0.00993005	-0.415037	NA	NA	NA	0.167412	0.616388	0.35377	0.779619	NA	NA	0.619391	0.857389	0.35377	0.779619	NA	NA	GFI1_S56	1	1	1	1
AEPRPLTsPLRQAAD	808	sp|P48634|PRC2A_HUMAN	PRRC2A	ENSG00000204469.13	S	0.0378316	0.0644739	0.198577	2.68181e-29	1.29686e-28	1.07819	4.08494e-41	4.00131e-40	0.356312	0.584734	0.662865	-0.0331745	2.68181e-29	1.33759e-28	1.07819	4.08494e-41	4.2115e-40	0.356312	0.178882	1.57121	0.0024942	2.28117	0.000152377	2.83882	0.0304431	1.79414	0.0024942	2.28117	0.000152377	2.83882	PRRC2A_S808	1	1	1	1
AEPTDSDsPPSSSAD	780	sp|O14976|GAK_HUMAN	GAK	ENSG00000178950.17	S	0.0431918	0.0723793	0.279234	1.74271e-12	3.17391e-12	0.627914	0.000125495	0.000173772	0.0820562	0.00602769	0.0129279	0.468028	1.74271e-12	3.21743e-12	0.627914	0.000125495	0.000176029	0.0820562	0.0337548	1.9861	0.152552	1.46992	0.265422	1.3479	0.212985	1.45844	0.152552	1.46992	0.265422	1.3479	GAK_S780	1	1	1	1
AEQGGDLsPAANRSQ	438	sp|O94804|STK10_HUMAN	STK10	ENSG00000072786.13	S	0.896658	0.922624	-0.13127	0.168075	0.184059	0.154471	2.43925e-07	3.87309e-07	-0.228146	0.87342	0.905432	-0.136077	0.168075	0.184761	0.154471	2.43925e-07	3.93282e-07	-0.228146	0.940596	0.979508	0.684819	0.896965	0.377132	0.789022	0.940596	0.979508	0.684819	0.896965	0.377132	0.789022	STK10_S438	1	1	1	1
AEQGKSSsQELGLKD	92	sp|Q14515|SPRL1_HUMAN	SPARCL1	ENSG00000152583.12	S	0.246944	0.324946	-0.280142	4.9851e-16	1.05963e-15	1.08783	4.91113e-15	1.0669e-14	0.459151	0.137512	0.199015	0.0907346	4.9851e-16	1.07109e-15	1.08783	4.91113e-15	1.09759e-14	0.459151	0.204231	0.69175	0.0858351	0.629135	0.384071	1.27744	0.89411	0.962634	0.0858351	0.629135	0.384071	1.27744	SPARCL1_S92	1	1	1	1
AEQPSSSsPRRKTVK	188	sp|Q9Y388|RBMX2_HUMAN	RBMX2	ENSG00000134597.16	S	NA	NA	NA	NA	NA	NA	NA	NA	NA	1.58472e-12	1.99749e-11	0.772164	3.96228e-33	2.71858e-32	0.895959	3.53795e-48	1.60541e-46	0.620688	NA	NA	NA	NA	NA	NA	0.757728	0.912589	0.00974378	2.01431	0.43781	1.23094	RBMX2_S188	0	0	1	1
AERDMLPsPEQTLSP	987	sp|Q53SF7|COBL1_HUMAN	COBLL1	ENSG00000082438.17	S	3.48778e-06	1.48955e-05	-1.16166	4.97544e-06	6.91567e-06	-0.533577	3.5346e-29	1.34243e-28	-1.00238	5.53102e-06	2.2976e-05	-1.05127	4.97544e-06	6.96294e-06	-0.533577	3.5346e-29	1.38203e-28	-1.00238	0.834916	0.938908	0.18307	0.69823	0.00836158	0.486182	0.78908	1.08227	0.18307	0.69823	0.00836158	0.486182	COBLL1_S987	1	1	1	1
AERGLGPsPAGDGPS	25	sp|Q92934|BAD_HUMAN	BAD	ENSG00000002330.13	S	0.374514	0.460037	-0.125057	4.67846e-09	7.24921e-09	0.481978	3.69105e-07	5.81504e-07	-0.239061	0.371915	0.458018	-0.115835	4.67846e-09	7.31127e-09	0.481978	3.69105e-07	5.90504e-07	-0.239061	0.637459	0.85049	0.503315	1.19643	0.00676307	0.477461	0.733271	0.891125	0.503315	1.19643	0.00676307	0.477461	BAD_S25	1	1	1	1
AERGSGGsSGDELRE	369	sp|Q7Z4V5|HDGR2_HUMAN	HDGFL2	ENSG00000167674.15	S	0.0135981	0.0262161	0.262726	4.52664e-33	2.9434e-32	0.839569	5.8132e-33	2.73461e-32	0.458007	0.000155909	0.00048437	0.374462	4.52664e-33	3.05198e-32	0.839569	5.8132e-33	2.84067e-32	0.458007	0.801986	1.06945	0.163737	1.45496	0.55173	1.17281	0.175279	1.43925	0.163737	1.45496	0.55173	1.17281	HDGFL2_S369	1	1	1	1
AERKKRLsIIGPTSR	153	sp|Q9Y2U5|M3K2_HUMAN	MAP3K2	ENSG00000169967.16	S	0.00245503	0.00570448	-0.318646	1.50374e-11	2.63297e-11	0.387246	0.00649995	0.00809017	-0.0676839	0.00172597	0.00421833	-0.281288	1.50374e-11	2.66537e-11	0.387246	0.00649995	0.00818241	-0.0676839	0.940423	1.0202	0.266115	1.34712	0.778924	1.07814	0.612579	1.14531	0.266115	1.34712	0.778924	1.07814	MAP3K2_S153	1	1	1	1
AERKVKNsQSFFSGL	24	sp|P54920|SNAA_HUMAN	NAPA	ENSG00000105402.8	S	NA	NA	NA	NA	NA	NA	NA	NA	NA	0.000337586	0.000972672	-0.482725	1.26816e-16	2.8024e-16	0.420924	0.0147511	0.0181277	-0.0852858	NA	NA	NA	NA	NA	NA	0.649282	1.1404	0.36627	0.783238	0.474657	0.825011	NAPA_S24	1	0	1	1
AERNQRGsFEAPRYE	79	sp|Q96IF1|AJUBA_HUMAN	AJUBA	ENSG00000129474.16	S	0.00281417	0.00644611	0.328424	6.60164e-24	2.20896e-23	1.15153	4.69089e-24	1.46886e-23	0.564678	0.00334966	0.00765591	0.273177	6.60164e-24	2.24776e-23	1.15153	4.69089e-24	1.50823e-23	0.564678	0.696663	1.11352	0.923379	0.974606	0.179081	1.43493	0.925104	0.975058	0.923379	0.974606	0.179081	1.43493	AJUBA_S79	1	1	1	1
AERSCTPsPDQISHR	275	sp|Q7Z2W4|ZCCHV_HUMAN	ZC3HAV1	ENSG00000105939.13	S	5.53807e-08	3.28195e-07	0.483903	3.97324e-31	2.16435e-30	0.820054	4.42487e-15	9.65226e-15	0.142148	3.14559e-08	1.97214e-07	0.494051	3.97324e-31	2.25002e-30	0.820054	4.42487e-15	9.93363e-15	0.142148	0.571896	0.858792	0.212097	1.39697	0.976155	1.00803	0.825125	0.942309	0.212097	1.39697	0.976155	1.00803	ZC3HAV1_S275	1	1	1	1
AERSLMSsPEDLTKD	832	sp|P46821|MAP1B_HUMAN	MAP1B	ENSG00000131711.15	S	0.57888	0.65677	0.118806	1.59409e-17	3.65717e-17	0.981384	2.55549e-06	3.85292e-06	0.345453	0.338898	0.424283	-0.0770245	1.59409e-17	3.69697e-17	0.981384	2.55549e-06	3.90721e-06	0.345453	0.850675	0.950872	0.38681	1.26051	0.806999	1.06748	0.589621	0.865467	0.38681	1.26051	0.806999	1.06748	MAP1B_S832	1	1	1	1
AERTIAGtTRAVSRG	329	sp|O95236|APOL3_HUMAN	APOL3	ENSG00000128284.19	T	NA	NA	NA	NA	NA	NA	NA	NA	NA	1.28028e-15	2.42548e-14	-1.95474	0.521906	0.541487	0.146133	1.67308e-19	4.40777e-19	-1.07062	NA	NA	NA	NA	NA	NA	0.00505061	0.400086	0.00696962	0.478431	0.00129872	0.414244	APOL3_T329	1	0	1	1
AERTNGHsPSQPRDA	135	sp|Q9Y2D5|AKAP2_HUMAN	AKAP2		S	0.0111887	0.0220386	-0.279235	NA	NA	NA	NA	NA	NA	0.103167	0.155361	-0.347361	NA	NA	NA	NA	NA	NA	0.324911	1.37282	NA	NA	NA	NA	0.56312	1.16766	NA	NA	NA	NA	AKAP2_S135	1	1	1	1
AESESLDsFTADSDS	204	sp|Q96C24|SYTL4_HUMAN	SYTL4	ENSG00000102362.15	S	0.289092	0.371029	0.235149	0.0662895	0.0742519	0.37989	0.00124275	0.00160845	-0.157848	0.163767	0.23093	0.233968	0.0662895	0.0746365	0.37989	0.00124275	0.00162802	-0.157848	0.601259	1.17096	0.07785	0.619986	0.0263364	0.546321	0.792159	1.08008	0.07785	0.619986	0.0263364	0.546321	SYTL4_S204	1	1	1	1
AESQGKGsISEDELI	350	sp|Q16799|RTN1_HUMAN	RTN1	ENSG00000139970.17	S	0.00656242	0.0137755	0.547729	0.00134106	0.00164088	0.680932	0.000223202	0.000305078	0.319936	0.0175132	0.0332417	0.404993	0.00134106	0.0016542	0.680932	0.000223202	0.000309118	0.319936	0.532594	1.22858	0.89891	0.966589	0.880182	1.04113	0.430369	1.28426	0.89891	0.966589	0.880182	1.04113	RTN1_S350	1	1	1	1
AESQQSEsPPRRDSL	167	sp|Q6P597|KLC3_HUMAN	KLC3	ENSG00000104892.17	S	NA	NA	NA	NA	NA	NA	NA	NA	NA	0.724783	0.784401	-0.0155429	0.00328621	0.00395024	0.884523	0.823958	0.836134	-0.0726178	NA	NA	NA	NA	NA	NA	0.284735	1.36845	0.00724616	2.08216	0.409713	0.682927	KLC3_S167	1	0	1	1
AESSSSIsSSASLSA	513	sp|Q0JRZ9|FCHO2_HUMAN	FCHO2	ENSG00000157107.14	S	0.621486	0.694333	0.305607	1.93231e-14	3.84525e-14	0.605282	0.028027	0.0333618	0.0632637	0.959682	0.970474	-0.023256	1.93231e-14	3.88727e-14	0.605282	0.028027	0.033696	0.0632637	0.13856	1.65825	0.837123	1.05663	0.225577	1.38549	0.907558	1.04129	0.837123	1.05663	0.225577	1.38549	FCHO2_S513	1	1	1	1
AESSSTFsFSGRDSS	231	sp|O95425|SVIL_HUMAN	SVIL	ENSG00000197321.15	S	NA	NA	NA	NA	NA	NA	NA	NA	NA	0.103949	0.156303	-0.163991	5.83046e-15	1.20268e-14	0.90092	1.17143e-05	1.72831e-05	0.224159	NA	NA	NA	NA	NA	NA	0.0743511	1.87186	0.993568	1.00216	0.193939	0.702881	SVIL_S231	0	0	1	1
AESTEREsQDTVAEN	324	sp|P49768|PSN1_HUMAN	PSEN1	ENSG00000080815.19	S	NA	NA	NA	NA	NA	NA	NA	NA	NA	0.000101067	0.000327377	0.987475	1.26493e-30	6.96062e-30	0.878108	1.36321e-10	2.54963e-10	0.213738	NA	NA	NA	NA	NA	NA	0.447921	1.28159	0.662346	1.12381	0.448477	0.816428	PSEN1_S324	1	0	1	1
AESWEDGsPPPQART	249	sp|A1L170|CA226_HUMAN	C1orf226	ENSG00000239887.6	S	0.789255	0.835362	0.188594	2.38479e-16	5.12934e-16	0.906891	0.644731	0.665172	-0.00617508	0.395677	0.481441	0.266131	2.38479e-16	5.18425e-16	0.906891	0.644731	0.665645	-0.00617508	0.0447966	0.539079	0.439657	0.812261	0.0712954	0.61541	0.366949	0.773783	0.439657	0.812261	0.0712954	0.61541	C1orf226_S249	1	1	1	1
AETAAADsEPDTDPE	33	sp|Q5XUX0|FBX31_HUMAN	FBXO31	ENSG00000103264.18	S	0.747244	0.801154	0.00864701	0.480393	0.50056	-0.0904296	0.25818	0.281613	-0.174241	0.740472	0.797908	0.027366	0.480393	0.500825	-0.0904296	0.25818	0.282458	-0.174241	0.7641	0.91844	0.217766	0.715604	0.636892	0.660138	0.710624	1.1113	0.217766	0.715604	0.636892	0.660138	FBXO31_S33	1	1	1	1
AETDLSTsVLGQRVS	65	sp|Q9UJM8|HAOX1_HUMAN	HAO1	ENSG00000101323.5	S	9.95299e-17	2.16297e-15	-1.24078	3.2892e-20	8.7608e-20	-0.979097	2.10522e-40	1.86042e-39	-1.43635	2.21004e-20	8.25319e-19	-1.32589	3.2892e-20	8.90373e-20	-0.979097	2.10522e-40	1.9619e-39	-1.43635	0.415086	0.785215	0.00234048	0.433622	0.000605098	0.387419	0.0631302	0.5964	0.00234048	0.433622	0.000605098	0.387419	HAO1_S65	1	1	1	1
AETEDDEsDGEDRGG	2672	sp|Q6KC79|NIPBL_HUMAN	NIPBL	ENSG00000164190.19	S	4.55926e-06	1.90851e-05	0.464948	1.65773e-26	6.35235e-26	0.753267	4.28637e-29	1.61359e-28	0.355614	9.35231e-06	3.70877e-05	0.42844	1.65773e-26	6.48072e-26	0.753267	4.28637e-29	1.66043e-28	0.355614	0.726534	0.910162	0.00889352	2.04393	0.00724849	2.069	0.722251	0.90876	0.00889352	2.04393	0.00724849	2.069	NIPBL_S2672	1	1	1	1
AETKEGDsDRDTGND	388	sp|Q92800|EZH1_HUMAN	EZH1	ENSG00000108799.13	S	1.76617e-05	6.57953e-05	0.312928	4.1681e-07	6.06743e-07	0.402098	0.458318	0.483834	-0.0703752	1.96005e-05	7.29613e-05	0.340455	4.1681e-07	6.09843e-07	0.402098	0.458318	0.484752	-0.0703752	0.522128	0.841885	0.459087	1.22009	0.066436	0.473301	0.529822	0.844552	0.459087	1.22009	0.066436	0.473301	EZH1_S388	1	1	1	1
AETNSRVsGVDGYET	271	sp|Q14566|MCM6_HUMAN	MCM6	ENSG00000076003.5	S	NA	NA	NA	NA	NA	NA	NA	NA	NA	6.69425e-06	2.73037e-05	0.569067	7.9421e-41	1.99077e-39	2.2218	2.05677e-42	2.54793e-41	1.37787	NA	NA	NA	NA	NA	NA	0.0118401	2.30908	0.000699953	2.5278	0.00121084	2.42592	MCM6_S271	1	0	1	1
AETPVATsPTATDST	160	sp|P54727|RD23B_HUMAN	RAD23B	ENSG00000119318.13	S	3.19914e-09	2.36429e-08	-0.585752	1.45389e-24	5.05062e-24	0.626591	2.73618e-08	4.5398e-08	-0.149785	5.80943e-08	3.46412e-07	-0.677814	1.45389e-24	5.13647e-24	0.626591	2.73618e-08	4.62508e-08	-0.149785	0.481964	1.20731	0.590137	0.865642	0.105597	0.646262	0.274449	1.34059	0.590137	0.865642	0.105597	0.646262	RAD23B_S160	1	1	1	1
AEVARRKsVPSETVV	833	sp|P11137|MTAP2_HUMAN	MAP2	ENSG00000078018.20	S	0.00390036	0.00863939	0.367598	2.33897e-18	5.60954e-18	1.8865	7.67117e-10	1.36336e-09	0.641692	0.00387023	0.0087182	0.311803	2.33897e-18	5.67263e-18	1.8865	7.67117e-10	1.393e-09	0.641692	0.982276	0.994046	0.0810465	0.624694	0.108946	0.650406	0.980489	0.993448	0.0810465	0.624694	0.108946	0.650406	MAP2_S833	1	1	1	1
AEVEKHSsQTDAAKG	112	sp|P14317|HCLS1_HUMAN	HCLS1	ENSG00000180353.11	S	NA	NA	NA	NA	NA	NA	NA	NA	NA	6.97623e-13	9.24277e-12	-0.860877	2.56833e-11	4.47947e-11	-0.848315	4.42487e-15	9.93363e-15	-0.544301	NA	NA	NA	NA	NA	NA	0.466274	1.21542	0.924692	0.975028	0.681144	0.895743	HCLS1_S112	1	0	1	1
AEVKQSMsSQSLDKA	282	sp|Q02410|APBA1_HUMAN	APBA1	ENSG00000107282.8	S	NA	NA	NA	NA	NA	NA	NA	NA	NA	7.04812e-10	5.84241e-09	-1.11823	1.02551e-07	1.52819e-07	-0.689518	4.01199e-20	1.08634e-19	-0.584077	NA	NA	NA	NA	NA	NA	0.0131512	0.510209	0.00243883	0.430292	0.00626795	0.473758	APBA1_S282	1	0	1	1
AEVLGHKtPEPAPRR	142	sp|Q9UHD8|SEPT9_HUMAN	2022-09-09		T	NA	NA	NA	NA	NA	NA	NA	NA	NA	6.98294e-07	3.42662e-06	0.466867	NA	NA	NA	NA	NA	NA	NA	NA	NA	NA	NA	NA	0.083479	1.65074	NA	NA	NA	NA	SEPT9_T142	1	0	1	1
AEVRAPCsPARGPER	44	sp|Q969J2|ZKSC4_HUMAN	ZKSCAN4	ENSG00000187626.9	S	NA	NA	NA	NA	NA	NA	NA	NA	NA	2.67372e-10	2.36872e-09	0.70685	3.14677e-27	1.29502e-26	0.876265	0.031746	0.0379576	-0.78731	NA	NA	NA	NA	NA	NA	0.851442	1.05571	0.33452	1.29429	0.886403	1.22474	ZKSCAN4_S44	1	0	1	1
AEYFCKPtVNMGQKQ	1758	sp|Q9H1A4|APC1_HUMAN	ANAPC1	ENSG00000153107.13	T	0.250278	0.328676	-0.19456	3.99007e-39	6.2891e-38	1.17664	2.59526e-38	1.89993e-37	0.330991	NA	NA	NA	NA	NA	NA	NA	NA	NA	0.893768	1.03855	0.0712466	1.62538	0.993239	1.00227	NA	NA	NA	NA	NA	NA	ANAPC1_T1758	1	1	1	0
AFEDFSRsLPELDRD	639	sp|Q9H4G0|E41L1_HUMAN	EPB41L1	ENSG00000088367.23	S	0.000207675	0.000619372	0.56569	2.42069e-06	3.39802e-06	0.656698	2.60336e-07	4.11664e-07	-0.262389	0.000744023	0.00198199	0.575723	2.42069e-06	3.42017e-06	0.656698	2.60336e-07	4.18028e-07	-0.262389	0.079153	1.60604	0.376841	1.26676	0.305684	1.31653	0.257431	1.35533	0.376841	1.26676	0.305684	1.31653	EPB41L1_S639	1	1	1	1
AFEEDIEtPPTRNIP	2551	sp|Q9P2D1|CHD7_HUMAN	CHD7	ENSG00000171316.12	T	0.000325781	0.000931912	0.48398	1.3619e-12	2.48703e-12	0.991387	0.0442191	0.0516747	0.176427	0.000880146	0.00231053	0.548337	1.3619e-12	2.52142e-12	0.991387	0.0442191	0.0521491	0.176427	0.43902	1.2436	0.212017	1.39774	0.201695	1.55599	0.392206	1.26581	0.212017	1.39774	0.201695	1.55599	CHD7_T2551	1	1	1	1
AFEERHKsWGIDCLF	229	sp|P51580|TPMT_HUMAN	TPMT	ENSG00000137364.5	S	0.00355283	0.00794233	-0.68101	0.0622505	0.0698961	-0.150007	2.94224e-37	1.95543e-36	-0.734922	0.00424963	0.00947886	-0.749303	0.0622505	0.0702596	-0.150007	2.94224e-37	2.05015e-36	-0.734922	0.923224	0.972826	0.488991	0.830634	0.0299828	0.553745	0.565396	0.851251	0.488991	0.830634	0.0299828	0.553745	TPMT_S229	1	1	1	1
AFEKSTAsWAERFAA	2060	sp|P11277|SPTB1_HUMAN	SPTB	ENSG00000070182.21	S	4.55743e-07	2.31259e-06	-0.789659	0.0191702	0.0221259	0.222392	2.4802e-24	7.80443e-24	-0.975515	2.98909e-07	1.561e-06	-0.73052	0.0191702	0.0222509	0.222392	2.4802e-24	8.01094e-24	-0.975515	0.763996	0.91589	0.997425	1.00086	0.302922	1.31712	0.284774	0.749652	0.997425	1.00086	0.302922	1.31712	SPTB_S2060	1	1	1	1
AFEYYPStPGRYSIA	519	sp|O75369|FLNB_HUMAN	FLNB	ENSG00000136068.15	T	NA	NA	NA	NA	NA	NA	NA	NA	NA	0.145191	0.208335	-0.239666	1.3916e-19	3.60489e-19	0.815982	0.00763585	0.00955766	-0.0813564	NA	NA	NA	NA	NA	NA	0.693521	1.12944	0.594178	0.866787	0.00870281	0.483598	FLNB_T519	0	0	1	1
AFGARRNtIDSTSSF	415	sp|Q8TDN4|CABL1_HUMAN	CABLES1	ENSG00000134508.12	T	3.11804e-05	0.000110836	-0.582997	4.99921e-07	7.20648e-07	0.469964	7.34212e-09	1.24303e-08	-0.292665	4.91603e-05	0.000169773	-0.534586	4.99921e-07	7.25237e-07	0.469964	7.34212e-09	1.26649e-08	-0.292665	0.483634	0.828917	0.46045	1.21842	0.853278	1.05322	0.759617	0.921298	0.46045	1.21842	0.853278	1.05322	CABLES1_T415	1	1	1	1
AFGGGLLsPGPEAT_	573	sp|Q01201|RELB_HUMAN	RELB	ENSG00000104856.14	S	0.0172687	0.032294	-0.391449	7.73422e-29	3.56738e-28	1.61005	8.81285e-15	1.89867e-14	0.372232	0.00480609	0.0105607	-0.632577	7.73422e-29	3.66782e-28	1.61005	8.81285e-15	1.95168e-14	0.372232	0.229943	1.43902	0.427196	1.23669	0.578863	0.859789	0.158904	1.50684	0.427196	1.23669	0.578863	0.859789	RELB_S573	1	1	1	1
AFKEVKLsDYKGKYV	31	sp|P32119|PRDX2_HUMAN	PRDX2	ENSG00000167815.12	S	NA	NA	NA	NA	NA	NA	NA	NA	NA	7.17627e-07	3.51523e-06	-1.64617	1.9881e-08	3.0321e-08	0.349082	1.76082e-26	6.12116e-26	-0.565852	NA	NA	NA	NA	NA	NA	0.45618	1.26705	0.329477	1.29777	0.614891	1.14402	PRDX2_S31	1	0	1	1
AFKKRDNsMQSRSGK	409	sp|Q9H7E2|TDRD3_HUMAN	TDRD3	ENSG00000083544.15	S	NA	NA	NA	NA	NA	NA	NA	NA	NA	0.000318982	0.000923781	0.497718	6.44301e-19	1.60146e-18	0.629509	6.91839e-05	9.84186e-05	0.131022	NA	NA	NA	NA	NA	NA	0.783853	0.912353	0.628351	0.878351	0.340687	0.774511	TDRD3_S409	1	0	1	1
AFKRKGGsGMKAPET	278	sp|O95255|MRP6_HUMAN	ABCC6	ENSG00000091262.15	S	4.43165e-18	1.174e-16	-2.25022	0.729477	0.743636	0.0530236	2.24949e-38	1.67393e-37	-1.24772	3.60282e-18	1.00355e-16	-2.17509	0.729477	0.743396	0.0530236	2.24949e-38	1.75843e-37	-1.24772	0.00155451	0.383221	0.391657	0.794322	0.000135215	0.345179	0.00120138	0.386377	0.391657	0.794322	0.000135215	0.345179	ABCC6_S278	1	1	1	1
AFKRSRNtDEMVELR	39	sp|P61978|HNRPK_HUMAN	HNRNPK	ENSG00000165119.21	T	0.631831	0.703359	-0.00086958	9.86899e-34	7.00161e-33	0.79981	2.6989e-46	6.94344e-45	0.359811	0.678941	0.746388	-0.0222001	9.86899e-34	7.27275e-33	0.79981	2.6989e-46	7.28666e-45	0.359811	0.474061	1.2389	0.0102375	2.00689	0.781211	1.07708	0.968787	1.01087	0.0102375	2.00689	0.781211	1.07708	HNRNPK_T39	1	1	1	1
AFKTDTEsELDLISR	765	sp|P11586|C1TC_HUMAN	MTHFD1	ENSG00000100714.17	S	1.9549e-21	8.5532e-20	-1.15743	1.67047e-15	3.47986e-15	-0.968355	2.09776e-47	6.98904e-46	-1.73699	4.73303e-20	1.67388e-18	-1.16656	1.67047e-15	3.51431e-15	-0.968355	2.09776e-47	7.47558e-46	-1.73699	0.935441	1.02529	0.00669375	0.473041	0.00035625	0.368704	0.766078	0.914229	0.00669375	0.473041	0.00035625	0.368704	MTHFD1_S765	1	1	1	1
AFLEKQQsGSELEEL	693	sp|Q9H6S3|ES8L2_HUMAN	EPS8L2	ENSG00000177106.16	S	2.59763e-09	1.95398e-08	-0.904005	0.0231277	0.0266312	0.355966	3.36645e-10	6.07725e-10	-0.27413	1.12492e-09	9.02269e-09	-0.936092	0.0231277	0.0267745	0.355966	3.36645e-10	6.21117e-10	-0.27413	0.203145	0.708037	0.339508	1.29402	0.357654	0.781145	0.164678	0.686671	0.339508	1.29402	0.357654	0.781145	EPS8L2_S693	1	1	1	1
AFLPACNsPSKEMKE	260	sp|Q86YS7|C2CD5_HUMAN	C2CD5	ENSG00000111731.12	S	0.877454	0.907234	-0.0822237	7.5404e-23	2.34568e-22	0.758294	0.110049	0.124255	0.0707369	0.926083	0.946471	-0.0578102	7.5404e-23	2.38204e-22	0.758294	0.110049	0.125182	0.0707369	0.637229	0.880295	0.00300275	2.24277	0.333502	1.29613	0.622744	0.875487	0.00300275	2.24277	0.333502	1.29613	C2CD5_S260	1	1	1	1
AFLPSSLsPQSSLPA	266	sp|Q96JY6|PDLI2_HUMAN	PDLIM2	ENSG00000120913.23	S	0.000278825	0.000810128	-0.95553	0.00177684	0.00215577	-0.24645	9.00272e-46	2.10461e-44	-1.26263	0.000235903	0.000705991	-0.835302	0.00177684	0.00217266	-0.24645	9.00272e-46	2.18554e-44	-1.26263	0.187979	0.642481	0.348214	1.28581	0.0207122	0.532943	0.235828	0.703845	0.348214	1.28581	0.0207122	0.532943	PDLIM2_S266	1	1	1	1
AFNEDEDsEPEEMPP	119	sp|Q8WW12|PCNP_HUMAN	PCNP	ENSG00000081154.12	S	0.538353	0.619505	0.249758	4.26028e-23	1.34927e-22	0.729769	2.31447e-16	5.2609e-16	0.385406	0.517338	0.599859	0.274662	4.26028e-23	1.36946e-22	0.729769	2.31447e-16	5.41569e-16	0.385406	0.0490274	1.71106	0.0985694	1.56296	0.50834	1.19547	0.0958693	1.572	0.0985694	1.56296	0.50834	1.19547	PCNP_S119	1	1	1	1
AFNYRGIsDPLTVFE	589	sp|O00116|ADAS_HUMAN	AGPS	ENSG00000018510.16	S	0.50344	0.586509	0.184493	9.12288e-27	3.60181e-26	0.995751	5.45708e-21	1.49005e-20	0.412229	0.276588	0.358981	0.130326	9.12288e-27	3.67326e-26	0.995751	5.45708e-21	1.53448e-20	0.412229	0.749202	0.910547	0.0437504	1.72538	0.878417	1.04181	0.845453	0.944541	0.0437504	1.72538	0.878417	1.04181	AGPS_S589	1	1	1	1
AFPARSFsTGSDLGH	34	sp|Q96AG3|S2546_HUMAN	SLC25A46	ENSG00000164209.17	S	NA	NA	NA	NA	NA	NA	NA	NA	NA	0.925902	0.946435	0.334071	9.95495e-15	2.03231e-14	0.620568	1.19451e-14	2.63225e-14	-0.321152	NA	NA	NA	NA	NA	NA	0.103765	1.74995	0.4676	0.821934	0.045048	0.581288	SLC25A46_S34	1	0	1	1
AFPGSTNsLHRMTTT	1457	sp|P16144|ITB4_HUMAN	ITGB4	ENSG00000132470.14	S	NA	NA	NA	NA	NA	NA	NA	NA	NA	0.0083692	0.0173372	0.623472	6.17884e-07	8.89673e-07	0.788496	0.615268	0.636478	0.000262173	NA	NA	NA	NA	NA	NA	0.299858	1.38436	0.0890137	1.58143	0.226691	1.38447	ITGB4_S1457	1	0	1	1
AFPSKMHsPPTIVRH	1419	sp|O15021|MAST4_HUMAN	MAST4	ENSG00000069020.18	S	NA	NA	NA	NA	NA	NA	NA	NA	NA	0.0558286	0.0913804	-0.272806	0.605434	0.624994	-0.00765357	1.54497e-27	5.62595e-27	-0.504023	NA	NA	NA	NA	NA	NA	0.763757	1.09971	0.908229	1.03129	0.82735	0.941652	MAST4_S1419	1	0	1	1
AFQSRSGsPDPEVPS	387	sp|Q86X51|CX067_HUMAN	CXorf67		S	NA	NA	NA	NA	NA	NA	NA	NA	NA	0.00774579	0.016175	0.387862	NA	NA	NA	NA	NA	NA	NA	NA	NA	NA	NA	NA	0.860564	0.94134	NA	NA	NA	NA	CXorf67_S387	1	0	1	1
AFRRLVNsQGQLRVP	77	sp|Q9BXW7|HDHD5_HUMAN	HDHD5	ENSG00000069998.12	S	2.21118e-05	8.09618e-05	-0.635563	0.000101244	0.00013023	0.185536	0.00103765	0.00134959	-0.139647	2.86761e-05	0.000103408	-0.604426	0.000101244	0.000131376	0.185536	0.00103765	0.00136607	-0.139647	0.219337	0.689322	0.229734	1.37969	0.45451	0.818431	0.235555	0.698116	0.229734	1.37969	0.45451	0.818431	HDHD5_S77	1	1	1	1
AFRVASRsPARTPPA	779	sp|Q8N3V7|SYNPO_HUMAN	SYNPO	ENSG00000171992.13	S	0.00594664	0.0126426	-0.161479	0.0289545	0.0331391	0.166628	0.592301	0.61376	-0.0233491	0.00453209	0.0100317	-0.178318	0.0289545	0.0333253	0.166628	0.592301	0.614553	-0.0233491	0.0550264	0.594529	0.246929	0.73215	0.000431581	0.373278	0.00297798	0.441847	0.246929	0.73215	0.000431581	0.373278	SYNPO_S779	1	1	1	1
AFRVDGDsPESRLTV	1696	sp|P16144|ITB4_HUMAN	ITGB4	ENSG00000132470.14	S	NA	NA	NA	NA	NA	NA	NA	NA	NA	5.95454e-06	2.45319e-05	0.551901	6.17884e-07	8.89673e-07	0.788496	0.615268	0.636478	0.000262173	NA	NA	NA	NA	NA	NA	0.387212	1.26109	0.0890137	1.58143	0.226691	1.38447	ITGB4_S1696	1	0	1	1
AFSGEGQsLRKKGRK	299	sp|Q92890|UFD1_HUMAN	UFD1	ENSG00000070010.19	S	0.0667432	0.106076	-0.381341	6.37557e-45	5.75295e-43	1.38833	3.48124e-19	8.78981e-19	0.229902	0.090898	0.139303	-0.299431	6.37557e-45	5.58287e-43	1.38833	3.48124e-19	9.01704e-19	0.229902	0.191836	0.704034	0.199548	1.41202	0.139346	0.670997	0.520851	0.841865	0.199548	1.41202	0.139346	0.670997	UFD1_S299	1	1	1	1
AFSLKTIsTSDPAEV	494	sp|Q86UE4|LYRIC_HUMAN	MTDH	ENSG00000147649.10	S	NA	NA	NA	NA	NA	NA	NA	NA	NA	7.01551e-05	0.000235127	-0.740347	1.55004e-23	5.15363e-23	0.868206	0.381783	0.408469	-0.083393	NA	NA	NA	NA	NA	NA	0.464006	1.22408	0.566659	1.16586	0.00333035	0.44558	MTDH_S494	1	0	1	1
AFTRVNLsPNRNQSA	1078	sp|P35568|IRS1_HUMAN	IRS1	ENSG00000169047.5	S	2.46303e-05	8.93086e-05	0.554146	7.13798e-12	1.27142e-11	0.711655	0.200686	0.221306	0.0264639	9.24705e-06	3.67033e-05	0.543121	7.13798e-12	1.28857e-11	0.711655	0.200686	0.222279	0.0264639	0.806556	0.936385	0.76343	0.922643	0.0729995	0.614816	0.356504	0.780322	0.76343	0.922643	0.0729995	0.614816	IRS1_S1078	1	1	1	1
AFVGQKSsFLVDCSK	2532	sp|O75369|FLNB_HUMAN	FLNB	ENSG00000136068.15	S	0.7523	0.805525	-0.0446107	1.3916e-19	3.55532e-19	0.815982	0.00763585	0.00945265	-0.0813564	0.760785	0.814419	-0.0244491	1.3916e-19	3.60489e-19	0.815982	0.00763585	0.00955766	-0.0813564	0.736315	1.10133	0.594178	0.866787	0.00870281	0.483598	0.472658	1.22847	0.594178	0.866787	0.00870281	0.483598	FLNB_S2532	1	1	1	1
AFVRKSAsPEVSEGH	76	sp|O60930|RNH1_HUMAN	RNASEH1	ENSG00000171865.10	S	0.00423988	0.00931245	0.780255	7.04321e-37	7.94716e-36	0.858319	NA	NA	NA	0.00235953	0.00558465	0.628971	7.04321e-37	8.12916e-36	0.858319	NA	NA	NA	0.0401788	1.86343	0.245719	1.36497	NA	NA	0.0380189	1.83437	0.245719	1.36497	NA	NA	RNASEH1_S76	1	1	1	1
AFVTIKDsPPQSTKR	335	sp|Q8NDI1|EHBP1_HUMAN	EHBP1	ENSG00000115504.14	S	NA	NA	NA	NA	NA	NA	NA	NA	NA	0.001322	0.0033209	-0.434883	0.000324585	0.000410245	0.19546	1.10708e-36	7.37036e-36	-0.895892	NA	NA	NA	NA	NA	NA	0.517235	1.20424	0.781899	1.07679	0.852692	0.951377	EHBP1_S335	1	0	1	1
AFYNEDDsEEEQRQL	1783	sp|Q8WWQ0|PHIP_HUMAN	PHIP	ENSG00000146247.14	S	2.23402e-05	8.16947e-05	0.614195	1.12669e-16	2.46769e-16	0.89724	5.33838e-17	1.23259e-16	0.272405	2.09277e-05	7.74569e-05	0.575677	1.12669e-16	2.49459e-16	0.89724	5.33838e-17	1.26902e-16	0.272405	0.626528	0.877605	0.00143587	2.39468	0.019426	1.88731	0.624361	0.876882	0.00143587	2.39468	0.019426	1.88731	PHIP_S1783	1	1	1	1
AGAAAGDsDEESRAD	337	sp|O95365|ZBT7A_HUMAN	ZBTB7A	ENSG00000178951.9	S	0.701701	0.763875	0.00679501	0.000615539	0.000761508	0.323724	4.58855e-07	7.20683e-07	-0.107849	0.891331	0.918597	0.0646309	0.000615539	0.00076783	0.323724	4.58855e-07	7.31859e-07	-0.107849	0.191168	0.702901	0.734317	0.913038	0.77526	0.926443	0.435847	0.811239	0.734317	0.913038	0.77526	0.926443	ZBTB7A_S337	1	1	1	1
AGADRATsPLVSLYP	508	sp|Q96G74|OTUD5_HUMAN	OTUD5	ENSG00000068308.13	S	0.146418	0.208584	0.228941	8.97463e-09	1.37439e-08	0.338914	0.00706091	0.00876706	0.131144	0.016548	0.0316194	0.456832	8.97463e-09	1.38621e-08	0.338914	0.00706091	0.0088635	0.131144	0.841429	0.938602	0.289181	1.32964	0.044628	1.99386	0.82953	1.06285	0.289181	1.32964	0.044628	1.99386	OTUD5_S508	1	1	1	1
AGAEDKRsQEETPGH	420	sp|O15240|VGF_HUMAN	VGF	ENSG00000128564.7	S	2.18022e-32	4.98151e-30	-1.87476	1.85361e-08	2.80931e-08	Inf	0.000697156	0.000922991	-1.24391	1.07643e-33	2.92801e-31	-1.94865	1.85361e-08	2.83095e-08	Inf	0.000697156	0.000933845	-1.24391	0.0417024	1.76046	0.111803	1.52532	0.285286	0.31069	0.0182064	1.93367	0.111803	1.52532	0.285286	0.31069	VGF_S420	1	1	1	1
AGAGGSGsRISVSRS	44	sp|P05783|K1C18_HUMAN	KRT18	ENSG00000111057.11	S	NA	NA	NA	NA	NA	NA	NA	NA	NA	0.0716441	0.113457	-0.335705	3.76747e-08	5.68933e-08	0.596444	2.58161e-19	6.72257e-19	-0.575901	NA	NA	NA	NA	NA	NA	0.398655	0.771983	0.841057	1.05518	0.0589903	0.599647	KRT18_S44	1	0	1	1
AGAGRREsEPRPTSA	43	sp|Q96DC8|ECHD3_HUMAN	ECHDC3	ENSG00000134463.15	S	1.31971e-09	1.03878e-08	-0.883925	0.026579	0.0305082	-0.307387	1.53559e-09	2.6844e-09	-0.750412	1.77235e-09	1.37452e-08	-0.898067	0.026579	0.030677	-0.307387	1.53559e-09	2.73912e-09	-0.750412	0.00449763	0.457167	0.026998	0.547878	0.00324222	0.444708	0.00449763	0.457167	0.026998	0.547878	0.00324222	0.444708	ECHDC3_S43	1	1	1	1
AGAKAISsDMFFGRE	433	sp|Q8N6H7|ARFG2_HUMAN	ARFGAP2	ENSG00000149182.15	S	1.46847e-12	1.80552e-11	-1.15981	1.67187e-08	2.53742e-08	0.271347	0.874002	0.884017	-0.00675591	1.05e-12	1.35449e-11	-1.1656	1.67187e-08	2.55733e-08	0.271347	0.874002	0.88363	-0.00675591	0.991999	1.00269	0.473304	1.21222	0.450197	0.815992	0.181974	0.696976	0.473304	1.21222	0.450197	0.815992	ARFGAP2_S433	1	1	1	1
AGAKLEDsEVRSVAS	671	sp|Q8N163|CCAR2_HUMAN	CCAR2	ENSG00000158941.16	S	0.004884	0.0105998	0.371725	2.99996e-14	5.92281e-14	0.615857	9.11681e-07	1.41697e-06	0.14113	0.01924	0.0361086	0.406492	2.99996e-14	5.98592e-14	0.615857	9.11681e-07	1.43719e-06	0.14113	0.128033	1.52152	0.422986	1.23942	0.162391	1.45564	0.376819	1.26883	0.422986	1.23942	0.162391	1.45564	CCAR2_S671	1	1	1	1
AGALRRNsLTGEEGQ	112	sp|Q9BX95|SGPP1_HUMAN	SGPP1	ENSG00000126821.8	S	4.03201e-06	1.70166e-05	-0.447956	0.311609	0.329648	0.0806422	2.7499e-16	6.24234e-16	-0.228742	2.79619e-07	1.46792e-06	-0.375235	0.311609	0.330202	0.0806422	2.7499e-16	6.42721e-16	-0.228742	0.74418	1.09118	0.459038	1.22114	0.843561	0.948583	0.713639	1.10316	0.459038	1.22114	0.843561	0.948583	SGPP1_S112	1	1	1	1
AGAPLGRsPAPDSAS	379	sp|Q13207|TBX2_HUMAN	TBX2	ENSG00000121068.14	S	NA	NA	NA	NA	NA	NA	NA	NA	NA	0.720139	0.780463	0.119927	0.101626	0.113125	0.145494	NA	NA	NA	NA	NA	NA	NA	NA	NA	0.499959	1.25303	0.607303	1.1476	NA	NA	TBX2_S379	1	0	1	1
AGAPRASsPEKAEED	1017	sp|Q8N3D4|EH1L1_HUMAN	EHBP1L1	ENSG00000173442.13	S	0.767048	0.817538	-0.132572	1.8003e-05	2.40109e-05	0.28271	7.50887e-05	0.000105179	-0.0896549	0.682802	0.74981	-0.162469	1.8003e-05	2.42237e-05	0.28271	7.50887e-05	0.000106611	-0.0896549	0.358553	1.27929	0.133366	1.49725	0.0793275	1.60413	0.0974596	1.56347	0.133366	1.49725	0.0793275	1.60413	EHBP1L1_S1017	1	1	1	1
AGAQGPGsADLEDGE	1073	sp|Q9C0C2|TB182_HUMAN	TNKS1BP1	ENSG00000149115.14	S	0.000977727	0.00250617	-0.453279	1.46796e-05	1.96347e-05	0.332064	4.01282e-22	1.14837e-21	-0.375972	0.00118116	0.00300166	-0.436308	1.46796e-05	1.98107e-05	0.332064	4.01282e-22	1.18179e-21	-0.375972	0.795046	0.92966	0.7731	1.08059	0.0166931	0.518445	0.995072	0.998267	0.7731	1.08059	0.0166931	0.518445	TNKS1BP1_S1073	1	1	1	1
AGARASGsWERRQTF	236	sp|Q9NUG4|CCM2L_HUMAN	CCM2L	ENSG00000101331.17	S	NA	NA	NA	NA	NA	NA	NA	NA	NA	0.00184806	0.00448785	0.436952	0.00041419	0.000520149	0.38247	0.112179	0.127535	0.200482	NA	NA	NA	NA	NA	NA	0.947648	0.978762	0.0331515	0.559388	0.137866	0.445745	CCM2L_S236	1	0	1	1
AGARPLTsPESLSRD	1081	sp|P46379|BAG6_HUMAN	BAG6	ENSG00000204463.12	S	0.670047	0.736828	0.0584412	2.72859e-26	1.03175e-25	0.748153	4.85754e-31	2.06839e-30	0.303048	0.595679	0.672746	-0.0213307	2.72859e-26	1.05014e-25	0.748153	4.85754e-31	2.1255e-30	0.303048	0.91288	1.03625	0.0152884	1.92547	0.00183201	2.35373	0.294043	1.3238	0.0152884	1.92547	0.00183201	2.35373	BAG6_S1081	1	1	1	1
AGAYRSPsPQGTKAP	96	sp|Q9ULL5|PRR12_HUMAN	PRR12	ENSG00000126464.14	S	2.44214e-08	1.5476e-07	0.736973	1.55385e-13	2.95282e-13	0.729642	1.06355e-05	1.55202e-05	0.208742	6.62076e-07	3.26197e-06	0.656289	1.55385e-13	2.99011e-13	0.729642	1.06355e-05	1.57413e-05	0.208742	0.880576	1.04136	0.319766	1.30687	0.0190695	2.0931	0.610365	1.15517	0.319766	1.30687	0.0190695	2.0931	PRR12_S96	1	1	1	1
AGCIHGLsNVKLNEH	423	sp|P48735|IDHP_HUMAN	IDH2	ENSG00000182054.10	S	0.00745715	0.0153828	-0.507879	4.30091e-05	5.62062e-05	0.410358	2.38866e-24	7.52101e-24	-0.80035	0.0090594	0.0186061	-0.469507	4.30091e-05	5.66941e-05	0.410358	2.38866e-24	7.72625e-24	-0.80035	0.652193	1.15606	0.673965	0.893616	0.0140187	0.510315	0.98125	1.00758	0.673965	0.893616	0.0140187	0.510315	IDH2_S423	1	1	1	1
AGDAAAGsGAEFAGG	144	sp|Q5K4L6|S27A3_HUMAN	SLC27A3	ENSG00000143554.14	S	0.618243	0.691698	-0.161961	1.16095e-10	1.95497e-10	0.660636	0.613553	0.634412	0.0360276	0.680989	0.748143	-0.0937109	1.16095e-10	1.97767e-10	0.660636	0.613553	0.635058	0.0360276	0.540951	1.18924	0.565833	1.16668	0.211112	1.39883	0.359407	1.29725	0.565833	1.16668	0.211112	1.39883	SLC27A3_S144	1	1	1	1
AGDEPAEsPSETPGP	537	sp|Q9NZT2|OGFR_HUMAN	OGFR	ENSG00000060491.16	S	1.50179e-06	6.87998e-06	0.452704	4.20743e-10	6.93093e-10	0.468269	4.94336e-18	1.20173e-17	0.222869	1.28868e-06	6.01555e-06	0.474993	4.20743e-10	6.99771e-10	0.468269	4.94336e-18	1.23448e-17	0.222869	0.270242	1.34511	0.819728	1.06297	0.0585214	0.598975	0.655065	1.12733	0.819728	1.06297	0.0585214	0.598975	OGFR_S537	1	1	1	1
AGDGEATtPEERESP	1384	sp|Q96L96|ALPK3_HUMAN	ALPK3	ENSG00000136383.6	T	1.10391e-08	7.48886e-08	0.926391	2.54733e-18	6.10116e-18	1.93161	0.0130741	0.0159737	0.552058	1.14347e-08	7.69047e-08	0.856291	2.54733e-18	6.17178e-18	1.93161	0.0130741	0.0161464	0.552058	0.988217	0.99548	0.876025	1.04261	0.352007	0.582984	0.572759	1.20853	0.876025	1.04261	0.352007	0.582984	ALPK3_T1384	1	1	1	1
AGDGPPRsFDWGYEE	165	sp|P18615|NELFE_HUMAN	NELFE	ENSG00000204356.14	S	0.0706039	0.111287	0.236822	7.08623e-41	1.75347e-39	1.63271	5.41226e-40	4.67268e-39	0.639991	0.0992321	0.15021	0.193998	7.08623e-41	1.79763e-39	1.63271	5.41226e-40	4.92494e-39	0.639991	0.107002	1.5675	0.00931728	2.02271	0.0533341	1.68174	0.274224	1.34818	0.00931728	2.02271	0.0533341	1.68174	NELFE_S165	1	1	1	1
AGDLLEDsPKRPKEA	165	sp|P51858|HDGF_HUMAN	HDGF	ENSG00000143321.19	S	0.000705433	0.00186637	0.274669	1.52133e-34	1.19202e-33	0.767607	2.47234e-21	6.83575e-21	0.423453	0.00043285	0.00122034	0.250267	1.52133e-34	1.23606e-33	0.767607	2.47234e-21	7.04488e-21	0.423453	0.748761	1.08951	0.0266928	1.8222	0.52496	0.842364	0.975743	1.00818	0.0266928	1.8222	0.52496	0.842364	HDGF_S165	1	1	1	1
AGDLRRGsSPDVHAL	365	sp|Q6NZI2|CAVN1_HUMAN	CAVIN1	ENSG00000177469.13	S	0.023816	0.0429225	-0.866936	6.27141e-06	8.59738e-06	0.453989	9.74102e-36	5.68868e-35	-0.593558	0.0409427	0.0699025	-0.846997	6.27141e-06	8.66858e-06	0.453989	9.74102e-36	5.94187e-35	-0.593558	0.0909316	0.624341	0.775588	0.926448	0.151815	0.678874	0.202683	0.702948	0.775588	0.926448	0.151815	0.678874	CAVIN1_S365	1	1	1	1
AGEARPPtPASPRAR	64	sp|Q96FS4|SIPA1_HUMAN	SIPA1	ENSG00000213445.10	T	0.389848	0.475665	-0.139968	1.03262e-08	1.58004e-08	0.401191	6.7218e-21	1.82435e-20	-0.284003	NA	NA	NA	NA	NA	NA	NA	NA	NA	0.350498	0.77072	0.371418	1.2703	0.454543	1.22163	NA	NA	NA	NA	NA	NA	SIPA1_T64	1	1	1	0
AGEDDRDsRHQRDSR	432	sp|P51114|FXR1_HUMAN	FXR1	ENSG00000114416.18	S	9.65201e-11	9.17303e-10	1.30047	1.90928e-33	1.29745e-32	0.897782	1.62324e-46	4.43617e-45	0.598045	8.36849e-11	8.01665e-10	1.25386	1.90928e-33	1.3434e-32	0.897782	1.62324e-46	4.69203e-45	0.598045	0.00111615	3.06171	0.111671	1.53212	0.0259859	1.8327	0.000461853	3.45364	0.111671	1.53212	0.0259859	1.8327	FXR1_S432	1	1	1	1
AGEEGDTsLRESLHP	123	sp|Q8ND24|RN214_HUMAN	RNF214	ENSG00000167257.11	S	NA	NA	NA	NA	NA	NA	NA	NA	NA	0.408479	0.494262	0.20958	4.66e-13	8.80254e-13	0.496798	2.40184e-36	1.55599e-35	0.375256	NA	NA	NA	NA	NA	NA	0.586304	0.835973	0.161703	1.4573	0.0334336	1.77767	RNF214_S123	1	0	1	1
AGEELRGsTRLRGSG	976	sp|Q96PE1|AGRA2_HUMAN	ADGRA2	ENSG00000020181.18	S	5.10338e-10	4.27039e-09	-1.09813	0.406826	0.425812	-0.139725	4.97564e-12	9.73142e-12	-0.362246	1.51254e-09	1.1864e-08	-0.996675	0.406826	0.426209	-0.139725	4.97564e-12	9.97126e-12	-0.362246	0.895494	0.964755	0.615395	0.874074	0.780472	0.9233	0.490335	1.20314	0.615395	0.874074	0.780472	0.9233	ADGRA2_S976	1	1	1	1
AGEGGEAsVSPEKTS	1376	sp|Q13428|TCOF_HUMAN	TCOF1	ENSG00000070814.22	S	5.49066e-05	0.000185248	0.574706	7.86585e-42	2.49652e-40	1.35159	1.1061e-42	1.34085e-41	0.717185	8.48285e-06	3.39391e-05	0.588371	7.86585e-42	2.55828e-40	1.35159	1.1061e-42	1.41212e-41	0.717185	0.0214681	2.14451	0.000292412	2.71788	0.151674	1.46947	0.013044	2.18734	0.000292412	2.71788	0.151674	1.46947	TCOF1_S1376	1	1	1	1
AGEGHRRtMSQDLRQ	485	sp|P42331|RHG25_HUMAN	ARHGAP25	ENSG00000163219.12	T	0.00122798	0.0030748	-0.466889	0.000554905	0.00068775	-0.339975	2.78996e-19	7.0688e-19	-0.506898	0.00237344	0.00561456	-0.504455	0.000554905	0.000693623	-0.339975	2.78996e-19	7.25036e-19	-0.506898	0.349491	1.36704	0.840733	1.0552	0.796679	0.933411	0.0460011	1.80672	0.840733	1.0552	0.796679	0.933411	ARHGAP25_T485	1	1	1	1
AGEKEAKsD______	99	sp|P05114|HMGN1_HUMAN	HMGN1	ENSG00000205581.11	S	0.129814	0.18804	0.29747	2.6889e-35	2.37165e-34	1.33089	3.91193e-23	1.1893e-22	0.660558	0.135277	0.196245	0.449347	2.6889e-35	2.45162e-34	1.33089	3.91193e-23	1.22151e-22	0.660558	0.407449	1.25946	0.0256507	1.82682	0.19657	1.41437	0.400095	1.26412	0.0256507	1.82682	0.19657	1.41437	HMGN1_S99	1	1	1	1
AGEMESStLQESPRA	625	sp|Q2M1Z3|RHG31_HUMAN	ARHGAP31	ENSG00000031081.11	T	NA	NA	NA	NA	NA	NA	NA	NA	NA	0.762562	0.815685	-0.225539	0.000115155	0.000149082	0.551015	0.0183061	0.0222812	-0.10332	NA	NA	NA	NA	NA	NA	0.111803	1.58497	0.889057	0.963364	0.174211	0.656013	ARHGAP31_T625	1	0	1	1
AGEPDGEsLDEQPSS	64	sp|Q9H3Q1|BORG4_HUMAN	CDC42EP4	ENSG00000179604.10	S	0.999027	0.999601	-0.118501	1.85528e-21	5.28476e-21	0.807598	0.0150524	0.0182774	0.0962051	1	1	-0.193466	1.85528e-21	5.36399e-21	0.807598	0.0150524	0.0184726	0.0962051	0.487679	1.20499	0.879019	0.960077	0.893033	0.9646	0.519367	1.1891	0.879019	0.960077	0.893033	0.9646	CDC42EP4_S64	1	1	1	1
AGESKLDsHSDDDTK	1805	sp|Q5VT06|CE350_HUMAN	CEP350	ENSG00000135837.16	S	0.162744	0.228438	0.259458	1.68892e-39	2.82042e-38	1.24393	7.07559e-07	1.10329e-06	0.130971	0.185383	0.256841	0.297073	1.68892e-39	2.89334e-38	1.24393	7.07559e-07	1.11963e-06	0.130971	0.797393	0.924445	0.0234812	1.8522	0.114909	1.5398	0.788129	1.08461	0.0234812	1.8522	0.114909	1.5398	CEP350_S1805	1	1	1	1
AGESLSGtRESLAQG	22	sp|Q9BXI6|TB10A_HUMAN	TBC1D10A	ENSG00000099992.16	T	0.37342	0.459059	-0.0577111	0.531464	0.551095	-0.0344884	9.49974e-29	3.49309e-28	-0.392412	NA	NA	NA	NA	NA	NA	NA	NA	NA	0.618406	1.17592	0.439112	0.812487	0.149683	0.678348	NA	NA	NA	NA	NA	NA	TBC1D10A_T22	1	1	1	0
AGEVPARsPGAFDMS	435	sp|Q9Y6I3|EPN1_HUMAN	EPN1	ENSG00000063245.15	S	3.4005e-16	6.90638e-15	-0.809489	0.00564381	0.00668115	0.245408	2.00383e-24	6.31968e-24	-0.307917	1.83442e-14	3.02982e-13	-0.670408	0.00564381	0.00672266	0.245408	2.00383e-24	6.49175e-24	-0.307917	0.317032	0.763119	0.934347	0.978145	0.218708	0.718197	0.0965305	0.636163	0.934347	0.978145	0.218708	0.718197	EPN1_S435	1	1	1	1
AGEYDSVsESEDEEM	470	sp|Q9BZE4|NOG1_HUMAN	GTPBP4	ENSG00000107937.19	S	0.297445	0.380031	0.0426542	1.13969e-39	1.97199e-38	1.33448	6.72627e-48	2.76967e-46	0.686981	0.328888	0.414245	0.100012	1.13969e-39	2.02735e-38	1.33448	6.72627e-48	2.95393e-46	0.686981	0.0825884	1.60692	3.52215e-05	3.13959	0.00582297	2.12241	0.306433	1.32107	3.52215e-05	3.13959	0.00582297	2.12241	GTPBP4_S470	1	1	1	1
AGFFRGTsAEQDNRF	10	sp|Q8IYB3|SRRM1_HUMAN	SRRM1	ENSG00000133226.17	S	0.398169	0.483844	0.151462	0.000201744	0.000255407	0.195973	1.65906e-33	8.02565e-33	0.341685	0.00358036	0.00813259	0.184324	0.000201744	0.000257675	0.195973	1.65906e-33	8.35036e-33	0.341685	0.611764	1.18475	0.806492	1.06807	0.315003	1.30858	0.113865	1.53025	0.806492	1.06807	0.315003	1.30858	SRRM1_S10	1	1	1	1
AGFMRQLsEYEGILD	441	sp|Q8WYL5|SSH1_HUMAN	SSH1	ENSG00000084112.15	S	NA	NA	NA	NA	NA	NA	NA	NA	NA	0.201209	0.274879	-0.279607	1.43177e-16	3.15531e-16	0.701194	3.87188e-12	7.79825e-12	-0.195228	NA	NA	NA	NA	NA	NA	0.445467	1.25813	0.759575	0.921209	0.971313	0.990252	SSH1_S441	1	0	1	1
AGGAAPCsPRGARRG	106	sp|A6NEL2|SWAHB_HUMAN	SOWAHB	ENSG00000186212.4	S	0.401479	0.487362	-0.211908	0.000442881	0.000550709	-0.317362	1.47096e-20	3.94421e-20	-0.492591	0.302655	0.386374	-0.279202	0.000442881	0.000555314	-0.317362	1.47096e-20	4.05757e-20	-0.492591	0.141306	0.665356	0.0222452	0.537155	0.00180497	0.42422	0.56982	0.855335	0.0222452	0.537155	0.00180497	0.42422	SOWAHB_S106	1	1	1	1
AGGAGFGtDGDDQEA	719	sp|Q96EB6|SIR1_HUMAN	SIRT1	ENSG00000096717.12	T	0.0316816	0.0551927	0.192595	4.45332e-06	6.20318e-06	0.396443	2.11082e-08	3.5178e-08	0.173351	0.0336182	0.0589268	0.206544	4.45332e-06	6.24427e-06	0.396443	2.11082e-08	3.58578e-08	0.173351	0.86147	1.05358	0.50416	1.19576	0.677512	1.11764	0.86147	1.05358	0.50416	1.19576	0.677512	1.11764	SIRT1_T719	1	1	1	1
AGGFRSRsSSVGSSS	4384	sp|Q15149|PLEC_HUMAN	PLEC	ENSG00000178209.15	S	NA	NA	NA	NA	NA	NA	NA	NA	NA	0.82847	0.869389	0.111041	3.72493e-14	7.37976e-14	0.7883	0.0155147	0.0189909	-0.10335	NA	NA	NA	NA	NA	NA	0.708031	1.11689	0.402558	0.798613	0.00950146	0.495304	PLEC_S4384	1	0	1	1
AGGGAGSsEDDAQSR	36	sp|Q9H4A6|GOLP3_HUMAN	GOLPH3	ENSG00000113384.14	S	1.41298e-07	7.81869e-07	0.812582	2.36878e-23	7.59522e-23	0.839142	5.43505e-39	4.22454e-38	0.747451	7.74282e-12	8.65977e-11	0.872294	2.36878e-23	7.71341e-23	0.839142	5.43505e-39	4.44558e-38	0.747451	0.466823	1.21727	0.192582	1.41974	0.198944	1.41262	0.628955	1.13929	0.192582	1.41974	0.198944	1.41262	GOLPH3_S36	1	1	1	1
AGGGGGGsLERQRAG	223	sp|Q9NUG4|CCM2L_HUMAN	CCM2L	ENSG00000101331.17	S	5.56934e-06	2.28881e-05	0.54423	0.00041419	0.000515782	0.38247	0.112179	0.126577	0.200482	1.64552e-06	7.51727e-06	0.541119	0.00041419	0.000520149	0.38247	0.112179	0.127535	0.200482	0.201733	0.700948	0.0331515	0.559388	0.137866	0.445745	0.199086	0.705504	0.0331515	0.559388	0.137866	0.445745	CCM2L_S223	1	1	1	1
AGGGGSGsLPSQRGG	47	sp|O15234|CASC3_HUMAN	CASC3	ENSG00000108349.17	S	NA	NA	NA	NA	NA	NA	NA	NA	NA	0.000478775	0.00133699	0.82469	4.94626e-40	9.52156e-39	1.13361	4.16612e-43	5.84772e-42	0.460852	NA	NA	NA	NA	NA	NA	0.479012	1.26252	0.206741	1.40212	0.645441	1.13109	CASC3_S47	1	0	1	1
AGGGRPSsPSPSVVS	91	sp|Q9ULU8|CAPS1_HUMAN	CADPS	ENSG00000163618.18	S	3.11042e-05	0.000110589	-0.984669	0.00106817	0.001312	-1.22239	0.258428	0.281863	-0.266829	3.39019e-05	0.000120458	-0.886849	0.00106817	0.00132253	-1.22239	0.258428	0.282713	-0.266829	0.545353	1.20288	0.0385047	1.73697	0.0520676	3.0442	0.298975	1.34658	0.0385047	1.73697	0.0520676	3.0442	CADPS_S91	1	1	1	1
AGGGRRAtISSPLEL	196	sp|Q96GS4|BORC6_HUMAN	BORCS6	ENSG00000196544.8	T	0.290799	0.372652	-0.180841	5.20708e-23	1.64013e-22	0.886713	3.66458e-08	6.02615e-08	-0.134405	0.286366	0.369127	-0.138403	5.20708e-23	1.66521e-22	0.886713	3.66458e-08	6.14064e-08	-0.134405	0.324286	0.767667	0.648423	1.12966	0.0291432	0.553956	0.112755	0.651958	0.648423	1.12966	0.0291432	0.553956	BORCS6_T196	1	1	1	1
AGGGSSCsPVLSRKQ	432	sp|P42858|HD_HUMAN	HTT	ENSG00000197386.12	S	0.196219	0.267684	0.162187	1.83736e-19	4.65545e-19	0.638375	0.118435	0.133136	0.0715788	0.0586602	0.0953282	0.113755	1.83736e-19	4.72313e-19	0.638375	0.118435	0.134176	0.0715788	0.880474	0.960597	0.424366	1.23855	0.391085	1.25909	0.537984	0.847963	0.424366	1.23855	0.391085	1.25909	HTT_S432	1	1	1	1
AGGINTGsAKIKSGK	234	sp|Q9Y2H6|FND3A_HUMAN	FNDC3A	ENSG00000102531.16	S	0.000141147	0.000437042	-0.580099	0.375506	0.394451	-0.0976816	1.1569e-26	3.94949e-26	-0.543411	0.000127321	0.00040323	-0.613374	0.375506	0.395202	-0.0976816	1.1569e-26	4.0527e-26	-0.543411	0.728287	1.11561	0.0590266	0.598874	0.0805389	0.622129	0.703708	1.12726	0.0590266	0.598874	0.0805389	0.622129	FNDC3A_S234	1	1	1	1
AGGKRPGsVSSTDQE	334	sp|Q9H1B7|I2BPL_HUMAN	IRF2BPL	ENSG00000119669.5	S	2.143e-06	9.5463e-06	-0.42221	0.0952919	0.105886	0.259421	0.903879	0.912974	-0.0026797	2.7247e-06	1.20019e-05	-0.376126	0.0952919	0.106324	0.259421	0.903879	0.912619	-0.0026797	0.289085	1.34525	0.799825	0.934287	0.54113	0.848999	0.966013	0.98848	0.799825	0.934287	0.54113	0.848999	IRF2BPL_S334	1	1	1	1
AGGNQAAsQLEEAGR	685	sp|Q9HBR0|S38AA_HUMAN	SLC38A10	ENSG00000157637.13	S	0.0425019	0.0714197	-0.32148	3.12051e-16	6.67298e-16	0.674155	3.64227e-15	7.97798e-15	0.302641	0.0442733	0.0748521	-0.256181	3.12051e-16	6.74392e-16	0.674155	3.64227e-15	8.21547e-15	0.302641	0.87314	0.957737	0.116065	0.65433	0.108843	0.649038	0.87314	0.957737	0.116065	0.65433	0.108843	0.649038	SLC38A10_S685	1	1	1	1
AGGPRPEsPVPAGRA	16	sp|Q9BVG9|PTSS2_HUMAN	PTDSS2	ENSG00000174915.12	S	0.0920695	0.140062	-0.254611	2.24218e-24	7.67603e-24	0.722332	7.27209e-08	1.17571e-07	-0.159194	0.0913651	0.139921	-0.251142	2.24218e-24	7.79879e-24	0.722332	7.27209e-08	1.197e-07	-0.159194	0.183122	1.43075	0.000336805	2.69514	0.00744023	2.09528	0.195609	1.41658	0.000336805	2.69514	0.00744023	2.09528	PTDSS2_S16	1	1	1	1
AGGPSAEsPRPSSAY	33	sp|Q6P2E9|EDC4_HUMAN	EDC4	ENSG00000038358.15	S	0.0001097	0.000348662	0.334168	3.46066e-07	5.0449e-07	0.403065	1.44769e-15	3.20991e-15	0.217076	3.73946e-05	0.000131911	0.373957	3.46066e-07	5.07137e-07	0.403065	1.44769e-15	3.30584e-15	0.217076	0.0403397	1.73999	0.0214147	1.86839	0.00273515	2.27903	0.00335162	2.231	0.0214147	1.86839	0.00273515	2.27903	EDC4_S33	1	1	1	1
AGGRDGGsSLGFKRS	1347	sp|P06213|INSR_HUMAN	INSR	ENSG00000171105.14	S	NA	NA	NA	NA	NA	NA	NA	NA	NA	0.00172953	0.00422611	-0.494629	1.38511e-10	2.35491e-10	0.425854	5.58768e-07	8.8748e-07	0.12484	NA	NA	NA	NA	NA	NA	0.425022	0.789801	0.374785	0.787018	0.961192	1.01309	INSR_S1347	1	0	1	1
AGGRRLSsFVTKGYR	1407	sp|P27708|PYR1_HUMAN	CAD	ENSG00000084774.14	S	NA	NA	NA	NA	NA	NA	NA	NA	NA	3.72168e-05	0.000131305	0.833288	2.58791e-26	9.98518e-26	1.18039	2.7207e-37	1.91931e-36	0.619256	NA	NA	NA	NA	NA	NA	0.149006	1.55168	0.067834	1.6328	2.2369e-05	3.28412	CAD_S1407	1	0	1	1
AGGSAALsPSKKRKN	31	sp|Q92522|H1X_HUMAN	H1FX		S	8.00614e-14	1.19954e-12	1.0508	NA	NA	NA	NA	NA	NA	6.05838e-14	9.4003e-13	0.966808	NA	NA	NA	NA	NA	NA	0.129177	1.50278	NA	NA	NA	NA	0.114747	1.52706	NA	NA	NA	NA	H1FX_S31	1	1	1	1
AGGSGARtPPLSRRK	229	sp|Q9Y3Q8|T22D4_HUMAN	TSC22D4	ENSG00000166925.9	T	0.623009	0.695658	-0.069105	1.13923e-17	2.64003e-17	0.662613	0.0122692	0.0149999	-0.0546143	0.655267	0.72554	-0.0956701	1.13923e-17	2.66791e-17	0.662613	0.0122692	0.0151615	-0.0546143	0.868592	0.956712	0.0642869	1.64569	0.32219	1.30399	0.828438	0.943671	0.0642869	1.64569	0.32219	1.30399	TSC22D4_T229	1	1	1	1
AGHFNDEsPLGLRRI	163	sp|Q92974|ARHG2_HUMAN	ARHGEF2	ENSG00000116584.20	S	9.57381e-05	0.000308639	0.82803	1.35285e-23	4.44364e-23	1.21935	3.48623e-17	8.11657e-17	0.486523	9.84111e-05	0.000319289	0.86614	1.35285e-23	4.52008e-23	1.21935	3.48623e-17	8.36017e-17	0.486523	0.480854	1.26966	0.014102	1.93685	0.0042083	2.18115	0.256276	1.47051	0.014102	1.93685	0.0042083	2.18115	ARHGEF2_S163	1	1	1	1
AGHGPRSsPAELSSS	141	sp|Q9UQC2|GAB2_HUMAN	GAB2	ENSG00000033327.13	S	0.788678	0.834824	0.0320283	8.45478e-30	4.23963e-29	1.35796	0.106861	0.120878	0.161844	0.551002	0.631678	-0.0600921	8.45478e-30	4.38349e-29	1.35796	0.106861	0.121759	0.161844	0.594709	0.85072	0.376411	1.26826	0.370602	1.40646	0.550253	0.834028	0.376411	1.26826	0.370602	1.40646	GAB2_S141	1	1	1	1
AGHLPRGsPVTTREP	1558	sp|Q9Y618|NCOR2_HUMAN	NCOR2	ENSG00000196498.13	S	NA	NA	NA	NA	NA	NA	NA	NA	NA	0.0286299	0.0510978	0.355353	1.87846e-16	4.11145e-16	0.727247	1.0043e-10	1.89342e-10	0.164045	NA	NA	NA	NA	NA	NA	0.983351	1.00595	0.0675159	1.63511	0.676091	1.11817	NCOR2_S1558	1	0	1	1
AGHRRILsDVTHSAV	637	sp|Q2M2I8|AAK1_HUMAN	AAK1	ENSG00000115977.19	S	4.86199e-08	2.91065e-07	0.853799	4.58196e-10	7.52734e-10	0.478573	6.7392e-27	2.32758e-26	0.351683	2.23301e-08	1.43106e-07	0.788457	4.58196e-10	7.59917e-10	0.478573	6.7392e-27	2.38653e-26	0.351683	0.350633	1.28479	0.509588	0.837516	0.101309	1.55445	0.553943	1.17214	0.509588	0.837516	0.101309	1.55445	AAK1_S637	1	1	1	1
AGHRRTPsEADRWLE	438	sp|P49757|NUMB_HUMAN	NUMB	ENSG00000133961.20	S	NA	NA	NA	NA	NA	NA	NA	NA	NA	0.00457393	0.0101131	-0.751895	3.62216e-05	4.79238e-05	0.255961	0.000651022	0.000872734	-0.0911937	NA	NA	NA	NA	NA	NA	0.0201056	0.519347	0.6545	1.12748	0.270108	0.744121	NUMB_S438	1	0	1	1
AGHSRTVsDSIKKLI	1641	sp|Q9Y490|TLN1_HUMAN	TLN1	ENSG00000137076.21	S	0.203562	0.276098	-0.133352	7.17853e-20	1.87286e-19	0.863035	7.72431e-20	2.01559e-19	-0.236338	0.208661	0.28346	-0.0318818	7.17853e-20	1.89893e-19	0.863035	7.72431e-20	2.06881e-19	-0.236338	0.752191	1.09561	0.601175	1.15027	0.745606	1.09062	0.621034	1.1444	0.601175	1.15027	0.745606	1.09062	TLN1_S1641	1	1	1	1
AGHVRSQsIVSSVFS	571	sp|Q70E73|RAPH1_HUMAN	RAPH1	ENSG00000173166.18	S	1.11362e-08	7.54537e-08	-1.17707	0.0872283	0.0971655	-0.139759	2.64874e-06	3.98803e-06	-0.220098	7.22375e-09	5.01926e-08	-1.23118	0.0872283	0.0975628	-0.139759	2.64874e-06	4.04344e-06	-0.220098	0.864091	1.04704	0.181467	0.698299	0.486502	0.829915	0.599216	1.15154	0.181467	0.698299	0.486502	0.829915	RAPH1_S571	1	1	1	1
AGIGHRNsLESISSI	1220	sp|Q14160|SCRIB_HUMAN	SCRIB	ENSG00000180900.20	S	0.376494	0.461838	0.130033	4.2263e-32	2.51508e-31	1.39625	1.15459e-06	1.78154e-06	-0.452879	0.420067	0.505783	0.158913	4.2263e-32	2.61486e-31	1.39625	1.15459e-06	1.8069e-06	-0.452879	0.482586	0.828624	0.467458	1.21481	0.194769	0.577272	0.66713	0.891238	0.467458	1.21481	0.194769	0.577272	SCRIB_S1220	1	1	1	1
AGIHTSGsLSSRFSE	586	sp|Q96CP6|ASTRA_HUMAN	GRAMD1A	ENSG00000089351.14	S	2.92235e-10	2.55721e-09	0.98046	7.2622e-35	5.93889e-34	1.53108	5.1682e-07	8.10315e-07	0.193668	2.75202e-10	2.42832e-09	0.966129	7.2622e-35	6.14805e-34	1.53108	5.1682e-07	8.2226e-07	0.193668	0.90927	0.965774	0.11225	1.53225	0.493621	1.23003	0.901968	0.96307	0.11225	1.53225	0.493621	1.23003	GRAMD1A_S586	1	1	1	1
AGIMITAsHNPKQDN	165	sp|Q96G03|PGM2_HUMAN	PGM2	ENSG00000169299.14	S	0.410984	0.496685	0.053055	2.56783e-11	4.42702e-11	0.693629	2.1473e-10	3.90486e-10	-0.344647	0.40065	0.486365	0.090925	2.56783e-11	4.47947e-11	0.693629	2.1473e-10	3.99025e-10	-0.344647	0.621489	0.876047	0.0819207	1.59765	0.0724923	0.614251	0.621489	0.876047	0.0819207	1.59765	0.0724923	0.614251	PGM2_S165	1	1	1	1
AGIRKVPsFTFTPTV	940	sp|Q9Y6N7|ROBO1_HUMAN	ROBO1	ENSG00000169855.20	S	5.3825e-13	7.12943e-12	1.59644	1.53944e-36	1.65995e-35	3.58958	1.9513e-29	7.52637e-29	1.09075	3.75031e-15	6.67036e-14	1.34835	1.53944e-36	1.69939e-35	3.58958	1.9513e-29	7.75405e-29	1.09075	0.698349	0.901381	0.0501847	1.69944	0.26956	1.34465	0.788201	0.930549	0.0501847	1.69944	0.26956	1.34465	ROBO1_S940	1	1	1	1
AGITTTTsPRTPPPL	667	sp|Q8TDY2|RBCC1_HUMAN	RB1CC1	ENSG00000023287.13	S	NA	NA	NA	NA	NA	NA	NA	NA	NA	0.106838	0.160112	-0.347982	3.10394e-22	9.34743e-22	0.915139	NA	NA	NA	NA	NA	NA	NA	NA	NA	0.629363	1.16295	0.423359	1.2409	NA	NA	RB1CC1_S667	1	0	1	1
AGKAHRLsAEERDQL	9	sp|P61457|PHS_HUMAN	PCBD1	ENSG00000166228.9	S	1.03201e-25	8.28179e-24	-1.39177	5.07242e-10	8.30292e-10	-0.418592	3.33458e-37	2.21426e-36	-0.890483	6.14373e-27	5.76021e-25	-1.37367	5.07242e-10	8.38324e-10	-0.418592	3.33458e-37	2.32195e-36	-0.890483	0.193152	0.704831	0.0209098	0.533594	0.0179023	0.525157	0.17808	0.696396	0.0209098	0.533594	0.0179023	0.525157	PCBD1_S9	1	1	1	1
AGKDGDKsPMSSLQI	495	sp|Q9UER7|DAXX_HUMAN	DAXX	ENSG00000204209.13	S	0.0121599	0.0237269	0.66436	2.24515e-39	3.71613e-38	1.26581	2.07155e-33	9.98336e-33	0.540952	0.00891469	0.0183516	0.611225	2.24515e-39	3.80849e-38	1.26581	2.07155e-33	1.0373e-32	0.540952	0.67147	1.12171	0.00901032	2.03135	0.146114	1.47714	0.510807	1.19296	0.00901032	2.03135	0.146114	1.47714	DAXX_S495	1	1	1	1
AGKDLSTsPKPSPIP	428	sp|Q8NDI1|EHBP1_HUMAN	EHBP1	ENSG00000115504.14	S	NA	NA	NA	NA	NA	NA	NA	NA	NA	0.000933116	0.00243248	-0.870037	0.000324585	0.000410245	0.19546	1.10708e-36	7.37036e-36	-0.895892	NA	NA	NA	NA	NA	NA	0.119564	0.59065	0.781899	1.07679	0.852692	0.951377	EHBP1_S428	1	0	1	1
AGKGRKEsAQPPAHL	267	sp|O14618|CCS_HUMAN	CCS	ENSG00000173992.9	S	0.000275403	0.000800895	-0.642395	4.65629e-10	7.64791e-10	-0.430597	3.19057e-28	1.15548e-27	-0.609934	0.000417716	0.00118282	-0.561427	4.65629e-10	7.72127e-10	-0.430597	3.19057e-28	1.18826e-27	-0.609934	0.103785	0.644601	0.837605	0.946254	0.0956208	0.638152	0.0994914	0.641128	0.837605	0.946254	0.0956208	0.638152	CCS_S267	1	1	1	1
AGKGTPLtPPACACS	886	sp|Q8TD19|NEK9_HUMAN	NEK9	ENSG00000119638.13	T	0.27953	0.360642	-0.125373	1.91769e-09	3.03882e-09	0.314315	0.200258	0.221023	0.0494593	0.264178	0.345397	-0.129245	1.91769e-09	3.06636e-09	0.314315	0.200258	0.22208	0.0494593	0.956067	1.01605	0.492899	1.20167	0.875747	0.959006	0.689539	0.890734	0.492899	1.20167	0.875747	0.959006	NEK9_T886	1	1	1	1
AGKRRKTsQSEEEEA	685	sp|Q7RTP6|MICA3_HUMAN	MICAL3	ENSG00000243156.9	S	0.512978	0.59547	-0.207037	9.80845e-12	1.72968e-11	0.832649	1.2739e-05	1.8495e-05	-0.150979	0.562259	0.642144	-0.179456	9.80845e-12	1.75136e-11	0.832649	1.2739e-05	1.87557e-05	-0.150979	0.683502	0.881983	0.326939	0.768852	0.0938826	0.636554	0.518811	0.834884	0.326939	0.768852	0.0938826	0.636554	MICAL3_S685	1	1	1	1
AGKSGTStPTTPGST	1592	sp|P11137|MTAP2_HUMAN	MAP2	ENSG00000078018.20	T	0.0974059	0.14689	0.380999	2.33897e-18	5.60954e-18	1.8865	7.67117e-10	1.36336e-09	0.641692	0.125481	0.1838	0.339232	2.33897e-18	5.67263e-18	1.8865	7.67117e-10	1.393e-09	0.641692	0.930588	0.974515	0.0810465	0.624694	0.108946	0.650406	0.657141	1.1394	0.0810465	0.624694	0.108946	0.650406	MAP2_T1592	1	1	1	1
AGKSRSKsKDQAEEK	269	sp|Q08170|SRSF4_HUMAN	SRSF4	ENSG00000116350.17	S	0.000769453	0.00201822	0.423388	0.0358959	0.0408112	0.243536	2.25961e-19	5.75449e-19	0.326379	0.000638425	0.00173146	0.416249	0.0358959	0.0410435	0.243536	2.25961e-19	5.9036e-19	0.326379	0.765466	0.921861	0.0166736	1.91757	0.451711	0.815639	0.975592	1.00837	0.0166736	1.91757	0.451711	0.815639	SRSF4_S269	1	1	1	1
AGKVTTAsVKERREI	22	sp|Q92616|GCN1_HUMAN	GCN1	ENSG00000089154.11	S	0.60022	0.675853	0.0545676	3.00893e-30	1.5484e-29	1.02926	4.77776e-27	1.65722e-26	0.281137	0.625669	0.699978	0.0665787	3.00893e-30	1.6043e-29	1.02926	4.77776e-27	1.70076e-26	0.281137	0.220286	1.43779	0.242511	1.36659	0.0174418	1.90798	0.208152	1.45157	0.242511	1.36659	0.0174418	1.90798	GCN1_S22	1	1	1	1
AGLDDTDsEDELPPG	14	sp|Q9NZC7|WWOX_HUMAN	WWOX	ENSG00000186153.17	S	0.262403	0.342168	-0.19094	6.58751e-05	8.54304e-05	0.251918	1.61827e-24	5.12051e-24	-0.525194	0.257907	0.338323	-0.240107	6.58751e-05	8.61274e-05	0.251918	1.61827e-24	5.25763e-24	-0.525194	0.11907	1.58839	0.360473	1.27706	0.00169665	0.418321	0.310688	1.33097	0.360473	1.27706	0.00169665	0.418321	WWOX_S14	1	1	1	1
AGLGARGsGAAAATV	49	sp|Q9UP83|COG5_HUMAN	COG5	ENSG00000164597.13	S	0.0190481	0.0352248	0.413963	1.56514e-41	4.62791e-40	1.36399	7.85956e-40	6.63999e-39	0.359394	0.0143575	0.0278614	0.150095	1.56514e-41	4.71376e-40	1.36399	7.85956e-40	6.98419e-39	0.359394	0.115999	0.624093	0.139599	1.48748	0.246833	1.36427	0.433326	0.810074	0.139599	1.48748	0.246833	1.36427	COG5_S49	1	1	1	1
AGLGHPAsPGGSEDG	77	sp|Q99856|ARI3A_HUMAN	ARID3A	ENSG00000116017.11	S	0.00140745	0.00347381	0.844625	2.06197e-19	5.2043e-19	1.42033	5.91751e-06	8.76104e-06	0.216762	0.00519959	0.0113417	0.516048	2.06197e-19	5.2787e-19	1.42033	5.91751e-06	8.88559e-06	0.216762	0.54519	1.17619	0.0449942	1.71508	0.00524196	2.17405	0.566147	1.16626	0.0449942	1.71508	0.00524196	2.17405	ARID3A_S77	1	1	1	1
AGLGPRRsQQGPRKE	704	sp|Q04637|IF4G1_HUMAN	EIF4G1	ENSG00000114867.21	S	0.202409	0.27467	-0.246696	1.82312e-21	5.20043e-21	0.644361	4.14388e-09	7.10333e-09	0.129956	0.165459	0.232899	-0.392059	1.82312e-21	5.28083e-21	0.644361	4.14388e-09	7.23588e-09	0.129956	0.223449	0.720558	0.98217	1.006	0.278077	1.33741	0.840152	0.947465	0.98217	1.006	0.278077	1.33741	EIF4G1_S704	1	1	1	1
AGLKKSHsSPSLNPD	1011	sp|Q9NYI0|PSD3_HUMAN	PSD3	ENSG00000156011.17	S	NA	NA	NA	NA	NA	NA	NA	NA	NA	0.00034054	0.000980416	-0.571256	0.0119342	0.0139478	-0.20236	6.42349e-37	4.35143e-36	-0.735347	NA	NA	NA	NA	NA	NA	0.722566	0.905905	0.100019	0.641785	0.0330762	0.562307	PSD3_S1011	0	0	1	1
AGLQRSAsSSWLEGT	452	sp|Q9BZL4|PP12C_HUMAN	PPP1R12C	ENSG00000125503.13	S	0.252587	0.331233	-0.0427683	7.12528e-08	1.06162e-07	0.36257	4.87133e-09	8.30581e-09	-0.141966	0.402704	0.488401	-0.211609	7.12528e-08	1.06816e-07	0.36257	4.87133e-09	8.45993e-09	-0.141966	0.173836	1.45842	0.360798	1.27872	0.0147182	0.512235	0.336371	1.29463	0.360798	1.27872	0.0147182	0.512235	PPP1R12C_S452	1	1	1	1
AGLSTPGsLHRAAKR	638	sp|Q99490|AGAP2_HUMAN	AGAP2	ENSG00000135439.11	S	0.000266477	0.000777549	-0.344524	0.0090066	0.0105387	0.215013	3.55402e-11	6.69523e-11	-0.314358	0.000266477	0.000786721	-0.317925	0.0090066	0.0106054	0.215013	3.55402e-11	6.85837e-11	-0.314358	0.0553937	1.8006	0.491123	0.831041	0.306286	0.742805	0.0573056	1.79087	0.491123	0.831041	0.306286	0.742805	AGAP2_S638	1	1	1	1
AGMKRAMsLNTLNVD	466	sp|Q6P597|KLC3_HUMAN	KLC3	ENSG00000104892.17	S	0.0401467	0.0679688	0.631059	0.00328621	0.00392418	0.884523	0.823958	0.836319	-0.0726178	0.00427449	0.00952973	0.409157	0.00328621	0.00395024	0.884523	0.823958	0.836134	-0.0726178	0.0124061	2.37455	0.00724616	2.08216	0.409713	0.682927	0.520883	1.20892	0.00724616	2.08216	0.409713	0.682927	KLC3_S466	1	1	1	1
AGMQPQPsLCSSAMR	419	sp|Q13555|KCC2G_HUMAN	CAMK2G	ENSG00000148660.20	S	0.299334	0.382147	-0.19072	4.68425e-18	1.10776e-17	0.606447	0.0320942	0.037956	-0.0541578	0.411888	0.497567	-0.142802	4.68425e-18	1.12096e-17	0.606447	0.0320942	0.0383269	-0.0541578	0.578967	0.840402	0.971511	1.00962	0.455991	0.818487	0.947287	0.979915	0.971511	1.00962	0.455991	0.818487	CAMK2G_S419	1	1	1	1
AGMQRKRsVGQRPVP	1023	sp|O00160|MYO1F_HUMAN	MYO1F	ENSG00000142347.19	S	6.84284e-17	1.52124e-15	-1.01137	4.03194e-17	9.01636e-17	-1.2133	2.88335e-25	9.28221e-25	-0.686308	2.92193e-18	8.2326e-17	-1.1019	4.03194e-17	9.11411e-17	-1.2133	2.88335e-25	9.51892e-25	-0.686308	0.645419	1.13128	0.323252	0.766388	0.768861	0.924379	0.702005	1.10797	0.323252	0.766388	0.768861	0.924379	MYO1F_S1023	1	1	1	1
AGMSSNQsISSPVLD	1401	sp|Q9UQ35|SRRM2_HUMAN	SRRM2	ENSG00000167978.17	S	NA	NA	NA	NA	NA	NA	NA	NA	NA	0.0100699	0.0204225	0.217964	0.189546	0.204101	-0.146289	NA	NA	NA	NA	NA	NA	NA	NA	NA	0.827431	0.941602	0.10018	1.55667	NA	NA	SRRM2_S1401	1	0	1	1
AGNNESHsSRRRNRH	454	sp|P48651|PTSS1_HUMAN	PTDSS1	ENSG00000156471.13	S	0.32759	0.41227	0.211968	1.07044e-23	3.54031e-23	1.12685	0.0676546	0.0777019	0.057613	0.265017	0.34627	0.216148	1.07044e-23	3.59914e-23	1.12685	0.0676546	0.0783738	0.057613	0.978721	0.992891	0.934242	1.02231	0.58411	0.863835	0.83003	0.943204	0.934242	1.02231	0.58411	0.863835	PTDSS1_S454	1	1	1	1
AGPAPRRsDPLVKSR	849	sp|Q8N612|F16A2_HUMAN	FAM160A2	ENSG00000051009.11	S	1.97126e-06	8.84833e-06	-0.682634	0.0295418	0.03379	0.280427	7.43028e-24	2.3186e-23	-0.366185	2.2219e-06	9.92402e-06	-0.709965	0.0295418	0.0339851	0.280427	7.43028e-24	2.38153e-23	-0.366185	0.691866	0.89766	0.732692	0.912013	0.311712	0.762461	0.671882	0.89181	0.732692	0.912013	0.311712	0.762461	FAM160A2_S849	1	1	1	1
AGPLGGSsYEEEEEE	435	sp|Q15223|NECT1_HUMAN	NECTIN1	ENSG00000110400.11	S	NA	NA	NA	NA	NA	NA	NA	NA	NA	0.600649	0.677601	0.0647367	2.05417e-26	7.9876e-26	1.26442	9.67041e-05	0.000136864	-0.166537	NA	NA	NA	NA	NA	NA	0.579168	0.851611	0.2612	1.35113	0.0664238	0.585657	NECTIN1_S435	1	0	1	1
AGPRGGRsPAGASGH	74	sp|Q5JVS0|HABP4_HUMAN	HABP4	ENSG00000130956.14	S	2.05288e-11	2.16486e-10	0.85031	1.98785e-25	7.20851e-25	0.885025	9.37172e-09	1.58298e-08	0.182975	2.1472e-15	3.93915e-14	0.976736	1.98785e-25	7.3357e-25	0.885025	9.37172e-09	1.61265e-08	0.182975	0.918506	1.02776	0.822508	1.06181	0.188545	0.701853	0.367937	1.27289	0.822508	1.06181	0.188545	0.701853	HABP4_S74	1	1	1	1
AGPSRPGsPSPPGPL	641	sp|O75081|MTG16_HUMAN	CBFA2T3	ENSG00000129993.15	S	NA	NA	NA	NA	NA	NA	NA	NA	NA	1.22439e-09	9.76369e-09	-1.4458	3.85982e-39	6.2628e-38	-2.22239	1.99279e-47	7.19267e-46	-1.96698	NA	NA	NA	NA	NA	NA	0.55204	1.1841	0.191101	0.702044	0.656387	1.12795	CBFA2T3_S641	1	0	1	1
AGQEEPGtPPSSPLS	60	sp|P13051|UNG_HUMAN	UNG	ENSG00000076248.11	T	0.169849	0.236515	0.059547	3.77875e-26	1.41438e-25	0.841522	4.51398e-12	8.85329e-12	0.247515	0.156776	0.22257	0.0140017	3.77875e-26	1.43981e-25	0.841522	4.51398e-12	9.07451e-12	0.247515	0.706949	1.12648	0.0216055	1.85815	0.602171	0.869693	0.706949	1.12648	0.0216055	1.85815	0.602171	0.869693	UNG_T60	1	1	1	1
AGQERFNsITSAYYR	106	sp|Q6IQ22|RAB12_HUMAN	RAB12	ENSG00000206418.4	S	1.25011e-16	2.67085e-15	-0.915976	1.71981e-12	3.13501e-12	0.430896	5.31695e-14	1.1088e-13	-0.2086	7.88679e-15	1.35335e-13	-0.906274	1.71981e-12	3.17758e-12	0.430896	5.31695e-14	1.13915e-13	-0.2086	0.576044	0.853852	0.490393	1.20273	0.672842	0.892949	0.347966	0.770595	0.490393	1.20273	0.672842	0.892949	RAB12_S106	1	1	1	1
AGQERFQsLGVAFYR	72	sp|P51149|RAB7A_HUMAN	RAB7A	ENSG00000075785.13	S	1.26515e-06	5.87771e-06	-0.576577	3.53455e-29	1.68423e-28	0.6402	0.551659	0.575685	-0.0397978	1.23442e-06	5.7782e-06	-0.556838	3.53455e-29	1.7363e-28	0.6402	0.551659	0.576535	-0.0397978	0.0479629	0.585448	0.26032	1.352	0.0403079	1.74177	0.0479629	0.585448	0.26032	1.352	0.0403079	1.74177	RAB7A_S72	1	1	1	1
AGQKLSEsPASLPSC	1263	sp|Q2TAZ0|ATG2A_HUMAN	ATG2A	ENSG00000110046.13	S	0.592961	0.669513	-0.0456381	2.91358e-06	4.08077e-06	-0.458964	5.17827e-07	8.11561e-07	-0.201709	0.562902	0.642746	-0.0651477	2.91358e-06	4.10858e-06	-0.458964	5.17827e-07	8.23605e-07	-0.201709	0.478164	1.26972	0.275161	0.744724	0.94082	0.980337	0.899148	0.964575	0.275161	0.744724	0.94082	0.980337	ATG2A_S1263	1	1	1	1
AGRAMTLsPQEEVAA	317	sp|Q9Y6A5|TACC3_HUMAN	TACC3	ENSG00000013810.19	S	0.755227	0.807929	-0.00401979	2.01135e-38	2.85021e-37	2.07146	7.77721e-23	2.31897e-22	0.60953	0.511528	0.594185	0.0659998	2.01135e-38	2.89494e-37	2.07146	7.77721e-23	2.38086e-22	0.60953	0.542017	1.17811	0.000958817	2.46829	0.00874874	2.06874	0.515353	1.1906	0.000958817	2.46829	0.00874874	2.06874	TACC3_S317	1	1	1	1
AGRARGGsPAPLPAK	1413	sp|Q9NZM4|BICRA_HUMAN	BICRA	ENSG00000063169.10	S	0.0105944	0.0209709	0.368201	5.14331e-07	7.38478e-07	0.785261	2.60946e-05	3.73903e-05	0.133733	0.0139444	0.0271628	0.381876	5.14331e-07	7.43173e-07	0.785261	2.60946e-05	3.79037e-05	0.133733	0.721983	0.903666	0.559152	0.853829	0.951987	0.981794	0.707678	0.902402	0.559152	0.853829	0.951987	0.981794	BICRA_S1413	1	1	1	1
AGRARRVsGEPQQSG	293	sp|Q96NY7|CLIC6_HUMAN	CLIC6	ENSG00000159212.12	S	0.00948694	0.0189889	-0.353225	1.20311e-27	5.02025e-27	-3.28011	1.88944e-25	6.13009e-25	-1.20396	0.0100934	0.0204663	-0.302851	1.20311e-27	5.15067e-27	-3.28011	1.88944e-25	6.29043e-25	-1.20396	0.527096	1.18567	0.195239	1.41339	0.119851	1.52274	0.78093	1.07772	0.195239	1.41339	0.119851	1.52274	CLIC6_S293	1	1	1	1
AGRLPRGsTGDTVLL	464	sp|Q8WUI4|HDAC7_HUMAN	HDAC7	ENSG00000061273.18	S	0.0025865	0.00597871	-0.343229	4.59675e-11	7.87088e-11	0.677654	0.303229	0.328186	-0.0103211	NA	NA	NA	NA	NA	NA	NA	NA	NA	0.483761	1.22827	0.496381	1.20007	0.286601	1.33073	NA	NA	NA	NA	NA	NA	HDAC7_S464	1	1	1	0
AGRLRSFsMQDLRSI	152	sp|Q9H6H4|REEP4_HUMAN	REEP4	ENSG00000168476.12	S	0.000702302	0.00185928	0.350064	4.20047e-21	1.1709e-20	0.924712	0.000562058	0.000747933	0.111348	0.00476242	0.0104794	0.331515	4.20047e-21	1.18873e-20	0.924712	0.000562058	0.000756894	0.111348	0.888964	1.03827	0.18151	1.43128	0.138609	1.49363	0.962441	0.987417	0.18151	1.43128	0.138609	1.49363	REEP4_S152	1	1	1	1
AGRMSRSsYNLVPRY	346	sp|O15228|GNPAT_HUMAN	GNPAT	ENSG00000116906.13	S	0.158505	0.223136	0.182422	2.3117e-47	1.04553e-44	1.4998	3.50506e-16	7.90053e-16	0.489235	0.156372	0.222151	0.236858	2.3117e-47	9.8773e-45	1.4998	3.50506e-16	8.13646e-16	0.489235	0.303731	0.718862	0.0444719	1.72323	0.635734	0.880905	0.179355	0.629869	0.0444719	1.72323	0.635734	0.880905	GNPAT_S346	1	1	1	1
AGRPLELsDFRMEES	378	sp|P42167|LAP2B_HUMAN	TMPO	ENSG00000120802.13	S	NA	NA	NA	NA	NA	NA	NA	NA	NA	0.085604	0.132238	0.238566	1.3734e-28	6.38529e-28	1.17695	3.79986e-34	2.0209e-33	0.501857	NA	NA	NA	NA	NA	NA	0.88139	0.952075	0.0972046	1.56421	0.131399	1.49998	TMPO_S378	1	0	1	1
AGRRFIVsPVPESRL	1261	sp|Q9H4A3|WNK1_HUMAN	WNK1	ENSG00000060237.17	S	0.0629463	0.100791	0.173227	4.27878e-36	4.20441e-35	1.13369	1.39167e-09	2.44758e-09	0.153818	0.071152	0.112808	0.181305	4.27878e-36	4.32864e-35	1.13369	1.39167e-09	2.49807e-09	0.153818	0.0882445	1.63934	0.155994	1.46431	0.326359	1.3029	0.0968358	1.6029	0.155994	1.46431	0.326359	1.3029	WNK1_S1261	1	1	1	1
AGRSAGGsSPEGGED	100	sp|Q9H6Z4|RANB3_HUMAN	RANBP3	ENSG00000031823.14	S	0.0172908	0.0323313	0.557126	4.99555e-18	1.17778e-17	0.544904	2.33412e-11	4.41717e-11	0.186075	0.00857052	0.017706	0.378457	4.99555e-18	1.19166e-17	0.544904	2.33412e-11	4.52518e-11	0.186075	0.323435	1.31388	0.309319	1.31366	0.649509	1.12956	0.048076	1.70876	0.309319	1.31366	0.649509	1.12956	RANBP3_S100	1	1	1	1
AGRVRAGsLQLSSMS	382	sp|Q53SF7|COBL1_HUMAN	COBLL1	ENSG00000082438.17	S	1.2139e-09	9.59168e-09	-0.752018	4.97544e-06	6.91567e-06	-0.533577	3.5346e-29	1.34243e-28	-1.00238	1.13783e-08	7.65488e-08	-0.928306	4.97544e-06	6.96294e-06	-0.533577	3.5346e-29	1.38203e-28	-1.00238	0.392836	0.79316	0.18307	0.69823	0.00836158	0.486182	0.523499	0.841427	0.18307	0.69823	0.00836158	0.486182	COBLL1_S382	1	1	1	1
AGSAGAAsPEELASP	87	sp|O94819|KBTBB_HUMAN	KBTBD11	ENSG00000176595.4	S	4.6202e-06	1.93254e-05	-0.546167	1.1804e-36	1.29423e-35	-3.31228	5.06615e-51	1.04694e-48	-1.29585	3.9006e-05	0.000137242	-0.68422	1.1804e-36	1.3252e-35	-3.31228	5.06615e-51	1.09411e-48	-1.29585	0.614208	1.17863	0.863805	0.955159	0.507958	0.837576	0.636996	1.16704	0.863805	0.955159	0.507958	0.837576	KBTBD11_S87	1	1	1	1
AGSERGLsGEEEDDE	132	sp|Q6P158|DHX57_HUMAN	DHX57	ENSG00000163214.21	S	3.86331e-27	3.73855e-25	1.82186	1.0487e-45	1.26481e-43	1.62369	8.25099e-40	6.95538e-39	0.541352	6.38627e-27	5.96223e-25	1.84157	1.0487e-45	1.23526e-43	1.62369	8.25099e-40	7.30981e-39	0.541352	0.173175	1.45285	0.126026	1.50751	0.259155	1.35542	0.176078	1.44921	0.126026	1.50751	0.259155	1.35542	DHX57_S132	1	1	1	1
AGSGGGGsWERRHPG	279	sp|Q9NUG4|CCM2L_HUMAN	CCM2L	ENSG00000101331.17	S	0.0144945	0.0277267	0.210778	0.00041419	0.000515782	0.38247	0.112179	0.126577	0.200482	0.0203349	0.0379148	0.257969	0.00041419	0.000520149	0.38247	0.112179	0.127535	0.200482	0.587251	0.860531	0.0331515	0.559388	0.137866	0.445745	0.276076	0.745197	0.0331515	0.559388	0.137866	0.445745	CCM2L_S279	1	1	1	1
AGSHGRRsPGGGSEA	164	sp|O95049|ZO3_HUMAN	TJP3	ENSG00000105289.15	S	0.0165869	0.0311959	-0.385443	0.882659	0.891418	-0.0812121	3.45546e-14	7.25032e-14	-0.425001	0.045837	0.0771289	-0.0892188	0.882659	0.891206	-0.0812121	3.45546e-14	7.45005e-14	-0.425001	0.846777	1.05317	0.0176096	1.90599	0.461517	0.82101	0.582388	1.16038	0.0176096	1.90599	0.461517	0.82101	TJP3_S164	1	1	1	1
AGSHTEGsPSQPRDQ	57	sp|Q86V15|CASZ1_HUMAN	CASZ1	ENSG00000130940.15	S	0.0694576	0.109743	0.499743	7.06082e-12	1.25947e-11	0.819428	0.824807	0.837069	-0.0189863	0.0350319	0.061113	0.50331	7.06082e-12	1.27718e-11	0.819428	0.824807	0.83687	-0.0189863	0.175666	1.51124	0.163272	1.45497	0.124193	0.4088	0.127427	1.60234	0.163272	1.45497	0.124193	0.4088	CASZ1_S57	1	1	1	1
AGSISKNsPATLFEV	628	sp|O95453|PARN_HUMAN	PARN	ENSG00000140694.17	S	NA	NA	NA	NA	NA	NA	NA	NA	NA	0.159277	0.225551	0.290971	4.92785e-24	1.69e-23	0.776126	6.4425e-33	3.14143e-32	0.355548	NA	NA	NA	NA	NA	NA	0.0099074	0.447209	0.206678	1.40274	0.919862	1.0273	PARN_S628	1	0	1	1
AGSISPGsPPYPQSR	835	sp|Q63HR2|TNS2_HUMAN	TNS2	ENSG00000111077.18	S	1.63851e-23	9.32705e-22	-1.16388	1.97198e-07	2.88817e-07	-0.618188	2.33029e-53	1.43164e-50	-1.15589	2.44217e-26	2.06162e-24	-1.17566	1.97198e-07	2.90505e-07	-0.618188	2.33029e-53	1.64446e-50	-1.15589	0.0535708	0.593151	0.938921	1.02079	0.419506	0.805169	0.0914981	0.634417	0.938921	1.02079	0.419506	0.805169	TNS2_S835	1	1	1	1
AGSLGPGsPVRAGAS	48	sp|Q9P270|SLAI2_HUMAN	SLAIN2	ENSG00000109171.15	S	7.58595e-05	0.000249343	-0.437583	1.01195e-23	3.35434e-23	0.741623	0.00875675	0.0107777	0.0657703	6.08293e-05	0.00020651	-0.402671	1.01195e-23	3.41141e-23	0.741623	0.00875675	0.0108993	0.0657703	0.0698718	1.62826	0.0168634	1.91433	0.816379	1.06436	0.0282477	1.8074	0.0168634	1.91433	0.816379	1.06436	SLAIN2_S48	1	1	1	1
AGSLKQRtISPAEST	331	sp|Q03188|CENPC_HUMAN	CENPC	ENSG00000145241.11	T	NA	NA	NA	NA	NA	NA	NA	NA	NA	0.650018	0.721032	-0.548635	0.101867	0.113358	-0.111031	0.00135304	0.00177024	0.0660842	NA	NA	NA	NA	NA	NA	0.228029	1.44544	0.405004	1.24958	0.25312	0.734854	CENPC_T331	0	0	1	1
AGSLLTRsLAEIVKK	165	sp|P21283|VATC1_HUMAN	ATP6V1C1	ENSG00000155097.12	S	0.000497309	0.00136308	0.55647	3.34181e-44	2.34531e-42	1.83637	2.32874e-36	1.44572e-35	0.55827	0.000532176	0.00147046	0.566996	3.34181e-44	2.30447e-42	1.83637	2.32874e-36	1.50958e-35	0.55827	0.663175	1.12676	0.528481	1.18429	0.096353	1.56583	0.54456	1.17907	0.528481	1.18429	0.096353	1.56583	ATP6V1C1_S165	1	1	1	1
AGSQKAGsGEGPGKA	382	sp|Q8WZA9|IRGQ_HUMAN	IRGQ	ENSG00000167378.8	S	NA	NA	NA	NA	NA	NA	NA	NA	NA	0.103426	0.155707	0.212362	1.0065e-29	5.201e-29	0.881059	1.09517e-05	1.62023e-05	0.159915	NA	NA	NA	NA	NA	NA	0.147835	1.58388	0.311066	1.3113	0.614259	0.87365	IRGQ_S382	1	0	1	1
AGSRRRFsDSEGEET	12	sp|Q13286|CLN3_HUMAN	CLN3	ENSG00000188603.20	S	9.80281e-11	9.29487e-10	0.543867	1.1624e-46	2.1195e-44	1.58355	NA	NA	NA	4.83572e-09	3.45815e-08	0.419744	1.1624e-46	2.15414e-44	1.58355	NA	NA	NA	0.22555	1.38845	0.0255773	1.82721	NA	NA	0.184245	1.43347	0.0255773	1.82721	NA	NA	CLN3_S12	1	1	1	1
AGSSKASsLPGSLQR	360	sp|O75122|CLAP2_HUMAN	CLASP2	ENSG00000163539.17	S	3.30019e-06	1.41494e-05	0.521388	1.1708e-26	4.56707e-26	0.759818	3.87317e-08	6.35487e-08	0.136524	0.000113615	0.000364432	0.456058	1.1708e-26	4.65819e-26	0.759818	3.87317e-08	6.47426e-08	0.136524	0.86496	1.05279	0.165016	1.452	0.357073	0.78086	0.636047	1.1422	0.165016	1.452	0.357073	0.78086	CLASP2_S360	1	1	1	1
AGSVGCCsERQEEDG	873	sp|Q02487|DSC2_HUMAN	DSC2	ENSG00000134755.17	S	0.00044061	0.00122069	0.512119	1.25216e-12	2.29126e-12	0.738838	3.16834e-16	7.14785e-16	-0.4774	0.000252278	0.00074831	0.633934	1.25216e-12	2.32279e-12	0.738838	3.16834e-16	7.36067e-16	-0.4774	0.530749	1.18283	0.0659686	1.64051	0.495311	1.20034	0.775925	1.07918	0.0659686	1.64051	0.495311	1.20034	DSC2_S873	1	1	1	1
AGSVQRAsLIWEARG	797	sp|Q9BY89|K1671_HUMAN	KIAA1671	ENSG00000197077.13	S	7.628e-05	0.000250642	-0.599323	0.00138483	0.00169126	0.225914	2.67627e-09	4.62528e-09	-0.1858	6.27992e-05	0.000212674	-0.62052	0.00138483	0.00170501	0.225914	2.67627e-09	4.71544e-09	-0.1858	0.959179	0.98569	0.0569877	0.597329	0.0600808	0.600499	0.465054	0.813361	0.0569877	0.597329	0.0600808	0.600499	KIAA1671_S797	1	1	1	1
AGSWNSGsSGPGSTG	299	sp|P02671|FIBA_HUMAN	FGA	ENSG00000171560.16	S	0.0168294	0.0315979	-0.430672	5.34841e-16	1.13242e-15	-1.04919	0.0183171	0.0220428	-0.266916	0.0128756	0.025327	-0.446605	5.34841e-16	1.14464e-15	-1.04919	0.0183171	0.0222812	-0.266916	0.737485	0.898149	0.00269405	0.437489	0.130997	1.49975	0.734603	0.907651	0.00269405	0.437489	0.130997	1.49975	FGA_S299	1	1	1	1
AGTAGALtPQHVRAH	119	sp|P46937|YAP1_HUMAN	YAP1	ENSG00000137693.14	T	0.553322	0.633628	-0.119969	1.04782e-20	2.84532e-20	0.753764	0.883622	0.893453	0.0123566	0.210307	0.285502	0.180327	1.04782e-20	2.89244e-20	0.753764	0.883622	0.893004	0.0123566	0.986143	0.994376	0.570841	1.16354	0.852157	0.951318	0.339471	1.32648	0.570841	1.16354	0.852157	0.951318	YAP1_T119	1	1	1	1
AGTGGTGsPQASLEI	50	sp|Q9Y2J4|AMOL2_HUMAN	AMOTL2	ENSG00000114019.14	S	0.0267621	0.0475662	0.380306	1.81014e-05	2.41381e-05	-0.545359	0.73431	0.751334	0.03013	0.0477617	0.079932	0.389315	1.81014e-05	2.43501e-05	-0.545359	0.73431	0.751683	0.03013	0.845032	0.935728	0.697567	0.901116	0.0296831	2.15865	0.764894	0.906883	0.697567	0.901116	0.0296831	2.15865	AMOTL2_S50	1	1	1	1
AGTPRAEsPMSRQEK	55	sp|Q6ZUT6|CCD9B_HUMAN	CCDC9B	ENSG00000188549.12	S	0.0669787	0.106348	0.185845	0.384437	0.403498	-0.261265	0.0139554	0.0170085	-0.164899	0.0409111	0.0698647	0.124808	0.384437	0.404137	-0.261265	0.0139554	0.0171943	-0.164899	0.427537	0.803226	0.724546	0.909661	0.225492	0.710905	0.553981	0.853145	0.724546	0.909661	0.225492	0.710905	CCDC9B_S55	1	1	1	1
AGTPRWRsGGLVHSG	420	sp|Q96QH2|PRAM_HUMAN	PRAM1	ENSG00000133246.12	S	0.000458616	0.00126483	-0.643554	3.33433e-32	2.0167e-31	-2.14975	3.32546e-09	5.72983e-09	-0.506903	1.96997e-05	7.33182e-05	-0.597129	3.33433e-32	2.0939e-31	-2.14975	3.32546e-09	5.83967e-09	-0.506903	0.0714832	1.64724	0.887209	0.962673	0.892299	0.950901	0.196316	1.41884	0.887209	0.962673	0.892299	0.950901	PRAM1_S420	1	1	1	1
AGTQDVPsPPSDYVE	310	sp|Q16625|OCLN_HUMAN	OCLN	ENSG00000197822.11	S	0.366341	0.452317	-0.412063	1.09775e-22	3.37428e-22	1.0171	0.000400222	0.000537796	0.21553	0.57462	0.653451	-0.0646932	1.09775e-22	3.4261e-22	1.0171	0.000400222	0.000544947	0.21553	0.488229	1.20887	0.644681	1.13157	0.0424741	0.577661	0.85005	1.05446	0.644681	1.13157	0.0424741	0.577661	OCLN_S310	1	1	1	1
AGTRRREsLGKKAKR	273	sp|P55042|RAD_HUMAN	RRAD	ENSG00000166592.12	S	5.04155e-27	4.82201e-25	-2.65701	1.12439e-09	1.79558e-09	-1.10535	1.23794e-15	2.75359e-15	-0.724011	1.10912e-19	3.77119e-18	-2.66807	1.12439e-09	1.81292e-09	-1.10535	1.23794e-15	2.83701e-15	-0.724011	0.828959	1.0637	0.736143	1.09431	0.257916	1.46281	0.926274	0.972764	0.736143	1.09431	0.257916	1.46281	RRAD_S273	1	1	1	1
AGTSRAAtPLPSLRV	211	sp|Q9Y3Q8|T22D4_HUMAN	TSC22D4	ENSG00000166925.9	T	NA	NA	NA	NA	NA	NA	NA	NA	NA	0.0833581	0.129395	0.18751	1.13923e-17	2.66791e-17	0.662613	0.0122692	0.0151615	-0.0546143	NA	NA	NA	NA	NA	NA	0.578691	1.18988	0.0642869	1.64569	0.32219	1.30399	TSC22D4_T211	1	0	1	1
AGTSRSEsPVCSSRD	305	sp|O00472|ELL2_HUMAN	ELL2	ENSG00000118985.16	S	7.21887e-12	8.12296e-11	0.61804	0.0115483	0.0134221	0.417117	0.222598	0.244329	0.029275	7.69402e-12	8.61394e-11	0.700732	0.0115483	0.0135049	0.417117	0.222598	0.245327	0.029275	0.994156	1.002	0.342822	0.774117	0.211128	0.664718	0.637747	0.875919	0.342822	0.774117	0.211128	0.664718	ELL2_S305	1	1	1	1
AGVMITAsHNRKEDN	175	sp|Q6PCE3|PGM2L_HUMAN	PGM2L1	ENSG00000165434.8	S	0.00441229	0.00965375	-0.335622	0.000472358	0.000587049	0.274175	8.65687e-09	1.46255e-08	-0.205234	0.00489079	0.0107308	-0.264553	0.000472358	0.000591901	0.274175	8.65687e-09	1.49027e-08	-0.205234	0.280365	1.33714	0.0273895	1.81367	0.0828352	1.5958	0.269986	1.34452	0.0273895	1.81367	0.0828352	1.5958	PGM2L1_S175	1	1	1	1
AGVPLEAsGEQVRLQ	380	sp|Q9Y4F5|C170B_HUMAN	CEP170B	ENSG00000099814.16	S	1.64553e-05	6.17063e-05	-0.595898	0.0044716	0.00531319	0.42158	1.73251e-10	3.1573e-10	-0.26258	5.26561e-05	0.000180768	-0.555413	0.0044716	0.00534596	0.42158	1.73251e-10	3.22649e-10	-0.26258	0.906496	1.03526	0.501762	1.1986	0.00603517	0.472558	0.545834	1.191	0.501762	1.1986	0.00603517	0.472558	CEP170B_S380	1	1	1	1
AGVSLDQsALLPLRF	710	sp|O60503|ADCY9_HUMAN	ADCY9	ENSG00000162104.10	S	NA	NA	NA	NA	NA	NA	NA	NA	NA	0.167268	0.235085	-0.476284	2.15353e-17	4.95592e-17	0.793071	0.407522	0.434033	-0.00890311	NA	NA	NA	NA	NA	NA	0.698191	0.881297	0.252785	0.734996	0.179348	0.696893	ADCY9_S710	1	0	1	1
AGWGRALsHQEPMVS	51	sp|Q86YV0|RASL3_HUMAN	RASAL3	ENSG00000105122.13	S	0.866319	0.898658	-0.114755	9.83968e-10	1.57998e-09	-0.862893	2.73677e-09	4.72398e-09	-0.267555	0.78373	0.833354	0.012654	9.83968e-10	1.59477e-09	-0.862893	2.73677e-09	4.8154e-09	-0.267555	0.0625928	1.65086	0.0793889	0.620902	0.7766	0.92692	0.0290045	1.80426	0.0793889	0.620902	0.7766	0.92692	RASAL3_S51	1	1	1	1
AGYDCTNsPTKNGSF	921	sp|Q6ZSZ5|ARHGI_HUMAN	ARHGEF18	ENSG00000104880.18	S	6.94995e-06	2.81541e-05	0.933699	1.71107e-18	4.14023e-18	0.765945	0.00614496	0.00766323	-0.299007	7.4023e-06	2.99476e-05	0.9024	1.71107e-18	4.1899e-18	0.765945	0.00614496	0.00775079	-0.299007	0.116264	1.66324	0.0847721	1.58763	0.0114825	4.65405e-10	0.168564	1.55037	0.0847721	1.58763	0.0114825	4.65405e-10	ARHGEF18_S921	1	1	1	1
AGYPLRRsQSLPTTL	737	sp|P28290|ITPI2_HUMAN	ITPRID2	ENSG00000138434.17	S	5.4542e-27	5.15673e-25	-1.16959	0.990267	0.990511	-0.00243493	1.88607e-47	6.36661e-46	-0.874985	3.01542e-21	1.28508e-19	-1.05247	0.990267	0.990586	-0.00243493	1.88607e-47	6.86803e-46	-0.874985	0.949575	1.01715	0.131722	0.66548	0.0183991	0.523773	0.0443693	0.57726	0.131722	0.66548	0.0183991	0.523773	ITPRID2_S737	1	1	1	1
AHAARAQsPTPSLPA	902	sp|Q9UMS6|SYNP2_HUMAN	SYNPO2	ENSG00000172403.11	S	0.000935318	0.00240383	-0.718344	1.87695e-08	2.84151e-08	-0.619396	1.44861e-16	3.30745e-16	-0.743656	0.00516416	0.0112722	-0.981552	1.87695e-08	2.86399e-08	-0.619396	1.44861e-16	3.40521e-16	-0.743656	0.100758	0.622965	0.316587	0.763531	0.384993	0.791907	0.0154277	0.50897	0.316587	0.763531	0.384993	0.791907	SYNPO2_S902	1	1	1	1
AHAAREDsLPEESSA	1441	sp|Q8TF72|SHRM3_HUMAN	SHROOM3	ENSG00000138771.16	S	3.62697e-06	1.5417e-05	-0.650075	0.821931	0.834071	-0.00749454	3.05922e-08	5.05721e-08	-0.232661	1.67834e-07	9.16224e-07	-0.553525	0.821931	0.833715	-0.00749454	3.05922e-08	5.15029e-08	-0.232661	0.422099	0.804578	0.114555	0.653208	0.448182	0.815659	0.113144	0.651842	0.114555	0.653208	0.448182	0.815659	SHROOM3_S1441	1	1	1	1
AHDKAALsEEELERK	1218	sp|O43432|IF4G3_HUMAN	EIF4G3	ENSG00000075151.20	S	0.099987	0.150314	0.187848	5.8074e-23	1.81804e-22	0.840989	1.92002e-17	4.51601e-17	0.273237	0.033256	0.0583708	0.234742	5.8074e-23	1.84635e-22	0.840989	1.92002e-17	4.65338e-17	0.273237	0.049982	2.00695	0.364785	1.27425	0.616537	1.14328	0.21519	1.53533	0.364785	1.27425	0.616537	1.14328	EIF4G3_S1218	1	1	1	1
AHDTRGSsVPENDRL	1228	sp|Q9Y6R4|M3K4_HUMAN	MAP3K4	ENSG00000085511.20	S	NA	NA	NA	NA	NA	NA	NA	NA	NA	0.92421	0.945143	-0.0373021	7.88986e-24	2.67551e-23	0.770775	4.64744e-07	7.40846e-07	0.170985	NA	NA	NA	NA	NA	NA	0.971461	0.988092	0.274987	1.33915	0.0757033	1.61333	MAP3K4_S1228	1	0	1	1
AHESRRDsIVAELDR	99	sp|O14579|COPE_HUMAN	COPE	ENSG00000105669.14	S	0.0170902	0.0320108	-0.406397	7.15493e-35	5.87773e-34	1.01213	3.33619e-15	7.31903e-15	0.154482	0.0337959	0.0591771	-0.431606	7.15493e-35	6.0856e-34	1.01213	3.33619e-15	7.53589e-15	0.154482	0.409565	0.801425	0.00697417	2.0897	0.240695	1.37272	0.903961	0.968189	0.00697417	2.0897	0.240695	1.37272	COPE_S99	1	1	1	1
AHGHYKQsSSYSFFK	440	sp|P04003|C4BPA_HUMAN	C4BPA	ENSG00000123838.11	S	0.000362297	0.00102443	-0.625785	0.000328426	0.000411152	-0.555778	2.91065e-05	4.16129e-05	0.352401	0.000369108	0.00105577	-0.987739	0.000328426	0.000414883	-0.555778	2.91065e-05	4.2177e-05	0.352401	0.122531	0.572266	0.00152166	0.414627	0.868415	0.956513	0.109496	0.561222	0.00152166	0.414627	0.868415	0.956513	C4BPA_S440	1	1	1	1
AHGYGEEsEEERGLE	405	sp|P05060|SCG1_HUMAN	CHGB	ENSG00000089199.10	S	2.38864e-19	7.45647e-18	-2.14769	0.735772	0.749583	0	1.36707e-06	2.10452e-06	-1.11656	3.30085e-19	1.05402e-17	-1.90476	0.735772	0.749355	0	1.36707e-06	2.13403e-06	-1.11656	0.781929	0.92769	0.653124	1.129	0.955524	0.945742	0.56016	1.17619	0.653124	1.129	0.955524	0.945742	CHGB_S405	1	1	1	1
AHHRSQEsLTSQESE	497	sp|Q9BXI6|TB10A_HUMAN	TBC1D10A	ENSG00000099992.16	S	NA	NA	NA	NA	NA	NA	NA	NA	NA	0.254781	0.335107	-0.0789375	0.531464	0.551272	-0.0344884	9.49974e-29	3.58959e-28	-0.392412	NA	NA	NA	NA	NA	NA	0.329964	1.31896	0.439112	0.812487	0.149683	0.678348	TBC1D10A_S497	0	0	1	1
AHLKVQRsISANQKQ	412	sp|Q9P0L2|MARK1_HUMAN	MARK1	ENSG00000116141.16	S	NA	NA	NA	NA	NA	NA	NA	NA	NA	0.364255	0.45052	-0.201888	0.000662963	0.000825805	0.347923	0.0537464	0.0628526	-0.246891	NA	NA	NA	NA	NA	NA	0.0455085	1.92019	0.277188	1.33816	0.935771	0.967967	MARK1_S412	1	0	1	1
AHMGFRSsPKTPPRR	500	sp|Q13480|GAB1_HUMAN	GAB1	ENSG00000109458.8	S	NA	NA	NA	NA	NA	NA	NA	NA	NA	0.210772	0.285974	0.225188	0.380775	0.400418	0	8.8084e-10	1.59328e-09	-0.224672	NA	NA	NA	NA	NA	NA	0.0372565	1.83487	0.872892	0.958106	0.659635	0.888594	GAB1_S500	1	0	1	1
AHMLRSRsLPAFPTS	2105	sp|Q99698|LYST_HUMAN	LYST	ENSG00000143669.14	S	0.206815	0.279933	-0.0469172	6.03425e-09	9.30395e-09	0.430144	0.000438859	0.000588325	-0.0855066	0.288577	0.371375	0.107548	6.03425e-09	9.38494e-09	0.430144	0.000438859	0.000596207	-0.0855066	0.533875	1.18392	0.44034	0.812861	0.493828	0.832531	0.227669	1.38414	0.44034	0.812861	0.493828	0.832531	LYST_S2105	1	1	1	1
AHMSVRKsTGDSQNL	152	sp|O60861|GAS7_HUMAN	GAS7	ENSG00000007237.18	S	0.208178	0.281512	-0.0558472	0.165785	0.181613	0.22741	0.330521	0.355196	-0.12345	0.00958114	0.0195374	0.494456	0.165785	0.182308	0.22741	0.330521	0.356174	-0.12345	0.957891	0.984214	0.806046	0.936326	0.343617	0.694243	0.942159	1.02356	0.806046	0.936326	0.343617	0.694243	GAS7_S152	1	1	1	1
AHPDLRAsGGSGAGK	266	sp|P49715|CEBPA_HUMAN	CEBPA	ENSG00000245848.3	S	NA	NA	NA	NA	NA	NA	NA	NA	NA	0.794834	0.842234	0.0103764	4.13265e-23	1.32922e-22	1.4622	4.07041e-12	8.19487e-12	0.497696	NA	NA	NA	NA	NA	NA	0.298369	1.41373	0.301704	1.31899	0.157912	1.46173	CEBPA_S266	1	0	1	1
AHPKNHLsPQQGGAT	169	sp|Q9H4L4|SENP3_HUMAN	SENP3	ENSG00000161956.13	S	NA	NA	NA	NA	NA	NA	NA	NA	NA	0.721405	0.781489	0.0879863	8.93818e-25	3.18671e-24	0.704437	NA	NA	NA	NA	NA	NA	NA	NA	NA	0.443612	0.763836	0.00351894	2.21344	NA	NA	SENP3_S169	1	0	1	1
AHQITDEsLESTRRI	20	sp|O00161|SNP23_HUMAN	SNAP23	ENSG00000092531.10	S	0.00197012	0.00469852	0.348537	5.69673e-20	1.49918e-19	0.668287	0.113345	0.127808	0.0325638	0.000385676	0.00109845	0.264445	5.69673e-20	1.52073e-19	0.668287	0.113345	0.128788	0.0325638	0.246605	1.36395	0.858966	1.04865	0.607882	0.870513	0.542161	1.17706	0.858966	1.04865	0.607882	0.870513	SNAP23_S20	1	1	1	1
AHRGALAsSEDRARA	53	sp|Q9BX59|TPSNR_HUMAN	TAPBPL	ENSG00000139192.12	S	4.96313e-09	3.56077e-08	-0.881846	0.0028365	0.00339717	0.252657	5.19285e-13	1.04888e-12	-0.37953	4.44894e-09	3.19815e-08	-0.889804	0.0028365	0.00342064	0.252657	5.19285e-13	1.07562e-12	-0.37953	0.922814	0.967501	0.264261	0.740505	0.0608602	0.601799	0.610903	0.840092	0.264261	0.740505	0.0608602	0.601799	TAPBPL_S53	1	1	1	1
AHRQRNAsRDQVVYG	109	sp|Q7Z404|TMC4_HUMAN	TMC4	ENSG00000167608.11	S	0.212795	0.286801	-0.454856	1.91383e-07	2.81007e-07	-1.15285	0.000153543	0.000211788	-0.434004	0.323246	0.408353	-0.238912	1.91383e-07	2.82568e-07	-1.15285	0.000153543	0.000214664	-0.434004	0.611672	0.854789	0.511215	0.838246	0.499236	1.27569	0.779947	0.918161	0.511215	0.838246	0.499236	1.27569	TMC4_S109	1	1	1	1
AHRRPDHsGGSPSPP	49	sp|Q8TAD8|SNIP1_HUMAN	SNIP1	ENSG00000163877.11	S	0.383368	0.468836	0.149177	4.78197e-10	7.83615e-10	0.40397	1.91927e-30	7.86292e-30	0.355877	0.46139	0.546814	0.210004	4.78197e-10	7.91281e-10	0.40397	1.91927e-30	8.09686e-30	0.355877	0.537716	1.22554	0.773026	0.925573	0.894352	0.965075	0.911219	0.966254	0.773026	0.925573	0.894352	0.965075	SNIP1_S49	1	1	1	1
AHSDENPsEGDGAVN	1394	sp|Q9NZN5|ARHGC_HUMAN	ARHGEF12	ENSG00000196914.9	S	0.127149	0.184782	-0.304338	1.65677e-11	2.89064e-11	0.411833	2.06969e-23	6.35006e-23	-0.299436	0.107355	0.160785	-0.36543	1.65677e-11	2.92755e-11	0.411833	2.06969e-23	6.52236e-23	-0.299436	0.827277	0.939062	0.178931	0.696694	0.01477	0.516034	0.876175	0.955136	0.178931	0.696694	0.01477	0.516034	ARHGEF12_S1394	1	1	1	1
AHSDKPGsTSTASFR	214	sp|Q9P0L0|VAPA_HUMAN	VAPA	ENSG00000101558.14	S	0.408828	0.494643	-0.060899	8.519e-32	4.99303e-31	1.07285	0.303229	0.328186	0.0235307	0.408828	0.49463	-0.0763077	8.519e-32	5.18686e-31	1.07285	0.303229	0.329104	0.0235307	0.382553	1.27	0.0429351	1.72921	0.217232	1.39501	0.593464	1.15727	0.0429351	1.72921	0.217232	1.39501	VAPA_S214	1	1	1	1
AHSDSNLsASAAERI	321	sp|Q6PEV8|F199X_HUMAN	FAM199X	ENSG00000123575.9	S	NA	NA	NA	NA	NA	NA	NA	NA	NA	0.00147782	0.00366964	0.569519	5.71976e-40	1.081e-38	1.15528	0.690476	0.71008	0.456409	NA	NA	NA	NA	NA	NA	0.90716	1.03678	0.0496878	1.70103	0.59244	2.12132	FAM199X_S321	1	0	1	1
AHSDYARySGSYNDY	648	sp|Q96PK6|RBM14_HUMAN	RBM14	ENSG00000239306.5	Y	NA	NA	NA	NA	NA	NA	NA	NA	NA	8.10232e-06	3.25348e-05	0.53779	1.04577e-19	2.7275e-19	0.549763	2.37016e-41	2.51845e-40	0.449211	NA	NA	NA	NA	NA	NA	0.430983	1.25497	0.0117568	1.9812	0.0251547	1.83321	RBM14_Y648	0	0	1	1
AHSHTRGsHGHGRQE	260	sp|Q92504|S39A7_HUMAN	SLC39A7	ENSG00000112473.18	S	NA	NA	NA	NA	NA	NA	NA	NA	NA	0.000643402	0.00174324	0.643882	3.95965e-37	4.69194e-36	1.18163	2.9383e-15	6.65254e-15	0.327226	NA	NA	NA	NA	NA	NA	0.869879	1.05823	0.0107329	1.99635	0.110728	1.53422	SLC39A7_S260	1	0	1	1
AHSPRAGsISPGSPP	830	sp|Q63HR2|TNS2_HUMAN	TNS2	ENSG00000111077.18	S	3.36281e-05	0.000118843	-0.798819	1.97198e-07	2.88817e-07	-0.618188	2.33029e-53	1.43164e-50	-1.15589	0.000664162	0.00179222	-0.67053	1.97198e-07	2.90505e-07	-0.618188	2.33029e-53	1.64446e-50	-1.15589	0.670136	1.14082	0.938921	1.02079	0.419506	0.805169	0.490715	1.21255	0.938921	1.02079	0.419506	0.805169	TNS2_S830	1	1	1	1
AHTVEHGsPRTRDPT	718	sp|Q96GP6|SREC2_HUMAN	SCARF2	ENSG00000244486.9	S	2.6032e-09	1.95728e-08	-0.699924	0.00634516	0.00749288	-0.44151	0.000251182	0.000341786	-0.45083	4.05574e-09	2.94529e-08	-0.681334	0.00634516	0.00753953	-0.44151	0.000251182	0.00034647	-0.45083	0.782585	1.07883	0.254819	0.734496	0.480726	1.26493	0.789615	1.07614	0.254819	0.734496	0.480726	1.26493	SCARF2_S718	1	1	1	1
AHVAKGKsVFLEQMK	391	sp|Q7L1Q6|BZW1_HUMAN	BZW1	ENSG00000082153.18	S	0.000273245	0.00079532	-0.421106	1.03261e-07	1.5297e-07	0.495482	5.54606e-10	9.91871e-10	0.181441	0.0036205	0.00821699	-0.371939	1.03261e-07	1.53804e-07	0.495482	5.54606e-10	1.01367e-09	0.181441	0.342477	1.35763	0.678757	0.894711	0.0294307	1.8011	0.339901	1.33085	0.678757	0.894711	0.0294307	1.8011	BZW1_S391	1	1	1	1
AHVIKADsQDAGQET	1587	sp|Q02952|AKA12_HUMAN	AKAP12	ENSG00000131016.17	S	4.61471e-21	1.93665e-19	-1.20905	0.337356	0.355569	-0.163006	8.18626e-44	1.17179e-42	-1.26957	7.90502e-21	3.14957e-19	-1.20728	0.337356	0.356186	-0.163006	8.18626e-44	1.23914e-42	-1.26957	0.657078	0.878082	0.706343	1.10612	0.626904	0.877915	0.657078	0.878082	0.706343	1.10612	0.626904	0.877915	AKAP12_S1587	1	1	1	1
AHVNRADsPPKEEQG	146	sp|Q9H777|RNZ1_HUMAN	ELAC1	ENSG00000141642.9	S	0.480077	0.563843	-0.0964228	6.55243e-12	1.16994e-11	0.435502	2.17389e-14	4.58447e-14	-0.415405	0.581883	0.660244	-0.130272	6.55243e-12	1.1866e-11	0.435502	2.17389e-14	4.71227e-14	-0.415405	0.406588	0.766277	0.000960624	0.395702	0.551283	0.831409	0.364234	0.763342	0.000960624	0.395702	0.551283	0.831409	ELAC1_S146	1	1	1	1
AHYSPRTsPIMSPRT	217	sp|Q13469|NFAC2_HUMAN	NFATC2	ENSG00000101096.20	S	0.011649	0.0228249	0.332575	1.14494e-05	1.54474e-05	0.494765	0.68549	0.705093	-0.0282624	0.0141163	0.0274489	0.229967	1.14494e-05	1.55817e-05	0.494765	0.68549	0.705556	-0.0282624	0.641185	1.13373	0.0743919	1.61789	0.61359	1.14455	0.986609	0.995499	0.0743919	1.61789	0.61359	1.14455	NFATC2_S217	1	1	1	1
AIAEKQPsQEVKMEA	973	sp|Q09472|EP300_HUMAN	EP300	ENSG00000100393.14	S	0.000119884	0.00037782	0.340666	1.35813e-21	3.90208e-21	0.79772	9.13732e-28	3.28128e-27	0.31742	0.000177231	0.000544014	0.295455	1.35813e-21	3.96026e-21	0.79772	9.13732e-28	3.36746e-27	0.31742	0.0640252	1.78264	0.195262	1.41439	0.0119918	1.97615	0.3858	1.28171	0.195262	1.41439	0.0119918	1.97615	EP300_S973	1	1	1	1
AIAVVKKsASDLTWD	454	sp|P02787|TRFE_HUMAN	TF	ENSG00000091513.16	S	3.399e-10	2.94455e-09	-1.0178	4.4924e-08	6.71982e-08	-0.546167	NA	NA	NA	4.67616e-11	4.62017e-10	-0.720572	4.4924e-08	6.76203e-08	-0.546167	NA	NA	NA	0.368889	0.777112	0.243661	0.73082	NA	NA	0.406848	0.792313	0.243661	0.73082	NA	NA	TF_S454	1	1	1	1
AIDRREGsRPMMGDH	787	sp|Q14151|SAFB2_HUMAN	SAFB2	ENSG00000130254.12	S	2.08994e-12	2.5188e-11	1.07106	8.47108e-09	1.29996e-08	0.526546	9.43409e-48	3.50843e-46	0.56175	3.79874e-12	4.48781e-11	1.01091	8.47108e-09	1.31103e-08	0.526546	9.43409e-48	3.7489e-46	0.56175	0.185846	1.47654	0.405408	1.25209	0.0785165	1.60275	0.594175	1.15327	0.405408	1.25209	0.0785165	1.60275	SAFB2_S787	1	1	1	1
AIEIRRQsSSYDDPW	272	sp|Q96D71|REPS1_HUMAN	REPS1	ENSG00000135597.18	S	0.00446327	0.00975234	-0.361826	0.000380331	0.00047507	-0.305686	1.15171e-10	2.11415e-10	-0.22567	0.000699185	0.00187479	-0.355799	0.000380331	0.000479368	-0.305686	1.15171e-10	2.16176e-10	-0.22567	0.0711331	0.612809	0.497912	0.833552	0.133815	0.666983	0.144783	0.674218	0.497912	0.833552	0.133815	0.666983	REPS1_S272	1	1	1	1
AIERMGLsMERMVPA	528	sp|P52272|HNRPM_HUMAN	HNRNPM	ENSG00000099783.12	S	0.00270375	0.00622177	-0.348577	2.94128e-28	1.29362e-27	0.690626	3.82923e-47	1.16232e-45	0.411347	0.000526796	0.00145724	-0.384738	2.94128e-28	1.33002e-27	0.690626	3.82923e-47	1.238e-45	0.411347	0.17769	0.694027	0.0313254	1.78259	0.00537445	2.13887	0.0431765	0.575829	0.0313254	1.78259	0.00537445	2.13887	HNRNPM_S528	1	1	1	1
AIGGRRFsEGTSADR	244	sp|P62333|PRS10_HUMAN	PSMC6	ENSG00000100519.12	S	0.614321	0.688011	0.0677749	3.34016e-26	1.25512e-25	0.841197	0.130695	0.146747	-0.0325326	0.545156	0.626476	-0.0211136	3.34016e-26	1.27806e-25	0.841197	0.130695	0.147805	-0.0325326	0.352776	0.7586	0.569159	1.16492	0.788576	0.930832	0.245002	0.73124	0.569159	1.16492	0.788576	0.930832	PSMC6_S244	1	1	1	1
AIGLKGSsPTPPCSP	486	sp|Q9NUL3|STAU2_HUMAN	STAU2	ENSG00000040341.18	S	NA	NA	NA	NA	NA	NA	NA	NA	NA	0.00978552	0.0199062	0.627386	6.63603e-39	1.03489e-37	1.21073	2.39711e-38	1.8724e-37	0.535524	NA	NA	NA	NA	NA	NA	0.719772	1.1239	0.258844	1.35522	0.183368	1.42995	STAU2_S486	1	0	1	1
AIHTFVQsGSHLAAR	515	sp|P04040|CATA_HUMAN	CAT	ENSG00000121691.7	S	1.34691e-05	5.14226e-05	-0.715884	1.37312e-20	3.70888e-20	-0.982403	NA	NA	NA	3.73546e-06	1.60342e-05	-0.652623	1.37312e-20	3.7718e-20	-0.982403	NA	NA	NA	0.801426	1.06957	0.000338082	0.366524	NA	NA	0.984869	0.994942	0.000338082	0.366524	NA	NA	CAT_S515	1	1	1	1
AIKAPMFsWPRLRDA	1314	sp|P31327|CPSM_HUMAN	CPS1	ENSG00000021826.17	S	NA	NA	NA	NA	NA	NA	NA	NA	NA	2.88992e-09	2.15041e-08	-0.698708	5.64268e-11	9.71552e-11	-0.92265	1.02509e-40	1.01689e-39	-1.60381	NA	NA	NA	NA	NA	NA	0.458641	0.780266	0.000363657	0.369377	0.000980517	0.401246	CPS1_S1314	1	0	1	1
AIKGARVsDFGGRSL	384	sp|P27694|RFA1_HUMAN	RPA1	ENSG00000132383.12	S	5.51698e-16	1.09349e-14	1.06478	6.1404e-28	2.62616e-27	0.899879	7.2395e-06	1.06536e-05	0.109288	6.06435e-16	1.2005e-14	1.0122	6.1404e-28	2.69064e-27	0.899879	7.2395e-06	1.08009e-05	0.109288	0.000244527	2.83154	0.00101168	2.45968	0.0402589	1.73554	0.000235628	2.83785	0.00101168	2.45968	0.0402589	1.73554	RPA1_S384	1	1	1	1
AIKHEEQsNEDIPIA	222	sp|Q12888|TP53B_HUMAN	TP53BP1	ENSG00000067369.14	S	0.00969623	0.0193724	0.39715	2.61319e-25	9.40285e-25	0.985786	4.71567e-30	1.86526e-29	0.422081	0.00782361	0.0163236	0.399628	2.61319e-25	9.56077e-25	0.985786	4.71567e-30	1.91861e-29	0.422081	0.087871	1.67197	0.027228	1.80735	0.064687	1.64277	0.087143	1.67396	0.027228	1.80735	0.064687	1.64277	TP53BP1_S222	1	1	1	1
AIKKFLEsPSRSSSP	118	sp|Q9ULM3|YETS2_HUMAN	YEATS2	ENSG00000163872.16	S	NA	NA	NA	NA	NA	NA	NA	NA	NA	0.00745947	0.0156535	0.21059	4.51006e-36	4.53288e-35	1.30834	0.0335144	0.0398972	0.0953086	NA	NA	NA	NA	NA	NA	0.173811	1.4516	0.00842832	2.04232	0.35424	1.35149	YEATS2_S118	1	0	1	1
AIKRDFGsFDKFKEK	127	sp|P04179|SODM_HUMAN	SOD2	ENSG00000285441.1	S	0.292532	0.374713	-0.229286	0.0522173	0.0589191	0.36257	NA	NA	NA	0.533603	0.615382	-0.157476	0.0522173	0.0592454	0.36257	NA	NA	NA	0.0235738	0.498379	0.773925	0.925648	NA	NA	0.0109959	0.494936	0.773925	0.925648	NA	NA	SOD2_S127	1	1	1	1
AIKSDSSsPQRVQRP	46	sp|Q9NUJ3|T11L1_HUMAN	TCP11L1	ENSG00000176148.16	S	9.46823e-24	5.58286e-22	0.994255	1.5512e-21	4.44347e-21	0.725493	4.85933e-07	7.6251e-07	0.17986	2.12144e-20	7.96281e-19	1.01543	1.5512e-21	4.50877e-21	0.725493	4.85933e-07	7.74021e-07	0.17986	0.494693	1.21586	0.271614	1.34136	0.170082	1.44561	0.308378	1.31467	0.271614	1.34136	0.170082	1.44561	TCP11L1_S46	1	1	1	1
AIKVEPAsPPYYSEK	112	sp|P37231|PPARG_HUMAN	PPARG	ENSG00000132170.22	S	0.508636	0.591222	0.0235786	1.2817e-32	8.06049e-32	1.47148	0.460959	0.486522	-0.614822	0.407542	0.493291	-0.010678	1.2817e-32	8.36964e-32	1.47148	0.460959	0.487445	-0.614822	0.0804618	1.64363	0.0983806	1.55749	0.547814	0.633309	0.0983088	1.58498	0.0983806	1.55749	0.547814	0.633309	PPARG_S112	1	1	1	1
AILEVLQs_______	575	sp|Q3LXA3|TKFC_HUMAN	TKFC	ENSG00000149476.15	S	6.71019e-25	4.69742e-23	-2.02718	6.61827e-14	1.27888e-13	-1.28262	7.75665e-41	7.4366e-40	-2.0096	2.40004e-25	1.74304e-23	-2.01617	6.61827e-14	1.29414e-13	-1.28262	7.75665e-41	7.812e-40	-2.0096	0.0401571	0.562514	0.0330683	0.559219	0.000303747	0.364853	0.0156065	0.50599	0.0330683	0.559219	0.000303747	0.364853	TKFC_S575	1	1	1	1
AILHRFNsPCQERSR	837	sp|Q8IZD2|KMT2E_HUMAN	KMT2E	ENSG00000005483.21	S	3.22697e-07	1.67678e-06	0.65914	3.1012e-07	4.53103e-07	0.464421	0.885313	0.894986	0.204123	6.73092e-06	2.74431e-05	0.521724	3.1012e-07	4.55656e-07	0.464421	0.885313	0.89458	0.204123	0.569646	0.834861	0.00271776	2.262	0.315437	0.331783	0.823431	0.936548	0.00271776	2.262	0.315437	0.331783	KMT2E_S837	1	1	1	1
AINFKVGsSGDIALH	229	sp|P56470|LEG4_HUMAN	LGALS4	ENSG00000171747.9	S	NA	NA	NA	NA	NA	NA	NA	NA	NA	0.675654	0.743554	0.0121253	6.32031e-07	9.09622e-07	1.86021	0.0441447	0.0520764	0.308192	NA	NA	NA	NA	NA	NA	0.724074	0.909749	0.904001	0.968264	0.149936	0.679265	LGALS4_S229	1	0	1	1
AINGRSQtDDEEMTG	168	sp|Q9BQD3|KXDL1_HUMAN	KXD1	ENSG00000105700.11	T	0.0270775	0.0480427	-0.431845	1.2889e-34	1.01972e-33	0.819893	1.18778e-08	1.99925e-08	-0.142021	0.00508199	0.0111127	-0.308998	1.2889e-34	1.05588e-33	0.819893	1.18778e-08	2.03704e-08	-0.142021	0.602041	0.863205	0.227665	1.38166	0.0395112	0.574318	0.719647	0.906022	0.227665	1.38166	0.0395112	0.574318	KXD1_T168	1	1	1	1
AINNLRRsNSTTQVS	76	sp|Q9UPN4|CP131_HUMAN	CEP131	ENSG00000141577.14	S	7.32135e-20	2.47317e-18	1.7449	8.6214e-38	1.09325e-36	1.65391	1.45188e-33	7.19336e-33	0.735249	4.06765e-17	9.54446e-16	1.88552	8.6214e-38	1.11893e-36	1.65391	1.45188e-33	7.46926e-33	0.735249	0.485985	1.25144	0.212878	1.39809	0.0424162	1.73216	0.710287	0.876503	0.212878	1.39809	0.0424162	1.73216	CEP131_S76	1	1	1	1
AIPDLEDsPPVSDSE	805	sp|Q9BTC0|DIDO1_HUMAN	DIDO1	ENSG00000101191.17	S	0.00144161	0.00354946	0.418659	8.61856e-23	2.67087e-22	0.83321	NA	NA	NA	0.00248493	0.00584754	0.374806	8.61856e-23	2.7128e-22	0.83321	NA	NA	NA	0.161852	1.45616	0.267905	1.34515	NA	NA	0.0235867	1.85173	0.267905	1.34515	NA	NA	DIDO1_S805	1	1	1	1
AIPGKWTsQDSLLGM	1594	sp|P49327|FAS_HUMAN	FASN	ENSG00000169710.9	S	0.196517	0.268046	-0.307801	2.61067e-27	1.05712e-26	1.86741	5.75173e-06	8.523e-06	-0.379522	0.0787084	0.123088	-0.274292	2.61067e-27	1.08113e-26	1.86741	5.75173e-06	8.64301e-06	-0.379522	0.352351	1.32467	0.99248	0.997482	0.75834	0.921037	0.389538	0.78632	0.99248	0.997482	0.75834	0.921037	FASN_S1594	1	1	1	1
AIPVESDtDDEGAPR	470	sp|Q96D46|NMD3_HUMAN	NMD3	ENSG00000169251.12	T	NA	NA	NA	NA	NA	NA	NA	NA	NA	0.468905	0.553428	0.143657	5.59622e-11	9.6569e-11	0.494519	6.42072e-07	1.01711e-06	0.115747	NA	NA	NA	NA	NA	NA	0.222307	1.44204	0.932403	0.977527	0.640584	1.13304	NMD3_T470	1	0	1	1
AIPYGTKsQYILSVS	103	sp|O15229|KMO_HUMAN	KMO	ENSG00000117009.12	S	1.77547e-15	3.29664e-14	-1.82858	4.90062e-23	1.54606e-22	-1.48802	1.7312e-41	1.8039e-40	-1.84675	2.35386e-17	5.72435e-16	-1.83185	4.90062e-23	1.56974e-22	-1.48802	1.7312e-41	1.90478e-40	-1.84675	0.0244173	0.4686	0.0144154	0.51306	0.00063579	0.387824	0.000776219	0.343696	0.0144154	0.51306	0.00063579	0.387824	KMO_S103	1	1	1	1
AIQFPRRsSSGFRVD	43	sp|O94923|GLCE_HUMAN	GLCE	ENSG00000138604.10	S	0.165602	0.231779	-0.23961	1.83218e-13	3.47282e-13	0.645504	2.02346e-08	3.37405e-08	0.272063	0.0803256	0.125243	-0.320061	1.83218e-13	3.51639e-13	0.645504	2.02346e-08	3.43909e-08	0.272063	0.567414	1.2018	0.805777	1.06798	0.149148	1.47347	0.869467	1.04666	0.805777	1.06798	0.149148	1.47347	GLCE_S43	1	1	1	1
AIQGPEDsPSRQSRR	238	sp|Q15773|MLF2_HUMAN	MLF2	ENSG00000089693.10	S	0.448013	0.532841	0.0631275	0.493002	0.513304	-0.0470161	2.91358e-08	4.8258e-08	-0.27013	0.357067	0.443125	0.145135	0.493002	0.513601	-0.0470161	2.91358e-08	4.91399e-08	-0.27013	0.483845	1.20614	0.821726	1.06212	0.580555	1.15957	0.208767	1.40234	0.821726	1.06212	0.580555	1.15957	MLF2_S238	1	1	1	1
AIQKRRQsQEKIDDI	274	sp|Q16850|CP51A_HUMAN	CYP51A1	ENSG00000001630.17	S	2.9372e-05	0.000104929	0.811192	3.24589e-24	1.10564e-23	1.21925	5.58779e-06	8.29046e-06	0.35146	1.83399e-05	6.86865e-05	0.8988	3.24589e-24	1.12361e-23	1.21925	5.58779e-06	8.40901e-06	0.35146	0.577916	0.856604	0.752622	1.08799	0.291572	0.753699	0.532486	0.84066	0.752622	1.08799	0.291572	0.753699	CYP51A1_S274	1	1	1	1
AIQRVTRsQEELRED	1275	sp|P55196|AFAD_HUMAN	AFDN	ENSG00000130396.20	S	0.612697	0.686753	-0.107589	0.000306817	0.000384868	0.221844	0.000341743	0.000460909	-0.108802	0.659678	0.729324	-0.128652	0.000306817	0.000388328	0.221844	0.000341743	0.000467061	-0.108802	0.301854	1.31994	0.78978	1.07391	0.150383	0.678084	0.301854	1.31994	0.78978	1.07391	0.150383	0.678084	AFDN_S1275	1	1	1	1
AIRESIEsEIRRERE	705	sp|P55072|TERA_HUMAN	VCP	ENSG00000165280.16	S	0.198856	0.27072	-0.262188	1.51061e-37	1.83141e-36	1.00385	0.376494	0.402462	0.00123712	0.104419	0.156924	-0.267083	1.51061e-37	1.87994e-36	1.00385	0.376494	0.403295	0.00123712	0.204083	1.45737	0.461387	1.21747	0.360243	1.27731	0.400362	1.26709	0.461387	1.21747	0.360243	1.27731	VCP_S705	1	1	1	1
AIRKEILsPVDIIDR	297	sp|O14495|PLPP3_HUMAN	PLPP3	ENSG00000162407.9	S	2.65302e-30	4.27891e-28	-1.33936	1.67069e-06	2.35823e-06	-0.526165	6.77253e-17	1.55881e-16	-0.525363	9.63056e-29	1.13471e-26	-1.31596	1.67069e-06	2.37328e-06	-0.526165	6.77253e-17	1.60453e-16	-0.525363	0.17358	0.691364	0.00466703	0.457324	0.0424375	0.574963	0.0360412	0.564044	0.00466703	0.457324	0.0424375	0.574963	PLPP3_S297	1	1	1	1
AIRNAMGsLASQATK	358	sp|P55036|PSMD4_HUMAN	PSMD4	ENSG00000159352.16	S	NA	NA	NA	NA	NA	NA	NA	NA	NA	0.0331214	0.0581531	-0.42005	1.63793e-48	2.23076e-45	1.54672	0.00353863	0.00452556	0.054608	NA	NA	NA	NA	NA	NA	0.630721	0.849023	0.0910625	1.5776	0.367656	0.784937	PSMD4_S358	1	0	1	1
AIRRMGEsDDSILRL	65	sp|P63220|RS21_HUMAN	RPS21	ENSG00000171858.18	S	NA	NA	NA	NA	NA	NA	NA	NA	NA	1.23194e-05	4.75732e-05	-0.507707	7.27658e-19	1.80658e-18	0.884531	0.698989	0.718294	0.000902773	NA	NA	NA	NA	NA	NA	0.165139	1.59287	0.00118112	2.46036	0.679907	1.11734	RPS21_S65	1	0	1	1
AIRRRSAsGSSSDRS	2081	sp|Q9UQ35|SRRM2_HUMAN	SRRM2	ENSG00000167978.17	S	1.49355e-06	6.85176e-06	0.630427	0.189546	0.203655	-0.146289	NA	NA	NA	0.000101206	0.000327729	0.354157	0.189546	0.204101	-0.146289	NA	NA	NA	0.523795	1.22739	0.10018	1.55667	NA	NA	0.914663	0.968131	0.10018	1.55667	NA	NA	SRRM2_S2081	1	1	1	1
AIRRRSRsRTPLLPR	2032	sp|Q9UQ35|SRRM2_HUMAN	SRRM2	ENSG00000167978.17	S	8.29583e-15	1.43356e-13	0.742461	0.189546	0.203655	-0.146289	NA	NA	NA	2.94541e-10	2.58551e-09	0.732816	0.189546	0.204101	-0.146289	NA	NA	NA	0.698414	0.901554	0.10018	1.55667	NA	NA	0.562042	1.16818	0.10018	1.55667	NA	NA	SRRM2_S2032	1	1	1	1
AIRRSGStSPLGFAR	468	sp|O75385|ULK1_HUMAN	ULK1	ENSG00000177169.10	T	0.00974767	0.0194504	0.250075	0.0074033	0.00870706	0.213796	0.000759056	0.000992875	-0.215634	0.00132146	0.00331993	0.292061	0.0074033	0.00875816	0.213796	0.000759056	0.00100538	-0.215634	0.818812	1.07297	0.614545	0.872361	0.794709	1.09361	0.419197	1.24642	0.614545	0.872361	0.794709	1.09361	ULK1_T468	1	1	1	1
AISTATPsPKSTEQT	829	sp|O15550|KDM6A_HUMAN	KDM6A	ENSG00000147050.15	S	0.3984	0.484089	0.0396965	1.9772e-21	5.62418e-21	0.870489	1.44858e-14	3.09011e-14	0.283046	0.390942	0.476734	0.0517661	1.9772e-21	5.70892e-21	0.870489	1.44858e-14	3.17537e-14	0.283046	0.33022	1.32162	0.0287839	1.80626	0.384928	0.781394	0.30113	1.3446	0.0287839	1.80626	0.384928	0.781394	KDM6A_S829	1	1	1	1
AISVRGDsEEASGAE	802	sp|Q9Y467|SALL2_HUMAN	SALL2	ENSG00000165821.12	S	0.103205	0.154488	0.197793	3.55514e-08	5.34238e-08	1.46713	0.156401	0.174183	0.251424	0.0819527	0.127375	0.314841	3.55514e-08	5.38285e-08	1.46713	0.156401	0.175326	0.251424	0.0329474	1.95239	0.0589506	1.66804	0.317311	1.61547e+09	0.0337612	1.91464	0.0589506	1.66804	0.317311	1.61547e+09	SALL2_S802	1	1	1	1
AITDSEHsDAEVSCT	288	sp|Q86VR2|RETR3_HUMAN	RETREG3	ENSG00000141699.11	S	0.000613516	0.00164729	0.368918	8.57985e-32	5.01246e-31	0.716711	0.132569	0.148558	-0.0427342	0.000720966	0.00192616	0.377736	8.57985e-32	5.2108e-31	0.716711	0.132569	0.149627	-0.0427342	0.89305	0.963365	0.572527	0.859674	0.0642802	0.607697	0.815969	1.0667	0.572527	0.859674	0.0642802	0.607697	RETREG3_S288	1	1	1	1
AITSYEKsDGVYTGL	61	sp|P30273|FCERG_HUMAN	FCER1G	ENSG00000158869.11	S	0.00158992	0.00387377	-0.922872	0.303515	0.32165	-0.174418	1.22251e-21	3.44081e-21	-0.794405	0.00171124	0.00418931	-0.950464	0.303515	0.322142	-0.174418	1.22251e-21	3.54422e-21	-0.794405	0.392121	1.31205	0.227378	1.38162	0.229709	1.37952	0.857156	1.05649	0.227378	1.38162	0.229709	1.37952	FCER1G_S61	1	1	1	1
AIVDAALsALRQLVK	129	sp|Q15084|PDIA6_HUMAN	PDIA6	ENSG00000143870.13	S	0.0629554	0.100793	-0.431126	4.59344e-37	5.27436e-36	1.22415	3.27414e-05	4.67747e-05	-0.15611	0.2506	0.330727	-0.207074	4.59344e-37	5.40182e-36	1.22415	3.27414e-05	4.74004e-05	-0.15611	0.267347	0.688521	0.477197	1.20996	0.883445	1.04006	0.235317	0.691811	0.477197	1.20996	0.883445	1.04006	PDIA6_S129	1	1	1	1
AIVQKITsPNIRRSA	1361	sp|Q9UGU0|TCF20_HUMAN	TCF20	ENSG00000100207.18	S	NA	NA	NA	NA	NA	NA	NA	NA	NA	0.0401148	0.0687087	-0.267901	4.9678e-35	4.30259e-34	1.37511	1.01671e-33	5.27425e-33	0.417285	NA	NA	NA	NA	NA	NA	0.49822	0.823024	0.28073	1.3353	0.824825	1.061	TCF20_S1361	1	0	1	1
AIVSKIDsRLEQYTS	677	sp|Q05682|CALD1_HUMAN	CALD1	ENSG00000122786.20	S	NA	NA	NA	NA	NA	NA	NA	NA	NA	4.64025e-10	3.94896e-09	-1.18834	8.09189e-06	1.11151e-05	0.292356	1.44858e-11	2.83198e-11	-0.406935	NA	NA	NA	NA	NA	NA	0.77946	1.09558	0.995894	1.00138	0.0466118	0.580766	CALD1_S677	1	0	1	1
AIYKGPGsEAGP___	267	sp|P21964|COMT_HUMAN	COMT	ENSG00000093010.14	S	2.36535e-06	1.04407e-05	-0.718984	1.81007e-10	3.03081e-10	-0.747449	3.7575e-36	2.29195e-35	-1.20109	1.57461e-05	5.96107e-05	-0.705128	1.81007e-10	3.06308e-10	-0.747449	3.7575e-36	2.39183e-35	-1.20109	0.161495	0.625255	0.932148	0.977468	0.0826009	0.626173	0.236501	0.701371	0.932148	0.977468	0.0826009	0.626173	COMT_S267	1	1	1	1
AKAGDGSsVKEVETY	61	sp|Q6PL18|ATAD2_HUMAN	ATAD2	ENSG00000156802.13	S	NA	NA	NA	NA	NA	NA	NA	NA	NA	2.67686e-25	1.92742e-23	1.52211	1.56613e-41	4.71376e-40	2.33294	3.91996e-38	2.94826e-37	1.09526	NA	NA	NA	NA	NA	NA	0.0898987	1.60407	0.0450511	1.71975	0.017295	1.90857	ATAD2_S61	1	0	1	1
AKAKSEDsDVELSD_	1542	sp|Q5VZL5|ZMYM4_HUMAN	ZMYM4	ENSG00000146463.12	S	0.209849	0.283527	0.0681368	4.24846e-25	1.51265e-24	0.79852	1.41292e-09	2.47786e-09	0.15721	0.0308429	0.0545359	0.172768	4.24846e-25	1.5358e-24	0.79852	1.41292e-09	2.52868e-09	0.15721	0.0385965	1.74614	0.784037	1.07601	0.078991	1.60284	0.14097	1.48342	0.784037	1.07601	0.078991	1.60284	ZMYM4_S1542	1	1	1	1
AKAMAPTsPQI____	264	sp|Q9BYD2|RM09_HUMAN	MRPL9	ENSG00000143436.11	S	NA	NA	NA	NA	NA	NA	NA	NA	NA	0.160322	0.226755	-0.1508	1.81894e-46	2.81111e-44	1.39605	1.18216e-28	4.44151e-28	0.410475	NA	NA	NA	NA	NA	NA	0.376679	1.28735	0.0122137	1.97327	0.813579	1.06511	MRPL9_S264	1	0	1	1
AKAQSPGtPRLGRKT	1334	sp|Q14678|KANK1_HUMAN	KANK1	ENSG00000107104.19	T	0.274512	0.355283	0.220629	0.000142356	0.000182035	0.25235	0.00154843	0.00199902	-0.113374	0.312487	0.396672	0.171891	0.000142356	0.00018349	0.25235	0.00154843	0.00202289	-0.113374	0.44274	1.25753	0.670343	0.892232	0.842988	0.948393	0.104137	1.54762	0.670343	0.892232	0.842988	0.948393	KANK1_T1334	1	1	1	1
AKASNTStPTKGNTE	494	sp|Q14004|CDK13_HUMAN	CDK13	ENSG00000065883.16	T	6.83737e-14	1.03354e-12	0.825749	1.92192e-19	4.85459e-19	0.622244	5.24499e-33	2.49174e-32	0.428416	1.39057e-16	3.00966e-15	0.889986	1.92192e-19	4.92423e-19	0.622244	5.24499e-33	2.58648e-32	0.428416	0.842765	1.05512	0.322275	1.30353	0.112215	1.53231	0.782359	0.92829	0.322275	1.30353	0.112215	1.53231	CDK13_T494	1	1	1	1
AKAVKKTsLFEEDEE	663	sp|Q641Q2|WAC2A_HUMAN	WASHC2A	ENSG00000099290.17	S	0.158408	0.223038	-0.281382	1.7439e-40	3.84225e-39	1.28639	2.7781e-07	4.38574e-07	0.14922	0.18896	0.260993	-0.342874	1.7439e-40	3.93389e-39	1.28639	2.7781e-07	4.45424e-07	0.14922	0.347714	0.744386	0.122773	1.5138	0.220276	1.38852	0.347035	0.748836	0.122773	1.5138	0.220276	1.38852	WASHC2A_S663	1	1	1	1
AKAVQNSsRHDGKEV	180	sp|Q86UE4|LYRIC_HUMAN	MTDH	ENSG00000147649.10	S	NA	NA	NA	NA	NA	NA	NA	NA	NA	0.0687179	0.109424	0.114841	1.55004e-23	5.15363e-23	0.868206	0.381783	0.408469	-0.083393	NA	NA	NA	NA	NA	NA	0.862685	0.946492	0.566659	1.16586	0.00333035	0.44558	MTDH_S180	1	0	1	1
AKDALFAsQEKFFQE	66	sp|P40855|PEX19_HUMAN	PEX19	ENSG00000162735.18	S	0.0458408	0.076236	-0.178925	9.61292e-17	2.11253e-16	0.714942	3.34865e-08	5.53092e-08	0.30053	0.0463736	0.0779425	-0.156004	9.61292e-17	2.13489e-16	0.714942	3.34865e-08	5.63386e-08	0.30053	0.767259	0.923161	0.737647	0.914307	0.116465	0.654729	0.767259	0.923161	0.737647	0.914307	0.116465	0.654729	PEX19_S66	1	1	1	1
AKDCDPGsPRRCDII	944	sp|Q00341|VIGLN_HUMAN	HDLBP	ENSG00000115677.17	S	3.86074e-07	1.97798e-06	0.56505	1.74072e-16	3.78049e-16	0.633218	1.86043e-17	4.38189e-17	-0.210756	1.81649e-07	9.83843e-07	0.440737	1.74072e-16	3.81802e-16	0.633218	1.86043e-17	4.51377e-17	-0.210756	0.75619	1.08729	0.48918	1.20318	0.0463096	0.583266	0.932984	0.977565	0.48918	1.20318	0.0463096	0.583266	HDLBP_S944	1	1	1	1
AKDDATLsGKRMQSL	170	sp|Q13442|HAP28_HUMAN	PDAP1	ENSG00000106244.13	S	0.95692	0.968536	0.0352558	1.28898e-40	2.94349e-39	0.941796	3.12445e-27	1.09363e-26	0.404236	0.768438	0.8203	0.0482836	1.28898e-40	2.99447e-39	0.941796	3.12445e-27	1.12257e-26	0.404236	0.176536	0.647331	0.135239	1.49363	0.651667	0.885247	0.571493	0.848397	0.135239	1.49363	0.651667	0.885247	PDAP1_S170	1	1	1	1
AKDDSPSsLESSKEE	1254	sp|Q2M1Z3|RHG31_HUMAN	ARHGAP31	ENSG00000031081.11	S	NA	NA	NA	NA	NA	NA	NA	NA	NA	0.289346	0.37225	-0.230402	0.000115155	0.000149082	0.551015	0.0183061	0.0222812	-0.10332	NA	NA	NA	NA	NA	NA	0.621994	0.854545	0.889057	0.963364	0.174211	0.656013	ARHGAP31_S1254	1	0	1	1
AKDGASSsPESASRR	262	sp|Q14135|VGLL4_HUMAN	VGLL4	ENSG00000144560.15	S	2.40965e-14	3.89402e-13	0.684685	1.43241e-25	5.23864e-25	1.01126	0.000211218	0.000288878	0.224629	4.965e-13	6.71539e-12	0.697258	1.43241e-25	5.32655e-25	1.01126	0.000211218	0.000292679	0.224629	0.132805	0.649031	0.594923	1.15278	0.614999	1.18273	0.62545	1.1406	0.594923	1.15278	0.614999	1.18273	VGLL4_S262	1	1	1	1
AKDIDISsPEFKIKI	177	sp|Q09666|AHNK_HUMAN	AHNAK	ENSG00000124942.14	S	0.0117708	0.0230525	-0.503088	5.68543e-06	7.82445e-06	0.362486	0.000727711	0.000953499	0.195181	0.00974319	0.0198329	-0.342882	5.68543e-06	7.88722e-06	0.362486	0.000727711	0.000965736	0.195181	0.591978	0.86628	0.299994	0.756431	0.280142	0.746903	0.784488	0.929406	0.299994	0.756431	0.280142	0.746903	AHNAK_S177	1	1	1	1
AKDIKGVsEETLKEF	2269	sp|P02549|SPTA1_HUMAN	SPTA1	ENSG00000163554.15	S	7.60275e-09	5.2997e-08	-0.94803	0.00279493	0.00334906	NA	4.69705e-23	1.42124e-22	-1.04347	3.72202e-10	3.22103e-09	-1.17849	0.00279493	0.0033727	NA	4.69705e-23	1.45865e-22	-1.04347	0.43199	1.26175	0.721451	0.908919	0.302773	1.31726	0.442268	1.25525	0.721451	0.908919	0.302773	1.31726	SPTA1_S2269	1	1	1	1
AKDLLHPsPEEEKRK	11	sp|P42677|RS27_HUMAN	RPS27	ENSG00000177954.14	S	1.47038e-07	8.10901e-07	0.573193	2.69871e-19	6.77883e-19	1.05055	4.99229e-24	1.56291e-23	0.474924	1.6078e-07	8.81648e-07	0.553013	2.69871e-19	6.87085e-19	1.05055	4.99229e-24	1.60489e-23	0.474924	0.0757471	1.642	0.00952377	2.03347	0.0612395	1.6553	0.0773622	1.6376	0.00952377	2.03347	0.0612395	1.6553	RPS27_S11	1	1	1	1
AKDLSKRsFSSQRPG	1384	sp|P48634|PRC2A_HUMAN	PRRC2A	ENSG00000204469.13	S	0.0701973	0.110774	0.207021	2.68181e-29	1.29686e-28	1.07819	4.08494e-41	4.00131e-40	0.356312	0.0387816	0.0667037	0.225102	2.68181e-29	1.33759e-28	1.07819	4.08494e-41	4.2115e-40	0.356312	0.398157	1.29895	0.0024942	2.28117	0.000152377	2.83882	0.301871	1.33621	0.0024942	2.28117	0.000152377	2.83882	PRRC2A_S1384	1	1	1	1
AKDLSRSsDSEEAFE	1947	sp|O95359|TACC2_HUMAN	TACC2	ENSG00000138162.19	S	NA	NA	NA	NA	NA	NA	NA	NA	NA	0.165459	0.232899	0.200557	1.1768e-39	2.07138e-38	1.32193	1.1387e-14	2.51278e-14	0.348409	NA	NA	NA	NA	NA	NA	0.84929	0.950166	0.14181	1.48512	0.412255	0.803003	TACC2_S1947	1	0	1	1
AKDVTEEsVTEDDKR	28	sp|Q8TAD7|OCC1_HUMAN	OCC1		S	0.00581987	0.0124067	-0.511362	NA	NA	NA	NA	NA	NA	0.0064317	0.013709	-0.54583	NA	NA	NA	NA	NA	NA	0.441113	1.2591	NA	NA	NA	NA	0.915679	1.03217	NA	NA	NA	NA	OCC1_S28	1	1	1	1
AKEAAGKsSGPTSLF	187	sp|Q00839|HNRPU_HUMAN	HNRNPU	ENSG00000153187.20	S	NA	NA	NA	NA	NA	NA	NA	NA	NA	0.0905955	0.138907	0.396719	1.18977e-43	6.51414e-42	1.23737	1.94944e-44	3.47519e-43	0.622909	NA	NA	NA	NA	NA	NA	0.664307	1.14359	0.0770336	1.61109	0.00429023	2.17724	HNRNPU_S187	1	0	1	1
AKEDEKEsSDEADKN	882	sp|Q96JE7|SC16B_HUMAN	SEC16B	ENSG00000120341.18	S	0.00448039	0.00978453	-0.620414	3.45942e-06	4.83281e-06	1.17056	1.88047e-06	2.85877e-06	-0.260807	0.00238653	0.0056425	-0.514869	3.45942e-06	4.86633e-06	1.17056	1.88047e-06	2.89919e-06	-0.260807	0.600844	0.869394	0.0800982	0.622103	0.0562126	0.596249	0.845753	0.9493	0.0800982	0.622103	0.0562126	0.596249	SEC16B_S882	1	1	1	1
AKEEKEEsDDEAAVE	306	sp|P14625|ENPL_HUMAN	HSP90B1	ENSG00000166598.15	S	7.2449e-05	0.000239281	0.67561	1.67371e-28	7.51349e-28	0.813386	8.79329e-13	1.75854e-12	-0.240681	0.00011941	0.000381079	0.63232	1.67371e-28	7.71892e-28	0.813386	8.79329e-13	1.80406e-12	-0.240681	0.232391	1.3849	0.0738951	1.61818	0.661683	0.889393	0.127539	1.51798	0.0738951	1.61818	0.661683	0.889393	HSP90B1_S306	1	1	1	1
AKEEMSLsDLNSQDR	190	sp|O95210|STBD1_HUMAN	STBD1	ENSG00000118804.8	S	0.000106431	0.000339385	-0.831525	0.00227315	0.00274037	0.176766	2.7957e-41	2.78826e-40	-1.17309	0.0196713	0.036827	-0.739203	0.00227315	0.00276187	0.176766	2.7957e-41	2.94008e-40	-1.17309	0.694638	1.12847	0.126554	0.663469	0.00224883	0.432017	0.156407	0.642377	0.126554	0.663469	0.00224883	0.432017	STBD1_S190	1	1	1	1
AKEKGIGtPQPDVAK	37	sp|Q9Y6X8|ZHX2_HUMAN	ZHX2	ENSG00000178764.8	T	0.0108879	0.0215026	-0.245988	1.39873e-19	3.57296e-19	0.81031	1.20862e-10	2.21545e-10	0.162352	0.0254146	0.046057	-0.276358	1.39873e-19	3.62292e-19	0.81031	1.20862e-10	2.26589e-10	0.162352	0.41553	0.785932	0.864239	1.04679	0.252192	1.35917	0.350666	0.76925	0.864239	1.04679	0.252192	1.35917	ZHX2_T37	1	1	1	1
AKEKKSSsKDSRPSQ	184	sp|Q9Y2W1|TR150_HUMAN	THRAP3	ENSG00000054118.15	S	0.019628	0.0361671	0.428658	1.56749e-24	5.39234e-24	0.63253	3.32165e-30	1.33588e-29	0.372384	1.20345e-11	1.30554e-10	0.436586	1.56749e-24	5.48535e-24	0.63253	3.32165e-30	1.37495e-29	0.372384	0.636947	1.16178	0.0478789	1.70312	0.992327	1.0026	0.774975	0.926307	0.0478789	1.70312	0.992327	1.0026	THRAP3_S184	1	1	1	1
AKEKRSKsQDADSPG	1774	sp|P55196|AFAD_HUMAN	AFDN	ENSG00000130396.20	S	0.03141	0.054767	-0.641136	0.000306817	0.000384868	0.221844	0.000341743	0.000460909	-0.108802	0.00544228	0.0118149	-0.610108	0.000306817	0.000388328	0.221844	0.000341743	0.000467061	-0.108802	0.959616	1.01623	0.78978	1.07391	0.150383	0.678084	0.539024	0.838146	0.78978	1.07391	0.150383	0.678084	AFDN_S1774	1	1	1	1
AKENGDLsPFSGTSL	1221	sp|P19174|PLCG1_HUMAN	PLCG1	ENSG00000124181.14	S	NA	NA	NA	NA	NA	NA	NA	NA	NA	0.610305	0.686273	-0.0836557	1.22573e-24	4.34026e-24	1.12691	1.49454e-12	3.05216e-12	0.225204	NA	NA	NA	NA	NA	NA	0.0119079	2.20461	0.518806	1.1886	0.10587	1.54366	PLCG1_S1221	1	0	1	1
AKETEPEsLEHVRGQ	930	sp|Q0VD83|APOBR_HUMAN	APOBR	ENSG00000184730.11	S	0.0293589	0.0515762	-0.402624	0.00913812	0.010681	-0.288431	0.399284	0.424784	0.0226143	0.0393985	0.0676433	-0.303425	0.00913812	0.0107492	-0.288431	0.399284	0.425636	0.0226143	0.802997	1.09386	0.953659	0.984569	0.408195	1.24765	0.814246	1.08818	0.953659	0.984569	0.408195	1.24765	APOBR_S930	1	1	1	1
AKEVELVsE______	513	sp|O60832|DKC1_HUMAN	DKC1	ENSG00000130826.18	S	0.0308429	0.0538924	0.191241	2.09937e-43	1.04213e-41	1.24525	2.47401e-39	2.00943e-38	0.486035	0.0318016	0.0560503	0.180653	2.09937e-43	1.04208e-41	1.24525	2.47401e-39	2.11489e-38	0.486035	0.981445	0.993783	0.0367076	1.75243	0.435946	1.23141	0.680518	0.895342	0.0367076	1.75243	0.435946	1.23141	DKC1_S513	1	1	1	1
AKFFPYSsADAS___	964	sp|O94804|STK10_HUMAN	STK10	ENSG00000072786.13	S	0.00164032	0.00398359	-0.557658	0.168075	0.184059	0.154471	2.43925e-07	3.87309e-07	-0.228146	0.00266746	0.00623379	-0.473618	0.168075	0.184761	0.154471	2.43925e-07	3.93282e-07	-0.228146	0.814066	0.926923	0.684819	0.896965	0.377132	0.789022	0.394899	0.785748	0.684819	0.896965	0.377132	0.789022	STK10_S964	1	1	1	1
AKGNKSPsPPDGSPA	298	sp|O00499|BIN1_HUMAN	BIN1	ENSG00000136717.15	S	3.15405e-05	0.000111995	-0.268904	9.33969e-21	2.55547e-20	0.797367	4.1782e-05	5.93754e-05	-0.171432	0.000102782	0.000332492	-0.239306	9.33969e-21	2.5966e-20	0.797367	4.1782e-05	6.01822e-05	-0.171432	0.596162	1.15262	0.030952	1.79137	0.84875	1.05236	0.252486	1.35946	0.030952	1.79137	0.84875	1.05236	BIN1_S298	1	1	1	1
AKGNPESsFNDENLR	289	sp|P10635|CP2D6_HUMAN	CYP2D6	ENSG00000100197.22	S	NA	NA	NA	NA	NA	NA	NA	NA	NA	8.67159e-10	7.08413e-09	-0.968827	6.75834e-06	9.31976e-06	-0.752907	3.71025e-32	1.73753e-31	-1.31294	NA	NA	NA	NA	NA	NA	0.188986	0.662641	0.00704977	0.478864	0.00657933	0.478358	CYP2D6_S289	1	0	1	1
AKGPSESsKERNTPR	182	sp|Q8TEA8|DTD1_HUMAN	DTD1	ENSG00000125821.13	S	1.22386e-11	1.32896e-10	0.764277	1.17223e-24	4.0905e-24	1.12476	3.93735e-10	7.09452e-10	0.258318	1.04968e-09	8.46725e-09	0.791778	1.17223e-24	4.15825e-24	1.12476	3.93735e-10	7.25338e-10	0.258318	0.52522	1.19096	0.042349	1.72497	0.904914	0.968547	0.419517	1.24397	0.042349	1.72497	0.904914	0.968547	DTD1_S182	1	1	1	1
AKGRPRRsPESHRRS	131	sp|Q86VQ1|GLCI1_HUMAN	GLCCI1	ENSG00000106415.13	S	0.00169749	0.00410848	0.47506	5.95176e-06	8.1695e-06	0.478047	0.546945	0.571698	-0.0524874	0.00145382	0.00361534	0.460844	5.95176e-06	8.23668e-06	0.478047	0.546945	0.572486	-0.0524874	0.667879	0.891542	0.212468	1.39689	0.188723	2.02782	0.986088	1.00467	0.212468	1.39689	0.188723	2.02782	GLCCI1_S131	1	1	1	1
AKHHGKDsDKEERGE	1575	sp|Q92766|RREB1_HUMAN	RREB1	ENSG00000124782.20	S	0.0198853	0.0365717	0.432335	4.76559e-10	7.81717e-10	0.584002	3.0737e-16	6.95271e-16	0.26012	0.0112199	0.0224348	0.496101	4.76559e-10	7.8935e-10	0.584002	3.0737e-16	7.16029e-16	0.26012	0.414696	0.798335	0.730276	0.911518	0.104094	1.54974	0.784871	0.927869	0.730276	0.911518	0.104094	1.54974	RREB1_S1575	1	1	1	1
AKIPSARsLDEIAMD	372	sp|Q9Y2L6|FRM4B_HUMAN	FRMD4B	ENSG00000114541.15	S	0.00214329	0.00505799	-0.37885	1.85842e-07	2.7307e-07	-0.454964	0.000225566	0.000307762	-0.250343	0.00416269	0.00930659	-0.490644	1.85842e-07	2.74555e-07	-0.454964	0.000225566	0.000311927	-0.250343	0.857685	1.04994	0.916352	0.97229	0.532642	1.31852	0.981376	1.00637	0.916352	0.97229	0.532642	1.31852	FRMD4B_S372	1	1	1	1
AKKAENSsNEEETSS	414	sp|Q14515|SPRL1_HUMAN	SPARCL1	ENSG00000152583.12	S	NA	NA	NA	NA	NA	NA	NA	NA	NA	0.299293	0.382724	0.294639	4.9851e-16	1.07109e-15	1.08783	4.91113e-15	1.09759e-14	0.459151	NA	NA	NA	NA	NA	NA	0.758109	1.10706	0.0858351	0.629135	0.384071	1.27744	SPARCL1_S414	1	0	1	1
AKKAEQGsEEEGEGE	228	sp|Q8NE71|ABCF1_HUMAN	ABCF1	ENSG00000204574.13	S	4.74925e-06	1.98249e-05	0.462993	1.05264e-41	3.27706e-40	0.989548	1.7426e-45	3.87893e-44	0.457798	4.86119e-06	2.03935e-05	0.369739	1.05264e-41	3.35842e-40	0.989548	1.7426e-45	4.03877e-44	0.457798	0.344941	0.77521	0.0144785	1.93166	0.0551048	1.675	0.33375	0.770459	0.0144785	1.93166	0.0551048	1.675	ABCF1_S228	1	1	1	1
AKKAKADsPVNGLPK	369	sp|Q96S94|CCNL2_HUMAN	CCNL2	ENSG00000221978.12	S	0.629059	0.700748	0.149783	0.61013	0.628584	0.0177643	0.140677	0.157425	-0.0468924	0.586412	0.664323	0.157085	0.61013	0.628532	0.0177643	0.140677	0.158498	-0.0468924	0.034779	1.77814	0.297128	1.3285	0.158275	0.641499	0.156116	1.46853	0.297128	1.3285	0.158275	0.641499	CCNL2_S369	1	1	1	1
AKKGDDGsGEKSKDQ	532	sp|Q15424|SAFB1_HUMAN	SAFB	ENSG00000160633.13	S	0.208199	0.281512	0.20171	1.97691e-16	4.27634e-16	0.521053	6.47007e-40	5.47514e-39	0.388089	0.281978	0.364452	0.158324	1.97691e-16	4.31998e-16	0.521053	6.47007e-40	5.76196e-39	0.388089	0.753965	1.08837	0.244266	1.36801	0.026149	1.82566	0.709511	1.10495	0.244266	1.36801	0.026149	1.82566	SAFB_S532	1	1	1	1
AKKKRWNsIEERRIH	149	sp|Q9UNE7|CHIP_HUMAN	STUB1	ENSG00000103266.11	S	7.52558e-12	8.45074e-11	-0.858585	7.00562e-08	1.04408e-07	0.327359	0.960112	0.964256	-0.0288325	1.48342e-11	1.58584e-10	-0.839474	7.00562e-08	1.05065e-07	0.327359	0.960112	0.964069	-0.0288325	0.89717	0.961675	0.68779	0.897823	0.0982594	0.638416	0.754281	0.914813	0.68779	0.897823	0.0982594	0.638416	STUB1_S149	1	1	1	1
AKKLRKEsQEHTKDL	164	sp|Q9H814|PHAX_HUMAN	PHAX	ENSG00000164902.14	S	0.0181389	0.0337178	-0.661323	2.68645e-40	5.5134e-39	0.905827	2.19915e-42	2.57249e-41	0.463465	0.0127232	0.0250563	-0.653381	2.68645e-40	5.66616e-39	0.905827	2.19915e-42	2.70955e-41	0.463465	0.444187	1.26326	0.389173	1.26058	0.645676	0.884131	0.444187	1.26326	0.389173	1.26058	0.645676	0.884131	PHAX_S164	1	1	1	1
AKKPAGAtPKKAKKA	138	sp|P16401|H15_HUMAN	HIST1H1B		T	4.91637e-07	2.48477e-06	2.21314	NA	NA	NA	NA	NA	NA	NA	NA	NA	NA	NA	NA	NA	NA	NA	0.991815	1.00331	NA	NA	NA	NA	NA	NA	NA	NA	NA	NA	HIST1H1B_T138	1	1	1	0
AKKPKVQsGSESVIQ	1444	sp|Q15149|PLEC_HUMAN	PLEC	ENSG00000178209.15	S	NA	NA	NA	NA	NA	NA	NA	NA	NA	0.151118	0.215758	-0.25913	3.72493e-14	7.37976e-14	0.7883	0.0155147	0.0189909	-0.10335	NA	NA	NA	NA	NA	NA	0.567458	0.851002	0.402558	0.798613	0.00950146	0.495304	PLEC_S1444	1	0	1	1
AKKRLRQsGEELPPT	219	sp|O75391|SPAG7_HUMAN	SPAG7	ENSG00000091640.8	S	NA	NA	NA	NA	NA	NA	NA	NA	NA	0.0414537	0.0706855	-0.437041	1.80727e-08	2.76056e-08	-0.317731	3.52864e-10	6.50515e-10	-0.272306	NA	NA	NA	NA	NA	NA	0.946587	1.02181	0.584669	1.15737	0.538102	1.17901	SPAG7_S219	1	0	1	1
AKKRRSIyDTVTDTE	906	sp|Q6PIF6|MYO7B_HUMAN	MYO7B	ENSG00000169994.18	Y	NA	NA	NA	NA	NA	NA	NA	NA	NA	0.048732	0.0812802	-0.801699	0.17393	0.191044	0.199309	0.000214644	0.000297366	-0.300625	NA	NA	NA	NA	NA	NA	0.695841	1.12422	0.752584	1.08818	0.803948	0.93347	MYO7B_Y906	1	0	1	1
AKKSFLQsLECLRRS	399	sp|Q7Z7L8|CK096_HUMAN	C11orf96	ENSG00000187479.8	S	0.667416	0.73472	0.0396099	2.92857e-21	8.23539e-21	-1.57289	8.47324e-09	1.432e-08	-0.404222	0.604767	0.681402	0.126623	2.92857e-21	8.36059e-21	-1.57289	8.47324e-09	1.45902e-08	-0.404222	0.347803	0.736617	0.831464	0.944642	0.596809	1.15988	0.130642	0.615486	0.831464	0.944642	0.596809	1.15988	C11orf96_S399	1	1	1	1
AKKSRVVsDADDSDS	415	sp|Q96ST2|IWS1_HUMAN	IWS1	ENSG00000163166.15	S	0.295863	0.378362	0.117704	1.16888e-31	6.64284e-31	0.729404	4.92254e-45	8.97925e-44	0.466027	0.26506	0.34627	0.161534	1.16888e-31	6.91774e-31	0.729404	4.92254e-45	9.53975e-44	0.466027	0.255831	1.39414	0.0365627	1.75496	0.137159	1.49292	0.727594	1.10154	0.0365627	1.75496	0.137159	1.49292	IWS1_S415	1	1	1	1
AKKTTQRsREDLSAL	591	sp|O95049|ZO3_HUMAN	TJP3	ENSG00000105289.15	S	2.64425e-11	2.73416e-10	-0.784309	0.882659	0.891418	-0.0812121	3.45546e-14	7.25032e-14	-0.425001	1.72787e-11	1.83294e-10	-0.855969	0.882659	0.891206	-0.0812121	3.45546e-14	7.45005e-14	-0.425001	0.987277	0.995737	0.0176096	1.90599	0.461517	0.82101	0.782232	1.0768	0.0176096	1.90599	0.461517	0.82101	TJP3_S591	1	1	1	1
AKLERLQsQLQENEE	4836	sp|Q9UPN3|MACF1_HUMAN	MACF1	ENSG00000127603.29	S	5.6409e-23	2.95537e-21	-1.66305	0.00740288	0.00870706	0.122928	1.96078e-17	4.60343e-17	-0.18951	6.02773e-23	3.30371e-21	-1.61824	0.00740288	0.00875816	0.122928	1.96078e-17	4.74431e-17	-0.18951	0.132088	0.65836	0.439495	0.811856	0.596357	0.867599	0.125746	0.654135	0.439495	0.811856	0.596357	0.867599	MACF1_S4836	1	1	1	1
AKLFRFAsENDLPEW	60	sp|P43487|RANG_HUMAN	RANBP1	ENSG00000099901.17	S	1.61251e-10	1.47129e-09	-0.763549	1.92898e-32	1.19149e-31	0.834739	3.2543e-26	1.07838e-25	0.392619	8.89681e-11	8.49321e-10	-0.722428	1.92898e-32	1.2374e-31	0.834739	3.2543e-26	1.10667e-25	0.392619	0.30506	1.31813	0.00491109	2.15554	0.0244375	1.83718	0.366474	1.27533	0.00491109	2.15554	0.0244375	1.83718	RANBP1_S60	1	1	1	1
AKLGVKGsFEELCQN	605	sp|Q9ULC5|ACSL5_HUMAN	ACSL5	ENSG00000197142.10	S	0.000107078	0.000341052	-0.803052	1.04178e-06	1.48078e-06	-0.651554	2.73958e-25	8.82493e-25	-1.31851	0.000161105	0.000498965	-0.817104	1.04178e-06	1.48979e-06	-0.651554	2.73958e-25	9.05598e-25	-1.31851	0.115996	0.637406	0.101156	0.640449	0.2581	0.737392	0.234739	0.712355	0.101156	0.640449	0.2581	0.737392	ACSL5_S605	1	1	1	1
AKLHKTMsQGEITKL	1733	sp|B2RTY4|MYO9A_HUMAN	MYO9A	ENSG00000066933.16	S	0.0443781	0.0741483	-0.289274	0.000207959	0.00026303	-0.253119	6.60029e-23	1.9741e-22	-0.585485	0.0206671	0.0384561	-0.452326	0.000207959	0.000265349	-0.253119	6.60029e-23	2.02694e-22	-0.585485	0.753315	0.912241	0.879802	1.04139	0.140979	0.613058	0.912801	1.02985	0.879802	1.04139	0.140979	0.613058	MYO9A_S1733	1	1	1	1
AKLKLAGsSGRGGQT	43	sp|Q99959|PKP2_HUMAN	PKP2	ENSG00000057294.15	S	NA	NA	NA	NA	NA	NA	NA	NA	NA	4.10552e-10	3.5211e-09	-0.992262	0.000403915	0.000507567	0.430424	4.81289e-23	1.4874e-22	-0.509155	NA	NA	NA	NA	NA	NA	0.786111	0.917425	0.208875	0.71333	0.154743	0.682192	PKP2_S43	1	0	1	1
AKLKLQGsPVPSLRQ	809	sp|Q9P2J2|TUTLA_HUMAN	IGSF9	ENSG00000085552.17	S	1.77517e-10	1.60988e-09	-1.15139	1.24566e-05	1.67716e-05	-0.863149	0.00176678	0.00227728	-0.981863	4.83098e-10	4.10177e-09	-1.10832	1.24566e-05	1.69154e-05	-0.863149	0.00176678	0.00230418	-0.981863	0.601633	1.17414	0.415864	0.803848	0.208389	0.364096	0.92393	1.02846	0.415864	0.803848	0.208389	0.364096	IGSF9_S809	1	1	1	1
AKLLRTLsSPTEPVK	229	sp|P40306|PSB10_HUMAN	PSMB10	ENSG00000205220.12	S	NA	NA	NA	NA	NA	NA	NA	NA	NA	0.731732	0.790172	-0.00882807	0.663215	0.678886	0.0849686	9.72399e-11	1.83631e-10	-0.357353	NA	NA	NA	NA	NA	NA	0.579372	1.17008	0.989202	0.996389	0.00682173	0.473766	PSMB10_S229	1	0	1	1
AKLNRKRsRSESDSE	343	sp|Q9HCI7|MSL2_HUMAN	MSL2	ENSG00000174579.4	S	NA	NA	NA	NA	NA	NA	NA	NA	NA	0.232218	0.310277	-0.386964	1.80583e-20	4.94668e-20	0.61193	0.308887	0.334226	-0.097992	NA	NA	NA	NA	NA	NA	0.203223	0.651763	0.794532	1.07215	0.112859	2.55614	MSL2_S343	1	0	1	1
AKLQKSRsTVALTAA	646	sp|Q13796|SHRM2_HUMAN	SHROOM2	ENSG00000146950.13	S	0.158807	0.223522	-0.316137	0.000121168	0.000155331	0.441705	0.0669246	0.076898	-0.0705553	0.267312	0.348688	-0.244305	0.000121168	0.00015668	0.441705	0.0669246	0.0775677	-0.0705553	0.321345	1.33852	0.943225	1.01923	0.726261	0.910529	0.346766	1.31374	0.943225	1.01923	0.726261	0.910529	SHROOM2_S646	1	1	1	1
AKLSRGDsLKEPTSI	380	sp|Q9C0B5|ZDHC5_HUMAN	ZDHHC5	ENSG00000156599.11	S	0.377153	0.462542	0.0339483	2.3678e-29	1.15669e-28	0.902303	0.0645969	0.0743513	0.0343381	0.361542	0.447621	-0.0141774	2.3678e-29	1.19354e-28	0.902303	0.0645969	0.0749844	0.0343381	0.797002	0.933488	0.585222	1.1572	0.523215	0.842021	0.812368	0.938481	0.585222	1.1572	0.523215	0.842021	ZDHHC5_S380	1	1	1	1
AKLTVENsPKQEAGI	73	sp|O43583|DENR_HUMAN	DENR	ENSG00000139726.11	S	2.47638e-13	3.46714e-12	1.05106	1.75844e-40	3.85471e-39	0.977258	8.39366e-26	2.74996e-25	0.300412	5.0744e-14	7.94628e-13	0.946814	1.75844e-40	3.94758e-39	0.977258	8.39366e-26	2.82063e-25	0.300412	0.415946	1.24424	0.00368412	2.20463	0.355878	0.779654	0.00236628	2.31562	0.00368412	2.20463	0.355878	0.779654	DENR_S73	1	1	1	1
AKLVTLLsRERRKGP	483	sp|Q7L591|DOK3_HUMAN	DOK3	ENSG00000146094.14	S	NA	NA	NA	NA	NA	NA	NA	NA	NA	0.0335976	0.0588973	-0.49315	0.300936	0.319841	0.200465	7.27636e-09	1.25631e-08	-0.378554	NA	NA	NA	NA	NA	NA	0.00732945	2.36664	0.685147	1.1146	0.985751	0.995226	DOK3_S483	1	0	1	1
AKMPARAsPPHSKAA	844	sp|Q9HCM7|FBSL_HUMAN	FBRSL1	ENSG00000112787.13	S	0.422021	0.50732	0.224837	6.25793e-05	8.12014e-05	0.465451	4.28604e-07	6.73515e-07	-1.53572	0.674342	0.742518	0.103201	6.25793e-05	8.18624e-05	0.465451	4.28604e-07	6.83929e-07	-1.53572	0.215962	0.654878	0.929896	0.976588	0.774667	0.900402	0.0262222	0.509986	0.929896	0.976588	0.774667	0.900402	FBRSL1_S844	1	1	1	1
AKNGRVDsEDRRSRH	97	sp|Q53GS9|SNUT2_HUMAN	USP39	ENSG00000168883.20	S	2.0171e-14	3.29853e-13	0.513663	2.82931e-45	2.8613e-43	1.2772	3.86861e-48	1.63236e-46	0.546121	2.78242e-14	4.51436e-13	0.506804	2.82931e-45	2.78975e-43	1.2772	3.86861e-48	1.74386e-46	0.546121	0.628868	1.13804	0.0031217	2.23339	0.0556825	1.67337	0.882432	1.04038	0.0031217	2.23339	0.0556825	1.67337	USP39_S97	1	1	1	1
AKPEPSPsPRITRKS	154	sp|P26358|DNMT1_HUMAN	DNMT1	ENSG00000130816.16	S	1.96212e-13	2.78026e-12	1.24722	2.2305e-34	1.70263e-33	1.4315	4.85813e-39	3.81278e-38	0.588767	2.88863e-15	5.21255e-14	1.334	2.2305e-34	1.76232e-33	1.4315	4.85813e-39	4.01866e-38	0.588767	0.187064	1.50482	0.0326884	1.78034	0.00376119	2.20238	0.0293288	1.90242	0.0326884	1.78034	0.00376119	2.20238	DNMT1_S154	1	1	1	1
AKPERRPsLPPSKQA	343	sp|Q6PJT7|ZC3HE_HUMAN	ZC3H14	ENSG00000100722.20	S	0.552555	0.632882	-0.283938	2.27902e-09	3.58694e-09	0.440736	6.29812e-29	2.3371e-28	0.263779	0.63657	0.709221	-0.299985	2.27902e-09	3.61783e-09	0.440736	6.29812e-29	2.4002e-28	0.263779	0.292903	1.40341	0.518021	1.18898	0.115093	1.52699	0.268058	1.42859	0.518021	1.18898	0.115093	1.52699	ZC3H14_S343	1	1	1	1
AKQAPQGsRDSSSDS	466	sp|Q14978|NOLC1_HUMAN	NOLC1	ENSG00000166197.17	S	NA	NA	NA	NA	NA	NA	NA	NA	NA	0.745856	0.802062	-0.0065994	1.32305e-29	6.76975e-29	0.970147	0.25599	0.280212	-0.355139	NA	NA	NA	NA	NA	NA	0.477932	1.24988	0.0448607	1.72043	0.511942	0.663432	NOLC1_S466	1	0	1	1
AKQAPRPsFSTRNAG	909	sp|Q8N3V7|SYNPO_HUMAN	SYNPO	ENSG00000171992.13	S	0.00290147	0.00661935	-0.534258	0.0289545	0.0331391	0.166628	0.592301	0.61376	-0.0233491	0.000770829	0.00204647	-0.534114	0.0289545	0.0333253	0.166628	0.592301	0.614553	-0.0233491	0.968343	1.012	0.246929	0.73215	0.000431581	0.373278	0.312796	0.761085	0.246929	0.73215	0.000431581	0.373278	SYNPO_S909	1	1	1	1
AKQTGIEtPNKSGKT	699	sp|P49790|NU153_HUMAN	NUP153	ENSG00000124789.12	T	9.31297e-12	1.02893e-10	1.10554	1.60628e-32	9.97459e-32	1.0082	5.52093e-36	3.27019e-35	0.539139	2.34157e-11	2.43358e-10	1.23514	1.60628e-32	1.03557e-31	1.0082	5.52093e-36	3.41244e-35	0.539139	0.0215119	1.88871	0.230228	1.37896	0.0955107	1.56683	0.0107399	2.00581	0.230228	1.37896	0.0955107	1.56683	NUP153_T699	1	1	1	1
AKRARLCsSSSSDTS	407	sp|Q86WB0|NIPA_HUMAN	ZC3HC1	ENSG00000091732.17	S	3.08299e-07	1.60704e-06	0.750061	1.7477e-36	1.86719e-35	0.768231	2.4355e-38	1.80187e-37	0.396859	3.79874e-12	4.48781e-11	0.878195	1.7477e-36	1.91281e-35	0.768231	2.4355e-38	1.89371e-37	0.396859	0.642831	1.13886	0.0132568	1.95819	0.914302	1.02919	0.616807	0.874414	0.0132568	1.95819	0.914302	1.02919	ZC3HC1_S407	1	1	1	1
AKRDKSHsHTPSRRM	474	sp|Q9UQ35|SRRM2_HUMAN	SRRM2	ENSG00000167978.17	S	2.43396e-06	1.07234e-05	0.848091	0.189546	0.203655	-0.146289	NA	NA	NA	4.08326e-09	2.96332e-08	1.27045	0.189546	0.204101	-0.146289	NA	NA	NA	0.346879	1.29584	0.10018	1.55667	NA	NA	0.996849	1.00107	0.10018	1.55667	NA	NA	SRRM2_S474	1	1	1	1
AKRGRSRsRTPTKRG	497	sp|Q9UQ35|SRRM2_HUMAN	SRRM2	ENSG00000167978.17	S	NA	NA	NA	NA	NA	NA	NA	NA	NA	0.000295684	0.000863918	0.854207	0.189546	0.204101	-0.146289	NA	NA	NA	NA	NA	NA	NA	NA	NA	0.470767	1.22472	0.10018	1.55667	NA	NA	SRRM2_S497	1	0	1	1
AKRKRKNsTGSGHSA	372	sp|O94763|RMP_HUMAN	URI1	ENSG00000105176.18	S	0.971711	0.979331	-0.0989069	2.5605e-30	1.32898e-29	0.893316	3.30379e-15	7.25105e-15	0.209266	0.961192	0.971624	-0.0608684	2.5605e-30	1.37734e-29	0.893316	3.30379e-15	7.46599e-15	0.209266	0.575554	1.18651	0.313548	1.30936	0.0716674	1.62948	0.189308	1.49662	0.313548	1.30936	0.0716674	1.62948	URI1_S372	1	1	1	1
AKRLGYIsVTDVLKV	781	sp|P16157|ANK1_HUMAN	ANK1	ENSG00000029534.21	S	0.00262893	0.00606486	-1.06643	1.75416e-05	2.3407e-05	-1.45943	8.51738e-23	2.53524e-22	-1.00106	1.79153e-06	8.14879e-06	-0.991261	1.75416e-05	2.36131e-05	-1.45943	8.51738e-23	2.60317e-22	-1.00106	0.94141	0.980503	0.0803354	0.623818	0.496676	1.19927	0.438081	1.23078	0.0803354	0.623818	0.496676	1.19927	ANK1_S781	1	1	1	1
AKRLLGDsDSEEEQK	289	sp|Q9BW71|HIRP3_HUMAN	HIRIP3	ENSG00000149929.16	S	0.690953	0.754872	-0.0704381	8.57318e-12	1.51545e-11	0.594057	1.54831e-06	2.37141e-06	0.213728	0.366636	0.452935	0.100341	8.57318e-12	1.53507e-11	0.594057	1.54831e-06	2.40557e-06	0.213728	0.467651	1.23742	0.456246	1.2207	0.28075	1.33592	0.746858	1.09311	0.456246	1.2207	0.28075	1.33592	HIRIP3_S289	1	1	1	1
AKRQGNLsLPLNREL	345	sp|Q4G0N4|NAKD2_HUMAN	NADK2	ENSG00000152620.13	S	4.36431e-10	3.7028e-09	-0.764543	3.17092e-05	4.17237e-05	-0.324496	2.89089e-36	1.78462e-35	-1.17898	6.33711e-10	5.28284e-09	-0.607623	3.17092e-05	4.20813e-05	-0.324496	2.89089e-36	1.86103e-35	-1.17898	0.648665	0.86236	0.00325012	0.44366	0.000299	0.363098	0.589389	0.848763	0.00325012	0.44366	0.000299	0.363098	NADK2_S345	1	1	1	1
AKRRKLNsGGGLSEE	232	sp|Q96KQ7|EHMT2_HUMAN	EHMT2	ENSG00000204371.11	S	NA	NA	NA	NA	NA	NA	NA	NA	NA	0.581004	0.659417	-0.043049	4.43334e-41	1.18682e-39	1.54702	1.05978e-28	3.99123e-28	0.277761	NA	NA	NA	NA	NA	NA	0.268491	1.43231	0.0792515	1.60012	0.00459544	2.16391	EHMT2_S232	1	0	1	1
AKRRQQGsSLSGSKD	360	sp|Q14161|GIT2_HUMAN	GIT2	ENSG00000139436.21	S	NA	NA	NA	NA	NA	NA	NA	NA	NA	0.0405042	0.0692718	-0.424612	7.7735e-23	2.45212e-22	0.714423	0.0245672	0.0296443	-0.0352312	NA	NA	NA	NA	NA	NA	0.617152	0.850162	0.218943	1.39098	0.656582	0.887715	GIT2_S360	1	0	1	1
AKRRRLSsLRASTSK	236	sp|P62753|RS6_HUMAN	RPS6	ENSG00000137154.13	S	5.30384e-07	2.65774e-06	-1.37949	1.25138e-09	1.99325e-09	0.368428	7.7033e-07	1.19995e-06	0.0794366	6.84115e-08	4.03132e-07	-1.11219	1.25138e-09	2.01202e-09	0.368428	7.7033e-07	1.21773e-06	0.0794366	0.789059	0.927923	0.000128097	2.89974	0.477668	1.2093	0.212698	0.713112	0.000128097	2.89974	0.477668	1.2093	RPS6_S236	1	1	1	1
AKRRRVNsNGKESPG	483	sp|Q8N108|MIER1_HUMAN	MIER1	ENSG00000198160.14	S	0.151878	0.215447	-0.298098	8.88633e-06	1.20573e-05	0.244093	0.660562	0.680819	-0.0150427	0.194831	0.267742	-0.224199	8.88633e-06	1.21627e-05	0.244093	0.660562	0.681268	-0.0150427	0.0745229	1.71301	0.366498	0.784497	0.817071	1.06377	0.167456	1.47371	0.366498	0.784497	0.817071	1.06377	MIER1_S483	1	1	1	1
AKRSKMLsLNNYSVP	491	sp|Q8IXQ6|PARP9_HUMAN	PARP9	ENSG00000138496.16	S	0.392098	0.477949	-0.0829096	6.20151e-07	8.87363e-07	0.368947	5.989e-06	8.85665e-06	-0.123219	0.109573	0.16362	-0.163199	6.20151e-07	8.9282e-07	0.368947	5.989e-06	8.98136e-06	-0.123219	0.442254	1.32823	0.517671	0.840773	0.0283782	0.552858	0.894079	0.959734	0.517671	0.840773	0.0283782	0.552858	PARP9_S491	1	1	1	1
AKRSLTEsLESILSR	507	sp|Q86TI0|TBCD1_HUMAN	TBC1D1	ENSG00000065882.16	S	NA	NA	NA	NA	NA	NA	NA	NA	NA	0.0110672	0.0221632	-0.282062	6.25784e-14	1.22674e-13	0.469946	3.64164e-05	5.25981e-05	-0.223341	NA	NA	NA	NA	NA	NA	0.89004	1.04278	0.207427	1.40143	0.870972	0.957495	TBC1D1_S507	1	0	1	1
AKRSLTSsLENIFSR	570	sp|O60343|TBCD4_HUMAN	TBC1D4	ENSG00000136111.14	S	0.0240871	0.0433684	-0.854336	0.0227595	0.0262202	0.213595	0.0036367	0.00459343	-0.101847	0.0105884	0.0213406	-0.983843	0.0227595	0.026358	0.213595	0.0036367	0.00464605	-0.101847	0.643612	1.14156	0.61159	1.14535	0.27959	1.33603	0.0682642	1.6436	0.61159	1.14535	0.27959	1.33603	TBC1D4_S570	1	1	1	1
AKRVTFPsDEDIVSG	50	sp|O75864|PPR37_HUMAN	PPP1R37	ENSG00000104866.11	S	0.00170908	0.00413471	0.417457	5.80066e-31	3.12426e-30	1.02127	4.54356e-10	8.16862e-10	0.201162	0.00164996	0.00405371	0.261054	5.80066e-31	3.24691e-30	1.02127	4.54356e-10	8.3491e-10	0.201162	0.0845453	1.61672	0.101641	1.55422	0.00891657	2.15355	0.0399543	1.76183	0.101641	1.55422	0.00891657	2.15355	PPP1R37_S50	1	1	1	1
AKSELTDsASVLDNF	227	sp|O43815|STRN_HUMAN	STRN	ENSG00000115808.12	S	NA	NA	NA	NA	NA	NA	NA	NA	NA	0.351823	0.437628	-0.00402276	1.04714e-19	2.73011e-19	0.684904	0.906778	0.915231	0.0160872	NA	NA	NA	NA	NA	NA	0.446026	1.24711	0.0704861	1.62738	0.221029	1.38809	STRN_S227	1	0	1	1
AKSGSLDsELSVSPK	2723	sp|Q12802|AKP13_HUMAN	AKAP13	ENSG00000170776.22	S	NA	NA	NA	NA	NA	NA	NA	NA	NA	0.00681386	0.0144425	-0.444023	0.625165	0.642502	0.0133672	4.22244e-05	6.06742e-05	0.0829982	NA	NA	NA	NA	NA	NA	0.900554	1.04096	0.175325	0.691149	0.0889423	0.629969	AKAP13_S2723	1	0	1	1
AKSHSNLsTKMSTLS	331	sp|P30556|AGTR1_HUMAN	AGTR1	ENSG00000144891.17	S	5.24971e-25	3.73866e-23	-1.28266	2.07191e-10	3.45715e-10	-0.747948	7.45501e-24	2.3249e-23	-0.738133	2.29012e-25	1.6708e-23	-1.27374	2.07191e-10	3.49261e-10	-0.747948	7.45501e-24	2.38833e-23	-0.738133	0.76109	1.08471	0.140475	1.48568	0.62698	1.14288	0.942723	0.980953	0.140475	1.48568	0.62698	1.14288	AGTR1_S331	1	1	1	1
AKSKNCSsPQRGGSP	299	sp|Q15746|MYLK_HUMAN	MYLK	ENSG00000065534.18	S	0.0735464	0.115142	-0.205059	0.302941	0.321105	-0.0461602	3.84372e-35	2.11446e-34	-0.886863	0.0376754	0.0651163	-0.222279	0.302941	0.321596	-0.0461602	3.84372e-35	2.20526e-34	-0.886863	0.0331882	0.549282	0.0274495	0.548554	0.000308583	0.364745	0.00545617	0.453383	0.0274495	0.548554	0.000308583	0.364745	MYLK_S299	1	1	1	1
AKSLDGVtNDRTASQ	19	sp|Q9UBM7|DHCR7_HUMAN	DHCR7	ENSG00000172893.16	T	0.0531837	0.0870401	-0.800453	2.44213e-19	6.1495e-19	1.02318	0.696282	0.714996	0.0388505	NA	NA	NA	NA	NA	NA	NA	NA	NA	0.327029	0.765115	0.768484	1.08192	0.767245	0.923919	NA	NA	NA	NA	NA	NA	DHCR7_T19	1	1	1	0
AKSPEAKsPLQSQPH	354	sp|Q9UI08|EVL_HUMAN	EVL	ENSG00000196405.13	S	NA	NA	NA	NA	NA	NA	NA	NA	NA	0.0632274	0.101708	-0.324148	0.134623	0.148715	-0.131307	9.49532e-12	1.87714e-11	-0.466148	NA	NA	NA	NA	NA	NA	0.152597	1.58815	0.900786	1.03393	0.534417	0.846754	EVL_S354	1	0	1	1
AKSPNPStPRGKKRK	401	sp|O76021|RL1D1_HUMAN	RSL1D1	ENSG00000171490.13	T	NA	NA	NA	NA	NA	NA	NA	NA	NA	0.210484	0.285706	0.178947	2.3103e-20	6.31587e-20	0.655762	2.00362e-46	5.63242e-45	0.616105	NA	NA	NA	NA	NA	NA	0.114134	1.7444	0.0165064	1.91811	0.00116213	2.43365	RSL1D1_T401	1	0	1	1
AKSRSPGsPVGEGTG	358	sp|P35611|ADDA_HUMAN	ADD1	ENSG00000087274.17	S	0.00998714	0.0198764	-0.499696	2.45806e-22	7.38553e-22	0.695695	1.43893e-06	2.21293e-06	-0.223382	0.00766362	0.0160141	-0.473669	2.45806e-22	7.50612e-22	0.695695	1.43893e-06	2.2438e-06	-0.223382	0.858687	1.04894	0.0107505	1.99333	0.479547	1.20792	0.790445	1.07384	0.0107505	1.99333	0.479547	1.20792	ADD1_S358	1	1	1	1
AKSSSHLsPSEEVRC	1172	sp|Q5VWN6|F208B_HUMAN	FAM208B		S	0.604832	0.67979	0.164903	NA	NA	NA	NA	NA	NA	0.0661788	0.105899	0.287813	NA	NA	NA	NA	NA	NA	0.099074	1.71765	NA	NA	NA	NA	0.610589	1.15783	NA	NA	NA	NA	FAM208B_S1172	1	1	1	1
AKSVLPKsIYDYYRS	22	sp|Q9UJM8|HAOX1_HUMAN	HAO1	ENSG00000101323.5	S	NA	NA	NA	NA	NA	NA	NA	NA	NA	1.48725e-13	2.18603e-12	-1.26273	3.2892e-20	8.90373e-20	-0.979097	2.10522e-40	1.9619e-39	-1.43635	NA	NA	NA	NA	NA	NA	0.547249	0.806103	0.00234048	0.433622	0.000605098	0.387419	HAO1_S22	1	0	1	1
AKSYFEKsKEQLTPL	68	sp|P02652|APOA2_HUMAN	APOA2	ENSG00000158874.11	S	0.0201473	0.0370039	0.58454	5.59675e-11	9.54802e-11	0.658576	9.49122e-11	1.75443e-10	0.395898	0.0155051	0.02987	0.660496	5.59675e-11	9.65704e-11	0.658576	9.49122e-11	1.79484e-10	0.395898	0.290954	0.711964	0.383731	0.792117	0.155644	1.46578	0.290954	0.711964	0.383731	0.792117	0.155644	1.46578	APOA2_S68	1	1	1	1
AKTAPPAsPEARKRA	542	sp|Q96JM3|CHAP1_HUMAN	CHAMP1	ENSG00000198824.7	S	0.014341	0.0274759	0.195686	1.1057e-13	2.12074e-13	0.636037	7.76429e-31	3.26628e-30	0.429684	0.015776	0.030331	0.193593	1.1057e-13	2.14686e-13	0.636037	7.76429e-31	3.3572e-30	0.429684	0.0139229	1.98492	0.174068	1.44098	0.0178757	1.89806	0.0132705	1.99598	0.174068	1.44098	0.0178757	1.89806	CHAMP1_S542	1	1	1	1
AKTENPGsIRISKPP	370	sp|Q9NNX1|TUFT1_HUMAN	TUFT1	ENSG00000143367.16	S	NA	NA	NA	NA	NA	NA	NA	NA	NA	0.239313	0.318251	-0.0832008	2.03362e-37	2.51502e-36	1.82456	6.01295e-31	2.62713e-30	0.683685	NA	NA	NA	NA	NA	NA	0.663605	1.15842	0.216507	1.39291	0.209134	1.4019	TUFT1_S370	1	0	1	1
AKTSGKFsGEELDKL	165	sp|P30533|AMRP_HUMAN	LRPAP1	ENSG00000163956.13	S	5.01158e-05	0.000170377	-0.601244	5.2693e-18	1.24088e-17	0.574361	NA	NA	NA	8.52429e-05	0.000279946	-0.594046	5.2693e-18	1.25531e-17	0.574361	NA	NA	NA	0.634484	0.877223	0.255853	1.35577	NA	NA	0.0865398	0.620069	0.255853	1.35577	NA	NA	LRPAP1_S165	1	1	1	1
AKVKKKDsLHGSTGA	374	sp|Q9HBL0|TENS1_HUMAN	TNS1	ENSG00000079308.19	S	1.0053e-07	5.72254e-07	-0.836095	0.965945	0.970116	0.0223678	8.0481e-44	1.17179e-42	-0.646141	1.36037e-09	1.07546e-08	-0.91555	0.965945	0.969549	0.0223678	8.0481e-44	1.23914e-42	-0.646141	0.409179	0.800949	0.346261	1.28743	0.503532	1.19606	0.297685	1.32257	0.346261	1.28743	0.503532	1.19606	TNS1_S374	1	1	1	1
AKVNRGAsFGSTSVS	762	sp|Q8WXE9|STON2_HUMAN	STON2	ENSG00000140022.13	S	0.00554615	0.0118786	-0.387098	4.0049e-06	5.59291e-06	0.488101	9.84824e-11	1.81802e-10	-0.269931	0.0059227	0.01273	-0.366209	4.0049e-06	5.6311e-06	0.488101	9.84824e-11	1.85926e-10	-0.269931	0.00425871	0.41973	0.506563	1.19437	0.0586169	0.595134	0.0103784	0.462478	0.506563	1.19437	0.0586169	0.595134	STON2_S762	1	1	1	1
AKVSFTGsVPTGMKI	233	sp|P49189|AL9A1_HUMAN	ALDH9A1	ENSG00000143149.12	S	NA	NA	NA	NA	NA	NA	NA	NA	NA	2.58911e-07	1.36932e-06	-0.889255	0.0591504	0.0668645	-0.132697	7.85935e-38	5.76493e-37	-0.932886	NA	NA	NA	NA	NA	NA	0.201515	0.642898	0.00811645	0.481345	0.0110882	0.498905	ALDH9A1_S233	1	0	1	1
AKVVTQRsEIGEKQD	667	sp|Q5SW79|CE170_HUMAN	CEP170	ENSG00000143702.16	S	0.128908	0.186892	0.190353	2.63852e-22	7.89422e-22	0.949374	2.40658e-18	5.93492e-18	0.289035	0.132865	0.193075	0.186633	2.63852e-22	8.02008e-22	0.949374	2.40658e-18	6.09162e-18	0.289035	0.153756	1.53987	0.0633592	1.6484	0.000196989	2.79731	0.198575	1.46217	0.0633592	1.6484	0.000196989	2.79731	CEP170_S667	1	1	1	1
AKYPDVAsPTLRRLF	1319	sp|Q8IVL1|NAV2_HUMAN	NAV2	ENSG00000166833.21	S	NA	NA	NA	NA	NA	NA	NA	NA	NA	0.0570497	0.0931301	0.238262	0.976158	0.978178	-0.0862324	0.0393711	0.0465982	-0.087249	NA	NA	NA	NA	NA	NA	0.16393	0.685989	0.219438	1.38961	0.649343	1.1293	NAV2_S1319	1	0	1	1
AKYRSASsASSLFSP	800	sp|Q14671|PUM1_HUMAN	PUM1	ENSG00000134644.15	S	0.0848131	0.130532	0.0861732	2.10287e-22	6.34172e-22	0.660358	5.03433e-36	3.00631e-35	0.34176	0.0396838	0.0680642	0.134791	2.10287e-22	6.44224e-22	0.660358	5.03433e-36	3.13726e-35	0.34176	0.133579	1.567	0.307248	1.31394	4.88012e-05	3.09696	0.305744	1.346	0.307248	1.31394	4.88012e-05	3.09696	PUM1_S800	1	1	1	1
AKYSAARsAAASNYV	202	sp|O14493|CLD4_HUMAN	CLDN4	ENSG00000189143.9	S	0.206605	0.279742	0.192021	0.150555	0.165284	0.554801	0.00115341	0.00149559	0.705445	0.295464	0.378883	0.205867	0.150555	0.165979	0.554801	0.00115341	0.0015138	0.705445	0.756083	0.902304	0.718267	1.1013	0.442172	1.56329	0.514028	0.815382	0.718267	1.1013	0.442172	1.56329	CLDN4_S202	1	1	1	1
ALAAGADsPKTEEAR	132	sp|Q4KMP7|TB10B_HUMAN	TBC1D10B	ENSG00000169221.14	S	0.00635744	0.0134016	0.235116	9.12504e-16	1.91684e-15	0.629062	0.797824	0.810972	0.0331622	0.00515695	0.0112576	0.300026	9.12504e-16	1.93597e-15	0.629062	0.797824	0.81086	0.0331622	0.0623378	1.65385	0.00662843	2.09132	0.218973	1.39004	0.0257384	1.83093	0.00662843	2.09132	0.218973	1.39004	TBC1D10B_S132	1	1	1	1
ALAAQSKsSEDIIKF	540	sp|O14639|ABLM1_HUMAN	ABLIM1	ENSG00000099204.20	S	0.313072	0.396577	0.220362	8.22772e-09	1.26321e-08	0.540974	0.299804	0.324869	-0.0586604	0.293594	0.376813	0.197376	8.22772e-09	1.27418e-08	0.540974	0.299804	0.325767	-0.0586604	0.957697	1.01441	0.613841	0.873542	0.0929248	0.635566	0.957697	1.01441	0.613841	0.873542	0.0929248	0.635566	ABLIM1_S540	1	1	1	1
ALAGRSPsPASGRRG	297	sp|Q9UQ35|SRRM2_HUMAN	SRRM2	ENSG00000167978.17	S	2.63926e-12	3.13717e-11	0.744965	0.189546	0.203655	-0.146289	NA	NA	NA	2.68853e-11	2.75519e-10	0.721876	0.189546	0.204101	-0.146289	NA	NA	NA	0.667861	1.1218	0.10018	1.55667	NA	NA	0.712168	1.10407	0.10018	1.55667	NA	NA	SRRM2_S297	1	1	1	1
ALAKDMEsPTKLDVT	280	sp|P27816|MAP4_HUMAN	MAP4	ENSG00000047849.21	S	1.65328e-05	6.19547e-05	0.513059	5.0327e-36	4.83518e-35	1.06226	2.1036e-22	6.16707e-22	0.473967	3.28063e-06	1.42176e-05	0.392675	5.0327e-36	4.96009e-35	1.06226	2.1036e-22	6.33092e-22	0.473967	0.730399	0.911787	0.32455	1.30181	0.137697	0.668733	0.67357	1.11991	0.32455	1.30181	0.137697	0.668733	MAP4_S280	1	1	1	1
ALALDLGsPAALREW	931	sp|Q8TER5|ARH40_HUMAN	ARHGEF40	ENSG00000165801.10	S	2.24779e-09	1.70643e-08	1.11245	3.15388e-05	4.15129e-05	0.36304	0.0199424	0.0239144	0.051274	1.47075e-09	1.15567e-08	1.10831	3.15388e-05	4.18807e-05	0.36304	0.0199424	0.0241592	0.051274	0.25591	1.39808	0.051447	1.68951	0.716971	0.907598	0.115573	1.58696	0.051447	1.68951	0.716971	0.907598	ARHGEF40_S931	1	1	1	1
ALALRARsTSATDTH	31	sp|O14874|BCKD_HUMAN	BCKDK	ENSG00000103507.14	S	5.25287e-10	4.38655e-09	-0.762802	0.412025	0.431061	0.0925606	6.83643e-37	4.41365e-36	-0.922978	5.90071e-10	4.9396e-09	-0.803145	0.412025	0.431469	0.0925606	6.83643e-37	4.61589e-36	-0.922978	0.588707	0.862589	0.319391	0.76477	0.000489305	0.381438	0.593369	0.864096	0.319391	0.76477	0.000489305	0.381438	BCKDK_S31	1	1	1	1
ALAPAKEsPRKGAAP	906	sp|Q13428|TCOF_HUMAN	TCOF1	ENSG00000070814.22	S	5.09218e-10	4.26318e-09	1.36767	7.86585e-42	2.49652e-40	1.35159	1.1061e-42	1.34085e-41	0.717185	3.96825e-10	3.40867e-09	1.34055	7.86585e-42	2.55828e-40	1.35159	1.1061e-42	1.41212e-41	0.717185	0.120016	1.52424	0.000292412	2.71788	0.151674	1.46947	0.120016	1.52424	0.000292412	2.71788	0.151674	1.46947	TCOF1_S906	1	1	1	1
ALASLDEsQEGHAEA	368	sp|Q9H814|PHAX_HUMAN	PHAX	ENSG00000164902.14	S	NA	NA	NA	NA	NA	NA	NA	NA	NA	0.000235124	0.000704061	0.786831	2.68645e-40	5.66616e-39	0.905827	2.19915e-42	2.70955e-41	0.463465	NA	NA	NA	NA	NA	NA	0.528096	1.19668	0.389173	1.26058	0.645676	0.884131	PHAX_S368	1	0	1	1
ALASSRRsSSEGLSK	573	sp|Q86V48|LUZP1_HUMAN	LUZP1	ENSG00000169641.13	S	NA	NA	NA	NA	NA	NA	NA	NA	NA	0.205623	0.279868	0.192272	1.28062e-18	3.14612e-18	0.746714	1.8476e-11	3.59763e-11	0.182719	NA	NA	NA	NA	NA	NA	0.531295	0.833059	0.0106198	1.99815	0.0815084	1.59745	LUZP1_S573	0	0	1	1
ALAVSGGtLPRRKGS	77	sp|Q7Z6J2|GRASP_HUMAN	GRASP	ENSG00000161835.11	T	0.0709323	0.111687	-0.318688	4.35728e-13	8.13499e-13	-0.853973	7.37052e-09	1.24742e-08	-0.816329	0.0530111	0.0874236	-0.276146	4.35728e-13	8.24286e-13	-0.853973	7.37052e-09	1.27107e-08	-0.816329	0.400788	1.29856	0.639119	0.881895	0.58423	0.517657	0.196434	1.47508	0.639119	0.881895	0.58423	0.517657	GRASP_T77	1	1	1	1
ALDCAGGsETMKAAL	278	sp|P08319|ADH4_HUMAN	ADH4	ENSG00000198099.8	S	1.53338e-36	7.41929e-34	-2.24696	3.3776e-40	6.45471e-39	-3.16641	4.37222e-51	1.01747e-48	-3.31789	1.02749e-37	5.26479e-35	-2.23346	3.3776e-40	6.70322e-39	-3.16641	4.37222e-51	1.06521e-48	-3.31789	0.177081	0.694353	0.00292147	0.441153	0.00224749	0.43147	0.0936591	0.634546	0.00292147	0.441153	0.00224749	0.43147	ADH4_S278	1	1	1	1
ALDFQPSsPSPHRKP	623	sp|Q9UQC2|GAB2_HUMAN	GAB2	ENSG00000033327.13	S	NA	NA	NA	NA	NA	NA	NA	NA	NA	0.961998	0.97228	0.0809434	8.45478e-30	4.38349e-29	1.35796	0.106861	0.121759	0.161844	NA	NA	NA	NA	NA	NA	0.0524544	1.97916	0.376411	1.26826	0.370602	1.40646	GAB2_S623	0	0	1	1
ALDISLSsGEEDEGD	336	sp|Q8IY81|SPB1_HUMAN	FTSJ3	ENSG00000108592.17	S	NA	NA	NA	NA	NA	NA	NA	NA	NA	0.00258989	0.00606925	0.717086	1.31825e-39	2.30176e-38	1.08639	4.74482e-44	7.91384e-43	0.638915	NA	NA	NA	NA	NA	NA	0.0335453	1.92485	0.154119	1.46455	0.454257	1.22176	FTSJ3_S336	1	0	1	1
ALDKLSDsLGQRQPD	577	sp|P20810|ICAL_HUMAN	CAST	ENSG00000153113.23	S	4.28255e-25	3.09001e-23	-1.33942	5.82729e-20	1.53057e-19	0.614986	0.261242	0.284609	-0.0812029	7.07055e-24	4.27982e-22	-1.27786	5.82729e-20	1.55254e-19	0.614986	0.261242	0.285426	-0.0812029	0.275851	0.744539	0.60434	1.14863	0.118616	0.653095	0.723061	0.908913	0.60434	1.14863	0.118616	0.653095	CAST_S577	1	1	1	1
ALDKSDDsDSSLSEV	1272	sp|O75037|KI21B_HUMAN	KIF21B	ENSG00000116852.14	S	NA	NA	NA	NA	NA	NA	NA	NA	NA	0.000179329	0.00055007	0.662328	5.50824e-07	7.9385e-07	0.862496	0.0437281	0.0515969	0.10326	NA	NA	NA	NA	NA	NA	0.441665	1.29924	0.198311	1.41219	0.887118	1.04114	KIF21B_S1272	1	0	1	1
ALEAESEsLDSFTAD	201	sp|Q96C24|SYTL4_HUMAN	SYTL4	ENSG00000102362.15	S	0.655644	0.724184	-0.0147123	0.0662895	0.0742519	0.37989	0.00124275	0.00160845	-0.157848	0.799772	0.846246	-0.00328058	0.0662895	0.0746365	0.37989	0.00124275	0.00162802	-0.157848	0.886385	1.04232	0.07785	0.619986	0.0263364	0.546321	0.723896	0.907778	0.07785	0.619986	0.0263364	0.546321	SYTL4_S201	1	1	1	1
ALEALSAsLGTRQAE	297	sp|P20810|ICAL_HUMAN	CAST	ENSG00000153113.23	S	0.0161259	0.0304507	-0.392505	5.82729e-20	1.53057e-19	0.614986	0.261242	0.284609	-0.0812029	0.0937211	0.142848	-0.591834	5.82729e-20	1.55254e-19	0.614986	0.261242	0.285426	-0.0812029	0.61057	0.850656	0.60434	1.14863	0.118616	0.653095	0.168244	1.48735	0.60434	1.14863	0.118616	0.653095	CAST_S297	1	1	1	1
ALEAVTPsPSFQQRH	401	sp|Q9UKG1|DP13A_HUMAN	APPL1	ENSG00000157500.12	S	0.706228	0.767438	-0.102655	4.60664e-35	3.9106e-34	1.08806	2.95449e-08	4.8925e-08	-0.145878	0.607569	0.683895	-0.0126861	4.60664e-35	4.05425e-34	1.08806	2.95449e-08	4.98217e-08	-0.145878	0.205785	1.40424	0.0982981	1.56226	0.394189	1.25597	0.760363	1.08497	0.0982981	1.56226	0.394189	1.25597	APPL1_S401	1	1	1	1
ALELNMLsLKGHRSV	331	sp|Q9Y617|SERC_HUMAN	PSAT1	ENSG00000135069.14	S	6.88951e-22	3.20167e-20	-1.92095	9.09118e-06	1.23321e-05	-0.540731	1.36398e-37	9.40701e-37	-1.44183	1.18629e-23	7.08333e-22	-1.8906	9.09118e-06	1.24407e-05	-0.540731	1.36398e-37	9.86009e-37	-1.44183	0.487121	0.823615	0.388523	1.26046	0.209991	0.713178	0.0625053	0.599884	0.388523	1.26046	0.209991	0.713178	PSAT1_S331	1	1	1	1
ALENDDRsEEEKYTA	466	sp|Q99700|ATX2_HUMAN	ATXN2	ENSG00000204842.18	S	0.87881	0.908293	-0.000551909	1.81111e-24	6.21988e-24	0.838808	4.20538e-09	7.19911e-09	0.149346	0.813878	0.857506	0.0889616	1.81111e-24	6.32161e-24	0.838808	4.20538e-09	7.33139e-09	0.149346	0.494409	1.20131	0.64432	1.13177	0.729593	1.09703	0.997116	0.999032	0.64432	1.13177	0.729593	1.09703	ATXN2_S466	1	1	1	1
ALERFDHsPTPSASS	427	sp|O15516|CLOCK_HUMAN	CLOCK	ENSG00000134852.15	S	0.755349	0.807948	-0.11063	2.81701e-14	5.56634e-14	0.594008	0.000992109	0.00129112	-0.175302	0.815345	0.858668	-0.0207325	2.81701e-14	5.62602e-14	0.594008	0.000992109	0.0013067	-0.175302	0.336292	0.770154	0.612641	1.14501	0.482545	0.73746	0.368357	0.783299	0.612641	1.14501	0.482545	0.73746	CLOCK_S427	1	1	1	1
ALETIPItPVERNYT	3996	sp|Q2LD37|K1109_HUMAN	KIAA1109	ENSG00000138688.15	T	1.05788e-19	3.48063e-18	-0.601266	0.278438	0.296173	-0.044623	4.69705e-23	1.42124e-22	-0.372839	1.10638e-19	3.76768e-18	-0.585509	0.278438	0.296711	-0.044623	4.69705e-23	1.45865e-22	-0.372839	0.118932	0.656474	0.266951	0.741034	0.220537	0.717898	0.110464	0.65021	0.266951	0.741034	0.220537	0.717898	KIAA1109_T3996	1	1	1	1
ALEVRRQsLATKIQA	736	sp|O00159|MYO1C_HUMAN	MYO1C	ENSG00000197879.17	S	5.4607e-10	4.54625e-09	-0.83402	1.50202e-14	3.00147e-14	0.625728	8.11593e-45	1.45792e-43	-0.572835	2.13034e-10	1.91896e-09	-0.785801	1.50202e-14	3.0337e-14	0.625728	8.11593e-45	1.55227e-43	-0.572835	0.239086	0.726968	0.111446	1.534	0.125267	0.661137	0.203025	0.708527	0.111446	1.534	0.125267	0.661137	MYO1C_S736	1	1	1	1
ALFRALQsPALGLRG	330	sp|P46940|IQGA1_HUMAN	IQGAP1	ENSG00000140575.13	S	5.13586e-09	3.68309e-08	-0.839788	5.01929e-05	6.54526e-05	0.554701	4.9161e-21	1.34664e-20	-0.514033	1.10757e-08	7.46729e-08	-0.795465	5.01929e-05	6.60081e-05	0.554701	4.9161e-21	1.38655e-20	-0.514033	0.585758	0.836728	0.482139	0.827979	0.616976	1.14303	0.789849	0.91675	0.482139	0.827979	0.616976	1.14303	IQGAP1_S330	1	1	1	1
ALGDKVNsLGETAER	1291	sp|Q13813|SPTN1_HUMAN	SPTAN1	ENSG00000197694.18	S	1.95726e-08	1.26122e-07	-0.50388	5.34753e-39	8.18313e-38	1.32795	4.58664e-18	1.11766e-17	-0.219741	9.27409e-08	5.3268e-07	-0.509692	5.34753e-39	8.37126e-38	1.32795	4.58664e-18	1.14778e-17	-0.219741	0.0526405	0.580181	0.0204084	1.87203	0.0652351	0.606317	0.0254755	0.540057	0.0204084	1.87203	0.0652351	0.606317	SPTAN1_S1291	1	1	1	1
ALGEAHVsPEVATAD	1229	sp|Q9P1Y6|PHRF1_HUMAN	PHRF1	ENSG00000070047.13	S	0.913795	0.936159	-0.00174459	4.30449e-07	6.23427e-07	0.567368	6.975e-11	1.29508e-10	0.118374	0.895859	0.922315	-0.00919639	4.30449e-07	6.26999e-07	0.567368	6.975e-11	1.32649e-10	0.118374	0.0205091	0.520498	0.886306	1.03941	0.847226	0.949702	0.0205091	0.520498	0.886306	1.03941	0.847226	0.949702	PHRF1_S1229	1	1	1	1
ALGERTLsALLTGRA	1408	sp|Q8TER5|ARH40_HUMAN	ARHGEF40	ENSG00000165801.10	S	0.288596	0.370422	-0.14892	3.15388e-05	4.15129e-05	0.36304	0.0199424	0.0239144	0.051274	0.145772	0.20902	-0.115606	3.15388e-05	4.18807e-05	0.36304	0.0199424	0.0241592	0.051274	0.455142	1.26456	0.051447	1.68951	0.716971	0.907598	0.556582	1.18562	0.051447	1.68951	0.716971	0.907598	ARHGEF40_S1408	1	1	1	1
ALGGTARsSVDWQIR	446	sp|P04424|ARLY_HUMAN	ASL	ENSG00000126522.17	S	NA	NA	NA	NA	NA	NA	NA	NA	NA	2.98674e-23	1.71372e-21	-1.52976	3.00986e-13	5.72971e-13	-0.882424	3.32962e-46	8.86096e-45	-1.4955	NA	NA	NA	NA	NA	NA	0.0468168	0.549112	0.000928483	0.399776	0.00020249	0.354543	ASL_S446	1	0	1	1
ALGLSGGsLVSMLAR	49	sp|O95336|6PGL_HUMAN	PGLS	ENSG00000130313.7	S	3.96676e-20	1.4064e-18	-1.60861	3.07583e-17	6.93733e-17	0.487304	2.34954e-25	7.60679e-25	-0.295323	2.49709e-19	8.15088e-18	-1.48289	3.07583e-17	7.01542e-17	0.487304	2.34954e-25	7.80701e-25	-0.295323	0.0286336	0.550692	0.00321533	2.24805	0.21481	0.717121	0.0253838	0.543653	0.00321533	2.24805	0.21481	0.717121	PGLS_S49	1	1	1	1
ALGPRRDsDLGKEPK	119	sp|P29536|LMOD1_HUMAN	LMOD1	ENSG00000163431.13	S	0.00442922	0.00968808	-0.351715	0.589343	0.609715	-0.260236	2.75843e-05	3.94917e-05	-0.334916	0.00454944	0.0100671	-0.364666	0.589343	0.609858	-0.260236	2.75843e-05	4.00307e-05	-0.334916	0.249965	0.733653	0.0185648	0.524037	0.0634156	0.604438	0.242049	0.729922	0.0185648	0.524037	0.0634156	0.604438	LMOD1_S119	1	1	1	1
ALGQNEEsPKQGSGS	398	sp|Q9H8Y5|ANKZ1_HUMAN	ANKZF1	ENSG00000163516.14	S	1.77379e-07	9.63055e-07	0.534097	1.63721e-16	3.55949e-16	0.866865	1.237e-21	3.47904e-21	0.311783	1.35305e-07	7.52061e-07	0.513568	1.63721e-16	3.5946e-16	0.866865	1.237e-21	3.58419e-21	0.311783	0.0616751	1.67709	0.0285828	1.81064	0.0518034	1.69338	0.114036	1.54566	0.0285828	1.81064	0.0518034	1.69338	ANKZF1_S398	1	1	1	1
ALHFRHRsSSLESQG	709	sp|Q9P2Q2|FRM4A_HUMAN	FRMD4A	ENSG00000151474.23	S	NA	NA	NA	NA	NA	NA	NA	NA	NA	0.0557414	0.0912783	-0.0979115	0.509295	0.530018	-0.127756	1.73274e-14	3.7877e-14	-0.301864	NA	NA	NA	NA	NA	NA	0.0168547	1.99198	0.154853	1.46465	0.861091	1.04789	FRMD4A_S709	1	0	1	1
ALHQHGHsGPFESKF	318	sp|Q7Z5L9|I2BP2_HUMAN	IRF2BP2	ENSG00000168264.10	S	0.889181	0.916077	0.0726502	1.16208e-33	8.14154e-33	1.03364	2.47792e-44	4.0316e-43	0.706454	0.883233	0.912415	0.0885417	1.16208e-33	8.46068e-33	1.03364	2.47792e-44	4.27576e-43	0.706454	0.903823	1.03632	0.291051	1.32776	0.0119989	1.98202	0.903823	1.03632	0.291051	1.32776	0.0119989	1.98202	IRF2BP2_S318	1	1	1	1
ALHREYGsTSSIDRQ	194	sp|Q9P2F8|SI1L2_HUMAN	SIPA1L2	ENSG00000116991.10	S	4.55528e-13	6.10252e-12	1.02504	6.55352e-18	1.53223e-17	1.5112	0.000116899	0.000162191	0.12088	1.07296e-12	1.38087e-11	0.960057	6.55352e-18	1.54956e-17	1.5112	0.000116899	0.000164287	0.12088	0.00310359	2.30667	0.0746309	1.61577	0.00450106	2.26469	0.073667	1.64574	0.0746309	1.61577	0.00450106	2.26469	SIPA1L2_S194	1	1	1	1
ALIAQLPsPAIDHEQ	5808	sp|Q9UPN3|MACF1_HUMAN	MACF1	ENSG00000127603.29	S	0.00562197	0.0120269	-0.367744	0.00740288	0.00870706	0.122928	1.96078e-17	4.60343e-17	-0.18951	0.00663327	0.0140909	-0.372602	0.00740288	0.00875816	0.122928	1.96078e-17	4.74431e-17	-0.18951	0.953371	1.01968	0.439495	0.811856	0.596357	0.867599	0.953371	1.01968	0.439495	0.811856	0.596357	0.867599	MACF1_S5808	1	1	1	1
ALKAENNsEVGASGY	125	sp|Q08211|DHX9_HUMAN	DHX9	ENSG00000135829.17	S	0.790009	0.836067	-0.0820098	6.74215e-41	1.69407e-39	1.2563	6.43339e-49	3.96829e-47	0.468957	0.712019	0.773862	0.110394	6.74215e-41	1.73662e-39	1.2563	6.43339e-49	4.02628e-47	0.468957	0.313835	1.36668	0.0126322	1.96786	0.00178987	2.35758	0.61525	1.16714	0.0126322	1.96786	0.00178987	2.35758	DHX9_S125	1	1	1	1
ALKEEIVtPKETETS	514	sp|Q9NYV4|CDK12_HUMAN	CDK12	ENSG00000167258.15	T	0.00203939	0.00484616	0.682784	3.02949e-35	2.62513e-34	1.04906	1.05924e-40	9.84201e-40	0.440732	0.000430427	0.00121398	0.598159	3.02949e-35	2.71669e-34	1.04906	1.05924e-40	1.03373e-39	0.440732	0.0604002	1.77835	0.175419	1.43917	0.165607	1.45045	0.177824	1.45783	0.175419	1.43917	0.165607	1.45045	CDK12_T514	1	1	1	1
ALKGLGSsPDLELLL	336	sp|Q9NQQ7|S35C2_HUMAN	SLC35C2	ENSG00000080189.15	S	0.745642	0.799802	0.00301757	3.53063e-28	1.53993e-27	0.657287	1.9624e-06	2.98155e-06	-0.323223	NA	NA	NA	NA	NA	NA	NA	NA	NA	0.423276	1.24157	0.123694	1.51046	0.0179109	2.00991	NA	NA	NA	NA	NA	NA	SLC35C2_S336	1	1	1	0
ALKGSSYsGLLERHH	109	sp|Q4G0N4|NAKD2_HUMAN	NADK2	ENSG00000152620.13	S	NA	NA	NA	NA	NA	NA	NA	NA	NA	1.53904e-22	8.05456e-21	-1.1233	3.17092e-05	4.20813e-05	-0.324496	2.89089e-36	1.86103e-35	-1.17898	NA	NA	NA	NA	NA	NA	0.0187956	0.524653	0.00325012	0.44366	0.000299	0.363098	NADK2_S109	1	0	1	1
ALKKDREsMGHRYIE	77	sp|P52597|HNRPF_HUMAN	HNRNPF	ENSG00000169813.16	S	1.08904e-05	4.24242e-05	0.384993	3.65292e-28	1.59199e-27	0.77736	3.16098e-20	8.3952e-20	0.273597	9.09127e-06	3.61371e-05	0.399827	3.65292e-28	1.63351e-27	0.77736	3.16098e-20	8.62871e-20	0.273597	0.0266056	1.81868	0.032495	1.78343	0.560046	1.16873	0.0269423	1.8163	0.032495	1.78343	0.560046	1.16873	HNRNPF_S77	1	1	1	1
ALKLRGRsFMNNWEV	377	sp|P08237|PFKAM_HUMAN	PFKM	ENSG00000152556.17	S	0.0313909	0.0547395	-0.385277	6.41674e-06	8.78921e-06	0.475432	0.00624084	0.00777649	-0.137683	0.0186502	0.0351124	-0.355985	6.41674e-06	8.86328e-06	0.475432	0.00624084	0.00786591	-0.137683	0.38313	1.32896	0.0990574	1.55631	0.836054	1.05687	0.445784	1.26667	0.0990574	1.55631	0.836054	1.05687	PFKM_S377	1	1	1	1
ALKPKAGsEAADVAR	53	sp|P24588|AKAP5_HUMAN	AKAP5	ENSG00000179841.8	S	NA	NA	NA	NA	NA	NA	NA	NA	NA	0.472391	0.556644	0.0101973	0.902413	0.910241	-0.0395284	1.00515e-06	1.58136e-06	0.418249	NA	NA	NA	NA	NA	NA	0.192058	0.64965	0.913225	0.971253	0.421555	1.358	AKAP5_S53	1	0	1	1
ALKPRPKsPSSGSGG	623	sp|Q9ULD5|ZN777_HUMAN	ZNF777	ENSG00000196453.8	S	0.000408369	0.00113885	0.346014	7.38552e-27	2.92724e-26	0.849378	NA	NA	NA	4.63704e-05	0.00016092	0.403358	7.38552e-27	2.98697e-26	0.849378	NA	NA	NA	0.187426	1.47046	0.234752	1.37378	NA	NA	0.335825	1.31603	0.234752	1.37378	NA	NA	ZNF777_S623	1	1	1	1
ALKRQGRtLYGFGG_	97	sp|P62805|H4_HUMAN	HIST1H4A		T	NA	NA	NA	NA	NA	NA	NA	NA	NA	1.13206e-05	4.40618e-05	-0.931901	NA	NA	NA	NA	NA	NA	NA	NA	NA	NA	NA	NA	0.57834	1.19044	NA	NA	NA	NA	HIST1H4A_T97	1	0	1	1
ALKVDVKsPKTKKTM	5077	sp|Q09666|AHNK_HUMAN	AHNAK	ENSG00000124942.14	S	0.000701099	0.0018564	-0.730951	5.68543e-06	7.82445e-06	0.362486	0.000727711	0.000953499	0.195181	0.0004872	0.00135811	-0.63914	5.68543e-06	7.88722e-06	0.362486	0.000727711	0.000965736	0.195181	0.937712	1.02154	0.299994	0.756431	0.280142	0.746903	0.654484	0.884009	0.299994	0.756431	0.280142	0.746903	AHNAK_S5077	1	1	1	1
ALLANQDsGEVQQDP	126	sp|Q9NP81|SYSM_HUMAN	SARS2	ENSG00000104835.15	S	8.49286e-06	3.38132e-05	-0.743498	2.85083e-09	4.47137e-09	0.531599	5.68717e-05	8.01222e-05	-0.245974	7.15709e-06	2.90463e-05	-0.721058	2.85083e-09	4.5098e-09	0.531599	5.68717e-05	8.11914e-05	-0.245974	0.649712	0.885153	0.0190014	1.88199	0.734478	0.913104	0.938588	0.97953	0.0190014	1.88199	0.734478	0.913104	SARS2_S126	1	1	1	1
ALLKENEsPDVRRDK	560	sp|Q96FV9|THOC1_HUMAN	THOC1	ENSG00000079134.12	S	4.03715e-13	5.45281e-12	0.670336	9.16687e-18	2.1371e-17	0.675633	1.52471e-50	2.31562e-48	0.687835	4.37687e-11	4.34003e-10	0.69264	9.16687e-18	2.16045e-17	0.675633	1.52471e-50	2.46357e-48	0.687835	0.546409	1.1755	0.0498801	1.6976	0.0313232	1.79059	0.567616	1.16557	0.0498801	1.6976	0.0313232	1.79059	THOC1_S560	1	1	1	1
ALLKGSFsEQGINEF	377	sp|Q15084|PDIA6_HUMAN	PDIA6	ENSG00000143870.13	S	NA	NA	NA	NA	NA	NA	NA	NA	NA	0.00144209	0.00358821	-0.575639	4.59344e-37	5.40182e-36	1.22415	3.27414e-05	4.74004e-05	-0.15611	NA	NA	NA	NA	NA	NA	0.520019	1.23828	0.477197	1.20996	0.883445	1.04006	PDIA6_S377	1	0	1	1
ALLKMTIsQQEFGRT	266	sp|P55036|PSMD4_HUMAN	PSMD4	ENSG00000159352.16	S	NA	NA	NA	NA	NA	NA	NA	NA	NA	0.000115318	0.000369339	-0.566086	1.63793e-48	2.23076e-45	1.54672	0.00353863	0.00452556	0.054608	NA	NA	NA	NA	NA	NA	0.293096	0.752568	0.0910625	1.5776	0.367656	0.784937	PSMD4_S266	1	0	1	1
ALLKNLRsEEQKKKN	111	sp|Q86UE4|LYRIC_HUMAN	MTDH	ENSG00000147649.10	S	0.211807	0.285704	0.190118	1.55004e-23	5.06883e-23	0.868206	0.381783	0.40769	-0.083393	0.156461	0.222235	0.0934362	1.55004e-23	5.15363e-23	0.868206	0.381783	0.408469	-0.083393	0.351864	1.32565	0.566659	1.16586	0.00333035	0.44558	0.247106	1.42123	0.566659	1.16586	0.00333035	0.44558	MTDH_S111	1	1	1	1
ALLKRRRsDSTLFST	32	sp|Q9HC62|SENP2_HUMAN	SENP2	ENSG00000163904.13	S	0.0188661	0.034904	0.412915	1.47448e-21	4.22445e-21	0.635726	0.000762539	0.000997261	0.172711	0.0209172	0.0388722	0.372164	1.47448e-21	4.2875e-21	0.635726	0.000762539	0.00100966	0.172711	0.123095	0.659563	0.718693	0.908001	0.542358	0.841621	0.406922	0.777892	0.718693	0.908001	0.542358	0.841621	SENP2_S32	1	1	1	1
ALLQSSAsRKTQKKK	363	sp|Q9UQ80|PA2G4_HUMAN	PA2G4	ENSG00000170515.14	S	0.000209905	0.000624892	-0.608659	6.43064e-45	5.75295e-43	1.17367	1.23747e-19	3.19756e-19	0.284762	0.000207633	0.000629529	-0.597669	6.43064e-45	5.58287e-43	1.17367	1.23747e-19	3.28127e-19	0.284762	0.142128	0.655892	0.000682653	2.5305	0.00994216	2.01065	0.22353	0.707771	0.000682653	2.5305	0.00994216	2.01065	PA2G4_S363	1	1	1	1
ALLREGEsLEDLMKL	257	sp|P13796|PLSL_HUMAN	LCP1	ENSG00000136167.14	S	0.918387	0.939635	-0.00329234	0.277905	0.295838	0.201057	1.59093e-08	2.66439e-08	-0.398907	0.863441	0.897495	-0.0413415	0.277905	0.296404	0.201057	1.59093e-08	2.71501e-08	-0.398907	0.716217	0.907266	0.538801	0.847864	0.352589	0.779229	0.535206	0.84695	0.538801	0.847864	0.352589	0.779229	LCP1_S257	1	1	1	1
ALLRSSGsLGHRPSQ	466	sp|Q5SW79|CE170_HUMAN	CEP170	ENSG00000143702.16	S	NA	NA	NA	NA	NA	NA	NA	NA	NA	0.0329392	0.0578723	0.408334	2.63852e-22	8.02008e-22	0.949374	2.40658e-18	6.09162e-18	0.289035	NA	NA	NA	NA	NA	NA	0.0486627	1.9409	0.0633592	1.6484	0.000196989	2.79731	CEP170_S466	1	0	1	1
ALMGMCGsRSADNLS	1053	sp|P28290|ITPI2_HUMAN	ITPRID2	ENSG00000138434.17	S	NA	NA	NA	NA	NA	NA	NA	NA	NA	0.033704	0.0590553	-0.178195	0.990267	0.990586	-0.00243493	1.88607e-47	6.86803e-46	-0.874985	NA	NA	NA	NA	NA	NA	0.834225	1.0774	0.131722	0.66548	0.0183991	0.523773	ITPRID2_S1053	1	0	1	1
ALMHKVPsEGAYDII	383	sp|Q9NQ84|GPC5C_HUMAN	GPRC5C	ENSG00000170412.18	S	0.601611	0.677095	-0.1387	1.60246e-07	2.36355e-07	0.388914	0.0551659	0.0638984	0.0777797	0.536277	0.617949	-0.166236	1.60246e-07	2.37675e-07	0.388914	0.0551659	0.0644499	0.0777797	0.640072	0.881484	0.976545	0.992164	0.491834	1.20258	0.422713	0.805817	0.976545	0.992164	0.491834	1.20258	GPRC5C_S383	1	1	1	1
ALMHRRHtDPVQLQA	262	sp|O75791|GRAP2_HUMAN	GRAP2	ENSG00000100351.17	T	0.00221836	0.00521793	-0.319932	0.0160071	0.0185237	-0.442518	2.83471e-16	6.43107e-16	-0.66436	0.00200277	0.00482052	-0.401882	0.0160071	0.0186351	-0.442518	2.83471e-16	6.62242e-16	-0.66436	0.875548	1.04282	0.0026859	0.438238	0.151311	0.680088	0.904799	0.968508	0.0026859	0.438238	0.151311	0.680088	GRAP2_T262	1	1	1	1
ALNEANLsNLKAPLD	55	sp|Q06323|PSME1_HUMAN	PSME1	ENSG00000092010.15	S	3.5264e-05	0.000124251	-0.65609	1.72099e-18	4.16363e-18	0.575165	1.33967e-14	2.86734e-14	-0.349278	8.0431e-05	0.000265927	-0.65332	1.72099e-18	4.21373e-18	0.575165	1.33967e-14	2.94642e-14	-0.349278	0.315564	1.34875	0.686094	0.897517	0.0829505	0.624293	0.737145	1.10504	0.686094	0.897517	0.0829505	0.624293	PSME1_S55	1	1	1	1
ALNENVSsFRRPRRS	689	sp|Q9P2Y5|UVRAG_HUMAN	UVRAG	ENSG00000198382.9	S	NA	NA	NA	NA	NA	NA	NA	NA	NA	0.0133656	0.0261857	-0.398628	2.18729e-16	4.75963e-16	0.535461	0.000371626	0.000507258	-0.0666455	NA	NA	NA	NA	NA	NA	0.78978	0.924003	0.622479	0.876365	0.0240095	0.541007	UVRAG_S689	1	0	1	1
ALPALLDsDEERMIT	540	sp|Q8NBN3|TM87A_HUMAN	TMEM87A	ENSG00000103978.16	S	0.487303	0.571188	0.555373	3.64147e-18	8.64797e-18	0.729006	1.59384e-20	4.27295e-20	0.309148	0.520971	0.603373	0.49906	3.64147e-18	8.75166e-18	0.729006	1.59384e-20	4.39594e-20	0.309148	0.0514669	1.83301	0.210384	1.39849	0.0369913	1.75826	0.0616019	1.77143	0.210384	1.39849	0.0369913	1.75826	TMEM87A_S540	1	1	1	1
ALPAPRGsGTASDDE	1903	sp|Q7Z6Z7|HUWE1_HUMAN	HUWE1	ENSG00000086758.16	S	NA	NA	NA	NA	NA	NA	NA	NA	NA	0.631362	0.705201	0.00596699	1.37446e-27	5.84515e-27	0.848847	4.97477e-35	2.82019e-34	0.278338	NA	NA	NA	NA	NA	NA	0.835555	0.938614	0.287994	1.32867	0.134988	1.49402	HUWE1_S1903	1	0	1	1
ALPDDLRsPIRAERE	209	sp|Q9NSY0|NRBP2_HUMAN	NRBP2	ENSG00000185189.18	S	9.20397e-11	8.78275e-10	-1.30069	0.000271385	0.000341739	0.800334	0.830961	0.842591	0.0331293	5.37046e-11	5.27275e-10	-1.26481	0.000271385	0.000344784	0.800334	0.830961	0.842404	0.0331293	0.652265	1.12909	0.305061	0.757829	0.00781215	0.486402	0.264185	1.3526	0.305061	0.757829	0.00781215	0.486402	NRBP2_S209	1	1	1	1
ALPISESsFKLLGSS	559	sp|Q86TI0|TBCD1_HUMAN	TBC1D1	ENSG00000065882.16	S	NA	NA	NA	NA	NA	NA	NA	NA	NA	0.00371185	0.00840094	-0.39222	6.25784e-14	1.22674e-13	0.469946	3.64164e-05	5.25981e-05	-0.223341	NA	NA	NA	NA	NA	NA	0.84467	1.05863	0.207427	1.40143	0.870972	0.957495	TBC1D1_S559	1	0	1	1
ALPKERDsSSEKDGR	183	sp|Q96RK0|CIC_HUMAN	CIC	ENSG00000079432.7	S	3.53574e-08	2.17671e-07	-0.671194	5.28618e-13	9.81697e-13	0.699173	3.54128e-20	9.36638e-20	0.215156	7.02545e-08	4.12778e-07	-0.685456	5.28618e-13	9.9412e-13	0.699173	3.54128e-20	9.62704e-20	0.215156	0.264772	1.38862	0.439602	1.23064	0.27263	1.34376	0.270283	1.34823	0.439602	1.23064	0.27263	1.34376	CIC_S183	1	1	1	1
ALPQGQGsQLALDRP	456	sp|Q9C0C2|TB182_HUMAN	TNKS1BP1	ENSG00000149115.14	S	0.00136189	0.00337416	-0.521525	1.46796e-05	1.96347e-05	0.332064	4.01282e-22	1.14837e-21	-0.375972	0.00257031	0.00602818	-0.478094	1.46796e-05	1.98107e-05	0.332064	4.01282e-22	1.18179e-21	-0.375972	0.374521	1.29411	0.7731	1.08059	0.0166931	0.518445	0.288221	1.35421	0.7731	1.08059	0.0166931	0.518445	TNKS1BP1_S456	1	1	1	1
ALPRPSRsSPGLYTS	863	sp|Q8N3V7|SYNPO_HUMAN	SYNPO	ENSG00000171992.13	S	0.190797	0.261393	0.295776	0.0289545	0.0331391	0.166628	0.592301	0.61376	-0.0233491	NA	NA	NA	NA	NA	NA	NA	NA	NA	0.413305	1.30613	0.246929	0.73215	0.000431581	0.373278	NA	NA	NA	NA	NA	NA	SYNPO_S863	1	1	0	0
ALPRRSTsPIIGSPP	179	sp|Q86TB9|PATL1_HUMAN	PATL1	ENSG00000166889.14	S	0.323042	0.407512	0.203123	2.70831e-18	6.47434e-18	0.728436	5.24227e-11	9.81064e-11	0.123763	0.476986	0.560832	-0.0185293	2.70831e-18	6.54942e-18	0.728436	5.24227e-11	1.00528e-10	0.123763	0.522296	0.836819	0.0631361	1.64977	0.0906981	1.57757	0.394296	0.795493	0.0631361	1.64977	0.0906981	1.57757	PATL1_S179	1	1	1	1
ALPSQRRsPPEEPPD	387	sp|Q9Y6K9|NEMO_HUMAN	IKBKG	ENSG00000269335.5	S	0.470051	0.553689	0.0556256	2.61246e-15	5.3973e-15	0.882188	1.09591e-14	2.35644e-14	0.229732	0.534922	0.616613	0.0365186	2.61246e-15	5.45446e-15	0.882188	1.09591e-14	2.42174e-14	0.229732	0.942133	0.980118	0.294207	1.32478	0.245318	1.36524	0.648842	0.881497	0.294207	1.32478	0.245318	1.36524	IKBKG_S387	1	1	1	1
ALPTGYDsEEEEESR	633	sp|P25440|BRD2_HUMAN	BRD2	ENSG00000204256.13	S	0.00330213	0.00744256	0.700685	4.36099e-12	7.84334e-12	0.476965	7.4786e-30	2.93469e-29	0.407168	0.00193565	0.00467788	0.327021	4.36099e-12	7.95367e-12	0.476965	7.4786e-30	3.01932e-29	0.407168	0.299201	1.32142	0.253294	1.35735	0.00313481	2.23312	0.430956	1.23505	0.253294	1.35735	0.00313481	2.23312	BRD2_S633	1	1	1	1
ALPTSGSsAGELELL	420	sp|Q9Y6I3|EPN1_HUMAN	EPN1	ENSG00000063245.15	S	0.589281	0.666547	-0.0805539	0.00564381	0.00668115	0.245408	2.00383e-24	6.31968e-24	-0.307917	0.652627	0.723452	-0.0947917	0.00564381	0.00672266	0.245408	2.00383e-24	6.49175e-24	-0.307917	0.994199	1.00195	0.934347	0.978145	0.218708	0.718197	0.518164	1.18927	0.934347	0.978145	0.218708	0.718197	EPN1_S420	1	1	1	1
ALQARQAsPAWK___	181	sp|Q16626|MEA1_HUMAN	MEA1	ENSG00000124733.5	S	NA	NA	NA	NA	NA	NA	NA	NA	NA	8.33306e-05	0.000274238	0.696988	9.23339e-45	7.92145e-43	1.14202	9.49974e-29	3.58959e-28	0.597863	NA	NA	NA	NA	NA	NA	0.0170283	1.97504	0.0315197	1.78692	0.224502	1.38464	MEA1_S181	1	0	1	1
ALQDTDDsDDDPVLI	657	sp|Q58WW2|DCAF6_HUMAN	DCAF6	ENSG00000143164.15	S	0.950513	0.963753	-0.0948646	8.77085e-16	1.8441e-15	0.414557	0.036004	0.0423387	0.0510993	0.87342	0.905432	0.037805	8.77085e-16	1.86264e-15	0.414557	0.036004	0.0427565	0.0510993	0.214138	1.40911	0.0333631	0.560156	0.125406	0.661355	0.132455	1.51698	0.0333631	0.560156	0.125406	0.661355	DCAF6_S657	1	1	1	1
ALQRNSVsPGLPQRP	192	sp|Q14814|MEF2D_HUMAN	MEF2D	ENSG00000116604.18	S	6.44547e-07	3.17468e-06	0.58927	2.97641e-22	8.83695e-22	0.821171	1.07897e-33	5.38575e-33	0.501012	3.90494e-08	2.40462e-07	0.531413	2.97641e-22	8.98696e-22	0.821171	1.07897e-33	5.59159e-33	0.501012	0.0357276	1.8711	0.30177	1.3201	0.0223388	1.85241	0.21059	1.44906	0.30177	1.3201	0.0223388	1.85241	MEF2D_S192	1	1	1	1
ALRARSTsATDTHHV	33	sp|O14874|BCKD_HUMAN	BCKDK	ENSG00000103507.14	S	2.45784e-07	1.29929e-06	-1.14225	0.412025	0.431061	0.0925606	6.83643e-37	4.41365e-36	-0.922978	1.27667e-11	1.37819e-10	-0.922197	0.412025	0.431469	0.0925606	6.83643e-37	4.61589e-36	-0.922978	0.359474	1.31851	0.319391	0.76477	0.000489305	0.381438	0.929621	0.976452	0.319391	0.76477	0.000489305	0.381438	BCKDK_S33	1	1	1	1
ALRATNNsLERAVDW	751	sp|P45974|UBP5_HUMAN	USP5	ENSG00000111667.13	S	2.72005e-06	1.18757e-05	-0.505555	3.7847e-35	3.245e-34	0.859757	0.0470469	0.0548333	-0.0496328	6.97862e-07	3.42526e-06	-0.510007	3.7847e-35	3.36348e-34	0.859757	0.0470469	0.0553469	-0.0496328	0.434811	0.795355	0.233186	1.37642	0.341702	0.774905	0.529177	0.836372	0.233186	1.37642	0.341702	0.774905	USP5_S751	1	1	1	1
ALRERKSsISSISGR	415	sp|Q86SQ0|PHLB2_HUMAN	PHLDB2	ENSG00000144824.21	S	5.16463e-11	5.11827e-10	-0.948362	8.97363e-09	1.37439e-08	-0.445851	2.72188e-38	1.97568e-37	-0.513044	6.95542e-18	1.83312e-16	-0.812249	8.97363e-09	1.38621e-08	-0.445851	2.72188e-38	2.07229e-37	-0.513044	0.552485	0.824536	0.821537	0.941457	0.572268	0.85963	0.0760193	0.618109	0.821537	0.941457	0.572268	0.85963	PHLDB2_S415	1	1	1	1
ALRNRSNtPILVDGK	109	sp|P06744|G6PI_HUMAN	GPI	ENSG00000105220.17	T	0.0702612	0.110853	0.397033	8.18796e-30	4.11343e-29	1.0914	5.92772e-05	8.33125e-05	-0.199824	0.209406	0.284401	0.150849	8.18796e-30	4.25224e-29	1.0914	5.92772e-05	8.44313e-05	-0.199824	0.161322	1.45534	0.0170484	1.90682	0.739139	0.914785	0.192702	1.42061	0.0170484	1.90682	0.739139	0.914785	GPI_T109	1	1	1	1
ALRSDLDsLKGRVAL	44	sp|Q3LXA3|TKFC_HUMAN	TKFC	ENSG00000149476.15	S	1.18622e-28	1.37426e-26	-2.04641	6.61827e-14	1.27888e-13	-1.28262	7.75665e-41	7.4366e-40	-2.0096	3.89894e-29	4.88099e-27	-1.95802	6.61827e-14	1.29414e-13	-1.28262	7.75665e-41	7.812e-40	-2.0096	0.561382	0.845089	0.0330683	0.559219	0.000303747	0.364853	0.134182	0.660203	0.0330683	0.559219	0.000303747	0.364853	TKFC_S44	1	1	1	1
ALRTKSNsLSEQLAI	346	sp|Q5T1M5|FKB15_HUMAN	FKBP15	ENSG00000119321.9	S	NA	NA	NA	NA	NA	NA	NA	NA	NA	0.138967	0.200856	-0.33441	2.24142e-15	4.69777e-15	0.490635	0.00316992	0.00406724	-0.0813955	NA	NA	NA	NA	NA	NA	0.133622	1.50206	0.297142	1.32306	0.737854	1.09373	FKBP15_S346	1	0	1	1
ALSAGTGsPQPPSFT	308	sp|Q15942|ZYX_HUMAN	ZYX	ENSG00000159840.16	S	0.0226689	0.0411074	0.561795	2.56967e-25	9.29144e-25	1.20512	6.8135e-19	1.7105e-18	0.386518	0.0195908	0.0366856	0.471624	2.56967e-25	9.44596e-25	1.20512	6.8135e-19	1.75504e-18	0.386518	0.0585592	1.68937	0.0714985	1.62673	0.214848	1.39614	0.0585592	1.68937	0.0714985	1.62673	0.214848	1.39614	ZYX_S308	1	1	1	1
ALSEVASsLQSSAPK	678	sp|Q86TV6|TTC7B_HUMAN	TTC7B	ENSG00000165914.15	S	1.44057e-06	6.62534e-06	-0.99259	0.751103	0.764454	0.025091	2.07264e-45	4.4585e-44	-0.890777	6.93473e-08	4.07774e-07	-0.726272	0.751103	0.764308	0.025091	2.07264e-45	4.65095e-44	-0.890777	0.549479	0.845396	0.763011	0.922385	0.43536	0.811487	0.123213	0.659603	0.763011	0.922385	0.43536	0.811487	TTC7B_S678	1	1	1	1
ALSPGREsPK_____	710	sp|Q13207|TBX2_HUMAN	TBX2	ENSG00000121068.14	S	0.0625079	0.100206	-0.344094	0.101626	0.112632	0.145494	NA	NA	NA	0.0524375	0.0866084	-0.334429	0.101626	0.113125	0.145494	NA	NA	NA	0.919658	1.02739	0.607303	1.1476	NA	NA	0.509168	1.19299	0.607303	1.1476	NA	NA	TBX2_S710	1	1	1	1
ALSRQLSsGVSEIRH	83	sp|P04792|HSPB1_HUMAN	HSPB1	ENSG00000106211.9	S	NA	NA	NA	NA	NA	NA	NA	NA	NA	0.748971	0.804783	0.0835973	3.50831e-38	4.87562e-37	1.56503	7.90603e-15	1.75295e-14	0.446387	NA	NA	NA	NA	NA	NA	0.539981	0.841854	0.118724	1.52328	0.0869497	0.6306	HSPB1_S83	1	0	1	1
ALSSEIEsEQEMKEM	286	sp|P78410|BT3A2_HUMAN	BTN3A2	ENSG00000186470.14	S	0.244849	0.322602	-0.231376	0.0974917	0.10816	0.347714	0.0220862	0.0264294	-0.15077	0.244849	0.32436	-0.239407	0.0974917	0.108634	0.347714	0.0220862	0.0267025	-0.15077	0.607783	0.851645	0.937243	0.979152	0.0596728	0.584054	0.607783	0.851645	0.937243	0.979152	0.0596728	0.584054	BTN3A2_S286	1	1	1	1
ALSSGSGsQETKIPI	427	sp|O95747|OXSR1_HUMAN	OXSR1	ENSG00000172939.9	S	0.141591	0.202549	-0.188641	3.287e-18	7.82783e-18	0.488344	3.56247e-11	6.70621e-11	-0.157852	0.152821	0.217696	-0.16301	3.287e-18	7.92158e-18	0.488344	3.56247e-11	6.87079e-11	-0.157852	0.41672	1.24461	0.478079	1.209	0.619831	0.875574	0.41672	1.24461	0.478079	1.209	0.619831	0.875574	OXSR1_S427	1	1	1	1
ALSSQGSsPRMAFTH	341	sp|Q14938|NFIX_HUMAN	NFIX	ENSG00000008441.16	S	NA	NA	NA	NA	NA	NA	NA	NA	NA	0.00987595	0.0200661	0.453787	0.000595134	0.000742759	0.364016	0.543537	0.569996	-0.0340512	NA	NA	NA	NA	NA	NA	0.773124	0.923294	0.68264	0.896197	0.848365	0.950058	NFIX_S341	1	0	1	1
ALTEARDsDSSDTDE	263	sp|Q9Y2K6|UBP20_HUMAN	USP20	ENSG00000136878.13	S	NA	NA	NA	NA	NA	NA	NA	NA	NA	0.636789	0.709429	-0.0408072	7.55879e-07	1.08485e-06	0.374823	0.864417	0.874718	-0.0093503	NA	NA	NA	NA	NA	NA	0.0835518	1.82096	0.84335	0.948109	0.182162	0.692002	USP20_S263	1	0	1	1
ALTGRRNsAPVSVSA	1178	sp|Q2M1Z3|RHG31_HUMAN	ARHGAP31	ENSG00000031081.11	S	0.429266	0.514454	-0.0273232	0.000115155	0.000147809	0.551015	0.0183061	0.0220428	-0.10332	0.428555	0.514485	-0.0768811	0.000115155	0.000149082	0.551015	0.0183061	0.0222812	-0.10332	0.509113	0.835929	0.889057	0.963364	0.174211	0.656013	0.277772	0.74469	0.889057	0.963364	0.174211	0.656013	ARHGAP31_S1178	1	1	1	1
ALTPTAPsRTGSVQT	1161	sp|P28290|ITPI2_HUMAN	ITPRID2	ENSG00000138434.17	S	7.58407e-08	4.40245e-07	-1.052	0.990267	0.990511	-0.00243493	1.88607e-47	6.36661e-46	-0.874985	5.5673e-16	1.11009e-14	-0.943775	0.990267	0.990586	-0.00243493	1.88607e-47	6.86803e-46	-0.874985	0.546968	0.846319	0.131722	0.66548	0.0183991	0.523773	0.396228	0.79592	0.131722	0.66548	0.0183991	0.523773	ITPRID2_S1161	1	1	1	1
ALVKENGsCQIITIT	1219	sp|Q9H7F0|AT133_HUMAN	ATP13A3	ENSG00000133657.15	S	NA	NA	NA	NA	NA	NA	NA	NA	NA	0.702957	0.7661	-0.0134863	1.15842e-11	2.06488e-11	0.491444	0.238656	0.26229	0.0287648	NA	NA	NA	NA	NA	NA	0.380602	1.34753	0.352559	0.779642	0.0541651	0.59376	ATP13A3_S1219	1	0	1	1
ALVLKAKsVAQRTED	688	sp|Q9Y490|TLN1_HUMAN	TLN1	ENSG00000137076.21	S	NA	NA	NA	NA	NA	NA	NA	NA	NA	0.0665447	0.106414	-0.340717	7.17853e-20	1.89893e-19	0.863035	7.72431e-20	2.06881e-19	-0.236338	NA	NA	NA	NA	NA	NA	0.111174	1.70959	0.601175	1.15027	0.745606	1.09062	TLN1_S688	1	0	1	1
ALVNDSLsDVTSTTS	494	sp|Q7Z2W4|ZCCHV_HUMAN	ZC3HAV1	ENSG00000105939.13	S	0.728645	0.786338	0.183029	3.97324e-31	2.16435e-30	0.820054	4.42487e-15	9.65226e-15	0.142148	0.625625	0.699964	0.147865	3.97324e-31	2.25002e-30	0.820054	4.42487e-15	9.93363e-15	0.142148	0.112971	1.59752	0.212097	1.39697	0.976155	1.00803	0.407672	1.26859	0.212097	1.39697	0.976155	1.00803	ZC3HAV1_S494	1	1	1	1
ALVRSASsDTSEELN	291	sp|O14745|NHRF1_HUMAN	SLC9A3R1	ENSG00000109062.12	S	0.166204	0.232404	0.0839713	1.57534e-30	8.27141e-30	0.944914	4.93575e-16	1.1075e-15	0.290331	0.289686	0.372536	0.257574	1.57534e-30	8.57776e-30	0.944914	4.93575e-16	1.14084e-15	0.290331	0.777147	1.07882	0.683818	1.11504	0.247509	0.732537	0.0921486	0.63523	0.683818	1.11504	0.247509	0.732537	SLC9A3R1_S291	1	1	1	1
ALVSEADsESRFQRL	89	sp|O94886|CSCL1_HUMAN	TMEM63A	ENSG00000196187.12	S	0.0608875	0.0979524	0.189734	0.0680213	0.0761602	0.0916121	0.000160558	0.000221028	-0.22759	0.037222	0.064459	0.213234	0.0680213	0.0765468	0.0916121	0.000160558	0.000224059	-0.22759	0.120716	1.64954	0.591365	0.866023	0.103023	1.55208	0.381893	1.31211	0.591365	0.866023	0.103023	1.55208	TMEM63A_S89	1	1	1	1
ALVTSSSsLPSFPST	559	sp|Q14161|GIT2_HUMAN	GIT2	ENSG00000139436.21	S	0.64733	0.716782	0.175988	7.7735e-23	2.41542e-22	0.714423	0.0245672	0.0293412	-0.0352312	0.803554	0.849277	0.0520469	7.7735e-23	2.45212e-22	0.714423	0.0245672	0.0296443	-0.0352312	0.38248	0.787023	0.218943	1.39098	0.656582	0.887715	0.495514	0.831971	0.218943	1.39098	0.656582	0.887715	GIT2_S559	1	1	1	1
ALVTVSRsPPGSGAS	9	sp|Q8TE77|SSH3_HUMAN	SSH3	ENSG00000172830.13	S	1	1	-0.101005	1.11202e-12	2.03757e-12	0.705644	0.00174037	0.00224361	-0.0937961	0.555743	0.635988	-0.0561814	1.11202e-12	2.06563e-12	0.705644	0.00174037	0.00227031	-0.0937961	0.910173	1.03066	0.991068	1.00301	0.403563	0.798725	0.586803	1.15675	0.991068	1.00301	0.403563	0.798725	SSH3_S9	1	1	1	1
AMAARPHsIDGRVVE	85	sp|P22626|ROA2_HUMAN	HNRNPA2B1	ENSG00000122566.21	S	0.269945	0.350391	0.231141	5.41208e-40	9.92337e-39	0.848427	4.4794e-32	2.0235e-31	0.304868	0.360032	0.446102	0.190933	5.41208e-40	1.02463e-38	0.848427	4.4794e-32	2.08627e-31	0.304868	0.171238	1.64799	0.000926523	2.47947	0.0632922	1.64782	0.143689	1.70393	0.000926523	2.47947	0.0632922	1.64782	HNRNPA2B1_S85	1	1	1	1
AMCNETTsFEKMAPS	410	sp|Q6ZV73|FGD6_HUMAN	FGD6	ENSG00000180263.14	S	NA	NA	NA	NA	NA	NA	NA	NA	NA	0.0012194	0.00308888	0.38976	1.70393e-25	6.30718e-25	1.02308	1.91964e-12	3.90162e-12	-0.365228	NA	NA	NA	NA	NA	NA	0.606884	1.17225	0.465156	1.21546	0.833102	0.942574	FGD6_S410	1	0	1	1
AMDNHSDsEEELAAF	260	sp|Q86VR2|RETR3_HUMAN	RETREG3	ENSG00000141699.11	S	0.0110755	0.0218417	0.541846	8.57985e-32	5.01246e-31	0.716711	0.132569	0.148558	-0.0427342	0.00821315	0.0170412	0.524748	8.57985e-32	5.2108e-31	0.716711	0.132569	0.149627	-0.0427342	0.790778	1.07434	0.572527	0.859674	0.0642802	0.607697	0.314944	1.31293	0.572527	0.859674	0.0642802	0.607697	RETREG3_S260	1	1	1	1
AMEPGNGsLDLGGDS	59	sp|Q00839|HNRPU_HUMAN	HNRNPU	ENSG00000153187.20	S	0.282704	0.36408	0.203507	1.18977e-43	6.5225e-42	1.23737	1.94944e-44	3.27586e-43	0.622909	0.355159	0.44123	0.0736835	1.18977e-43	6.51414e-42	1.23737	1.94944e-44	3.47519e-43	0.622909	0.15529	1.47148	0.0770336	1.61109	0.00429023	2.17724	0.0519222	1.69238	0.0770336	1.61109	0.00429023	2.17724	HNRNPU_S59	1	1	1	1
AMETLRRsMSMEGNI	573	sp|Q8TEW8|PAR3L_HUMAN	PARD3B	ENSG00000116117.18	S	NA	NA	NA	NA	NA	NA	NA	NA	NA	3.90004e-08	2.40228e-07	-0.521277	5.91413e-18	1.40524e-17	0.830075	5.47023e-08	9.04705e-08	-0.171325	NA	NA	NA	NA	NA	NA	0.612886	1.14618	0.440465	1.22875	0.462077	0.81834	PARD3B_S573	0	0	1	1
AMETLRRsMSTEGNK	665	sp|Q8TEW0|PARD3_HUMAN	PARD3	ENSG00000148498.16	S	NA	NA	NA	NA	NA	NA	NA	NA	NA	0.662425	0.731736	-0.0315106	2.57267e-31	1.48782e-30	0.802092	0.00177687	0.00231409	0.0592714	NA	NA	NA	NA	NA	NA	0.505545	0.817485	0.0148853	1.93651	0.237978	1.37368	PARD3_S665	1	0	1	1
AMFVHARsYEDLTES	153	sp|Q86VX9|MON1A_HUMAN	MON1A	ENSG00000164077.14	S	0.826207	0.865342	0.0857707	6.41325e-22	1.87638e-21	0.773791	2.09561e-09	3.64429e-09	-0.290021	0.304612	0.388285	0.144471	6.41325e-22	1.9063e-21	0.773791	2.09561e-09	3.71763e-09	-0.290021	0.878322	0.959373	0.742458	1.0919	0.0269273	0.523222	0.90399	0.960979	0.742458	1.0919	0.0269273	0.523222	MON1A_S153	1	1	1	1
AMGADYLsCDSRLIS	913	sp|Q9UDY2|ZO2_HUMAN	TJP2	ENSG00000119139.20	S	0.00105564	0.00268232	-0.431124	0.608421	0.626902	-0.00095892	8.81013e-12	1.70465e-11	-0.784012	0.000128483	0.000406501	-0.417528	0.608421	0.62692	-0.00095892	8.81013e-12	1.74607e-11	-0.784012	0.0113025	0.49056	0.412325	0.802529	0.327907	0.677433	0.203849	0.708622	0.412325	0.802529	0.327907	0.677433	TJP2_S913	1	1	1	1
AMKFLRAsEEHLKQH	44	sp|P22392|NDKB_HUMAN	NME2	ENSG00000243678.11	S	0.530639	0.6122	0.105858	7.30752e-42	2.45322e-40	1.219	NA	NA	NA	0.536786	0.618406	0.0656794	7.30752e-42	2.49199e-40	1.219	NA	NA	NA	0.284782	1.38429	0.0206428	1.87614	NA	NA	0.700046	1.11451	0.0206428	1.87614	NA	NA	NME2_S44	1	1	1	1
AMKFRRGsGHPAYAE	506	sp|Q6UX71|PXDC2_HUMAN	PLXDC2	ENSG00000120594.17	S	0.0157769	0.0298568	-0.303097	0.0540023	0.0608068	0.120294	0.10843	0.122571	-0.0467966	0.0207341	0.0385645	-0.253131	0.0540023	0.0611465	0.120294	0.10843	0.123484	-0.0467966	0.872306	0.957921	0.244606	1.36573	0.0861824	1.58734	0.982612	1.00584	0.244606	1.36573	0.0861824	1.58734	PLXDC2_S506	1	1	1	1
AMKRALAsIDSKLNQ	272	sp|P18206|VINC_HUMAN	VCL	ENSG00000035403.18	S	2.6982e-08	1.69874e-07	-0.727591	1.1318e-13	2.16671e-13	0.74786	3.42193e-34	1.75954e-33	-0.570196	2.37868e-08	1.51692e-07	-0.744877	1.1318e-13	2.19421e-13	0.74786	3.42193e-34	1.82607e-33	-0.570196	0.00145793	2.41143	0.307096	1.31383	0.216627	0.717007	0.00145793	2.41143	0.307096	1.31383	0.216627	0.717007	VCL_S272	1	1	1	1
AMLRERGtPPVDPKL	782	sp|P48634|PRC2A_HUMAN	PRRC2A	ENSG00000204469.13	T	0.00333652	0.00750671	0.655597	2.68181e-29	1.29686e-28	1.07819	4.08494e-41	4.00131e-40	0.356312	0.00258703	0.00606318	0.601276	2.68181e-29	1.33759e-28	1.07819	4.08494e-41	4.2115e-40	0.356312	0.257342	1.35895	0.0024942	2.28117	0.000152377	2.83882	0.257342	1.35895	0.0024942	2.28117	0.000152377	2.83882	PRRC2A_T782	1	1	1	1
AMLSKGFsLNWS___	1998	sp|Q7RTP6|MICA3_HUMAN	MICAL3	ENSG00000243156.9	S	NA	NA	NA	NA	NA	NA	NA	NA	NA	1.96413e-07	1.05757e-06	-1.1229	9.80845e-12	1.75136e-11	0.832649	1.2739e-05	1.87557e-05	-0.150979	NA	NA	NA	NA	NA	NA	0.452429	1.27021	0.326939	0.768852	0.0938826	0.636554	MICAL3_S1998	0	0	1	1
AMLSSAEsFSKHAHE	1131	sp|Q5T5C0|STXB5_HUMAN	STXBP5	ENSG00000164506.14	S	0.0530299	0.0868551	-0.411799	2.2562e-27	9.21383e-27	1.16993	0.776242	0.79008	0.00105381	0.0576438	0.0939398	-0.396864	2.2562e-27	9.44028e-27	1.16993	0.776242	0.79022	0.00105381	0.870546	1.05024	0.131873	1.4982	0.123007	1.51248	0.870546	1.05024	0.131873	1.4982	0.123007	1.51248	STXBP5_S1131	1	1	1	1
AMNKRLGsLVDEFKE	520	sp|P12956|XRCC6_HUMAN	XRCC6	ENSG00000196419.12	S	0.865474	0.897951	-0.0418576	1.20242e-41	3.69391e-40	1.05738	3.66981e-45	7.4164e-44	0.516745	0.772526	0.823706	-0.176139	1.20242e-41	3.78093e-40	1.05738	3.66981e-45	7.74254e-44	0.516745	0.303679	1.32748	0.0359367	1.756	0.0833983	1.59515	0.184032	1.44296	0.0359367	1.756	0.0833983	1.59515	XRCC6_S520	1	1	1	1
AMNPKGHsERSDTNE	260	sp|P30414|NKTR_HUMAN	NKTR	ENSG00000114857.18	S	0.000122281	0.000384637	0.654014	0.406485	0.42562	-0.167	9.614e-21	2.58647e-20	0.32335	2.16026e-05	7.97004e-05	0.740074	0.406485	0.426016	-0.167	9.614e-21	2.66239e-20	0.32335	0.327196	1.32892	0.395408	1.25764	0.310207	1.31155	0.753764	1.09206	0.395408	1.25764	0.310207	1.31155	NKTR_S260	1	1	1	1
AMPGRPEsPPVFRSQ	375	sp|Q63ZY3|KANK2_HUMAN	KANK2	ENSG00000197256.10	S	0.00301094	0.00683591	-0.698986	2.66867e-10	4.43019e-10	0.608144	7.3786e-38	5.17952e-37	-0.49623	0.00370827	0.00839456	-0.648978	2.66867e-10	4.47607e-10	0.608144	7.3786e-38	5.42396e-37	-0.49623	0.953642	1.01579	0.798417	1.07085	0.443843	0.813855	0.645831	1.13178	0.798417	1.07085	0.443843	0.813855	KANK2_S375	1	1	1	1
AMQQKWNsLDEGRHL	1017	sp|Q9HBD1|RC3H2_HUMAN	RC3H2	ENSG00000056586.16	S	0.00920328	0.0185022	-0.362773	1.76845e-29	8.69379e-29	0.873891	2.26314e-09	3.93119e-09	-0.339288	0.00138277	0.00345623	-0.352446	1.76845e-29	8.9828e-29	0.873891	2.26314e-09	4.00893e-09	-0.339288	0.311046	1.39165	0.338186	1.29201	0.832224	0.940571	0.515292	1.22	0.338186	1.29201	0.832224	0.940571	RC3H2_S1017	1	1	1	1
AMRFARRsVSDNDIR	746	sp|P55072|TERA_HUMAN	VCP	ENSG00000165280.16	S	5.28958e-08	3.15171e-07	-0.483208	1.51061e-37	1.83141e-36	1.00385	0.376494	0.402462	0.00123712	1.3113e-07	7.29964e-07	-0.509276	1.51061e-37	1.87994e-36	1.00385	0.376494	0.403295	0.00123712	0.837403	1.05986	0.461387	1.21747	0.360243	1.27731	0.75218	0.91507	0.461387	1.21747	0.360243	1.27731	VCP_S746	1	1	1	1
AMRRRRSsDPLGDTA	649	sp|Q7Z6Z7|HUWE1_HUMAN	HUWE1	ENSG00000086758.16	S	NA	NA	NA	NA	NA	NA	NA	NA	NA	0.462744	0.547976	0.0173709	1.37446e-27	5.84515e-27	0.848847	4.97477e-35	2.82019e-34	0.278338	NA	NA	NA	NA	NA	NA	0.699016	1.1093	0.287994	1.32867	0.134988	1.49402	HUWE1_S649	1	0	1	1
AMRRSLPsTSSTSST	268	sp|Q12857|NFIA_HUMAN	NFIA	ENSG00000162599.17	S	NA	NA	NA	NA	NA	NA	NA	NA	NA	2.03704e-06	9.15776e-06	-1.00698	8.42048e-06	1.15526e-05	-0.311804	1.74668e-17	4.24282e-17	-0.460555	NA	NA	NA	NA	NA	NA	0.368953	0.73482	0.0892869	0.632625	0.120211	0.657362	NFIA_S268	1	0	1	1
AMSRALPsEDEEGQD	8305	sp|Q8NF91|SYNE1_HUMAN	SYNE1	ENSG00000131018.24	S	5.9123e-16	1.16344e-14	-0.913747	1.06502e-22	3.27925e-22	-1.05962	NA	NA	NA	5.91856e-15	1.03086e-13	-0.893734	1.06502e-22	3.32825e-22	-1.05962	NA	NA	NA	0.0310931	0.555816	0.00262085	0.43292	NA	NA	0.0644304	0.6056	0.00262085	0.43292	NA	NA	SYNE1_S8305	1	1	1	1
AMTRSGLsLEELRIV	1057	sp|O60333|KIF1B_HUMAN	KIF1B	ENSG00000054523.17	S	0.168833	0.235339	0.122751	1.98575e-16	4.29033e-16	0.550522	0.228602	0.250667	-0.0412868	0.19554	0.268482	0.13567	1.98575e-16	4.33408e-16	0.550522	0.228602	0.251658	-0.0412868	0.488517	1.20384	0.358563	1.27845	0.36382	1.27535	0.754552	1.08814	0.358563	1.27845	0.36382	1.27535	KIF1B_S1057	1	1	1	1
AMTVEKAsPVGDGNF	852	sp|Q86YS7|C2CD5_HUMAN	C2CD5	ENSG00000111731.12	S	0.772289	0.821226	0.0914404	7.5404e-23	2.34568e-22	0.758294	0.110049	0.124255	0.0707369	0.850694	0.887258	0.0730192	7.5404e-23	2.38204e-22	0.758294	0.110049	0.125182	0.0707369	0.713488	1.10745	0.00300275	2.24277	0.333502	1.29613	0.56717	1.17065	0.00300275	2.24277	0.333502	1.29613	C2CD5_S852	1	1	1	1
AMVSPFHsPPSTPSS	120	sp|Q6JBY9|CPZIP_HUMAN	RCSD1	ENSG00000198771.11	S	0.188981	0.259206	-0.432992	0.00404591	0.00481511	-0.189718	7.69494e-13	1.54371e-12	-0.445896	0.234294	0.312549	-0.323574	0.00404591	0.00484686	-0.189718	7.69494e-13	1.58332e-12	-0.445896	0.927448	0.975705	0.555918	0.85368	0.885913	0.962347	0.629907	0.875626	0.555918	0.85368	0.885913	0.962347	RCSD1_S120	1	1	1	1
AMYDIISsPSKDSTK	350	sp|Q6KC79|NIPBL_HUMAN	NIPBL	ENSG00000164190.19	S	NA	NA	NA	NA	NA	NA	NA	NA	NA	0.578697	0.657375	-0.066836	1.65773e-26	6.48072e-26	0.753267	4.28637e-29	1.66043e-28	0.355614	NA	NA	NA	NA	NA	NA	0.193525	1.43165	0.00889352	2.04393	0.00724849	2.069	NIPBL_S350	1	0	1	1
ANASRARsEQFINLR	474	sp|P07384|CAN1_HUMAN	CAPN1	ENSG00000014216.16	S	0.0972654	0.146692	-0.17392	1.41256e-27	5.83737e-27	0.94532	5.84919e-09	9.9433e-09	-0.129673	0.05794	0.0943179	-0.169234	1.41256e-27	5.98154e-27	0.94532	5.84919e-09	1.01306e-08	-0.129673	0.377785	0.765606	0.753303	1.08767	0.242037	0.730037	0.725685	1.11276	0.753303	1.08767	0.242037	0.730037	CAPN1_S474	1	1	1	1
ANEAGDSsQDEAEDD	162	sp|Q9NVU0|RPC5_HUMAN	POLR3E	ENSG00000058600.16	S	0.0415169	0.0699914	0.222685	1.89182e-20	5.09388e-20	0.813059	0.249019	0.272413	0.0520574	0.0556319	0.0911126	0.194786	1.89182e-20	5.17899e-20	0.813059	0.249019	0.27337	0.0520574	0.023995	1.839	0.561727	1.16821	0.305031	1.31836	0.0270377	1.81801	0.561727	1.16821	0.305031	1.31836	POLR3E_S162	1	1	1	1
ANEPTEGsILLKSSE	49	sp|Q86UD5|SL9B2_HUMAN	SLC9B2	ENSG00000164038.16	S	3.56426e-10	3.07314e-09	-1.12452	4.22208e-05	5.51805e-05	-0.358793	1.65688e-36	1.04466e-35	-0.890673	4.14985e-11	4.12793e-10	-1.06753	4.22208e-05	5.56584e-05	-0.358793	1.65688e-36	1.09099e-35	-0.890673	0.0466	0.578656	0.360975	0.782705	0.000176721	0.349686	0.0996536	0.636876	0.360975	0.782705	0.000176721	0.349686	SLC9B2_S49	1	1	1	1
ANFHLENsGWQKINN	284	sp|P13797|PLST_HUMAN	PLS3	ENSG00000102024.18	S	7.02359e-20	2.38237e-18	-1.66832	6.15169e-15	1.25202e-14	0.558627	3.08242e-19	7.79306e-19	-0.433817	1.67949e-21	7.53648e-20	-1.74753	6.15169e-15	1.26619e-14	0.558627	3.08242e-19	7.99514e-19	-0.433817	0.17548	0.6456	0.263529	1.35182	0.882195	1.04043	0.170895	0.642633	0.263529	1.35182	0.882195	1.04043	PLS3_S284	1	1	1	1
ANFSAYPsEEDMIEW	851	sp|P42566|EPS15_HUMAN	EPS15	ENSG00000085832.17	S	0.783414	0.830623	-0.161726	6.88175e-13	1.26838e-12	0.428413	2.27183e-20	6.05572e-20	-0.213686	0.820196	0.862387	-0.353965	6.88175e-13	1.28578e-12	0.428413	2.27183e-20	6.23064e-20	-0.213686	0.611875	1.16879	0.623768	1.14012	0.0527145	0.588622	0.527444	1.20557	0.623768	1.14012	0.0527145	0.588622	EPS15_S851	1	1	1	1
ANGGKSLsMVDLQDA	747	sp|Q5VWQ8|DAB2P_HUMAN	DAB2IP	ENSG00000136848.17	S	0.718089	0.777445	0.128814	1.38472e-14	2.77149e-14	0.695386	NA	NA	NA	0.979764	0.98486	-0.147271	1.38472e-14	2.80146e-14	0.695386	NA	NA	NA	0.261276	0.688589	0.604145	0.869913	NA	NA	0.286682	0.743124	0.604145	0.869913	NA	NA	DAB2IP_S747	1	1	1	1
ANGKFSKsATSPEGK	276	sp|P13639|EF2_HUMAN	EEF2	ENSG00000167658.16	S	0.00524237	0.011306	-0.292201	3.38952e-05	4.44994e-05	0.415793	0.050538	0.0586751	-0.0409267	0.0517726	0.0856322	0.30518	3.38952e-05	4.49003e-05	0.415793	0.050538	0.0591919	-0.0409267	0.608384	0.852457	0.895883	1.03561	0.711532	0.905855	0.610452	0.8652	0.895883	1.03561	0.711532	0.905855	EEF2_S276	1	1	1	1
ANGLRAEsLDDQMLS	721	sp|Q6ZV73|FGD6_HUMAN	FGD6	ENSG00000180263.14	S	4.01501e-05	0.000139554	0.613036	1.70393e-25	6.19965e-25	1.02308	1.91964e-12	3.80239e-12	-0.365228	8.3203e-05	0.000273859	0.62576	1.70393e-25	6.30718e-25	1.02308	1.91964e-12	3.90162e-12	-0.365228	0.860014	0.952085	0.465156	1.21546	0.833102	0.942574	0.640938	1.13458	0.465156	1.21546	0.833102	0.942574	FGD6_S721	1	1	1	1
ANIQAVDsEVGLTKE	518	sp|Q9H2G2|SLK_HUMAN	SLK	ENSG00000065613.15	S	0.135588	0.195253	-0.22517	2.83597e-20	7.5809e-20	0.614975	0.974699	0.977499	-0.00932359	0.154189	0.219433	-0.255706	2.83597e-20	7.70652e-20	0.614975	0.974699	0.977278	-0.00932359	0.271339	1.3481	0.0370426	1.75692	0.539259	1.17866	0.267139	1.34856	0.0370426	1.75692	0.539259	1.17866	SLK_S518	1	1	1	1
ANITRQNsSSSDSGG	659	sp|Q12929|EPS8_HUMAN	EPS8	ENSG00000151491.14	S	NA	NA	NA	NA	NA	NA	NA	NA	NA	0.441473	0.527493	0.068916	5.19221e-13	9.79596e-13	0.553239	0.132256	0.149347	0.0625497	NA	NA	NA	NA	NA	NA	0.506985	1.19473	0.391184	1.25953	0.853731	1.05052	EPS8_S659	1	0	1	1
ANKRDTRsIEEAMNE	202	sp|O75391|SPAG7_HUMAN	SPAG7	ENSG00000091640.8	S	5.04631e-11	5.01916e-10	-1.10237	1.80727e-08	2.73959e-08	-0.317731	3.52864e-10	6.36407e-10	-0.272306	8.8872e-12	9.89447e-11	-1.06719	1.80727e-08	2.76056e-08	-0.317731	3.52864e-10	6.50515e-10	-0.272306	0.941762	0.97941	0.584669	1.15737	0.538102	1.17901	0.763312	0.919208	0.584669	1.15737	0.538102	1.17901	SPAG7_S202	1	1	1	1
ANKRPMSsPEMKSAP	2020	sp|P51610|HCFC1_HUMAN	HCFC1	ENSG00000172534.14	S	NA	NA	NA	NA	NA	NA	NA	NA	NA	0.530837	0.612737	0.0464245	1.19952e-29	6.18815e-29	1.08302	2.18328e-45	4.85134e-44	0.464192	NA	NA	NA	NA	NA	NA	0.140893	0.607099	0.0427496	1.72629	0.024637	1.83959	HCFC1_S2020	1	0	1	1
ANLLSGKsPRKSAEP	156	sp|Q13428|TCOF_HUMAN	TCOF1	ENSG00000070814.22	S	2.62337e-10	2.31033e-09	1.27915	7.86585e-42	2.49652e-40	1.35159	1.1061e-42	1.34085e-41	0.717185	1.85495e-09	1.43404e-08	1.17898	7.86585e-42	2.55828e-40	1.35159	1.1061e-42	1.41212e-41	0.717185	0.730907	1.09744	0.000292412	2.71788	0.151674	1.46947	0.799028	1.07333	0.000292412	2.71788	0.151674	1.46947	TCOF1_S156	1	1	1	1
ANLNRSTsVPENPKS	134	sp|P04150|GCR_HUMAN	NR3C1	ENSG00000113580.15	S	0.000126605	0.00039687	-0.622979	1.22319e-16	2.67507e-16	0.528549	0.00747114	0.00926518	0.0706982	1.67708e-05	6.31965e-05	-0.50566	1.22319e-16	2.70411e-16	0.528549	0.00747114	0.00936696	0.0706982	0.714767	1.11727	0.461593	0.820812	0.474651	0.82446	0.242491	0.725657	0.461593	0.820812	0.474651	0.82446	NR3C1_S134	1	1	1	1
ANMHISEsQQEFFRM	95	sp|Q9H246|CA021_HUMAN	C1orf21	ENSG00000116667.14	S	0.0134153	0.0259032	-0.31674	0.258141	0.275231	-0.146318	3.0999e-06	4.66549e-06	-0.552252	0.0129723	0.0254967	-0.314154	0.258141	0.275864	-0.146318	3.0999e-06	4.73005e-06	-0.552252	0.920078	1.02824	0.645045	0.883896	0.771746	0.887843	0.920078	1.02824	0.645045	0.883896	0.771746	0.887843	C1orf21_S95	1	1	1	1
ANMIKGKtPEEIRKT	131	sp|P63208|SKP1_HUMAN	SKP1	ENSG00000113558.19	T	4.74093e-22	2.23476e-20	1.0425	5.4806e-24	1.84446e-23	1.17455	2.80449e-22	8.14874e-22	0.289005	1.00019e-19	3.43795e-18	1.20814	5.4806e-24	1.87573e-23	1.17455	2.80449e-22	8.36891e-22	0.289005	0.00834032	2.05694	0.373952	1.27102	0.710069	0.905077	0.00987972	2.02573	0.373952	1.27102	0.710069	0.905077	SKP1_T131	1	1	1	1
ANMKGSYsLVEAQKS	730	sp|P19320|VCAM1_HUMAN	VCAM1	ENSG00000162692.12	S	NA	NA	NA	NA	NA	NA	NA	NA	NA	0.648621	0.719916	-0.0459157	0.0108083	0.0126776	0.479912	0.00662089	0.00833056	-0.194162	NA	NA	NA	NA	NA	NA	0.530579	0.820947	0.743794	1.09133	0.473963	0.825012	VCAM1_S730	1	0	1	1
ANMSRAHsDSNLSAS	316	sp|Q6PEV8|F199X_HUMAN	FAM199X	ENSG00000123575.9	S	0.00136143	0.00337354	0.532346	5.71976e-40	1.04757e-38	1.15528	0.690476	0.709556	0.456409	9.03084e-05	0.000295437	0.597836	5.71976e-40	1.081e-38	1.15528	0.690476	0.71008	0.456409	0.641987	1.14774	0.0496878	1.70103	0.59244	2.12132	0.683884	0.892535	0.0496878	1.70103	0.59244	2.12132	FAM199X_S316	1	1	1	1
ANNLSSLsKKYRQDA	177	sp|O75396|SC22B_HUMAN	SEC22B	ENSG00000265808.4	S	0.023163	0.0418833	-0.511011	5.59611e-11	9.54802e-11	0.392383	3.19964e-11	6.03428e-11	-0.200039	0.0244323	0.044478	-0.477912	5.59611e-11	9.6569e-11	0.392383	3.19964e-11	6.18091e-11	-0.200039	0.487558	0.826931	0.411886	0.802299	0.121488	0.658272	0.307195	0.75576	0.411886	0.802299	0.121488	0.658272	SEC22B_S177	1	1	1	1
ANNRRSQsFNNYDKS	311	sp|Q8IVL1|NAV2_HUMAN	NAV2	ENSG00000166833.21	S	0.0324811	0.0564193	0.187749	0.976158	0.978381	-0.0862324	0.0393711	0.0461427	-0.087249	0.0481499	0.0804434	0.213838	0.976158	0.978178	-0.0862324	0.0393711	0.0465982	-0.087249	0.264455	1.36986	0.219438	1.38961	0.649343	1.1293	0.262086	1.37187	0.219438	1.38961	0.649343	1.1293	NAV2_S311	1	1	1	1
ANNSQEPsPQLASSV	313	sp|Q96HC4|PDLI5_HUMAN	PDLIM5	ENSG00000163110.15	S	0.00594585	0.0126425	-0.368189	2.12051e-11	3.66871e-11	-0.447459	5.86988e-40	5.00586e-39	-0.735237	0.007686	0.0160563	-0.330917	2.12051e-11	3.71388e-11	-0.447459	5.86988e-40	5.26873e-39	-0.735237	0.000797873	2.57957	0.948085	0.982703	0.0584088	0.598844	0.041184	1.76371	0.948085	0.982703	0.0584088	0.598844	PDLIM5_S313	1	1	1	1
ANRDIYLsPDRTGSS	349	sp|Q15696|U2AFM_HUMAN	ZRSR2	ENSG00000169249.12	S	0.504557	0.587477	0.131319	0.0021868	0.00264156	0.181635	0.000226767	0.000309345	0.13968	0.746611	0.802678	-0.0115672	0.0021868	0.00266216	0.181635	0.000226767	0.000313546	0.13968	0.346248	1.29107	0.175486	1.44111	0.957058	0.981918	0.802194	0.934605	0.175486	1.44111	0.957058	0.981918	ZRSR2_S349	1	1	1	1
ANRDQDSsDDERALE	130	sp|Q5TAQ9|DCAF8_HUMAN	DCAF8	ENSG00000132716.19	S	0.00723004	0.0149706	-0.316651	3.46266e-13	6.48407e-13	0.477469	0.0832461	0.0950686	-0.0715265	0.0447907	0.0756166	-0.221939	3.46266e-13	6.56871e-13	0.477469	0.0832461	0.0958012	-0.0715265	0.126781	0.662375	0.342365	0.77368	0.104932	0.645874	0.0545561	0.594378	0.342365	0.77368	0.104932	0.645874	DCAF8_S130	1	1	1	1
ANRRSQQsVSLSKSV	1898	sp|Q12802|AKP13_HUMAN	AKAP13	ENSG00000170776.22	S	NA	NA	NA	NA	NA	NA	NA	NA	NA	0.406383	0.492131	-0.135186	0.625165	0.642502	0.0133672	4.22244e-05	6.06742e-05	0.0829982	NA	NA	NA	NA	NA	NA	0.830166	1.06699	0.175325	0.691149	0.0889423	0.629969	AKAP13_S1898	1	0	1	1
ANRTPPKsPGDPSKD	18	sp|O94811|TPPP_HUMAN	TPPP	ENSG00000171368.12	S	NA	NA	NA	NA	NA	NA	NA	NA	NA	0.046156	0.0776065	-0.450749	0.0861012	0.0963553	0.474539	5.4843e-05	7.83389e-05	-0.373973	NA	NA	NA	NA	NA	NA	0.294828	0.695496	0.605583	0.87078	0.0346422	0.5622	TPPP_S18	1	0	1	1
ANRYSTVsLQEDRLG	491	sp|Q8IXS8|F126B_HUMAN	FAM126B	ENSG00000155744.9	S	0.0417921	0.0703852	-0.441183	0.0163379	0.0188957	0.122172	0.000126615	0.000175244	-0.142272	0.0314273	0.0554571	-0.332079	0.0163379	0.0190089	0.122172	0.000126615	0.000177503	-0.142272	0.338877	0.769286	0.757474	1.08611	0.122459	0.660691	0.225441	0.716478	0.757474	1.08611	0.122459	0.660691	FAM126B_S491	1	1	1	1
ANSGLSDsLTTSTPR	326	sp|Q7RTN6|STRAA_HUMAN	STRADA	ENSG00000266173.7	S	0.289633	0.37156	-0.0605592	1.4699e-18	3.56303e-18	0.863723	0.0199633	0.0239375	0.0749467	0.313694	0.398066	-0.0603148	1.4699e-18	3.60623e-18	0.863723	0.0199633	0.0241816	0.0749467	0.272005	1.4059	0.836114	0.9457	0.77701	0.922943	0.848244	0.942629	0.836114	0.9457	0.77701	0.922943	STRADA_S326	1	1	1	1
ANSKSEGsPVLPHEP	769	sp|Q9UKE5|TNIK_HUMAN	TNIK	ENSG00000154310.17	S	0.0166421	0.031282	-0.354117	0.633818	0.651175	-0.0853915	3.09557e-11	5.84232e-11	-0.437388	0.0130074	0.0255634	-0.45895	0.633818	0.650812	-0.0853915	3.09557e-11	5.98382e-11	-0.437388	0.851328	0.951069	0.239325	1.37095	0.137764	1.50874	0.861168	0.95426	0.239325	1.37095	0.137764	1.50874	TNIK_S769	1	1	1	1
ANSKTSNtLEKDLDL	206	sp|Q8WU79|SMAP2_HUMAN	SMAP2	ENSG00000084070.12	T	0.951102	0.964291	-0.0120939	3.22296e-08	4.85218e-08	0.379185	0.000120006	0.000166441	-0.125824	0.969196	0.977716	-0.0487237	3.22296e-08	4.88704e-08	0.379185	0.000120006	0.000168595	-0.125824	0.0467811	1.97451	0.662014	0.889074	0.08353	0.624434	0.478684	1.23733	0.662014	0.889074	0.08353	0.624434	SMAP2_T206	1	1	1	1
ANSQVMGsANSTLRA	403	sp|Q9NQ84|GPC5C_HUMAN	GPRC5C	ENSG00000170412.18	S	0.012227	0.0238466	-0.311099	1.60246e-07	2.36355e-07	0.388914	0.0551659	0.0638984	0.0777797	0.00539544	0.0117213	-0.331635	1.60246e-07	2.37675e-07	0.388914	0.0551659	0.0644499	0.0777797	0.576683	0.859959	0.976545	0.992164	0.491834	1.20258	0.988575	1.00386	0.976545	0.992164	0.491834	1.20258	GPRC5C_S403	1	1	1	1
ANVFPKEsPTQISIG	2009	sp|Q5VWN6|F208B_HUMAN	FAM208B		S	0.0162653	0.0306717	0.237887	NA	NA	NA	NA	NA	NA	0.00767063	0.0160257	0.277875	NA	NA	NA	NA	NA	NA	0.584094	1.17083	NA	NA	NA	NA	0.335712	1.31367	NA	NA	NA	NA	FAM208B_S2009	1	1	1	1
ANVSKKVsWSGRDRD	9	sp|P51798|CLCN7_HUMAN	CLCN7	ENSG00000103249.18	S	0.00275765	0.00632809	0.362833	3.23671e-22	9.57836e-22	0.907114	5.93519e-09	1.00884e-08	0.203703	0.00150992	0.00373968	0.363411	3.23671e-22	9.73919e-22	0.907114	5.93519e-09	1.02779e-08	0.203703	0.923313	0.974541	0.0821572	1.59729	0.181949	1.43154	0.637677	0.881397	0.0821572	1.59729	0.181949	1.43154	CLCN7_S9	1	1	1	1
ANYHLYGsRMDRQTK	389	sp|Q13546|RIPK1_HUMAN	RIPK1	ENSG00000137275.14	S	NA	NA	NA	NA	NA	NA	NA	NA	NA	0.045186	0.0761848	-0.360488	5.86285e-14	1.15003e-13	0.518546	0.000199814	0.000276989	0.0676044	NA	NA	NA	NA	NA	NA	0.428592	1.30689	0.157892	1.46023	0.864662	0.955214	RIPK1_S389	1	0	1	1
APADGKLsGSKAKTW	468	sp|Q9NZN4|EHD2_HUMAN	EHD2	ENSG00000024422.12	S	0.0336767	0.0581889	-0.481908	1.22871e-11	2.16092e-11	0.813069	1.14268e-34	6.06651e-34	-0.578336	0.0404859	0.0692459	-0.434405	1.22871e-11	2.18766e-11	0.813069	1.14268e-34	6.31684e-34	-0.578336	0.9438	1.02209	0.451494	1.22327	0.060239	0.59969	0.736906	0.901323	0.451494	1.22327	0.060239	0.59969	EHD2_S468	1	1	1	1
APAEDVDtPPRKKKR	487	sp|Q15910|EZH2_HUMAN	EZH2	ENSG00000106462.11	T	0.0115571	0.0226692	0.474411	1.34523e-44	1.0897e-42	2.42464	4.70776e-16	1.05835e-15	0.564434	0.00933309	0.0191145	0.459349	1.34523e-44	1.05446e-42	2.42464	4.70776e-16	1.09036e-15	0.564434	0.0483978	1.71149	0.0181398	1.89323	0.191744	1.46793	0.0483978	1.71149	0.0181398	1.89323	0.191744	1.46793	EZH2_T487	1	1	1	1
APAGKEDsPSASGRV	1371	sp|Q9P1Y6|PHRF1_HUMAN	PHRF1	ENSG00000070047.13	S	0.266456	0.346628	0.0936001	4.30449e-07	6.23427e-07	0.567368	6.975e-11	1.29508e-10	0.118374	0.23527	0.313708	0.0858308	4.30449e-07	6.26999e-07	0.567368	6.975e-11	1.32649e-10	0.118374	0.667164	0.891299	0.886306	1.03941	0.847226	0.949702	0.660786	0.889217	0.886306	1.03941	0.847226	0.949702	PHRF1_S1371	1	1	1	1
APAGRNQsPEPSSGP	220	sp|Q14699|RFTN1_HUMAN	RFTN1	ENSG00000131378.14	S	0.00248493	0.00576581	-0.309157	0.0278525	0.031925	0.277882	0.00817913	0.0101048	-0.10895	0.00296351	0.00685728	-0.265954	0.0278525	0.0321027	0.277882	0.00817913	0.0102189	-0.10895	0.0116227	0.502974	0.212698	0.715125	0.0388537	0.571822	0.0289258	0.553083	0.212698	0.715125	0.0388537	0.571822	RFTN1_S220	1	1	1	1
APAKGNKsPSPPDGS	296	sp|O00499|BIN1_HUMAN	BIN1	ENSG00000136717.15	S	0.113623	0.167914	-0.261492	9.33969e-21	2.55547e-20	0.797367	4.1782e-05	5.93754e-05	-0.171432	0.0227614	0.0417848	-0.421772	9.33969e-21	2.5966e-20	0.797367	4.1782e-05	6.01822e-05	-0.171432	0.645099	1.13114	0.030952	1.79137	0.84875	1.05236	0.406127	0.80054	0.030952	1.79137	0.84875	1.05236	BIN1_S296	1	1	1	1
APAKNESsPAPPDSD	668	sp|Q8ND04|SMG8_HUMAN	SMG8	ENSG00000167447.12	S	3.99207e-08	2.42966e-07	0.518946	1.76054e-36	1.87968e-35	1.29578	1.93456e-46	5.20366e-45	0.432677	1.43949e-08	9.54448e-08	0.63841	1.76054e-36	1.92494e-35	1.29578	1.93456e-46	5.48349e-45	0.432677	0.055084	1.70222	0.303065	1.31838	0.105503	1.5449	0.0683394	1.65396	0.303065	1.31838	0.105503	1.5449	SMG8_S668	1	1	1	1
APAPPRWsSSGSGSG	49	sp|Q9NUE0|ZDH18_HUMAN	ZDHHC18	ENSG00000204160.12	S	NA	NA	NA	NA	NA	NA	NA	NA	NA	0.670025	0.738724	-0.082185	3.99404e-16	8.60106e-16	0.58945	0.798755	0.811604	-0.0299175	NA	NA	NA	NA	NA	NA	0.0190458	0.457085	0.0650269	1.6408	0.85818	0.926278	ZDHHC18_S49	1	0	1	1
APAQRAQsLEPYGTG	356	sp|Q63ZY3|KANK2_HUMAN	KANK2	ENSG00000197256.10	S	2.26449e-11	2.3713e-10	-1.08656	2.66867e-10	4.43019e-10	0.608144	7.3786e-38	5.17952e-37	-0.49623	3.06666e-16	6.27952e-15	-1.17541	2.66867e-10	4.47607e-10	0.608144	7.3786e-38	5.42396e-37	-0.49623	0.406882	0.761699	0.798417	1.07085	0.443843	0.813855	0.52272	0.837216	0.798417	1.07085	0.443843	0.813855	KANK2_S356	1	1	1	1
APARGPRtPNLNPNP	29	sp|Q4ZIN3|MBRL_HUMAN	TMEM259	ENSG00000182087.14	T	0.014772	0.0282017	-0.366488	0.0740284	0.0827496	0.234099	5.65776e-05	7.97152e-05	-0.150085	0.00398978	0.00895638	-0.441074	0.0740284	0.0831436	0.234099	5.65776e-05	8.07772e-05	-0.150085	0.789755	1.08826	0.106705	0.644342	0.0500205	0.58837	0.570106	1.17261	0.106705	0.644342	0.0500205	0.58837	TMEM259_T29	1	1	1	1
APARSSGsPEPSPAI	310	sp|Q66K64|DCA15_HUMAN	DCAF15	ENSG00000132017.10	S	0.0140382	0.0269755	0.317145	1.05143e-13	2.02214e-13	0.611838	NA	NA	NA	0.0365903	0.063445	0.260985	1.05143e-13	2.04606e-13	0.611838	NA	NA	NA	0.458296	0.818224	0.250861	1.36214	NA	NA	0.268624	1.34914	0.250861	1.36214	NA	NA	DCAF15_S310	1	1	1	1
APAVPEAsASPKQRR	78	sp|P51608|MECP2_HUMAN	MECP2	ENSG00000169057.23	S	0.00824046	0.0167964	-0.801971	7.11111e-16	1.50036e-15	0.496001	2.1798e-29	8.39297e-29	-0.532666	0.0568641	0.092882	-0.889339	7.11111e-16	1.51578e-15	0.496001	2.1798e-29	8.64192e-29	-0.532666	0.031506	0.537602	0.067664	1.63517	0.308959	0.760314	0.0938921	0.585741	0.067664	1.63517	0.308959	0.760314	MECP2_S78	1	1	1	1
APCPSDVtPEDDRSF	600	sp|Q9BY89|K1671_HUMAN	KIAA1671	ENSG00000197077.13	T	2.94502e-07	1.53854e-06	0.640593	0.00138483	0.00169126	0.225914	2.67627e-09	4.62528e-09	-0.1858	4.47294e-07	2.27288e-06	0.645528	0.00138483	0.00170501	0.225914	2.67627e-09	4.71544e-09	-0.1858	0.133208	0.66639	0.0569877	0.597329	0.0600808	0.600499	0.319534	0.765542	0.0569877	0.597329	0.0600808	0.600499	KIAA1671_T600	1	1	1	1
APCSLRSsPLAPVSG	664	sp|Q9BU23|LMF2_HUMAN	LMF2	ENSG00000100258.18	S	NA	NA	NA	NA	NA	NA	NA	NA	NA	0.00347083	0.00790926	-0.66369	3.33506e-22	1.00323e-21	0.910223	8.55377e-08	1.40526e-07	-0.185277	NA	NA	NA	NA	NA	NA	0.0589113	1.8963	0.589127	1.15638	0.577689	0.861399	LMF2_S664	1	0	1	1
APDAGAQsDSELPSY	1298	sp|Q92538|GBF1_HUMAN	GBF1	ENSG00000107862.5	S	0.00853983	0.0173293	0.203587	3.67414e-21	1.0284e-20	0.780069	1.58368e-21	4.40407e-21	0.282496	0.000237535	0.000710122	0.488592	3.67414e-21	1.04412e-20	0.780069	1.58368e-21	4.53667e-21	0.282496	0.765496	0.922518	0.0289619	1.80241	0.129909	1.50518	0.154818	0.679972	0.0289619	1.80241	0.129909	1.50518	GBF1_S1298	1	1	1	1
APDSKRQsILFSTEV	1264	sp|P11274|BCR_HUMAN	BCR	ENSG00000186716.21	S	NA	NA	NA	NA	NA	NA	NA	NA	NA	0.222279	0.2989	-0.188706	5.32963e-28	2.3448e-27	0.895519	0.355794	0.381901	0.013024	NA	NA	NA	NA	NA	NA	0.933518	0.975933	0.557622	1.16971	0.204922	0.710998	BCR_S1264	1	0	1	1
APEASGKsGAQGEEP	331	sp|Q15743|OGR1_HUMAN	GPR68	ENSG00000119714.11	S	NA	NA	NA	NA	NA	NA	NA	NA	NA	0.0353932	0.0616409	-0.406389	5.13554e-07	7.42099e-07	-0.728698	NA	NA	NA	NA	NA	NA	NA	NA	NA	0.407386	1.3109	0.506857	0.836383	NA	NA	GPR68_S331	1	0	1	1
APEEEHEsPRAETPS	295	sp|P46939|UTRO_HUMAN	UTRN	ENSG00000152818.18	S	0.682802	0.748162	-0.0407117	7.88941e-22	2.29262e-21	1.14886	0.000714902	0.000945508	0.133945	0.58055	0.659004	-0.101238	7.88941e-22	2.32762e-21	1.14886	0.000714902	0.000956678	0.133945	0.823698	0.942047	0.000970524	2.46377	0.982384	0.994106	0.826419	0.942866	0.000970524	2.46377	0.982384	0.994106	UTRN_S295	1	1	1	1
APEFLASsPPDNKSP	872	sp|Q9Y4F1|FARP1_HUMAN	FARP1	ENSG00000152767.17	S	4.22035e-08	2.55912e-07	-1.44422	3.36925e-09	5.27026e-09	0.359232	2.54625e-20	6.77544e-20	-0.36781	5.27901e-08	3.16842e-07	-1.42352	3.36925e-09	5.31293e-09	0.359232	2.54625e-20	6.96737e-20	-0.36781	0.650174	0.882272	0.097113	1.56246	0.200864	0.708792	0.11864	0.655852	0.097113	1.56246	0.200864	0.708792	FARP1_S872	1	1	1	1
APEGKRSsGLTAVWV	414	sp|P53621|COPA_HUMAN	COPA	ENSG00000122218.16	S	NA	NA	NA	NA	NA	NA	NA	NA	NA	0.00186787	0.00453087	-0.364934	2.93976e-44	2.08665e-42	1.52442	2.02669e-20	5.57102e-20	0.170882	NA	NA	NA	NA	NA	NA	0.686438	0.883902	0.373753	1.2686	0.417716	1.24336	COPA_S414	1	0	1	1
APEGRPDsGVPSLRA	44	sp|Q8WZA9|IRGQ_HUMAN	IRGQ	ENSG00000167378.8	S	0.379212	0.464721	-0.0133085	1.0065e-29	5.03156e-29	0.881059	1.09517e-05	1.59741e-05	0.159915	0.372019	0.458095	-0.0508547	1.0065e-29	5.201e-29	0.881059	1.09517e-05	1.62023e-05	0.159915	0.213327	1.44641	0.311066	1.3113	0.614259	0.87365	0.213327	1.44641	0.311066	1.3113	0.614259	0.87365	IRGQ_S44	1	1	1	1
APEKKEKtPELPEPS	220	sp|Q8IYB3|SRRM1_HUMAN	SRRM1	ENSG00000133226.17	T	0.740046	0.795251	0.212997	0.000201744	0.000255407	0.195973	1.65906e-33	8.02565e-33	0.341685	0.735445	0.793266	0.261886	0.000201744	0.000257675	0.195973	1.65906e-33	8.35036e-33	0.341685	0.694941	1.11075	0.806492	1.06807	0.315003	1.30858	0.705565	1.1065	0.806492	1.06807	0.315003	1.30858	SRRM1_T220	1	1	1	1
APELLLHsPARSAMC	1896	sp|Q5VUA4|ZN318_HUMAN	ZNF318	ENSG00000171467.16	S	0.537028	0.618153	-0.48056	8.81276e-37	9.73469e-36	1.16074	1.81819e-36	1.12922e-35	0.380288	0.490087	0.573146	-0.48471	8.81276e-37	9.95535e-36	1.16074	1.81819e-36	1.179e-35	0.380288	0.73289	1.11138	0.141792	1.4811	0.157238	1.45956	0.986115	1.00543	0.141792	1.4811	0.157238	1.45956	ZNF318_S1896	1	1	1	1
APENSGIsTLERGQK	23	sp|Q9Y4F1|FARP1_HUMAN	FARP1	ENSG00000152767.17	S	NA	NA	NA	NA	NA	NA	NA	NA	NA	0.958545	0.969565	-0.0631194	3.36925e-09	5.31293e-09	0.359232	2.54625e-20	6.96737e-20	-0.36781	NA	NA	NA	NA	NA	NA	0.172007	1.47045	0.097113	1.56246	0.200864	0.708792	FARP1_S23	1	0	1	1
APEPDLMsPTRKAQR	1756	sp|Q9H7D0|DOCK5_HUMAN	DOCK5	ENSG00000147459.18	S	NA	NA	NA	NA	NA	NA	NA	NA	NA	3.49157e-05	0.000123741	-0.806481	0.625596	0.642793	-0.146289	1.26515e-06	1.97779e-06	-0.147004	NA	NA	NA	NA	NA	NA	0.513574	1.21896	0.655281	0.886693	0.497997	1.19886	DOCK5_S1756	1	0	1	1
APEPKKEtESEAEDN	872	sp|Q8IYB3|SRRM1_HUMAN	SRRM1	ENSG00000133226.17	T	0.0345187	0.0594625	0.202293	0.000201744	0.000255407	0.195973	1.65906e-33	8.02565e-33	0.341685	0.0257578	0.0465985	0.293837	0.000201744	0.000257675	0.195973	1.65906e-33	8.35036e-33	0.341685	0.200031	0.707021	0.806492	1.06807	0.315003	1.30858	0.339838	0.772903	0.806492	1.06807	0.315003	1.30858	SRRM1_T872	1	1	1	1
APESADDsPSQLSKW	284	sp|O43524|FOXO3_HUMAN	FOXO3	ENSG00000118689.15	S	9.01177e-06	3.56977e-05	0.401095	3.46058e-07	5.0449e-07	0.637233	0.588463	0.610689	0.0547005	9.59187e-06	3.79558e-05	0.432861	3.46058e-07	5.07137e-07	0.637233	0.588463	0.611501	0.0547005	0.71921	1.10402	0.0783395	1.61256	0.0791225	1.76924	0.745683	1.09339	0.0783395	1.61256	0.0791225	1.76924	FOXO3_S284	1	1	1	1
APESKSGsGSESEPS	618	sp|O14641|DVL2_HUMAN	DVL2	ENSG00000004975.12	S	0.46216	0.546546	0.138736	7.259e-35	5.93889e-34	1.16294	1.29648e-10	2.37367e-10	0.294366	0.0923052	0.141111	0.139331	7.259e-35	6.14805e-34	1.16294	1.29648e-10	2.42772e-10	0.294366	0.553544	0.836874	0.0056624	2.11695	0.000226514	2.96639	0.909678	1.03081	0.0056624	2.11695	0.000226514	2.96639	DVL2_S618	1	1	1	1
APEVWGLsPKNPEPD	149	sp|Q8N5F7|NKAP_HUMAN	NKAP	ENSG00000101882.10	S	5.51286e-05	0.000185882	0.998337	4.1103e-35	3.51123e-34	0.844777	1.63237e-20	4.37169e-20	0.345782	5.45588e-05	0.000186574	0.991743	4.1103e-35	3.638e-34	0.844777	1.63237e-20	4.49738e-20	0.345782	0.95618	1.01488	0.0110218	1.99115	0.621341	1.15195	0.949285	1.01724	0.0110218	1.99115	0.621341	1.15195	NKAP_S149	1	1	1	1
APFQEKDsGSDEDFL	130	sp|Q9H1E3|NUCKS_HUMAN	NUCKS1	ENSG00000069275.13	S	0.835766	0.873332	-0.0369878	6.26924e-28	2.66516e-27	0.912734	1.07181e-22	3.1737e-22	0.474956	0.744163	0.800738	0.164829	6.26924e-28	2.73445e-27	0.912734	1.07181e-22	3.26166e-22	0.474956	0.308297	1.33926	0.0121602	1.97317	0.193034	1.41864	0.39546	1.28527	0.0121602	1.97317	0.193034	1.41864	NUCKS1_S130	1	1	1	1
APGAETPsLRHRGQA	73	sp|Q9BVT8|TMUB1_HUMAN	TMUB1	ENSG00000164897.14	S	0.669143	0.73603	-0.086181	4.01229e-17	8.97487e-17	0.640892	5.68561e-06	8.43478e-06	-0.166451	0.68773	0.753906	-0.035901	4.01229e-17	9.07345e-17	0.640892	5.68561e-06	8.55433e-06	-0.166451	0.791679	1.08105	0.148443	1.47395	0.964477	1.01198	0.628114	1.14857	0.148443	1.47395	0.964477	1.01198	TMUB1_S73	1	1	1	1
APGAIGPySQAVLVD	21	sp|P52758|RIDA_HUMAN	RIDA	ENSG00000132541.11	Y	1.15708e-19	3.77682e-18	-1.31918	1.64094e-29	8.08648e-29	-1.40626	4.62501e-48	1.92508e-46	-1.90275	1.12487e-22	5.95777e-21	-1.30348	1.64094e-29	8.35264e-29	-1.40626	4.62501e-48	2.05316e-46	-1.90275	0.237253	0.727382	8.44509e-06	0.281549	1.66349e-06	0.252177	0.249488	0.733415	8.44509e-06	0.281549	1.66349e-06	0.252177	RIDA_Y21	1	1	1	1
APGAPTRsPSTPAKS	1241	sp|Q9BQG0|MBB1A_HUMAN	MYBBP1A	ENSG00000132382.14	S	NA	NA	NA	NA	NA	NA	NA	NA	NA	0.000102625	0.000332032	0.468027	1.73213e-10	2.93209e-10	0.572705	2.45762e-23	7.72939e-23	0.320625	NA	NA	NA	NA	NA	NA	0.0254048	1.88887	0.11742	1.52296	0.209718	1.40218	MYBBP1A_S1241	1	0	1	1
APGLGVLsPSGEERK	365	sp|Q15746|MYLK_HUMAN	MYLK	ENSG00000065534.18	S	2.28323e-06	1.01162e-05	-0.565504	0.302941	0.321105	-0.0461602	3.84372e-35	2.11446e-34	-0.886863	1.04396e-08	7.07308e-08	-0.614494	0.302941	0.321596	-0.0461602	3.84372e-35	2.20526e-34	-0.886863	0.0637195	1.65022	0.0274495	0.548554	0.000308583	0.364745	0.966205	1.01142	0.0274495	0.548554	0.000308583	0.364745	MYLK_S365	1	1	1	1
APGMALGsGRRLVSE	251	sp|O00515|LAD1_HUMAN	LAD1	ENSG00000159166.15	S	0.00016677	0.000508532	-0.401842	0.00174033	0.002114	0.729772	0.17111	0.190014	-0.170509	0.0002201	0.000663129	-0.422206	0.00174033	0.0021303	0.729772	0.17111	0.191176	-0.170509	0.127667	0.646223	0.0913841	1.5763	0.411619	1.24593	0.122809	0.642994	0.0913841	1.5763	0.411619	1.24593	LAD1_S251	1	1	1	1
APGSAPEtPEDKSKP	1271	sp|Q13459|MYO9B_HUMAN	MYO9B	ENSG00000099331.13	T	0.644772	0.714527	-0.115888	1.77364e-14	3.53556e-14	0.655225	3.56441e-08	5.86772e-08	0.166524	0.610949	0.686764	-0.0852459	1.77364e-14	3.57402e-14	0.655225	3.56441e-08	5.98063e-08	0.166524	0.260894	1.40602	0.105951	1.54486	0.140808	1.48517	0.610497	1.15638	0.105951	1.54486	0.140808	1.48517	MYO9B_T1271	1	1	1	1
APGSPPLsPRGHCPP	25	sp|Q86UU0|BCL9L_HUMAN	BCL9L	ENSG00000186174.12	S	0.0182926	0.0339614	-0.341036	9.90612e-13	1.81696e-12	0.910502	0.0839067	0.0957233	0.0534392	0.0146024	0.0282893	-0.224451	9.90612e-13	1.842e-12	0.910502	0.0839067	0.096442	0.0534392	0.580499	1.16368	0.101231	1.55308	0.489022	1.21203	0.577857	1.16171	0.101231	1.55308	0.489022	1.21203	BCL9L_S25	1	1	1	1
APGTRKKsSNAEVIK	85	sp|Q9UQ13|SHOC2_HUMAN	SHOC2	ENSG00000108061.12	S	NA	NA	NA	NA	NA	NA	NA	NA	NA	2.80851e-08	1.77408e-07	-0.520972	5.77126e-25	2.07185e-24	0.795018	7.47061e-05	0.000106127	-0.0837053	NA	NA	NA	NA	NA	NA	0.890892	1.04567	0.0947015	1.56915	0.524918	0.843368	SHOC2_S85	1	0	1	1
APIEEREsPAAQPLL	2023	sp|Q9H6A9|PCX3_HUMAN	PCNX3	ENSG00000197136.4	S	NA	NA	NA	NA	NA	NA	NA	NA	NA	0.0235933	0.0431323	0.273207	5.68191e-32	3.49364e-31	1.0947	0.215778	0.238144	0.114814	NA	NA	NA	NA	NA	NA	0.399528	1.31817	0.775461	0.926215	0.592783	1.18218	PCNX3_S2023	1	0	1	1
APISQWSsSRRSRSS	108	sp|Q8N699|MYCT1_HUMAN	MYCT1	ENSG00000120279.6	S	NA	NA	NA	NA	NA	NA	NA	NA	NA	9.67593e-08	5.53452e-07	-0.91967	3.16477e-06	4.45846e-06	-0.400538	1.42251e-26	4.95348e-26	-0.853916	NA	NA	NA	NA	NA	NA	0.259564	1.38314	0.127516	0.661903	0.0200105	0.42922	MYCT1_S108	1	0	1	1
APKAPGPsPAKEKIG	936	sp|Q9H9J4|UBP42_HUMAN	USP42	ENSG00000106346.11	S	NA	NA	NA	NA	NA	NA	NA	NA	NA	2.82967e-07	1.48479e-06	0.59626	3.23019e-20	8.75269e-20	0.707819	0.260147	0.284457	0.111881	NA	NA	NA	NA	NA	NA	0.103591	1.58439	0.0225617	1.85283	0.076841	0.260447	USP42_S936	1	0	1	1
APKAQRPsPKAPQKV	1173	sp|Q96RK0|CIC_HUMAN	CIC	ENSG00000079432.7	S	0.741848	0.796711	-0.124454	5.28618e-13	9.81697e-13	0.699173	3.54128e-20	9.36638e-20	0.215156	0.88228	0.911786	-0.105253	5.28618e-13	9.9412e-13	0.699173	3.54128e-20	9.62704e-20	0.215156	0.580883	0.839082	0.439602	1.23064	0.27263	1.34376	0.990013	1.00367	0.439602	1.23064	0.27263	1.34376	CIC_S1173	1	1	1	1
APKGILRtPDTIRRF	394	sp|Q00610|CLH1_HUMAN	CLTC	ENSG00000141367.12	T	0.489162	0.572918	0.0393568	6.53671e-33	4.19349e-32	1.36878	5.78265e-21	1.57755e-20	0.136375	0.370599	0.456652	0.0935938	6.53671e-33	4.35467e-32	1.36878	5.78265e-21	1.62491e-20	0.136375	0.10005	1.55686	0.936684	0.978932	0.741857	1.09263	0.5492	1.17407	0.936684	0.978932	0.741857	1.09263	CLTC_T394	1	1	1	1
APKGSVPsPSPRPQA	299	sp|O95402|MED26_HUMAN	MED26	ENSG00000105085.11	S	NA	NA	NA	NA	NA	NA	NA	NA	NA	0.000141155	0.000442905	0.378124	3.12693e-25	1.13811e-24	0.769046	0.0100438	0.0124679	0.218197	NA	NA	NA	NA	NA	NA	0.283187	0.729284	0.37398	1.26931	0.203883	2.17953	MED26_S299	0	0	1	1
APKKGDSsAEELKLA	140	sp|P26373|RL13_HUMAN	RPL13	ENSG00000167526.13	S	0.0936654	0.142031	0.29197	0.107094	0.118539	0.138481	2.41029e-05	3.46366e-05	-0.0715042	0.0124017	0.0245065	0.336245	0.107094	0.119078	0.138481	2.41029e-05	3.50954e-05	-0.0715042	0.578231	1.17273	0.0224895	1.8503	0.20111	0.708412	0.616445	0.867792	0.0224895	1.8503	0.20111	0.708412	RPL13_S140	1	1	1	1
APKKKSLsDPSRRGE	829	sp|Q96PE2|ARHGH_HUMAN	ARHGEF17	ENSG00000110237.5	S	6.1167e-10	5.0515e-09	-0.817417	0.512041	0.531971	-0.114459	4.64508e-15	1.00968e-14	-0.298175	5.15364e-09	3.67357e-08	-0.797677	0.512041	0.532189	-0.114459	4.64508e-15	1.0387e-14	-0.298175	0.436125	0.796991	0.432126	1.23427	0.420447	1.24055	0.65406	0.880253	0.432126	1.23427	0.420447	1.24055	ARHGEF17_S829	1	1	1	1
APKKRRIsIGSLFRR	66	sp|Q9NV58|RN19A_HUMAN	RNF19A	ENSG00000034677.13	S	0.188559	0.258693	0.145403	6.55022e-15	1.33064e-14	0.664936	0.512486	0.538244	-0.234589	0.264362	0.345535	0.0798798	6.55022e-15	1.34542e-14	0.664936	0.512486	0.53923	-0.234589	0.733336	1.10857	0.317261	0.764779	0.722607	1.38257	0.323638	0.767073	0.317261	0.764779	0.722607	1.38257	RNF19A_S66	1	1	1	1
APKRRGSsGSVDETL	182	sp|Q9NQC3|RTN4_HUMAN	RTN4	ENSG00000115310.18	S	NA	NA	NA	NA	NA	NA	NA	NA	NA	0.148575	0.212486	0.653502	0.600761	0.621437	-0.0817952	2.42414e-34	1.31872e-33	-0.658597	NA	NA	NA	NA	NA	NA	0.341684	0.763672	0.0680955	0.611602	0.212632	0.71497	RTN4_S182	1	0	1	1
APLAQPEsPTASAGD	449	sp|Q6GQQ9|OTU7B_HUMAN	OTUD7B	ENSG00000264522.6	S	0.749146	0.802932	-0.0116623	9.47564e-38	1.19506e-36	1.24697	3.18466e-30	1.29469e-29	0.42585	0.791353	0.839474	0.0381803	9.47564e-38	1.2247e-36	1.24697	3.18466e-30	1.33253e-29	0.42585	0.304973	0.746639	0.239168	1.37111	0.640582	1.1331	0.304973	0.746639	0.239168	1.37111	0.640582	1.1331	OTUD7B_S449	1	1	1	1
APLARAEsSSSISSS	508	sp|Q0JRZ9|FCHO2_HUMAN	FCHO2	ENSG00000157107.14	S	NA	NA	NA	NA	NA	NA	NA	NA	NA	0.64927	0.720528	-0.203202	1.93231e-14	3.88727e-14	0.605282	0.028027	0.033696	0.0632637	NA	NA	NA	NA	NA	NA	0.121011	1.69953	0.837123	1.05663	0.225577	1.38549	FCHO2_S508	0	0	1	1
APLARASsLEDLVLK	256	sp|Q15477|SKIV2_HUMAN	SKIV2L	ENSG00000204351.12	S	0.123999	0.180908	0.177666	8.11733e-14	1.5641e-13	0.779595	4.49353e-14	9.40274e-14	0.191165	0.0133226	0.026106	0.244448	8.11733e-14	1.58272e-13	0.779595	4.49353e-14	9.65865e-14	0.191165	0.353479	0.778489	0.202028	1.40854	0.541921	0.84922	0.168996	0.6895	0.202028	1.40854	0.541921	0.84922	SKIV2L_S256	1	1	1	1
APLHKSQsVPGAWPG	733	sp|Q9HBL0|TENS1_HUMAN	TNS1	ENSG00000079308.19	S	0.195163	0.26642	-0.146082	0.965945	0.970116	0.0223678	8.0481e-44	1.17179e-42	-0.646141	0.21703	0.292914	-0.0931279	0.965945	0.969549	0.0223678	8.0481e-44	1.23914e-42	-0.646141	0.0863174	1.58562	0.346261	1.28743	0.503532	1.19606	0.0912396	1.5745	0.346261	1.28743	0.503532	1.19606	TNS1_S733	1	1	1	1
APLHPKRsPTSTGEA	438	sp|Q96L34|MARK4_HUMAN	MARK4	ENSG00000007047.15	S	0.100501	0.151018	0.237511	1.78723e-40	3.90077e-39	1.42709	0.29488	0.320098	-0.0527282	0.0816903	0.12707	0.231169	1.78723e-40	3.99033e-39	1.42709	0.29488	0.321047	-0.0527282	0.140963	1.49784	0.155526	1.46558	0.953652	0.976884	0.0574081	1.68964	0.155526	1.46558	0.953652	0.976884	MARK4_S438	1	1	1	1
APLHPRLsSAAEEKV	279	sp|Q13370|PDE3B_HUMAN	PDE3B	ENSG00000152270.9	S	1.81983e-09	1.39897e-08	-1.26117	0.67298	0.68798	-0.073596	1.21488e-28	4.43006e-28	-0.722297	3.20522e-14	5.17368e-13	-1.26175	0.67298	0.687847	-0.073596	1.21488e-28	4.55359e-28	-0.722297	0.400156	1.33242	0.400978	0.798624	0.676921	1.11794	0.922748	1.02799	0.400978	0.798624	0.676921	1.11794	PDE3B_S279	1	1	1	1
APLIKVQsDLEAKVN	183	sp|Q9BVV6|TALD3_HUMAN	KIAA0586	ENSG00000100578.17	S	2.03722e-06	9.11706e-06	0.483764	6.21125e-24	2.08261e-23	0.822213	NA	NA	NA	1.95257e-06	8.80854e-06	0.451242	6.21125e-24	2.11814e-23	0.822213	NA	NA	NA	0.127421	1.53334	0.949405	1.01713	NA	NA	0.10749	1.55142	0.949405	1.01713	NA	NA	KIAA0586_S183	1	1	1	1
APLPPQRsPRTRGLC	543	sp|Q9BST9|RTKN_HUMAN	RTKN	ENSG00000114993.17	S	0.225778	0.301142	0.024838	7.41951e-12	1.31854e-11	0.571479	0.000105393	0.000146876	-0.187352	0.246335	0.325976	-0.00181668	7.41951e-12	1.33563e-11	0.571479	0.000105393	0.000148831	-0.187352	0.239433	1.40191	0.203865	1.40512	0.258976	1.3533	0.118426	1.56654	0.203865	1.40512	0.258976	1.3533	RTKN_S543	1	1	1	1
APLQRSQsLPHSATV	167	sp|Q8WUA7|TB22A_HUMAN	TBC1D22A	ENSG00000054611.14	S	0.0484006	0.0799516	0.533349	1.54038e-27	6.33827e-27	0.737378	1.27037e-13	2.6176e-13	0.167503	0.00702162	0.0148358	0.423602	1.54038e-27	6.49758e-27	0.737378	1.27037e-13	2.6902e-13	0.167503	0.913478	0.971356	0.00411748	2.18648	0.0779758	1.61301	0.411292	1.24679	0.00411748	2.18648	0.0779758	1.61301	TBC1D22A_S167	1	1	1	1
APLRRGDsVDGPPDG	621	sp|Q8N350|CBARP_HUMAN	CBARP	ENSG00000099625.13	S	NA	NA	NA	NA	NA	NA	NA	NA	NA	0.881281	0.911181	-0.0589592	0.135202	0.14934	0.273018	NA	NA	NA	NA	NA	NA	NA	NA	NA	0.748984	1.10958	0.0104625	2.00027	NA	NA	CBARP_S621	1	0	1	1
APMPKLAtQSNEITI	174	sp|P04792|HSPB1_HUMAN	HSPB1	ENSG00000106211.9	T	0.382535	0.467887	0.374801	3.50831e-38	4.79617e-37	1.56503	7.90603e-15	1.70594e-14	0.446387	0.471501	0.555952	0.326641	3.50831e-38	4.87562e-37	1.56503	7.90603e-15	1.75295e-14	0.446387	0.657696	0.875629	0.118724	1.52328	0.0869497	0.6306	0.945717	0.979849	0.118724	1.52328	0.0869497	0.6306	HSPB1_T174	1	1	1	1
APMREPGsPAESEGR	570	sp|Q8TCT7|SPP2B_HUMAN	SPPL2B	ENSG00000005206.17	S	NA	NA	NA	NA	NA	NA	NA	NA	NA	0.286783	0.36954	-0.0205942	0.00810558	0.0095796	0.483809	1.1116e-07	1.81511e-07	0.165717	NA	NA	NA	NA	NA	NA	0.0608495	1.82964	0.505509	1.1964	0.22197	1.39124	SPPL2B_S570	1	0	1	1
APMSRATsGSSLPVG	311	sp|Q13905|RPGF1_HUMAN	RAPGEF1	ENSG00000107263.18	S	NA	NA	NA	NA	NA	NA	NA	NA	NA	0.139293	0.201252	0.0491129	2.05865e-16	4.48646e-16	0.650717	0.729936	0.747542	-0.0154451	NA	NA	NA	NA	NA	NA	0.896806	1.03555	0.488416	1.2034	0.714533	1.10275	RAPGEF1_S311	1	0	1	1
APNAQRRtPDSTFSE	208	sp|Q9NZI5|GRHL1_HUMAN	GRHL1	ENSG00000134317.18	T	2.65334e-05	9.54516e-05	0.404816	0.601606	0.622283	0.14439	NA	NA	NA	1.59204e-06	7.30476e-06	0.540137	0.601606	0.622281	0.14439	NA	NA	NA	0.201482	1.46325	0.391826	1.25789	NA	NA	0.42147	1.24803	0.391826	1.25789	NA	NA	GRHL1_T208	1	1	1	1
APNLAPAsPGPAQLQ	177	sp|Q6NY19|KANK3_HUMAN	KANK3	ENSG00000186994.11	S	0.142962	0.204276	-0.235924	0.0350943	0.0400172	-0.188803	9.49649e-38	6.62081e-37	-0.50405	0.0383843	0.0661599	-0.139157	0.0350943	0.040241	-0.188803	9.49649e-38	6.93101e-37	-0.50405	0.558186	0.83684	0.297392	0.755033	0.0106403	0.496704	0.474631	1.23097	0.297392	0.755033	0.0106403	0.496704	KANK3_S177	1	1	1	1
APPADFPsPRKSSGD	967	sp|Q8NG08|HELB_HUMAN	HELB	ENSG00000127311.10	S	NA	NA	NA	NA	NA	NA	NA	NA	NA	0.754171	0.80903	0.13043	3.2834e-05	4.35607e-05	0.547488	0.547619	0.572898	-0.0936255	NA	NA	NA	NA	NA	NA	0.0927048	1.72324	0.881122	1.04083	0.59244	2.12132	HELB_S967	1	0	1	1
APPEDKEsESEAKVD	21	sp|O95674|CDS2_HUMAN	CDS2	ENSG00000101290.14	S	0.0485437	0.0801638	0.264359	1.56652e-25	5.70734e-25	0.746616	4.14775e-13	8.42106e-13	-0.279867	0.0888881	0.136669	0.182711	1.56652e-25	5.80645e-25	0.746616	4.14775e-13	8.63957e-13	-0.279867	0.864692	0.954118	0.88963	1.03781	0.808374	1.06701	0.271217	0.738633	0.88963	1.03781	0.808374	1.06701	CDS2_S21	1	1	1	1
APPKKAKsSDSDSDS	166	sp|Q14978|NOLC1_HUMAN	NOLC1	ENSG00000166197.17	S	NA	NA	NA	NA	NA	NA	NA	NA	NA	0.00484577	0.0106405	0.723629	1.32305e-29	6.76975e-29	0.970147	0.25599	0.280212	-0.355139	NA	NA	NA	NA	NA	NA	0.749425	0.899683	0.0448607	1.72043	0.511942	0.663432	NOLC1_S166	1	0	1	1
APPKTREsDHSRSSS	907	sp|Q8NHM5|KDM2B_HUMAN	KDM2B	ENSG00000089094.19	S	0.0247704	0.0444472	0.260714	0.00156136	0.00190185	0.25408	7.65912e-06	1.1242e-05	0.23547	0.0010881	0.00278997	0.266854	0.00156136	0.00191628	0.25408	7.65912e-06	1.14012e-05	0.23547	0.53284	1.18537	0.276266	1.33891	0.14485	1.55944	0.544644	1.17611	0.276266	1.33891	0.14485	1.55944	KDM2B_S907	1	1	1	1
APPLHRRsMPVDERD	39	sp|P55042|RAD_HUMAN	RRAD	ENSG00000166592.12	S	3.399e-10	2.94455e-09	-0.972477	1.12439e-09	1.79558e-09	-1.10535	1.23794e-15	2.75359e-15	-0.724011	5.49146e-10	4.62159e-09	-1.08278	1.12439e-09	1.81292e-09	-1.10535	1.23794e-15	2.83701e-15	-0.724011	0.177397	0.685403	0.736143	1.09431	0.257916	1.46281	0.270434	0.741272	0.736143	1.09431	0.257916	1.46281	RRAD_S39	1	1	1	1
APPPQSQsPEVEQLG	934	sp|P52948|NUP98_HUMAN	NUP98	ENSG00000110713.17	S	0.505544	0.588376	-0.530084	3.72549e-28	1.61799e-27	0.789975	4.48373e-39	3.52795e-38	0.371856	0.554125	0.634631	-0.152104	3.72549e-28	1.66118e-27	0.789975	4.48373e-39	3.71797e-38	0.371856	0.295331	1.34405	0.141428	1.48412	0.0375524	1.75155	0.268516	1.35899	0.141428	1.48412	0.0375524	1.75155	NUP98_S934	1	1	1	1
APPPSRSsPELPPSG	13	sp|Q96D31|CRCM1_HUMAN	ORAI1	ENSG00000276045.3	S	0.683283	0.748581	-0.0823625	1.5248e-06	2.1538e-06	0.372523	5.29154e-11	9.8908e-11	-0.234463	0.789618	0.838212	-0.0375136	1.5248e-06	2.1683e-06	0.372523	5.29154e-11	1.01349e-10	-0.234463	0.437862	0.807408	0.88182	1.04054	0.288135	1.32954	0.656588	0.884613	0.88182	1.04054	0.288135	1.32954	ORAI1_S13	1	1	1	1
APPRFCDsPTSDLEM	358	sp|O15014|ZN609_HUMAN	ZNF609	ENSG00000180357.9	S	0.0431164	0.0722825	0.718155	1.78557e-18	4.31025e-18	0.725825	2.01752e-11	3.82745e-11	0.247707	5.40123e-17	1.24874e-15	0.710218	1.78557e-18	4.3635e-18	0.725825	2.01752e-11	3.92178e-11	0.247707	0.366855	1.30097	0.331445	1.29698	0.410777	0.776953	0.0678147	1.63753	0.331445	1.29698	0.410777	0.776953	ZNF609_S358	1	1	1	1
APPRFCEsPTSDLEM	421	sp|Q9ULD9|ZN608_HUMAN	ZNF608	ENSG00000168916.15	S	3.83204e-13	5.20139e-12	0.702766	1.08675e-10	1.83115e-10	0.682518	NA	NA	NA	8.48619e-13	1.11031e-11	0.691725	1.08675e-10	1.85271e-10	0.682518	NA	NA	NA	0.381854	1.27242	0.0581949	1.66479	NA	NA	0.41809	1.24193	0.0581949	1.66479	NA	NA	ZNF608_S421	1	1	1	1
APPRRKGsQITQQST	347	sp|P50750|CDK9_HUMAN	CDK9	ENSG00000136807.14	S	0.119429	0.175265	0.132434	0.132726	0.146007	-0.167266	7.48334e-12	1.45692e-11	0.15046	0.0931184	0.142122	0.0591575	0.132726	0.146672	-0.167266	7.48334e-12	1.49266e-11	0.15046	0.159849	1.50188	0.306151	0.758707	0.513042	1.19136	0.454125	1.23707	0.306151	0.758707	0.513042	1.19136	CDK9_S347	1	1	1	1
APPSRKRsWSSEEES	124	sp|Q8NFZ0|FBH1_HUMAN	FBH1	ENSG00000134452.19	S	0.0293606	0.0515762	-0.29466	3.95443e-26	1.47844e-25	0.669851	1.48998e-05	2.15688e-05	-0.144365	0.0331867	0.0582538	-0.287564	3.95443e-26	1.50491e-25	0.669851	1.48998e-05	2.18709e-05	-0.144365	0.779472	0.927012	0.0266378	1.81453	0.782906	1.08466	0.720221	1.10108	0.0266378	1.81453	0.782906	1.08466	FBH1_S124	1	1	1	1
APPSVTRsPVENDGY	238	sp|Q9UN30|SCML1_HUMAN	SCML1	ENSG00000047634.15	S	0.00540492	0.0116094	0.511073	1.1685e-09	1.86415e-09	0.503574	0.0891948	0.101545	-0.545665	0.000609314	0.00165946	0.495788	1.1685e-09	1.88167e-09	0.503574	0.0891948	0.102279	-0.545665	0.0719637	0.576478	0.829985	1.05914	0.0358619	5.53006e-10	0.0508326	0.560387	0.829985	1.05914	0.0358619	5.53006e-10	SCML1_S238	1	1	1	1
APPVDDLsPKKVKVV	1133	sp|Q92576|PHF3_HUMAN	PHF3	ENSG00000118482.12	S	0.922261	0.942367	-0.17546	6.22789e-22	1.82346e-21	0.742266	1.00572e-25	3.28587e-25	0.344401	0.903879	0.928532	-0.221895	6.22789e-22	1.85298e-21	0.742266	1.00572e-25	3.3708e-25	0.344401	0.645121	1.13135	0.273249	1.34122	0.173898	1.44069	0.90423	1.03275	0.273249	1.34122	0.173898	1.44069	PHF3_S1133	1	1	1	1
APPVRMSsTIFSTGG	20	sp|Q13177|PAK2_HUMAN	PAK2	ENSG00000180370.10	S	NA	NA	NA	NA	NA	NA	NA	NA	NA	0.00894161	0.0183984	-0.684691	9.09033e-34	6.76991e-33	0.953133	6.67763e-10	1.21582e-09	0.138779	NA	NA	NA	NA	NA	NA	0.408171	1.30093	0.158622	1.46039	0.544696	1.17642	PAK2_S20	1	0	1	1
APQNAVSsEETNDFK	63	sp|P10451|OSTP_HUMAN	SPP1	ENSG00000118785.14	S	NA	NA	NA	NA	NA	NA	NA	NA	NA	0.0119282	0.0236855	0.483562	1.05832e-09	1.70791e-09	1.55301	5.86939e-05	8.36877e-05	0.331493	NA	NA	NA	NA	NA	NA	5.61357e-05	3.21815	0.00887437	2.04712	0.00798724	2.09665	SPP1_S63	1	0	1	1
APQRAQIsSPNLRTR	420	sp|Q5TCZ1|SPD2A_HUMAN	SH3PXD2A	ENSG00000107957.16	S	7.29027e-07	3.55565e-06	0.62652	0.176119	0.192584	0.376148	0.00671325	0.00834281	0.071509	2.74179e-06	1.20603e-05	0.637351	0.176119	0.193292	0.376148	0.00671325	0.00843639	0.071509	0.0271066	1.87438	0.529799	0.844518	0.00156331	2.74312	0.0289436	1.81555	0.529799	0.844518	0.00156331	2.74312	SH3PXD2A_S420	1	1	1	1
APQSIPRsASYPCAA	759	sp|Q7Z3C6|ATG9A_HUMAN	ATG9A	ENSG00000198925.12	S	NA	NA	NA	NA	NA	NA	NA	NA	NA	2.59295e-20	9.56958e-19	1.26623	2.01386e-21	5.80555e-21	0.767649	2.61296e-34	1.41879e-33	0.701449	NA	NA	NA	NA	NA	NA	0.00945027	2.05937	0.478172	1.20925	0.0224204	1.86076	ATG9A_S759	1	0	1	1
APQSRRSsGELSSPL	606	sp|Q14162|SREC_HUMAN	SCARF1	ENSG00000074660.16	S	0.000383345	0.00107673	-1.10202	7.96163e-05	0.000102964	-0.404755	6.27153e-06	9.25752e-06	-0.211404	1.06487e-15	2.03843e-14	-0.729537	7.96163e-05	0.000103825	-0.404755	6.27153e-06	9.38689e-06	-0.211404	0.806083	0.930025	0.517561	0.83898	0.164723	0.645275	0.0609034	0.601804	0.517561	0.83898	0.164723	0.645275	SCARF1_S606	1	1	1	1
APQTQHVsPMRQVEP	133	sp|P29692|EF1D_HUMAN	EEF1D	ENSG00000104529.17	S	1.89124e-19	5.98322e-18	0.894633	5.16382e-16	1.0959e-15	0.497377	5.61597e-35	3.04468e-34	0.383432	1.27311e-17	3.22789e-16	0.904848	5.16382e-16	1.10785e-15	0.497377	5.61597e-35	3.16963e-34	0.383432	0.993881	0.997952	0.0425326	1.73074	0.0334646	1.78498	0.487898	0.830572	0.0425326	1.73074	0.0334646	1.78498	EEF1D_S133	1	1	1	1
APRADEGsESRTLDV	88	sp|P16383|GCFC2_HUMAN	GCFC2	ENSG00000005436.14	S	NA	NA	NA	NA	NA	NA	NA	NA	NA	1.18332e-05	4.58854e-05	0.415803	1.9987e-13	3.82855e-13	0.432031	1.04691e-13	2.22344e-13	0.222898	NA	NA	NA	NA	NA	NA	0.915006	1.02951	0.136754	1.49184	0.962746	1.01257	GCFC2_S88	1	0	1	1
APRAPSAsPLALHAS	486	sp|Q8N3F8|MILK1_HUMAN	MICALL1	ENSG00000100139.13	S	0.458671	0.543161	0.0724655	5.15844e-30	2.62632e-29	1.10093	5.24443e-07	8.21679e-07	0.120915	0.355716	0.44187	0.0838045	5.15844e-30	2.71844e-29	1.10093	5.24443e-07	8.33934e-07	0.120915	0.00597847	2.20099	0.0551936	1.67525	0.00257728	2.28882	0.0151588	2.00283	0.0551936	1.67525	0.00257728	2.28882	MICALL1_S486	1	1	1	1
APRAQSGsDSSPEPK	1618	sp|Q9UQ35|SRRM2_HUMAN	SRRM2	ENSG00000167978.17	S	NA	NA	NA	NA	NA	NA	NA	NA	NA	0.358342	0.444457	0.177853	0.189546	0.204101	-0.146289	NA	NA	NA	NA	NA	NA	NA	NA	NA	0.311416	1.31194	0.10018	1.55667	NA	NA	SRRM2_S1618	1	0	1	1
APRARSAsQDRLEEV	316	sp|Q9P227|RHG23_HUMAN	ARHGAP23	ENSG00000275832.5	S	0.0119818	0.0234128	-0.455025	8.22722e-06	1.11966e-05	0.580286	3.18592e-34	1.647e-33	-1.35419	0.0159013	0.0305398	-0.521554	8.22722e-06	1.12946e-05	0.580286	3.18592e-34	1.70769e-33	-1.35419	0.422002	1.27129	0.931964	0.977403	0.0081444	0.470196	0.990105	1.00363	0.931964	0.977403	0.0081444	0.470196	ARHGAP23_S316	1	1	1	1
APRDLDEsSGVRHVR	145	sp|Q9P0J7|KCMF1_HUMAN	KCMF1	ENSG00000176407.18	S	NA	NA	NA	NA	NA	NA	NA	NA	NA	1.90121e-09	1.46466e-08	-0.828784	1.78589e-40	3.99033e-39	0.951906	0.352626	0.378719	0.0246087	NA	NA	NA	NA	NA	NA	0.882856	0.960438	0.159003	1.46001	0.738044	1.09455	KCMF1_S145	1	0	1	1
APRDQGRsPGRMSAL	13	sp|Q96BI1|S22AI_HUMAN	SLC22A18	ENSG00000110628.16	S	NA	NA	NA	NA	NA	NA	NA	NA	NA	0.645267	0.717025	-0.00104013	0.00135878	0.00167587	0.430242	0.0663814	0.0770166	-0.182996	NA	NA	NA	NA	NA	NA	0.462031	0.791834	0.0315713	0.556595	0.130234	0.666124	SLC22A18_S13	1	0	1	1
APRDRSSsFAGGRRL	1173	sp|Q8TF72|SHRM3_HUMAN	SHROOM3	ENSG00000138771.16	S	1.30255e-06	6.03782e-06	-0.682414	0.821931	0.834071	-0.00749454	3.05922e-08	5.05721e-08	-0.232661	1.76019e-06	8.01619e-06	-0.684259	0.821931	0.833715	-0.00749454	3.05922e-08	5.15029e-08	-0.232661	0.589849	0.847636	0.114555	0.653208	0.448182	0.815659	0.411677	0.776629	0.114555	0.653208	0.448182	0.815659	SHROOM3_S1173	1	1	1	1
APREEPLtPRLKPEG	958	sp|O15357|SHIP2_HUMAN	INPPL1	ENSG00000165458.14	T	0.0246104	0.0442089	-0.23901	1.88385e-13	3.56827e-13	0.638628	1.23114e-12	2.45637e-12	0.157259	0.034868	0.0608656	-0.20489	1.88385e-13	3.61332e-13	0.638628	1.23114e-12	2.52029e-12	0.157259	0.989003	0.995409	0.374749	1.26917	0.280057	1.33662	0.889885	0.954843	0.374749	1.26917	0.280057	1.33662	INPPL1_T958	1	1	1	1
APRERGSsLSGTDDG	277	sp|Q9Y6D5|BIG2_HUMAN	ARFGEF2	ENSG00000124198.9	S	NA	NA	NA	NA	NA	NA	NA	NA	NA	0.663215	0.732316	-0.0859469	4.28719e-41	1.15336e-39	1.31928	4.46703e-29	1.72291e-28	0.341552	NA	NA	NA	NA	NA	NA	0.38888	0.793483	0.346357	1.28749	0.744074	1.09126	ARFGEF2_S277	1	0	1	1
APRERRGtPEKEKLP	860	sp|O94875|SRBS2_HUMAN	SORBS2	ENSG00000154556.18	T	0.00650938	0.013674	-1.0011	5.28812e-05	6.88369e-05	-0.428815	4.15028e-37	2.72178e-36	-1.00323	0.0231549	0.042426	-0.850999	5.28812e-05	6.94052e-05	-0.428815	4.15028e-37	2.84541e-36	-1.00323	0.0203692	0.446721	0.000714814	0.387072	1.56722e-06	0.252122	0.00823216	0.442207	0.000714814	0.387072	1.56722e-06	0.252122	SORBS2_T860	1	1	1	1
APRIESKsMSAPVIF	117	sp|O60749|SNX2_HUMAN	SNX2	ENSG00000205302.7	S	0.203401	0.275903	0.226525	3.94118e-22	1.16377e-21	0.779904	1.79567e-29	6.93133e-29	-0.24812	0.144797	0.207864	0.155507	3.94118e-22	1.18295e-21	0.779904	1.79567e-29	7.14117e-29	-0.24812	0.538362	0.84589	0.665967	1.12262	0.460884	1.21824	0.652302	0.8853	0.665967	1.12262	0.460884	1.21824	SNX2_S117	1	1	1	1
APRKDQEsPKMPRKE	1039	sp|Q92835|SHIP1_HUMAN	INPP5D	ENSG00000168918.14	S	0.000217909	0.000647197	-0.685849	0.0111525	0.0129862	-0.313499	5.1045e-18	1.23894e-17	-0.546904	0.00219141	0.00522434	-0.68915	0.0111525	0.0130652	-0.313499	5.1045e-18	1.2727e-17	-0.546904	0.568163	0.857504	0.408707	0.801069	0.694717	1.11065	0.809255	0.937182	0.408707	0.801069	0.694717	1.11065	INPP5D_S1039	1	1	1	1
APRLPEFsFEKRQVV	321	sp|Q9C0E8|LNP_HUMAN	LNPK	ENSG00000144320.14	S	NA	NA	NA	NA	NA	NA	NA	NA	NA	0.000887649	0.0023282	-0.626577	5.72597e-22	1.70737e-21	0.596458	3.34494e-29	1.31491e-28	-0.50327	NA	NA	NA	NA	NA	NA	0.208016	1.47804	0.468912	1.21428	0.696144	1.11016	LNPK_S321	1	0	1	1
APRNQPPsPEFVARP	46	sp|Q9BSE5|SPEB_HUMAN	AGMAT	ENSG00000116771.6	S	3.2881e-10	2.85599e-09	-0.925362	3.81942e-05	5.00505e-05	-0.345055	7.52717e-29	2.77641e-28	-0.820354	2.53664e-11	2.62147e-10	-0.83465	3.81942e-05	5.04816e-05	-0.345055	7.52717e-29	2.85372e-28	-0.820354	0.722839	1.09949	0.929246	0.976518	0.0125056	0.504791	0.59722	1.15185	0.929246	0.976518	0.0125056	0.504791	AGMAT_S46	1	1	1	1
APRPPETsPEMRSSR	285	sp|Q8N3D4|EH1L1_HUMAN	EHBP1L1	ENSG00000173442.13	S	NA	NA	NA	NA	NA	NA	NA	NA	NA	0.88937	0.917211	0.0538014	1.8003e-05	2.42237e-05	0.28271	7.50887e-05	0.000106611	-0.0896549	NA	NA	NA	NA	NA	NA	0.542507	0.844159	0.133366	1.49725	0.0793275	1.60413	EHBP1L1_S285	1	0	1	1
APRPPSSsPEQRTGQ	853	sp|Q5H9R7|PP6R3_HUMAN	PPP6R3	ENSG00000110075.14	S	NA	NA	NA	NA	NA	NA	NA	NA	NA	3.35743e-14	5.40352e-13	1.05257	2.6625e-29	1.33759e-28	0.73795	3.50781e-28	1.30522e-27	0.302292	NA	NA	NA	NA	NA	NA	0.378949	1.3183	0.0363884	1.76025	0.192747	1.41929	PPP6R3_S853	1	0	1	1
APRPSAPsPPPRSRS	24	sp|Q8IV50|LYSM2_HUMAN	LYSMD2	ENSG00000140280.14	S	NA	NA	NA	NA	NA	NA	NA	NA	NA	0.573428	0.652264	0.137747	4.07937e-06	5.72989e-06	0.398595	0.0373202	0.0442732	0.0650591	NA	NA	NA	NA	NA	NA	0.596609	0.856306	0.495546	0.832588	0.68366	0.89657	LYSMD2_S24	1	0	1	1
APRPVPGsPARDAPA	1460	sp|Q5TZA2|CROCC_HUMAN	CROCC	ENSG00000058453.17	S	0.00340205	0.00763887	-0.246513	2.22129e-05	2.957e-05	0.346176	3.93295e-11	7.39276e-11	-0.158848	0.00456872	0.0101028	-0.232133	2.22129e-05	2.98239e-05	0.346176	3.93295e-11	7.57533e-11	-0.158848	0.706911	1.11744	0.95691	0.985598	0.0890606	0.632083	0.899559	0.965254	0.95691	0.985598	0.0890606	0.632083	CROCC_S1460	1	1	1	1
APRQRGAsTVSSSSS	120	sp|Q5VTQ0|TT39B_HUMAN	TTC39B	ENSG00000155158.20	S	3.84419e-23	2.07347e-21	-1.41303	5.75719e-09	8.88349e-09	-0.481533	5.4367e-36	3.23778e-35	-0.894814	3.29063e-20	1.20037e-18	-1.41831	5.75719e-09	8.95979e-09	-0.481533	5.4367e-36	3.37977e-35	-0.894814	0.0580521	0.580053	0.423954	1.23801	0.23069	0.724253	0.114063	0.636761	0.423954	1.23801	0.23069	0.724253	TTC39B_S120	1	1	1	1
APRRRAAsMDSSSKL	197	sp|P98177|FOXO4_HUMAN	FOXO4	ENSG00000184481.17	S	4.97743e-06	2.06829e-05	-0.577301	2.19171e-11	3.79108e-11	0.779535	0.547619	0.572169	-0.0313253	8.95564e-06	3.56366e-05	-0.559038	2.19171e-11	3.83735e-11	0.779535	0.547619	0.572898	-0.0313253	0.976371	1.00851	0.162758	0.685881	0.198543	7.26868e-10	0.590969	0.861394	0.162758	0.685881	0.198543	7.26868e-10	FOXO4_S197	1	1	1	1
APRRRAVsMDNSNKY	253	sp|O43524|FOXO3_HUMAN	FOXO3	ENSG00000118689.15	S	0.313187	0.396692	-0.297271	3.46058e-07	5.0449e-07	0.637233	0.588463	0.610689	0.0547005	0.317339	0.401997	-0.311957	3.46058e-07	5.07137e-07	0.637233	0.588463	0.611501	0.0547005	0.951945	1.01816	0.0783395	1.61256	0.0791225	1.76924	0.248907	1.38767	0.0783395	1.61256	0.0791225	1.76924	FOXO3_S253	1	1	1	1
APRRRSPsPTPTPGP	19	sp|P49450|CENPA_HUMAN	CENPA	ENSG00000115163.15	S	9.81352e-17	2.13831e-15	1.2013	2.96329e-45	2.91985e-43	4.56635	3.69636e-18	9.05751e-18	0.608681	4.20466e-17	9.84498e-16	1.098	2.96329e-45	2.83271e-43	4.56635	3.69636e-18	9.30227e-18	0.608681	0.0385513	1.75137	8.94986e-06	3.52219	0.158905	1.58299	0.157781	1.46247	8.94986e-06	3.52219	0.158905	1.58299	CENPA_S19	1	1	1	1
APRSRDSsSGGGDSA	38	sp|P23378|GCSP_HUMAN	GLDC	ENSG00000178445.10	S	NA	NA	NA	NA	NA	NA	NA	NA	NA	3.10211e-08	1.9467e-07	-0.933554	0.0620797	0.0700885	-0.24238	4.21035e-44	7.13284e-43	-1.85745	NA	NA	NA	NA	NA	NA	0.436754	1.23148	0.350665	1.28444	0.170097	0.691523	GLDC_S38	1	0	1	1
APRTSSSsDDSKRSP	587	sp|Q9C0B5|ZDHC5_HUMAN	ZDHHC5	ENSG00000156599.11	S	7.09521e-05	0.000234761	-0.509548	2.3678e-29	1.15669e-28	0.902303	0.0645969	0.0743513	0.0343381	2.65641e-05	9.64705e-05	-0.540073	2.3678e-29	1.19354e-28	0.902303	0.0645969	0.0749844	0.0343381	0.523517	0.838739	0.585222	1.1572	0.523215	0.842021	0.986102	1.00468	0.585222	1.1572	0.523215	0.842021	ZDHHC5_S587	1	1	1	1
APSARRNsTTFPSRH	62	sp|Q96E09|F122A_HUMAN	FAM122A	ENSG00000187866.10	S	0.119589	0.175445	-0.132303	0.000421874	0.000525149	0.18175	9.25119e-18	2.21357e-17	-0.27529	0.115585	0.171057	-0.116603	0.000421874	0.000529584	0.18175	9.25119e-18	2.27719e-17	-0.27529	0.32285	0.765933	0.558379	0.85449	0.199484	1.4456	0.3211	0.765245	0.558379	0.85449	0.199484	1.4456	FAM122A_S62	1	1	1	1
APSEGAGsDVFDGDL	1083	sp|P04626|ERBB2_HUMAN	ERBB2	ENSG00000141736.13	S	0.00202038	0.00480793	-0.894984	0.838579	0.85033	0.0412763	2.59763e-09	4.49949e-09	-0.313196	0.00122947	0.00311008	-0.986023	0.838579	0.849969	0.0412763	2.59763e-09	4.58755e-09	-0.313196	0.185801	0.683893	0.88416	0.961764	0.420839	0.806107	0.0550856	0.586399	0.88416	0.961764	0.420839	0.806107	ERBB2_S1083	1	1	1	1
APSEPAAsPHQRRSA	849	sp|Q5VUB5|F1711_HUMAN	FAM171A1	ENSG00000148468.17	S	1.40415e-06	6.46868e-06	-0.593005	0.24232	0.259024	-0.107545	6.00825e-26	1.97519e-25	-0.588265	3.00151e-06	1.31007e-05	-0.621084	0.24232	0.259606	-0.107545	6.00825e-26	2.02501e-25	-0.588265	0.69695	0.900321	0.360978	1.27672	0.439444	0.809876	0.717805	0.907159	0.360978	1.27672	0.439444	0.809876	FAM171A1_S849	1	1	1	1
APSLEDGsDAFMSPQ	272	sp|O75387|LAT3_HUMAN	SLC43A1	ENSG00000149150.9	S	0.0104914	0.0207895	-0.461539	1.03831e-09	1.66215e-09	0.393996	4.73042e-09	8.06823e-09	-0.235417	0.000215825	0.000651407	-0.382693	1.03831e-09	1.67772e-09	0.393996	4.73042e-09	8.21939e-09	-0.235417	0.176943	0.694711	0.883445	0.961431	0.0215157	0.535278	0.312116	0.762532	0.883445	0.961431	0.0215157	0.535278	SLC43A1_S272	1	1	1	1
APSPDSDsDTDSEDP	25	sp|Q9NP71|MLXPL_HUMAN	MLXIPL	ENSG00000009950.16	S	0.889403	0.91619	0.0726744	0.216122	0.231522	-0.243445	0.430692	0.456018	-0.0493788	0.748351	0.804195	-0.0253351	0.216122	0.232065	-0.243445	0.430692	0.45695	-0.0493788	0.676859	0.894074	0.43448	0.80962	0.0752611	0.619389	0.68262	0.895958	0.43448	0.80962	0.0752611	0.619389	MLXIPL_S25	1	1	1	1
APSPGRVsPPTPARG	42	sp|Q9H7Z6|KAT8_HUMAN	KAT8	ENSG00000103510.20	S	0.552475	0.632834	-0.0674354	5.7107e-08	8.53042e-08	0.33133	1.48145e-12	2.95003e-12	0.180988	0.383778	0.469583	-0.156649	5.7107e-08	8.58575e-08	0.33133	1.48145e-12	3.02724e-12	0.180988	0.814141	1.06495	0.217378	1.39338	0.00369512	2.2077	0.0546442	1.68408	0.217378	1.39338	0.00369512	2.2077	KAT8_S42	1	1	1	1
APSQDDEsGGIEDSP	672	sp|Q9H4G0|E41L1_HUMAN	EPB41L1	ENSG00000088367.23	S	0.655031	0.723604	-0.00306838	2.42069e-06	3.39802e-06	0.656698	2.60336e-07	4.11664e-07	-0.262389	0.893173	0.920198	0.131229	2.42069e-06	3.42017e-06	0.656698	2.60336e-07	4.18028e-07	-0.262389	0.843473	1.0657	0.376841	1.26676	0.305684	1.31653	0.827547	0.933083	0.376841	1.26676	0.305684	1.31653	EPB41L1_S672	1	1	1	1
APSRARNsGTQSDGE	961	sp|Q6P1M3|L2GL2_HUMAN	LLGL2	ENSG00000073350.14	S	5.93979e-13	7.80574e-12	-0.947116	1.27301e-17	2.94336e-17	0.84057	7.5524e-20	1.97712e-19	-0.372485	3.30379e-15	5.90847e-14	-0.951438	1.27301e-17	2.97514e-17	0.84057	7.5524e-20	2.03021e-19	-0.372485	0.367926	0.785258	0.579432	1.16068	0.788056	0.930506	0.025274	0.543886	0.579432	1.16068	0.788056	0.930506	LLGL2_S961	1	1	1	1
APSRGALsPSGSAKE	676	sp|Q13207|TBX2_HUMAN	TBX2	ENSG00000121068.14	S	0.320186	0.404375	-0.280742	0.101626	0.112632	0.145494	NA	NA	NA	0.19865	0.271956	-0.246018	0.101626	0.113125	0.145494	NA	NA	NA	0.360871	1.30819	0.607303	1.1476	NA	NA	0.705165	1.10789	0.607303	1.1476	NA	NA	TBX2_S676	1	1	1	1
APSSARAsPLLSDKH	1700	sp|Q8N1I0|DOCK4_HUMAN	DOCK4	ENSG00000128512.23	S	2.1687e-07	1.15723e-06	0.517103	2.22234e-21	6.29072e-21	0.702319	2.02346e-08	3.37405e-08	0.156716	1.16485e-07	6.55391e-07	0.511403	2.22234e-21	6.3888e-21	0.702319	2.02346e-08	3.43909e-08	0.156716	0.00320587	2.22567	0.216967	1.3919	0.0798477	1.60326	0.00981702	2.0109	0.216967	1.3919	0.0798477	1.60326	DOCK4_S1700	1	1	1	1
APSSPEIsPQSSPRP	2077	sp|Q9UPU5|UBP24_HUMAN	USP24	ENSG00000162402.14	S	NA	NA	NA	NA	NA	NA	NA	NA	NA	0.225849	0.302868	0.409957	7.88756e-22	2.32762e-21	0.665581	0.0345187	0.0410593	-0.0297474	NA	NA	NA	NA	NA	NA	0.901828	1.03556	0.364854	1.27421	0.87249	1.04395	USP24_S2077	1	0	1	1
APSSPLTsPSDTRSF	270	sp|Q8IWB9|TEX2_HUMAN	TEX2	ENSG00000136478.7	S	1.48983e-09	1.16102e-08	-0.401698	9.56009e-20	2.46566e-19	0.782186	0.0706402	0.0809735	0.0563155	1.37018e-08	9.11512e-08	-0.575564	9.56009e-20	2.50059e-19	0.782186	0.0706402	0.0816614	0.0563155	0.0669409	0.60809	0.850749	1.05159	0.463758	1.21683	0.839466	0.947202	0.850749	1.05159	0.463758	1.21683	TEX2_S270	1	1	1	1
APSSRRFsEDSSTSK	1296	sp|Q14207|NPAT_HUMAN	NPAT	ENSG00000149308.17	S	0.0267991	0.0476207	0.17561	6.86424e-19	1.68319e-18	0.785875	0.135375	0.15158	0.0684783	0.017885	0.033857	0.179498	6.86424e-19	1.70557e-18	0.785875	0.135375	0.15265	0.0684783	0.696101	0.899417	0.662356	1.12386	0.7835	1.1246	0.950801	0.983436	0.662356	1.12386	0.7835	1.1246	NPAT_S1296	1	1	1	1
APSTRRDsAEPSSSR	920	sp|Q6ZU35|K1211_HUMAN	KIAA1211		S	2.21763e-14	3.60853e-13	-0.998272	NA	NA	NA	NA	NA	NA	2.49899e-13	3.53858e-12	-0.940746	NA	NA	NA	NA	NA	NA	0.953768	1.01564	NA	NA	NA	NA	0.74584	1.09068	NA	NA	NA	NA	KIAA1211_S920	1	1	1	1
APSVKGVsFDQANNL	708	sp|Q14160|SCRIB_HUMAN	SCRIB	ENSG00000180900.20	S	0.104336	0.15594	-0.136001	4.2263e-32	2.51508e-31	1.39625	1.15459e-06	1.78154e-06	-0.452879	0.151016	0.215627	-0.208394	4.2263e-32	2.61486e-31	1.39625	1.15459e-06	1.8069e-06	-0.452879	0.685957	1.11801	0.467458	1.21481	0.194769	0.577272	0.681279	1.11997	0.467458	1.21481	0.194769	0.577272	SCRIB_S708	1	1	1	1
APSVSHVsPRKNPSV	224	sp|Q8WXE1|ATRIP_HUMAN	ATRIP	ENSG00000164053.21	S	NA	NA	NA	NA	NA	NA	NA	NA	NA	0.314023	0.398414	0.00736444	3.53629e-40	7.00538e-39	1.27266	6.80031e-14	1.45406e-13	0.398133	NA	NA	NA	NA	NA	NA	0.126002	0.615098	0.49358	1.20141	0.0869336	1.7532	ATRIP_S224	1	0	1	1
APSYLARsLADVPRE	102	sp|Q9H4B6|SAV1_HUMAN	SAV1	ENSG00000151748.15	S	NA	NA	NA	NA	NA	NA	NA	NA	NA	0.0342451	0.0598875	-0.330521	0.00684323	0.00812559	0.178399	2.51592e-18	6.36523e-18	-0.374433	NA	NA	NA	NA	NA	NA	0.131367	1.63974	0.609373	1.14634	0.379277	0.75883	SAV1_S102	1	0	1	1
APTIQQSsPGSSLRL	310	sp|Q9UQ49|NEUR3_HUMAN	NEU3	ENSG00000162139.10	S	1.11879e-06	5.25865e-06	-0.659044	1.52402e-06	2.15287e-06	0.358793	3.30883e-09	5.70566e-09	-0.490502	1.0482e-06	4.97846e-06	-0.542549	1.52402e-06	2.16732e-06	0.358793	3.30883e-09	5.81596e-09	-0.490502	0.554454	1.18423	0.82914	1.05953	0.568234	0.809055	0.538755	1.18806	0.82914	1.05953	0.568234	0.809055	NEU3_S310	1	1	1	1
APTKRNSsPPPSPNK	1178	sp|P20020|AT2B1_HUMAN	ATP2B1	ENSG00000070961.15	S	0.537144	0.618244	0.112655	5.0659e-17	1.12467e-16	0.762249	0.00110701	0.00143614	0.130151	0.661184	0.730621	0.054247	5.0659e-17	1.13618e-16	0.762249	0.00110701	0.00145401	0.130151	0.353635	1.28548	0.000139972	2.88828	0.000414717	2.64647	0.225422	1.38976	0.000139972	2.88828	0.000414717	2.64647	ATP2B1_S1178	1	1	1	1
APTKRPRsSTVTEAP	331	sp|Q8TD19|NEK9_HUMAN	NEK9	ENSG00000119638.13	S	0.000230082	0.000679792	-0.288074	1.91769e-09	3.03882e-09	0.314315	0.200258	0.221023	0.0494593	5.07802e-05	0.000174791	-0.349736	1.91769e-09	3.06636e-09	0.314315	0.200258	0.22208	0.0494593	0.282314	0.743513	0.492899	1.20167	0.875747	0.959006	0.244123	0.729002	0.492899	1.20167	0.875747	0.959006	NEK9_S331	1	1	1	1
APTQEKPtSPGKAIE	349	sp|Q9BX66|SRBS1_HUMAN	SORBS1	ENSG00000095637.22	T	NA	NA	NA	NA	NA	NA	NA	NA	NA	0.0026344	0.00616569	-0.817245	0.324317	0.343185	-0.089005	2.17345e-47	7.47558e-46	-0.949731	NA	NA	NA	NA	NA	NA	0.335424	0.744132	0.272308	0.744959	0.887224	1.03864	SORBS1_T349	1	0	1	1
APTSAYSsPARSLGD	23	sp|O43301|HS12A_HUMAN	HSPA12A	ENSG00000165868.15	S	NA	NA	NA	NA	NA	NA	NA	NA	NA	0.0439273	0.0743413	-0.25301	0.00327698	0.00393957	0.321928	3.10148e-23	9.70961e-23	-0.593078	NA	NA	NA	NA	NA	NA	0.681435	1.1428	0.710362	1.10442	0.511622	1.1923	HSPA12A_S23	1	0	1	1
APVAEQVsALHRRIK	94	sp|Q9UBR1|BUP1_HUMAN	UPB1	ENSG00000100024.15	S	0.00348378	0.007806	-0.886897	1.61574e-06	2.28125e-06	-0.446145	4.28941e-42	4.86207e-41	-1.64794	0.00235476	0.00557516	-0.910758	1.61574e-06	2.29581e-06	-0.446145	4.28941e-42	5.10662e-41	-1.64794	0.692656	0.880806	0.00277816	0.439187	0.000132568	0.344883	0.692656	0.880806	0.00277816	0.439187	0.000132568	0.344883	UPB1_S94	1	1	1	1
APVGSVVsVPSQSSA	362	sp|P52594|AGFG1_HUMAN	AGFG1	ENSG00000173744.17	S	0.015765	0.0298515	-0.447257	8.83735e-41	2.09142e-39	1.65883	1.15446e-30	4.78836e-30	0.34411	0.0182847	0.0345126	-0.401421	8.83735e-41	2.13261e-39	1.65883	1.15446e-30	4.92926e-30	0.34411	0.610287	1.18522	0.188303	1.42496	0.0423027	1.73098	0.904824	1.04058	0.188303	1.42496	0.0423027	1.73098	AGFG1_S362	1	1	1	1
APVNISSsDLTGRQD	384	sp|P48730|KC1D_HUMAN	CSNK1D	ENSG00000141551.14	S	NA	NA	NA	NA	NA	NA	NA	NA	NA	0.203401	0.277255	0.101831	1.57278e-32	1.02032e-31	1.08684	4.74127e-19	1.22405e-18	0.268291	NA	NA	NA	NA	NA	NA	0.785447	0.928327	0.0588808	1.66459	0.295329	0.755839	CSNK1D_S384	1	0	1	1
APVRPKTsPGSPKTV	98	sp|Q9UGJ0|AAKG2_HUMAN	PRKAG2	ENSG00000106617.15	S	2.63524e-20	9.61247e-19	-1.57844	4.4434e-10	7.30974e-10	-0.589231	8.1978e-35	4.36127e-34	-0.672522	7.20468e-21	2.88953e-19	-1.42758	4.4434e-10	7.3788e-10	-0.589231	8.1978e-35	4.53917e-34	-0.672522	0.0383611	0.560188	0.0330983	0.559672	0.0241387	0.544297	0.0893829	0.632639	0.0330983	0.559672	0.0241387	0.544297	PRKAG2_S98	1	1	1	1
APVSGSRsPDREASG	9	sp|Q8N5F7|NKAP_HUMAN	NKAP	ENSG00000101882.10	S	3.02575e-15	5.47598e-14	0.834157	4.1103e-35	3.51123e-34	0.844777	1.63237e-20	4.37169e-20	0.345782	2.53576e-16	5.26583e-15	0.797811	4.1103e-35	3.638e-34	0.844777	1.63237e-20	4.49738e-20	0.345782	0.814917	1.06464	0.0110218	1.99115	0.621341	1.15195	0.756267	0.920139	0.0110218	1.99115	0.621341	1.15195	NKAP_S9	1	1	1	1
APVSIQRsAPGGGGK	198	sp|Q14847|LASP1_HUMAN	LASP1	ENSG00000002834.18	S	NA	NA	NA	NA	NA	NA	NA	NA	NA	0.223987	0.300775	-0.2493	4.62843e-38	6.25671e-37	1.3108	0.0925415	0.105938	0.00345707	NA	NA	NA	NA	NA	NA	0.320406	0.753344	0.0462597	1.7102	0.306524	0.758655	LASP1_S198	1	0	1	1
APVTPPPsVGGSRQR	421	sp|Q96IG2|FXL20_HUMAN	FBXL20	ENSG00000108306.13	S	0.174363	0.242002	-0.16877	1.463e-23	4.79865e-23	0.869744	0.0100934	0.012389	0.0817628	0.126895	0.185562	-0.135371	1.463e-23	4.88135e-23	0.869744	0.0100934	0.0125272	0.0817628	0.744768	1.11685	0.23217	1.37737	0.389018	1.26017	0.855404	1.05826	0.23217	1.37737	0.389018	1.26017	FBXL20_S421	1	1	1	1
APWGFRLsGGIDFNQ	18	sp|Q53GG5|PDLI3_HUMAN	PDLIM3	ENSG00000154553.16	S	0.184346	0.25378	-0.13116	0.00172229	0.00209521	0.437333	0.413766	0.439399	0.132188	0.123859	0.181653	-0.130529	0.00172229	0.00211129	0.437333	0.413766	0.440316	0.132188	0.765796	0.918376	0.671014	1.12035	0.659131	1.12517	0.864902	1.04828	0.671014	1.12035	0.659131	1.12517	PDLIM3_S18	1	1	1	1
APWGSNPsPSAESTQ	946	sp|Q96N67|DOCK7_HUMAN	DOCK7	ENSG00000116641.18	S	0.570415	0.649354	0.146269	2.81756e-36	2.82311e-35	1.17568	7.1256e-29	2.62956e-28	0.273503	0.215274	0.290882	0.366468	2.81756e-36	2.90158e-35	1.17568	7.1256e-29	2.70297e-28	0.273503	0.49789	1.25876	0.0904183	1.57868	0.43626	1.23171	0.173921	1.5005	0.0904183	1.57868	0.43626	1.23171	DOCK7_S946	1	1	1	1
APWKRSRsRASPATH	1866	sp|Q9UQ35|SRRM2_HUMAN	SRRM2	ENSG00000167978.17	S	7.62169e-06	3.06563e-05	0.510218	0.189546	0.203655	-0.146289	NA	NA	NA	3.63929e-08	2.2549e-07	0.636075	0.189546	0.204101	-0.146289	NA	NA	NA	0.52906	1.18406	0.10018	1.55667	NA	NA	0.44398	1.22828	0.10018	1.55667	NA	NA	SRRM2_S1866	1	1	1	1
APYPRMDsYEQEEDI	263	sp|Q02410|APBA1_HUMAN	APBA1	ENSG00000107282.8	S	NA	NA	NA	NA	NA	NA	NA	NA	NA	1.92968e-09	1.48297e-08	-1.14451	1.02551e-07	1.52819e-07	-0.689518	4.01199e-20	1.08634e-19	-0.584077	NA	NA	NA	NA	NA	NA	0.00374105	0.447811	0.00243883	0.430292	0.00626795	0.473758	APBA1_S263	1	0	1	1
AQAARGSsNASLKEE	200	sp|Q92539|LPIN2_HUMAN	LPIN2	ENSG00000101577.9	S	0.000700421	0.0018552	-0.536854	0.252541	0.269331	-0.160261	1.28996e-24	4.08759e-24	-0.482013	9.69249e-09	6.6116e-08	-0.65421	0.252541	0.26996	-0.160261	1.28996e-24	4.19633e-24	-0.482013	0.218062	0.678209	0.0210214	0.533908	0.0233316	0.539543	0.00116565	0.40386	0.0210214	0.533908	0.0233316	0.539543	LPIN2_S200	1	1	1	1
AQAASEVtPTGEKEG	243	sp|Q9NSC5|HOME3_HUMAN	HOMER3	ENSG00000051128.19	T	0.00020925	0.000623844	-0.429738	9.13749e-12	1.61366e-11	0.794044	0.0110954	0.0136081	-0.0779848	0.000245062	0.000730051	-0.369941	9.13749e-12	1.63458e-11	0.794044	0.0110954	0.013755	-0.0779848	0.618161	0.855556	0.00792281	2.06532	0.0401379	1.75004	0.507077	0.818266	0.00792281	2.06532	0.0401379	1.75004	HOMER3_T243	1	1	1	1
AQAERGGsRPSSNLS	544	sp|Q9H8M2|BRD9_HUMAN	BRD9	ENSG00000028310.18	S	0.474638	0.558252	-0.0453051	7.28626e-21	2.00634e-20	0.746714	0.0032822	0.00415798	0.113734	0.466279	0.551059	-0.0254564	7.28626e-21	2.0374e-20	0.746714	0.0032822	0.00420709	0.113734	0.871689	1.05827	0.0223837	1.85277	0.535774	1.18402	0.0860276	1.6812	0.0223837	1.85277	0.535774	1.18402	BRD9_S544	1	1	1	1
AQALSSGsGSQETKI	425	sp|O95747|OXSR1_HUMAN	OXSR1	ENSG00000172939.9	S	0.139867	0.200518	-0.20948	3.287e-18	7.82783e-18	0.488344	3.56247e-11	6.70621e-11	-0.157852	0.166095	0.233689	-0.19357	3.287e-18	7.92158e-18	0.488344	3.56247e-11	6.87079e-11	-0.157852	0.283825	0.735406	0.478079	1.209	0.619831	0.875574	0.30752	0.745937	0.478079	1.209	0.619831	0.875574	OXSR1_S425	1	1	1	1
AQAQAAStPRKARAS	983	sp|Q13428|TCOF_HUMAN	TCOF1	ENSG00000070814.22	T	NA	NA	NA	NA	NA	NA	NA	NA	NA	0.000166146	0.000513134	0.575949	7.86585e-42	2.55828e-40	1.35159	1.1061e-42	1.41212e-41	0.717185	NA	NA	NA	NA	NA	NA	0.568243	1.1649	0.000292412	2.71788	0.151674	1.46947	TCOF1_T983	1	0	1	1
AQASKNRsLADFEKA	298	sp|O00231|PSD11_HUMAN	PSMD11	ENSG00000108671.11	S	0.557037	0.63735	0.0290833	1.12515e-44	9.29969e-43	1.2314	0.492232	0.51839	-0.028517	0.684833	0.751665	0.00361877	1.12515e-44	9.08114e-43	1.2314	0.492232	0.519281	-0.028517	0.000183093	3.40224	0.0289386	1.8038	0.827665	0.943314	4.01887e-05	3.72753	0.0289386	1.8038	0.827665	0.943314	PSMD11_S298	1	1	1	1
AQCLRESsPAARPSP	512	sp|Q9Y4F5|C170B_HUMAN	CEP170B	ENSG00000099814.16	S	NA	NA	NA	NA	NA	NA	NA	NA	NA	0.000146611	0.000458327	0.448528	0.0044716	0.00534596	0.42158	1.73251e-10	3.22649e-10	-0.26258	NA	NA	NA	NA	NA	NA	0.0847452	0.575473	0.501762	1.1986	0.00603517	0.472558	CEP170B_S512	1	0	1	1
AQDATENsASSLAPG	602	sp|P42684|ABL2_HUMAN	ABL2	ENSG00000143322.21	S	0.0252968	0.0452739	0.26438	1.29146e-38	1.85756e-37	1.1936	1.97038e-15	4.34752e-15	0.408914	0.0264056	0.0476608	0.321455	1.29146e-38	1.89255e-37	1.1936	1.97038e-15	4.47545e-15	0.408914	0.230003	1.41876	0.146591	1.47787	0.458144	1.25829	0.157119	1.50497	0.146591	1.47787	0.458144	1.25829	ABL2_S602	1	1	1	1
AQDLCRAsPEPPGPE	672	sp|Q9C0C2|TB182_HUMAN	TNKS1BP1	ENSG00000149115.14	S	0.0170902	0.0320108	-0.161288	1.46796e-05	1.96347e-05	0.332064	4.01282e-22	1.14837e-21	-0.375972	0.0222569	0.0410021	-0.19156	1.46796e-05	1.98107e-05	0.332064	4.01282e-22	1.18179e-21	-0.375972	0.392092	0.79457	0.7731	1.08059	0.0166931	0.518445	0.336605	0.772456	0.7731	1.08059	0.0166931	0.518445	TNKS1BP1_S672	1	1	1	1
AQDLNAPsDWDSRGK	215	sp|P10451|OSTP_HUMAN	SPP1	ENSG00000118785.14	S	0.00113593	0.00286789	0.821296	1.05832e-09	1.69219e-09	1.55301	5.86939e-05	8.25909e-05	0.331493	0.000221071	0.000665872	0.829148	1.05832e-09	1.70791e-09	1.55301	5.86939e-05	8.36877e-05	0.331493	0.0130096	1.96314	0.00887437	2.04712	0.00798724	2.09665	0.00164431	2.37146	0.00887437	2.04712	0.00798724	2.09665	SPP1_S215	1	1	1	1
AQDSGIGsDSVKIRI	1798	sp|Q7Z7G8|VP13B_HUMAN	VPS13B	ENSG00000132549.18	S	0.0032629	0.00736222	0.226474	6.15053e-35	5.09893e-34	1.0813	0.000496638	0.000663581	0.128088	0.000244348	0.000728317	0.321136	6.15053e-35	5.28703e-34	1.0813	0.000496638	0.000672247	0.128088	0.617572	0.872502	0.487613	1.20371	0.270156	1.35451	0.918863	1.02808	0.487613	1.20371	0.270156	1.35451	VPS13B_S1798	1	1	1	1
AQDSVGRsDNEMCEL	295	sp|Q92786|PROX1_HUMAN	PROX1	ENSG00000117707.16	S	1.8244e-06	8.2318e-06	0.641424	6.04074e-06	8.28325e-06	0.290111	3.70577e-20	9.7829e-20	0.292863	8.09847e-07	3.92766e-06	0.598639	6.04074e-06	8.35293e-06	0.290111	3.70577e-20	1.00582e-19	0.292863	0.816128	1.06416	0.420472	0.806109	0.961539	1.01298	0.963746	0.987921	0.420472	0.806109	0.961539	1.01298	PROX1_S295	1	1	1	1
AQEEVPEsPQTSGPE	284	sp|Q6JBY9|CPZIP_HUMAN	RCSD1	ENSG00000198771.11	S	NA	NA	NA	NA	NA	NA	NA	NA	NA	0.796388	0.843559	0.0865301	0.00404591	0.00484686	-0.189718	7.69494e-13	1.58332e-12	-0.445896	NA	NA	NA	NA	NA	NA	0.578477	1.16832	0.555918	0.85368	0.885913	0.962347	RCSD1_S284	1	0	1	1
AQEIASLsKEDVSKE	463	sp|Q15311|RBP1_HUMAN	RALBP1	ENSG00000017797.13	S	0.976409	0.982501	-0.014357	4.90157e-47	1.45104e-44	1.10196	1.06487e-15	2.37172e-15	-0.234752	0.948845	0.962608	-0.021945	4.90157e-47	1.34696e-44	1.10196	1.06487e-15	2.44366e-15	-0.234752	0.81888	0.937769	0.0273552	1.81356	0.0700125	0.611634	0.368292	0.776525	0.0273552	1.81356	0.0700125	0.611634	RALBP1_S463	1	1	1	1
AQEKRIAsLDAANAR	1140	sp|Q5VWQ8|DAB2P_HUMAN	DAB2IP	ENSG00000136848.17	S	0.0270135	0.0479394	0.204629	1.38472e-14	2.77149e-14	0.695386	NA	NA	NA	0.0384027	0.0661864	0.200375	1.38472e-14	2.80146e-14	0.695386	NA	NA	NA	0.04687	0.538141	0.604145	0.869913	NA	NA	0.0705336	0.573795	0.604145	0.869913	NA	NA	DAB2IP_S1140	1	1	1	1
AQENKHDsYIPCSER	668	sp|Q14161|GIT2_HUMAN	GIT2	ENSG00000139436.21	S	0.156286	0.220654	0.210833	7.7735e-23	2.41542e-22	0.714423	0.0245672	0.0293412	-0.0352312	0.083653	0.129788	0.166725	7.7735e-23	2.45212e-22	0.714423	0.0245672	0.0296443	-0.0352312	0.598446	1.18403	0.218943	1.39098	0.656582	0.887715	0.215219	0.684971	0.218943	1.39098	0.656582	0.887715	GIT2_S668	1	1	1	1
AQEPGSQtPLKSMLV	1264	sp|O60271|JIP4_HUMAN	SPAG9	ENSG00000008294.21	T	NA	NA	NA	NA	NA	NA	NA	NA	NA	0.385962	0.471627	-0.123779	4.26885e-17	9.6227e-17	0.586965	1.66566e-06	2.57947e-06	-0.128653	NA	NA	NA	NA	NA	NA	0.388279	0.754295	0.248782	1.36272	0.540511	0.848726	SPAG9_T1264	1	0	1	1
AQETRNVsTGSAENE	329	sp|O60271|JIP4_HUMAN	SPAG9	ENSG00000008294.21	S	2.7033e-07	1.42174e-06	0.781744	4.26885e-17	9.51869e-17	0.586965	1.66566e-06	2.54252e-06	-0.128653	0.180397	0.25088	0.0970474	4.26885e-17	9.6227e-17	0.586965	1.66566e-06	2.57947e-06	-0.128653	0.0079334	2.19739	0.248782	1.36272	0.540511	0.848726	0.00961585	2.02514	0.248782	1.36272	0.540511	0.848726	SPAG9_S329	1	1	1	1
AQFKTSNsYTAGGLF	872	sp|Q9P2Q2|FRM4A_HUMAN	FRMD4A	ENSG00000151474.23	S	NA	NA	NA	NA	NA	NA	NA	NA	NA	0.00478045	0.0105131	-0.484479	0.509295	0.530018	-0.127756	1.73274e-14	3.7877e-14	-0.301864	NA	NA	NA	NA	NA	NA	0.288518	1.36457	0.154853	1.46465	0.861091	1.04789	FRMD4A_S872	1	0	1	1
AQGATEKsPEDKVQI	451	sp|P49321|NASP_HUMAN	NASP	ENSG00000132780.17	S	0.000381894	0.00107339	1.38396	2.92156e-18	6.9708e-18	0.747167	9.21774e-30	3.59785e-29	0.534735	0.000331353	0.000955714	1.3474	2.92156e-18	7.05336e-18	0.747167	9.21774e-30	3.7032e-29	0.534735	0.023317	2.02088	0.08347	1.5925	0.0191153	1.88398	0.023317	2.02088	0.08347	1.5925	0.0191153	1.88398	NASP_S451	1	1	1	1
AQGGQTQsPTKSHTP	301	sp|P40123|CAP2_HUMAN	CAP2	ENSG00000112186.12	S	7.79817e-30	1.12533e-27	2.26053	7.60859e-48	5.16179e-45	3.06831	4.28286e-44	6.80958e-43	1.28728	3.8045e-28	4.27676e-26	2.27566	7.60859e-48	4.73711e-45	3.06831	4.28286e-44	7.22579e-43	1.28728	0.12276	1.51401	0.862012	1.04759	0.893184	1.03657	0.133116	1.49696	0.862012	1.04759	0.893184	1.03657	CAP2_S301	1	1	1	1
AQGPTWRsLEVIQST	487	sp|Q9BYW1|GTR11_HUMAN	SLC2A11	ENSG00000133460.19	S	NA	NA	NA	NA	NA	NA	NA	NA	NA	1.49578e-06	6.89179e-06	-0.675591	6.25029e-06	8.64104e-06	0.356694	NA	NA	NA	NA	NA	NA	NA	NA	NA	0.0314925	0.50637	0.966855	1.01122	NA	NA	SLC2A11_S487	1	0	1	1
AQGSESHsL______	357	sp|P13747|HLAE_HUMAN	HLA-E	ENSG00000204592.9	S	0.932185	0.949584	-0.0535764	0.00229171	0.00275744	0.281027	8.06896e-06	1.18402e-05	-0.208618	0.957648	0.969116	-0.113653	0.00229171	0.00277978	0.281027	8.06896e-06	1.20087e-05	-0.208618	0.415439	1.25195	0.284172	0.749443	0.983621	1.00551	0.426686	1.24679	0.284172	0.749443	0.983621	1.00551	HLA-E_S357	1	1	1	1
AQHLRQSsFEIPDDV	164	sp|P46937|YAP1_HUMAN	YAP1	ENSG00000137693.14	S	0.333017	0.417694	-0.267901	1.04782e-20	2.84532e-20	0.753764	0.883622	0.893453	0.0123566	0.409597	0.495316	-0.193386	1.04782e-20	2.89244e-20	0.753764	0.883622	0.893004	0.0123566	0.520537	1.19214	0.570841	1.16354	0.852157	0.951318	0.184758	1.42859	0.570841	1.16354	0.852157	0.951318	YAP1_S164	1	1	1	1
AQIPRDPsQQELPRL	1174	sp|P49327|FAS_HUMAN	FASN	ENSG00000169710.9	S	0.00133594	0.00331888	-0.557966	2.61067e-27	1.05712e-26	1.86741	5.75173e-06	8.523e-06	-0.379522	0.00079853	0.00211619	-0.33934	2.61067e-27	1.08113e-26	1.86741	5.75173e-06	8.64301e-06	-0.379522	0.563406	0.856129	0.99248	0.997482	0.75834	0.921037	0.372226	0.786478	0.99248	0.997482	0.75834	0.921037	FASN_S1174	1	1	1	1
AQISRRYsDFERLHR	173	sp|Q969T3|SNX21_HUMAN	SNX21	ENSG00000124104.19	S	NA	NA	NA	NA	NA	NA	NA	NA	NA	0.897539	0.9237	0.0197194	2.05767e-07	3.03107e-07	0.354594	0.00028622	0.000392593	-0.133547	NA	NA	NA	NA	NA	NA	0.449795	1.25986	0.73743	0.914062	0.880029	1.04243	SNX21_S173	1	0	1	1
AQIWSLAsPLRSSSA	171	sp|P59923|ZN445_HUMAN	ZNF445	ENSG00000185219.17	S	0.592874	0.66946	0.0633784	1.10112e-17	2.55608e-17	0.745427	NA	NA	NA	0.44212	0.528094	0.0198734	1.10112e-17	2.58366e-17	0.745427	NA	NA	NA	0.000661033	0.331752	0.746623	1.09025	NA	NA	0.00190019	0.383001	0.746623	1.09025	NA	NA	ZNF445_S171	1	1	1	1
AQKEMSPsPPAAQDP	988	sp|Q9Y4F5|C170B_HUMAN	CEP170B	ENSG00000099814.16	S	0.0418009	0.0703856	-0.598785	0.0044716	0.00531319	0.42158	1.73251e-10	3.1573e-10	-0.26258	0.0455305	0.0766893	-0.410209	0.0044716	0.00534596	0.42158	1.73251e-10	3.22649e-10	-0.26258	0.290337	1.38534	0.501762	1.1986	0.00603517	0.472558	0.304404	1.37298	0.501762	1.1986	0.00603517	0.472558	CEP170B_S988	1	1	1	1
AQKKLSCsLEDLRSE	387	sp|Q8ND30|LIPB2_HUMAN	PPFIBP2	ENSG00000166387.13	S	1.45585e-05	5.51467e-05	0.708931	0.536678	0.556254	-0.0606959	3.5013e-20	9.28622e-20	-0.290147	6.33928e-05	0.000214486	0.634781	0.536678	0.556442	-0.0606959	3.5013e-20	9.54498e-20	-0.290147	0.262569	1.35137	0.299647	1.32062	0.386053	0.792322	0.44003	1.23066	0.299647	1.32062	0.386053	0.792322	PPFIBP2_S387	1	1	1	1
AQKLPDLsPVENKEH	2105	sp|Q9Y520|PRC2C_HUMAN	PRRC2C	ENSG00000117523.16	S	0.0141163	0.0271071	0.54445	3.361e-17	7.54602e-17	0.812859	4.92254e-45	8.97925e-44	0.492889	0.00453209	0.0100317	0.613844	3.361e-17	7.63229e-17	0.812859	4.92254e-45	9.53975e-44	0.492889	0.894453	1.03633	0.0337137	1.77868	0.0101352	2.01195	0.287558	1.3304	0.0337137	1.77868	0.0101352	2.01195	PRRC2C_S2105	1	1	1	1
AQKRSVGsDE_____	284	sp|P43307|SSRA_HUMAN	SSR1	ENSG00000124783.14	S	NA	NA	NA	NA	NA	NA	NA	NA	NA	0.0381453	0.0658009	0.346194	7.62883e-41	1.91741e-39	1.47429	2.34587e-05	3.41696e-05	-0.108074	NA	NA	NA	NA	NA	NA	0.735348	1.11031	0.008779	2.04888	0.428544	1.23717	SSR1_S284	1	0	1	1
AQKVDEDsAEDTQSN	565	sp|Q9H2G2|SLK_HUMAN	SLK	ENSG00000065613.15	S	0.708257	0.768926	-0.114851	2.83597e-20	7.5809e-20	0.614975	0.974699	0.977499	-0.00932359	0.573324	0.652179	-0.0744115	2.83597e-20	7.70652e-20	0.614975	0.974699	0.977278	-0.00932359	0.232497	1.37696	0.0370426	1.75692	0.539259	1.17866	0.159514	1.45968	0.0370426	1.75692	0.539259	1.17866	SLK_S565	1	1	1	1
AQKVSSQsFSEIERQ	240	sp|Q8N6H7|ARFG2_HUMAN	ARFGAP2	ENSG00000149182.15	S	1.60595e-06	7.3164e-06	-0.701357	1.67187e-08	2.53742e-08	0.271347	0.874002	0.884017	-0.00675591	6.87568e-06	2.79867e-05	-0.658054	1.67187e-08	2.55733e-08	0.271347	0.874002	0.88363	-0.00675591	0.701121	1.10897	0.473304	1.21222	0.450197	0.815992	0.719178	1.10175	0.473304	1.21222	0.450197	0.815992	ARFGAP2_S240	1	1	1	1
AQLARQQsPSPIRHS	282	sp|Q8WZ42|TITIN_HUMAN	TTN	ENSG00000155657.27	S	0.396445	0.482319	0.125113	0.00504121	0.00597648	0	NA	NA	NA	0.0867298	0.133762	0.212356	0.00504121	0.00601209	0	NA	NA	NA	0.139739	1.64409	0.84698	0.94698	NA	NA	0.464093	1.23967	0.84698	0.94698	NA	NA	TTN_S282	1	1	1	1
AQLEPVAsPAKKPKV	1435	sp|Q15149|PLEC_HUMAN	PLEC	ENSG00000178209.15	S	0.523494	0.605455	-0.040772	3.72493e-14	7.29923e-14	0.7883	0.0155147	0.0187793	-0.10335	0.51874	0.601231	-0.04948	3.72493e-14	7.37976e-14	0.7883	0.0155147	0.0189909	-0.10335	0.00875407	2.04902	0.402558	0.798613	0.00950146	0.495304	0.0103701	2.01705	0.402558	0.798613	0.00950146	0.495304	PLEC_S1435	1	1	1	1
AQLGTQRsQEADVQD	836	sp|Q9C0C2|TB182_HUMAN	TNKS1BP1	ENSG00000149115.14	S	2.16021e-18	6.03354e-17	-1.01168	1.46796e-05	1.96347e-05	0.332064	4.01282e-22	1.14837e-21	-0.375972	5.26435e-20	1.85287e-18	-1.00735	1.46796e-05	1.98107e-05	0.332064	4.01282e-22	1.18179e-21	-0.375972	0.049443	0.58336	0.7731	1.08059	0.0166931	0.518445	0.18809	0.699206	0.7731	1.08059	0.0166931	0.518445	TNKS1BP1_S836	1	1	1	1
AQLHKRNsIEVAGLS	637	sp|Q16825|PTN21_HUMAN	PTPN21	ENSG00000070778.13	S	0.00200282	0.00476959	-0.518813	0.113061	0.125056	0.147557	0.00864768	0.010658	-0.247489	0.00241966	0.00571163	-0.541301	0.113061	0.125622	0.147557	0.00864768	0.010778	-0.247489	0.31963	0.748811	0.256415	0.736753	0.0487567	0.405422	0.175402	0.673516	0.256415	0.736753	0.0487567	0.405422	PTPN21_S637	1	1	1	1
AQLRRRAsVRGSSEE	134	sp|Q8NC56|LEMD2_HUMAN	LEMD2	ENSG00000161904.12	S	4.09325e-08	2.49031e-07	1.16789	2.63689e-32	1.60261e-31	1.10404	2.99039e-34	1.54958e-33	0.476897	3.93735e-10	3.38609e-09	1.00016	2.63689e-32	1.666e-31	1.10404	2.99039e-34	1.60752e-33	0.476897	0.233552	1.37672	0.00239798	2.28808	0.00726034	2.08144	0.677459	0.894737	0.00239798	2.28808	0.00726034	2.08144	LEMD2_S134	1	1	1	1
AQLSKQSsFASLLNT	487	sp|Q70CQ2|UBP34_HUMAN	USP34	ENSG00000115464.15	S	NA	NA	NA	NA	NA	NA	NA	NA	NA	0.0453778	0.0764845	0.319431	9.28289e-20	2.4398e-19	0.970375	3.52141e-27	1.25879e-26	0.337292	NA	NA	NA	NA	NA	NA	0.319018	1.3288	0.87259	0.95798	0.0242102	1.83666	USP34_S487	1	0	1	1
AQLSRNSsDTCLRNP	141	sp|Q9NU19|TB22B_HUMAN	TBC1D22B	ENSG00000065491.8	S	3.72227e-23	2.03439e-21	1.28178	5.47061e-17	1.21303e-16	0.75448	0.0158783	0.0192119	0.269999	5.9615e-22	2.86165e-20	1.2933	5.47061e-17	1.22556e-16	0.75448	0.0158783	0.0194279	0.269999	0.00238795	2.38848	0.0194958	1.88016	0.53384	1.30486	0.0165184	1.91169	0.0194958	1.88016	0.53384	1.30486	TBC1D22B_S141	1	1	1	1
AQMRRAAsSDQLRDN	978	sp|Q9UDY2|ZO2_HUMAN	TJP2	ENSG00000119139.20	S	0.0137377	0.0264543	-0.323281	0.608421	0.626902	-0.00095892	8.81013e-12	1.70465e-11	-0.784012	0.0131416	0.0257951	-0.302134	0.608421	0.62692	-0.00095892	8.81013e-12	1.74607e-11	-0.784012	0.50622	0.836912	0.412325	0.802529	0.327907	0.677433	0.309857	0.76155	0.412325	0.802529	0.327907	0.677433	TJP2_S978	1	1	1	1
AQPPEDSsPPASSES	2918	sp|Q7Z6Z7|HUWE1_HUMAN	HUWE1	ENSG00000086758.16	S	NA	NA	NA	NA	NA	NA	NA	NA	NA	0.0125218	0.0247189	0.24379	1.37446e-27	5.84515e-27	0.848847	4.97477e-35	2.82019e-34	0.278338	NA	NA	NA	NA	NA	NA	0.388798	0.784788	0.287994	1.32867	0.134988	1.49402	HUWE1_S2918	1	0	1	1
AQPPRRKsVEEESKK	435	sp|Q92738|US6NL_HUMAN	USP6NL	ENSG00000148429.14	S	3.79082e-20	1.34984e-18	-0.835216	5.43664e-11	9.28459e-11	0.405035	5.98141e-30	2.34958e-29	-0.427612	2.32427e-20	8.66508e-19	-0.858337	5.43664e-11	9.38969e-11	0.405035	5.98141e-30	2.41725e-29	-0.427612	0.69841	0.901254	0.291223	1.32697	0.0861635	0.629005	0.72363	0.909427	0.291223	1.32697	0.0861635	0.629005	USP6NL_S435	1	1	1	1
AQPRVPLtPTRGTSS	632	sp|Q68CZ2|TENS3_HUMAN	TNS3	ENSG00000136205.17	T	NA	NA	NA	NA	NA	NA	NA	NA	NA	1.97855e-07	1.06481e-06	-0.546051	1.04974e-10	1.79074e-10	0.591605	0.0843375	0.0968339	-0.0267861	NA	NA	NA	NA	NA	NA	0.147501	0.676076	0.163617	1.45212	0.517304	0.84023	TNS3_T632	1	0	1	1
AQQLSPRsSQTVYQR	18	sp|Q9UP52|TFR2_HUMAN	TFR2	ENSG00000106327.13	S	NA	NA	NA	NA	NA	NA	NA	NA	NA	0.0840573	0.130333	-0.35998	0.00229636	0.0027848	-0.287583	1.02064e-10	1.92333e-10	-0.496609	NA	NA	NA	NA	NA	NA	0.225628	0.713534	0.0114713	0.500637	0.00721996	0.479617	TFR2_S18	1	0	1	1
AQQPKKPsPQPSSPR	324	sp|O75909|CCNK_HUMAN	CCNK	ENSG00000090061.17	S	0.200824	0.272925	0.206433	5.91685e-29	2.74468e-28	0.861236	5.12791e-35	2.78696e-34	0.376663	0.0640693	0.102919	0.35968	5.91685e-29	2.82193e-28	0.861236	5.12791e-35	2.90217e-34	0.376663	0.363473	1.3131	0.326443	1.30098	0.00797064	2.06476	0.779424	1.07812	0.326443	1.30098	0.00797064	2.06476	CCNK_S324	1	1	1	1
AQQTDRSsPVRPSSE	1384	sp|Q9UGL1|KDM5B_HUMAN	KDM5B	ENSG00000117139.18	S	2.14394e-12	2.5801e-11	1.07171	9.29935e-27	3.67059e-26	1.14705	0.396546	0.42256	-0.134451	9.59334e-13	1.24482e-11	0.856231	9.29935e-27	3.74293e-26	1.14705	0.396546	0.423328	-0.134451	0.0337289	1.86073	0.231478	1.3783	0.142657	3.19564	0.155716	1.49189	0.231478	1.3783	0.142657	3.19564	KDM5B_S1384	1	1	1	1
AQQVRTGsTSSKEDD	362	sp|Q5T4S7|UBR4_HUMAN	UBR4	ENSG00000127481.15	S	3.20178e-14	5.11881e-13	-1.10145	0.850035	0.860339	0.0303953	2.33972e-09	4.05871e-09	0.102589	5.6661e-09	4.01289e-08	-1.01689	0.850035	0.86006	0.0303953	2.33972e-09	4.13957e-09	0.102589	0.444572	0.810007	0.814338	0.938653	0.508175	1.19385	0.592383	0.85911	0.814338	0.938653	0.508175	1.19385	UBR4_S362	1	1	1	1
AQRARSGtFDLLEMD	406	sp|Q9NVE7|PANK4_HUMAN	PANK4	ENSG00000157881.16	T	0.00370358	0.00825241	-0.499141	3.23882e-11	5.56917e-11	0.415037	5.33199e-21	1.45641e-20	-0.330477	0.00257072	0.00602818	-0.357535	3.23882e-11	5.63445e-11	0.415037	5.33199e-21	1.49971e-20	-0.330477	0.785555	1.08008	0.251044	1.36059	0.832881	1.05804	0.0785123	1.66278	0.251044	1.36059	0.832881	1.05804	PANK4_T406	1	1	1	1
AQREGAKyVSHGATG	113	sp|P00966|ASSY_HUMAN	ASS1	ENSG00000130707.18	Y	3.8384e-37	2.17743e-34	-2.67802	5.91492e-38	7.67384e-37	-2.25503	2.84444e-46	7.24507e-45	-2.26012	2.21928e-37	1.1113e-34	-2.68169	5.91492e-38	7.83538e-37	-2.25503	2.84444e-46	7.60935e-45	-2.26012	0.116398	0.654462	0.0534235	0.592312	0.0141888	0.510673	0.116398	0.654462	0.0534235	0.592312	0.0141888	0.510673	ASS1_Y113	1	1	1	1
AQRGEESsEEEEKGY	160	sp|Q9BW71|HIRP3_HUMAN	HIRIP3	ENSG00000149929.16	S	0.00116555	0.00293421	0.461037	8.57318e-12	1.51545e-11	0.594057	1.54831e-06	2.37141e-06	0.213728	0.0001736	0.000533686	0.343325	8.57318e-12	1.53507e-11	0.594057	1.54831e-06	2.40557e-06	0.213728	0.123318	1.51593	0.456246	1.2207	0.28075	1.33592	0.176317	1.43883	0.456246	1.2207	0.28075	1.33592	HIRIP3_S160	1	1	1	1
AQRGSKQsPQAPFAE	378	sp|Q96NA8|TSNA1_HUMAN	TSNARE1	ENSG00000171045.16	S	0.792627	0.838176	-0.0660567	9.06727e-13	1.66554e-12	0.796017	NA	NA	NA	0.502734	0.585421	0.113119	9.06727e-13	1.68847e-12	0.796017	NA	NA	NA	0.865221	0.950103	0.325055	1.3022	NA	NA	0.776245	0.919591	0.325055	1.3022	NA	NA	TSNARE1_S378	1	1	1	1
AQRQRAHsVDVEKNR	240	sp|Q6IQ19|CCSAP_HUMAN	CCSAP	ENSG00000154429.11	S	0.264703	0.344703	0.176148	6.59936e-32	3.89315e-31	1.06839	0.293117	0.318207	-0.0597905	0.205447	0.279662	0.143204	6.59936e-32	4.04406e-31	1.06839	0.293117	0.319145	-0.0597905	0.544532	1.19206	0.00306025	2.25775	0.743284	0.868315	0.759025	1.09081	0.00306025	2.25775	0.743284	0.868315	CCSAP_S240	1	1	1	1
AQRQRSGsREQAGAR	58	sp|Q8N9B5|JMY_HUMAN	JMY	ENSG00000152409.9	S	0.495783	0.57927	-0.153703	4.65585e-17	1.03504e-16	0.654733	1.86693e-13	3.81712e-13	0.224023	0.601122	0.677907	-0.0473039	4.65585e-17	1.04615e-16	0.654733	1.86693e-13	3.91623e-13	0.224023	0.243845	0.730862	0.0231741	0.539194	0.0690753	1.6314	0.143998	0.674046	0.0231741	0.539194	0.0690753	1.6314	JMY_S58	1	1	1	1
AQRRQRAsLSSAPVV	452	sp|Q9HBH9|MKNK2_HUMAN	MKNK2	ENSG00000099875.14	S	0.00171797	0.00415379	-0.347861	0.000517308	0.000641934	0.186762	0.00871188	0.0107328	-0.358282	0.00522127	0.0113867	-0.584165	0.000517308	0.000647408	0.186762	0.00871188	0.0108521	-0.358282	0.758555	0.91813	0.337642	1.29351	0.632544	0.694685	0.714133	0.901473	0.337642	1.29351	0.632544	0.694685	MKNK2_S452	1	1	1	1
AQRSPEAsQTDSPVE	323	sp|O95049|ZO3_HUMAN	TJP3	ENSG00000105289.15	S	0.00410976	0.00905204	-0.696598	0.882659	0.891418	-0.0812121	3.45546e-14	7.25032e-14	-0.425001	0.040355	0.0690702	-0.639417	0.882659	0.891206	-0.0812121	3.45546e-14	7.45005e-14	-0.425001	0.779959	1.0791	0.0176096	1.90599	0.461517	0.82101	0.765685	0.914959	0.0176096	1.90599	0.461517	0.82101	TJP3_S323	1	1	1	1
AQSDGEEsPAAEEQL	532	sp|O94979|SC31A_HUMAN	SEC31A	ENSG00000138674.17	S	0.0542531	0.0884996	0.325259	1.17429e-23	3.87905e-23	0.691253	1.2282e-10	2.25026e-10	-0.21917	0.0502416	0.083435	0.463156	1.17429e-23	3.94466e-23	0.691253	1.2282e-10	2.30175e-10	-0.21917	0.150475	1.47147	0.116707	1.52359	0.175895	0.694665	0.650221	0.885624	0.116707	1.52359	0.175895	0.694665	SEC31A_S532	1	1	1	1
AQSGSDSsPEPKAPA	1621	sp|Q9UQ35|SRRM2_HUMAN	SRRM2	ENSG00000167978.17	S	0.0832461	0.128397	0.314818	0.189546	0.203655	-0.146289	NA	NA	NA	0.0484182	0.080818	0.278156	0.189546	0.204101	-0.146289	NA	NA	NA	0.529415	1.18356	0.10018	1.55667	NA	NA	0.856728	1.0495	0.10018	1.55667	NA	NA	SRRM2_S1621	1	1	1	1
AQSKKTKsIAEELEL	374	sp|Q9UBT7|CTNL1_HUMAN	CTNNAL1	ENSG00000119326.15	S	0.678272	0.744131	0.0155286	5.13494e-12	9.19062e-12	0.802797	0.000887273	0.00115753	0.137455	0.811667	0.855995	0.11369	5.13494e-12	9.31996e-12	0.802797	0.000887273	0.00117194	0.137455	0.456272	0.814335	0.00826812	2.05766	0.526741	1.18465	0.468434	0.82188	0.00826812	2.05766	0.526741	1.18465	CTNNAL1_S374	1	1	1	1
[truncated: 21,344 more rows]
