# Supplementary material for: Deep Learning Prediction Boosts Phosphoproteomics-Based Discoveries Through Improved Phosphopeptide Identification
Source: Mol Cell Proteomics. 2023 Dec 26;23(2):100707. doi: 10.1016/j.mcpro.2023.100707 (PMC10831110; doi:10.1016/j.mcpro.2023.100707)
Supplement: Supplemental Table S6 [file mmc7.xlsx]

## Sheet: TableS6
Table S6. Details of the versions and download sources for each of the tools used in this study.
No.	Tool Name	Version Number	Download Source	PubMed ID
1	MS-GF+	v2019.02.28	https://github.com/MSGFPlus/msgfplus	25358478
2	Comet	2018.01 rev.4	https://comet-ms.sourceforge.net/	23148064
3	MaxQuant	v1.6.5.0	https://www.maxquant.org/	19029910
4	X!Tandem	v2017.2.1.2	https://www.thegpm.org/tandem/	14976030
5	PGA	v1.15.1	https://github.com/wenbostar/PGA	27316337
6	PhosphoRS	v3.1	https://github.com/lmsac/phosphoRS-cli	22073976
7	AutoRT	v1.0	https://github.com/bzhanglab/AutoRT	32273506
8	pDeep3	v1.0	https://github.com/pFindStudio/pDeep3	33797898
9	Percolator	v3.4	https://github.com/percolator	17952086
10	Numpy	v1.19.5	https://numpy.org/
11	Pandas	v1.3.4	https://pandas.pydata.org/
12	KSEA		https://github.com/casecpb/KSEA	28655153
